# Supplementary material for: Enzyme adaptation to habitat thermal legacy shapes the thermal plasticity of marine microbiomes
Source: Nat Commun. 2023 Feb 24;14:1045. doi: 10.1038/s41467-023-36610-0 (PMC9958047; doi:10.1038/s41467-023-36610-0)
Supplement: Supplementary file 3 — Supplementary Data 1 [file 41467_2023_36610_MOESM3_ESM.xlsx]

## Sheet: Data S1
Supplementray Data S1. Thermal adaptation of different enzyme activities in microbial communities from sea sediments. Shown are the raw data (absorbance per min) and calculations of specific activity (units/mg total proteins), measured at temperatures from 4 to 85ºC, of protein extracts for substrates representing esterase, phosphatase, transaminase, beta-galactosidase, nuclease, aldo-keto reduct…
Substrate: p-Nitrophenyl propionate	Esterase activity (abs/min)																			Esterase activity (units/mg total proteins)
	4	8	12	16	20	25	30	35	40	45	50	55	60	65	70	75	80	85		4	8	12	16	20	25	30	35	40	45	50	55	60	65	70	75	80	85
MS	0.917266	1.18688	1.42192	1.68067	1.80199	1.45058	1.39767	1.18226	0.814215	0.718373	0.41028	0.2577	0.237949	0.0431	0	0	0	0		24.3307	31.4822	37.7166	44.5801	47.7981	38.4768	37.0734	31.3598	21.5972	19.055	10.8827	6.83554	6.31165	1.14324	0	0	0	0
Standard deviation	0.0181838	0.0252961	0.0309748	0.024594	0.0507333	0.05268	0.0438	0.0309454	0.0238813	0.0248893	0.0151222	0.0096631	0.00888229	9.2974e-05	0	0	0	0		0.48233	0.670983	0.821613	0.65236	1.34571	1.39735	1.1618	0.820832	0.633456	0.660194	0.40112	0.256316	0.235605	0.00246615	0	0	0	0
ANC	0.400665	0.462751	0.954212	1.29307	1.76393	1.8205	1.79972	1.75526	1.57651	1.39886	0.543535	0.234914	0.0479266	0.0287532	0.00175916	1.03114e-05	4.94672e-06	0		10.6277	12.2746	25.3107	34.299	46.7887	48.2891	47.7379	46.5587	41.8172	37.1051	14.4174	6.23113	1.27126	0.762684	0.0466622	0.000273513	0.000131213	0
Standard deviation	0.0107743	0.00796194	0.00813378	0.0143186	0.0639421	0.104955	0.0323514	0.0247271	0.0437617	0.019185	0.00859149	0.00348307	0.000634291	0.000109709	9.53716e-07	0	0	0		0.285791	0.211192	0.21575	0.379804	1.69608	2.78396	0.858128	0.65589	1.16079	0.508885	0.227891	0.0923891	0.0168247	0.00291005	2.52975e-05	0	0	0
MIL	0.734662	1.20111	1.25646	1.34346	1.28377	1.8085	1.43548	0.93114	0.838574	0.654852	0.169957	0.0452283	0.0150314	0.0100924	0	0	0	0		19.487	31.8597	33.3279	35.6355	34.0523	47.9708	38.0765	24.6987	22.2433	17.3701	4.50815	1.19969	0.398712	0.267704	0	0	0	0
Standard deviation	0.0170213	0.038598	0.0353046	0.0415258	0.0422741	0.0578699	0.0363944	0.0215993	0.0236089	0.0199006	0.00605669	0.00166066	5.41035e-06	5.95236e-06	0	0	0	0		0.451492	1.02382	0.936461	1.10148	1.12133	1.53501	0.965369	0.572925	0.62623	0.527868	0.160655	0.0440493	0.000143511	0.000157888	0	0	0	0
MES	0.424055	0.627288	0.821348	0.878326	0.974476	1.54899	1.8375	1.80211	1.67771	1.54201	1.37565	0.870163	0.590688	0.336424	0.191524	0.124379	0.113062	0		11.2481	16.6389	21.7864	23.2978	25.8482	41.0874	48.7401	47.8012	44.5015	40.9022	36.4895	23.0813	15.6681	8.92371	5.0802	3.29918	2.999	0
Standard deviation	0.01084	0.0227073	0.0255757	0.0141484	0.0169774	0.0340569	0.0758351	0.055172	0.0595331	0.0557873	0.0483514	0.0274995	0.0192231	0.0101064	0.00441887	0.00127572	0	0		0.287534	0.602316	0.678402	0.375289	0.450328	0.903367	2.01154	1.46345	1.57913	1.47977	1.28253	0.72943	0.509896	0.268075	0.117211	0.0338388	0	0
PRI	0.183146	0.348065	0.454694	0.565995	0.98277	1.2274	1.7126	1.866	1.55989	1.64085	0.94095	0.893423	0.323113	0.167417	0.164975	0	0	0		4.85798	9.2325	12.0608	15.0131	26.0682	32.5571	45.4271	49.496	41.3763	43.5239	24.9589	23.6982	8.57063	4.44078	4.376	0	0	0
Standard deviation	0.00568817	0.0108946	0.0131706	0.0122437	0.0182816	0.0177646	0.0885426	0.110369	0.0598172	0.06557	0.0359621	0.033159	0.0127096	0.00296049	0.00237428	0	0	0		0.15088	0.288981	0.349353	0.324766	0.484924	0.471209	2.34861	2.92757	1.58666	1.73926	0.953902	0.879548	0.337124	0.0785276	0.0629781	0	0	0
BIZ	0.290704	0.429327	0.94236	1.55083	1.68725	1.72178	1.75837	1.8735	1.82065	1.44622	0.863914	0.293035	0.0960252	0.00172563	0.00162291	0	0	0		7.71097	11.388	24.9963	41.136	44.7546	45.6705	46.6411	49.695	48.2931	38.3612	22.9155	7.77281	2.54709	0.0457727	0.0430481	0	0	0
Standard deviation	0.00461878	0.011113	0.0301318	0.0495469	0.0456452	0.053781	0.0590216	0.119908	0.0735551	0.0563915	0.0233495	0.00587198	0.00139128	2.08716e-05	1.35694e-06	0	0	0		0.122514	0.294774	0.799251	1.31424	1.21075	1.42655	1.56556	3.18059	1.95106	1.4958	0.619351	0.155755	0.036904	0.000553623	3.59931e-05	0	0	0
MCh	0.184723	0.597054	0.655011	0.840665	0.888637	1.09376	1.17527	1.60373	1.851	1.52522	0.957838	0.596292	0.367695	0.238494	0.162043	0.117313	0.00264672	0		4.8998	15.837	17.3743	22.2988	23.5713	29.0122	31.1742	42.5392	49.0981	40.4569	25.4068	15.8168	9.75318	6.32611	4.29821	3.11175	0.0702049	0
Standard deviation	0.00103931	0.00493169	0.00967705	0.0199106	0.0245613	0.0311836	0.071911	0.0392555	0.098708	0.0245089	0.0129665	0.012141	0.0078246	0.00587568	0.00408793	0.00300393	7.31124e-07	0		0.027568	0.130814	0.256686	0.528134	0.651493	0.827151	1.90745	1.04126	2.61825	0.650103	0.34394	0.322043	0.207549	0.155854	0.108433	0.07968	1.93932e-05	0
ElMax	0.0803457	0.17313	0.319828	0.567446	0.66346	0.989902	1.26228	1.45549	1.79882	1.793	1.5448	1.45954	1.23338	1.08738	0.78487	0.285744	0.285186	0.238342		2.13119	4.59232	8.4835	15.0516	17.5984	26.2574	33.4823	38.6072	47.7141	47.5597	40.9761	38.7145	32.7156	28.843	20.8188	7.57943	7.56462	6.32208
Standard deviation	0.00169078	0.00368376	0.00659552	0.00819674	0.0140345	0.01811	0.0236413	0.121354	0.0536053	0.118073	0.158726	0.13963	0.069264	0.0704726	0.0398811	0.0137793	0.00538364	0.00091353		0.0448483	0.0977123	0.174947	0.21742	0.372269	0.480372	0.62709	3.21893	1.42189	3.1319	4.21024	3.70372	1.83724	1.8693	1.05785	0.365498	0.142802	0.0242316
AQ	0.053732	0.195364	0.221818	0.267525	0.321754	0.356132	0.81786	1.19876	1.31968	1.57704	1.8265	1.76845	1.31236	0.962792	0.671732	0.406457	0.244516	0.0780252		1.42525	5.18207	5.88377	7.09616	8.53458	9.44648	21.6939	31.7974	35.0047	41.8312	48.4483	46.9085	34.8106	25.5383	17.8178	10.7814	6.48583	2.06963
Standard deviation	4.31093e-05	0.00205709	0.00246716	0.00287468	0.00382001	0.00689787	0.0100845	0.0258882	0.119246	0.121631	0.172591	0.085066	0.0365967	0.0304573	0.0169854	0.0060941	0.00202585	0.00183412		0.00114348	0.0545647	0.065442	0.0762514	0.101327	0.182967	0.267494	0.68669	3.16303	3.2263	4.57802	2.25639	0.970734	0.807885	0.450541	0.161647	0.053736	0.0486503
AL	0.0560867	0.0599348	0.214838	0.462402	0.540446	0.7252	0.787528	1.19379	1.32905	1.7895	1.66689	1.37389	1.25611	0.671208	0.42921	0.245842	0.0863243	0.0395		1.48771	1.58978	5.69863	12.2653	14.3354	19.2361	20.8893	31.6655	35.2534	47.4668	44.2145	36.4427	33.3185	17.8039	11.3849	6.521	2.28977	1.04775
Standard deviation	0.000682306	0.00136535	0.0066144	0.0117551	0.0172931	0.0102159	0.0116441	0.0998574	0.0308706	0.121809	0.0787429	0.0606266	0.0440465	0.0196432	0.0120429	0.0068325	0.000560314	0.000188894		0.0180983	0.0362161	0.175448	0.311806	0.458704	0.27098	0.308861	2.64874	0.818848	3.23101	2.08867	1.60813	1.16834	0.52104	0.31944	0.181233	0.0148624	0.00501044
EC	0.0481207	0.0826241	0.221332	0.345483	0.549311	0.7545	0.885075	0.930444	1.078	1.0803	1.808	1.75959	1.50886	1.15062	0.845232	0.635764	0.133284	0		1.27641	2.19162	5.87088	9.164	14.5706	20.0133	23.4768	24.6802	28.5942	28.6552	47.9576	46.6735	40.0228	30.5203	22.4199	16.8638	3.53539	0
Standard deviation	0.000278189	0.000434985	0.00154643	0.00410762	0.0078629	0.0603454	0.0204157	0.0147694	0.0545057	0.0132206	0.166857	0.0744644	0.0479673	0.0440058	0.0335965	0.0230505	0.00200434	0		0.00737901	0.0115381	0.0410192	0.108955	0.208565	1.60067	0.54153	0.391762	1.44577	0.350678	4.42593	1.97518	1.27234	1.16726	0.891155	0.611419	0.0531655	0
F/J-Mid	0.000109246	0.0780436	0.109072	0.121181	0.15134	0.258903	0.320152	0.430065	1.08322	1.21507	1.32108	1.781	1.05525	0.993675	0.666425	0.107568	0.0765843	0		0.00289778	2.07012	2.89315	3.21435	4.01432	6.86746	8.49208	11.4075	28.7325	32.2301	35.042	47.2414	27.9907	26.3574	17.6771	2.85326	2.03141	0
Standard deviation	2.02482e-08	0.00891446	0.0145742	0.0172369	0.0386867	0.093721	0.154641	0.322178	0.841827	1.21507	1.14171	1.50208	0.78143	0.666447	0.214003	0.0206326	0.00147462	0		5.37088e-07	0.236458	0.386584	0.457213	1.02617	2.48597	4.10188	8.54583	22.3296	32.2301	30.2841	39.8429	20.7276	17.6776	5.67647	0.547284	0.0391145	0
JM1	0.000301093	0.189555	0.220006	0.242948	0.443003	0.630952	0.884659	1.38965	1.42608	1.791	1.56295	1.51642	1.22556	1.08451	0.53001	0.319556	0.0329546	0		0.00798654	5.02798	5.83572	6.44425	11.7507	16.7361	23.4657	36.8608	37.827	47.5066	41.4575	40.2233	32.5081	28.7667	14.0586	8.47629	0.874128	0
Standard deviation	5.12086e-07	0.0208223	0.0258341	0.0299084	0.0677871	0.162361	0.346618	0.793785	1.10521	1.58409	1.42678	1.51642	1.11666	0.550469	0.258982	0.0804942	0.00474347	0		1.35832e-05	0.552316	0.685254	0.793326	1.79807	4.30667	9.19412	21.0553	29.316	42.0182	37.8457	40.2233	29.6197	14.6013	6.86955	2.13513	0.125821	0
JM2	0.00276033	0.18136	0.192165	0.209711	0.262501	0.44582	0.720539	1.05874	1.43375	1.57878	1.64318	1.7715	1.51023	0.820496	0.803807	0.419277	0.245129	0.154869		0.0732183	4.81061	5.09721	5.56263	6.96289	11.8255	19.1124	28.0833	38.0305	41.8774	43.5857	46.9894	40.0591	21.7638	21.3211	11.1214	6.50209	4.10794
Standard deviation	6.48863e-07	0.00449448	0.00499236	0.00458166	0.00442785	0.00634476	0.0596979	0.0235539	0.0438262	0.0873901	0.0752109	0.219483	0.131682	0.0264093	0.0166839	0.00835844	0.00468541	0.0015846		1.72112e-05	0.119217	0.132423	0.12153	0.11745	0.168296	1.5835	0.624773	1.1625	2.31804	1.99498	5.82182	3.49289	0.700513	0.442543	0.221709	0.124281	0.0420318
Substrate: p-Nitrophenyl phosphate	Phosphatase activity (abs/min)																			Phosphatase activity (units/mg total proteins)
	4	8	12	16	20	25	30	35	40	45	50	55	60	65	70	75	80	85		4	8	12	16	20	25	30	35	40	45	50	55	60	65	70	75	80	85
MS	0.301	0.413	0.492	0.525	0.642	0.628	0.505	0.287	0.249	0.2489	0.216	0.185	0.098	0.066	0.042	0.015	0.017	0.028		7.98408	10.9549	13.0504	13.9257	17.0292	16.6578	13.3952	7.61273	6.60477	6.60212	5.72944	4.90716	2.59947	1.75066	1.11406	0.397878	0.450928	0.742706
Standard deviation	0.0705484	0.0860355	0.0098499	0.0491634	0.0586458	0.0119745	0.0134176	0.014992	0.0393975	0.00965784	0.0109241	0.0103942	0.00393498	0.0100254	0.008006	0.00289823	0.00568984	0.00848449		1.87131	2.28211	0.261271	1.30407	1.55559	0.317626	0.355904	0.397667	1.04503	0.256176	0.289763	0.275709	0.104376	0.265926	0.212361	0.0768761	0.150924	0.225053
ANC	0.04051	0.242	0.332	0.479	0.983	0.661	0.538	0.483	0.362	0.325	0.325	0.321	0.093	0.089	0.042	0.041	0.018	0.013		1.07454	6.4191	8.80637	12.7056	26.0743	17.5332	14.2706	12.8117	9.60212	8.62069	8.62069	8.51459	2.46684	2.36074	1.11406	1.08753	0.477454	0.344828
Standard deviation	0.00229622	0.0744157	0.0182185	0.0351746	0.0299774	0.0223416	0.0222762	0.0390552	0.0160313	0.025128	0.024605	0.0480467	0.0027765	0.00463451	0.00755563	0.00349034	0.0146198	0.00149703		0.0609076	1.97389	0.483248	0.933013	0.795156	0.592615	0.59088	1.03595	0.425234	0.666526	0.652652	1.27445	0.0736472	0.122931	0.200414	0.092582	0.387794	0.039709
MIL	0.21	0.3468	0.3592	0.37	0.404	0.686	0.699	0.375	0.322	0.318	0.299	0.272	0.162	0.138	0.13	0.113	0.098	0.087		5.57029	9.19894	9.52785	9.81432	10.7162	18.1963	18.5411	9.94695	8.54111	8.43501	7.93103	7.21485	4.29708	3.66048	3.44828	2.99735	2.59947	2.30769
Standard deviation	0.0422527	0.0333676	0.0235126	0.0135553	0.0125907	0.0173808	0.010949	0.0216236	0.0202597	0.0224773	0.0437329	0.0417025	0.0369879	0.0138073	0.0263138	0.0329637	0.0329637	0.00134237		1.12076	0.885081	0.623676	0.359557	0.33397	0.461029	0.290426	0.57357	0.537393	0.596214	1.16002	1.10617	0.981111	0.36624	0.697978	0.874368	0.874368	0.0356067
MES	0.354	0.37	0.392	0.405	0.511	0.597	0.766	0.731	0.575	0.528	0.361	0.308	0.305	0.268	0.099	0.079	0.071	0.064		9.38992	9.81432	10.3979	10.7427	13.5544	15.8355	20.3183	19.3899	15.252	14.0053	9.5756	8.16976	8.09019	7.10875	2.62599	2.09549	1.88329	1.69761
Standard deviation	0.0310101	0.04023	0.0162108	0.0659931	0.014571	0.0192709	0.0187103	0.0174136	0.0187372	0.010899	0.014036	0.0166519	0.0243304	0.0105144	0.0172876	0.011419	0.00767503	0.00156538		0.82255	1.06711	0.429995	1.75048	0.386499	0.511164	0.496295	0.461899	0.497009	0.289097	0.372309	0.441696	0.645369	0.278897	0.458558	0.30289	0.203582	0.041522
PRI	0.3	0.324	0.446	0.586	0.598	0.6	0.602	0.923	0.811	0.648	0.475	0.32	0.259	0.251	0.248	0.143	0.137	0.128		7.95756	8.59416	11.8302	15.5438	15.8621	15.9151	15.9682	24.4828	21.5119	17.1883	12.5995	8.48806	6.87003	6.65782	6.57825	3.7931	3.63395	3.39523
Standard deviation	0.0153798	0.0167558	0.014322	0.0725718	0.0186411	0.0181127	0.0295214	0.0436491	0.0254436	0.0142672	0.031939	0.0184461	0.0167858	0.0396521	0.0785842	0.0124762	0.0159534	0.0271607		0.407952	0.444452	0.379895	1.92498	0.49446	0.480443	0.783062	1.1578	0.674897	0.378441	0.847187	0.489287	0.445247	1.05178	2.08446	0.330933	0.423167	0.720443
BIZ	0.341	0.431	0.439	0.626	0.643	0.731	0.787	0.804	0.696	0.659	0.49	0.466	0.276	0.267	0.262	0.235	0.218	0.212		9.04509	11.4324	11.6446	16.6048	17.0557	19.3899	20.8753	21.3263	18.4615	17.4801	12.9973	12.3607	7.32095	7.08223	6.9496	6.23342	5.78249	5.62334
Standard deviation	0.0184601	0.0140876	0.0135829	0.0199814	0.0111888	0.169597	0.0254805	0.0145201	0.125924	0.013242	0.0189881	0.0100334	0.0990078	0.0336899	0.0120608	0.0137366	0.010711	0.0116622		0.489658	0.373677	0.360289	0.53001	0.296786	4.49859	0.675874	0.385149	3.34016	0.351245	0.503664	0.266137	2.6262	0.89363	0.319916	0.364365	0.28411	0.309343
MCh	0.334	0.373	0.431	0.439	0.62	0.739	0.756	0.784	1.006	0.769	0.614	0.491	0.335	0.282	0.257	0.251	0.186	0.171		8.85942	9.8939	11.4324	11.6446	16.4456	19.6021	20.0531	20.7958	26.6844	20.3979	16.2865	13.0239	8.88594	7.48011	6.81698	6.65782	4.93369	4.53581
Standard deviation	0.0845869	0.0124783	0.0672478	0.0144951	0.0124468	0.0105532	0.074141	0.0112748	0.0116365	0.0151434	0.0253871	0.0121356	0.0110067	0.0103536	0.0137439	0.0137439	0.0128704	0.0105761		2.24368	0.330989	1.78376	0.384486	0.330153	0.279925	1.96661	0.299065	0.308662	0.401682	0.673397	0.3219	0.291954	0.27463	0.364559	0.364559	0.341389	0.280534
ElMax	0.324	0.399	0.406	0.442	0.446	0.757	0.949	0.952	1.441	1.123	0.966	0.729	0.145	0.105	0.098	0.095	0.048	0.017		8.59416	10.5836	10.7692	11.7241	11.8302	20.0796	25.1724	25.252	38.2228	29.7878	25.6233	19.3369	3.84615	2.78515	2.59947	2.51989	1.27321	0.450928
Standard deviation	0.0132775	0.0119637	0.00576073	0.0102213	0.00962516	0.012406	0.0126489	0.0084804	0.00891144	0.0280399	0.0173348	0.0100942	0.00887633	0.00999699	0.0139088	0.00817235	0.0121448	0.00713171		0.352187	0.31734	0.152804	0.271123	0.255309	0.329073	0.335515	0.224944	0.236378	0.743764	0.459809	0.267751	0.235446	0.265172	0.368935	0.216773	0.322142	0.18917
AQ	0.137	0.146	0.173	0.194	0.2	0.208	0.282	0.299	0.306	0.407	0.824	0.661	0.294	0.281	0.124	0.079	0.075	0.05		3.63395	3.87268	4.58886	5.14589	5.30504	5.51724	7.48011	7.93103	8.11671	10.7958	21.8568	17.5332	7.79841	7.45358	3.28912	2.09549	1.98939	1.32626
Standard deviation	0.019951	0.0419498	0.00493479	0.00932587	0.0188317	0.0111092	0.00520579	0.00930422	0.00523583	0.00730088	0.00812862	0.00685093	0.0119104	0.00799557	0.00960243	0.021454	0.0067479	0.011591		0.529204	1.11273	0.130896	0.24737	0.499515	0.294673	0.138085	0.246796	0.138881	0.193657	0.215613	0.181722	0.315925	0.212084	0.254706	0.569071	0.178989	0.307454
AL	0.134	0.146	0.166	0.166	0.176	0.212	0.239	0.251	0.34	0.859	0.371	0.367	0.338	0.324	0.313	0.297	0.285	0.198		3.55438	3.87268	4.40318	4.40318	4.66844	5.62334	6.33952	6.65782	9.01857	22.7851	9.84085	9.73475	8.96552	8.59416	8.30239	7.87798	7.55968	5.25199
Standard deviation	0.00491043	0.0127735	0.00910897	0.00697568	0.00960064	0.006543	0.010011	0.0522484	0.0171824	0.00933426	0.0369602	0.0231781	0.00514906	0.0141919	0.00565254	0.00608291	0.00611506	0.00412821		0.13025	0.338819	0.241617	0.185031	0.254659	0.173554	0.265543	1.3859	0.455767	0.247593	0.980377	0.614805	0.13658	0.376443	0.149935	0.16135	0.162203	0.109501
EC	0.191	0.209	0.215	0.228	0.238	0.249	0.263	0.27	0.383	0.48	0.902	0.832	0.374	0.325	0.317	0.305	0.256	0.016		5.06631	5.54377	5.70292	6.04775	6.313	6.60477	6.97613	7.1618	10.1592	12.7321	23.9257	22.069	9.92042	8.62069	8.40849	8.09019	6.79045	0.424403
Standard deviation	0.00344505	0.00846599	0.0345424	0.00923622	0.00784261	0.0064767	0.00949355	0.00838186	0.00609029	0.0384614	0.00579468	0.0115492	0.00670653	0.00517298	0.00958113	0.00678291	0.0563942	0.0110762		0.0913806	0.224562	0.916245	0.244993	0.208027	0.171796	0.251818	0.22233	0.161546	1.0202	0.153705	0.306345	0.177892	0.137214	0.254141	0.179918	1.49587	0.293799
F/J-Mid	0.208	0.227	0.233	0.242	0.265	0.265	0.266	0.293	0.332	0.978	1.103	1.333	0.359	0.247	0.228	0.218	0.211	0.123		5.51724	6.02122	6.18037	6.4191	7.02918	7.02918	7.0557	7.77188	8.80637	25.9416	29.2573	35.3581	9.52255	6.55172	6.04775	5.78249	5.59682	3.2626
Standard deviation	0.0415514	0.00399114	0.00402073	0.00356214	0.00506853	0.0076646	0.00598999	0.0118101	0.00956826	0.00579728	0.0074058	0.0033707	0.00605085	0.025602	0.0154439	0.00507542	0.00642892	0.00565676		1.10216	0.105866	0.106651	0.0944864	0.134444	0.203305	0.158886	0.313266	0.2538	0.153774	0.19644	0.0894085	0.1605	0.679098	0.409654	0.134627	0.170528	0.150047
JM1	0.153	0.233	0.25	0.317	0.34	0.424	0.434	0.51	0.538	0.666	0.527	0.292	0.215	0.212	0.175	0.158	0.125	0.045		4.05836	6.18037	6.6313	8.40849	9.01857	11.2467	11.5119	13.5279	14.2706	17.6658	13.9788	7.74536	5.70292	5.62334	4.64191	4.19098	3.31565	1.19363
Standard deviation	0.0097248	0.00591915	0.00510724	0.0055606	0.00849781	0.0047727	0.00397495	0.00970977	0.00458932	0.00644809	0.0143934	0.00315585	0.00698897	0.0117049	0.00761043	0.00498924	0.0348738	0.00821242		0.257952	0.157007	0.13547	0.147496	0.225406	0.126597	0.105436	0.257554	0.121733	0.171037	0.381787	0.0837096	0.185384	0.310474	0.201868	0.132341	0.925035	0.217836
JM2	0	0.007	0.008	0.017	0.035	0.036	0.04	0.116	0.188	0.241	0.418	0.767	0.321	0.092	0.058	0.014	0.000831	0.000799		0	0.185676	0.212202	0.450928	0.928382	0.954907	1.06101	3.07692	4.98674	6.39257	11.0875	20.3448	8.51459	2.44032	1.53846	0.371353	0.0220424	0.0211936
Standard deviation	0	0.00507776	0.00520414	0.00504931	0.00890615	0.00673199	0.00760388	0.00388393	0.020904	0.00368697	0.00728631	0.00455017	0.00573241	0.00648047	0.00412995	0.00312427	0.0254624	0.00273451		0	0.134689	0.138041	0.133934	0.236238	0.178567	0.201694	0.103022	0.554482	0.0977975	0.193271	0.120694	0.152053	0.171896	0.109548	0.0828718	0.675396	0.0725335
Substrate: Benzaldehyde and 2-(4-nitrophenyl)ethan-1-amine	Transaminase activity (abs/min)																			Transaminase activity (units/mg total proteins)
	4	8	12	16	20	25	30	35	40	45	50	55	60	65	70	75	80	85		4	8	12	16	20	25	30	35	40	45	50	55	60	65	70	75	80	85
MS	0.046	0.076	0.195	0.796	1.109	1.151	1.199	1.339	1.617	1.458	1.148	0.02	0.0184	0.008	0.0071	0.0046	0.0045	0.0045		9.42272	15.568	39.9441	163.054	227.169	235.773	245.605	274.283	331.229	298.659	235.158	4.09683	3.76909	1.63873	1.45438	0.942272	0.921788	0.921788
Standard deviation	0.0389477	0.0541899	0.0319876	0.0194448	0.0272661	0.0199989	0.027134	0.0230479	0.0200075	0.0837213	0.0178719	0.0477767	0.0168662	0.0230872	0.0562281	0.0184357	0.0208325	0.0426977		7.97811	11.1004	6.55239	3.9831	5.58523	4.09661	5.55819	4.72117	4.09838	17.1496	3.66092	9.78666	3.4549	4.72922	11.5179	3.77639	4.26736	8.74626
ANC	0.045	0.048	0.586	0.762	0.904	1.181	1.244	1.385	1.229	1.217	1.08	0.721	0.0671	0.0444	0.0347	0.0049	0.0046	0.0045		9.21788	9.8324	120.037	156.089	185.177	241.918	254.823	283.706	251.75	249.292	221.229	147.691	13.7449	9.09497	7.10801	1.00372	0.942272	0.921788
Standard deviation	0.0181431	0.023519	0.034086	0.0166156	0.035456	0.0202796	0.0164035	0.0260617	0.0335968	0.0212988	0.0195949	0.0280537	0.0374019	0.0285838	0.0285244	0.0270405	0.0308744	0.0251314		3.71646	4.81767	6.98223	3.40357	7.26287	4.1541	3.36013	5.33852	6.88203	4.36288	4.01385	5.74657	7.66146	5.85515	5.84299	5.53901	6.32436	5.14795
MIL	0.044	0.054	0.714	0.904	1.497	1.625	1.712	1.876	1.809	1.62	1.501	0.726	0.0457	0.0082	0.0047	0.0046	0.0046	0.0045		9.01304	11.0615	146.257	185.177	306.648	332.868	350.689	384.283	370.559	331.844	307.467	148.715	9.36127	1.6797	0.962756	0.942272	0.942272	0.921788
Standard deviation	0.0372579	0.0223558	0.0189826	0.0256169	0.118631	0.0217524	0.0229561	0.0293078	0.0226966	0.0215073	0.0309391	0.0151514	0.0167957	0.113359	0.0687623	0.0218059	0.0318976	0.0249702		7.63198	4.57939	3.88843	5.24742	24.3006	4.45579	4.70236	6.00346	4.64921	4.4056	6.33762	3.10363	3.44046	23.2207	14.0854	4.46675	6.53397	5.11494
MES	0.044	0.045	0.047	0.085	0.943	1.516	1.629	1.818	1.841	1.522	1.371	1.289	0.685	0.55	0.0172	0.0052	0.0048	0.0406		9.01304	9.21788	9.62756	17.4115	193.166	310.54	333.687	372.402	377.114	311.769	280.838	264.041	140.317	112.663	3.52328	1.06518	0.98324	8.31657
Standard deviation	0.0967905	0.0183326	0.0184413	0.0222702	0.0160657	0.0247187	0.0194114	0.0426041	0.0144627	0.0178932	0.0169939	0.111062	0.111062	0.0137517	0.0359619	0.0229476	0.0167782	0.020662		19.8267	3.75528	3.77755	4.56186	3.29092	5.06342	3.97626	8.7271	2.96255	3.66527	3.48106	22.7501	22.7501	2.81692	7.3665	4.70063	3.43688	4.23244
PRI	0.045	0.045	0.046	0.09	0.596	0.724	0.972	1.592	1.605	2.206	1.899	1.648	1.332	0.69	0.0046	0.0045	0.0045	0.0044		9.21788	9.21788	9.42272	18.4358	122.086	148.305	199.106	326.108	328.771	451.881	388.994	337.579	272.849	141.341	0.942272	0.921788	0.921788	0.901304
Standard deviation	0.0197974	0.0260385	0.0260385	0.011746	0.0147229	0.0227443	0.0169653	0.019195	0.0313614	0.0104804	0.0153642	0.048514	0.0257555	0.0864901	0.0137865	0.0228683	0.0150166	0.0160785		4.05533	5.33376	5.33376	2.40606	3.01587	4.65897	3.4752	3.93194	6.42413	2.14682	3.14724	9.93768	5.2758	17.7168	2.82404	4.68439	3.07603	3.29355
BIZ	0.045	0.046	0.046	0.049	0.585	1.574	1.6	1.862	1.992	2.26	2.199	1.644	1.592	0.823	0.045	0.045	0.045	0.045		9.21788	9.42272	9.42272	10.0372	119.832	322.421	327.747	381.415	408.045	462.942	450.447	336.76	326.108	168.585	9.21788	9.21788	9.21788	9.21788
Standard deviation	0.0764156	0.0209928	0.0152355	0.0291304	0.0230017	0.0274855	0.0143777	0.020216	0.0189537	0.0324114	0.0195651	0.0199732	0.0187719	0.0160123	0.0232701	0.0262449	0.0234222	0.0234518		15.6531	4.3002	3.12086	5.96713	4.71172	5.63018	2.94516	4.14109	3.8825	6.63921	4.00775	4.09134	3.84527	3.27998	4.76669	5.37605	4.79783	4.8039
MCh	0.045	0.046	0.0318	0.0384	0.0428	0.629	1.052	1.535	1.563	1.679	1.673	1.609	1.462	0.971	0.602	0.508	0.045	0.045		9.21788	9.42272	6.51397	7.86592	8.76723	128.845	215.493	314.432	320.168	343.929	342.7	329.59	299.479	198.901	123.315	104.06	9.21788	9.21788
Standard deviation	0.0273815	0.0175959	0.0442872	0.0103402	0.0212442	0.0193561	0.0533638	0.0195014	0.0140897	0.0127955	0.0128197	0.010791	0.014901	0.0171986	0.0129288	0.0125331	0.015819	0.0144437		5.60888	3.60438	9.07187	2.1181	4.35169	3.96493	10.9311	3.99471	2.88615	2.62105	2.626	2.21046	3.05234	3.523	2.64837	2.56729	3.24039	2.95868
ElMax	0.047	0.066	0.0138	0.0387	0.421	0.453	0.53	1.306	1.409	1.502	1.656	1.609	1.559	1.521	1.511	0.92	0.434	0.046		9.62756	13.5196	2.82682	7.92737	86.2384	92.7933	108.566	267.523	288.622	307.672	339.218	329.59	319.348	311.564	309.516	188.454	88.9013	9.42272
Standard deviation	0.0217863	0.0137667	0.0234637	0.0144067	0.0274639	0.0219559	0.0137205	0.0129484	0.0130783	0.00864464	0.0260377	0.018739	0.0166033	0.0148941	0.0192058	0.0143958	0.0165868	0.0186155		4.46274	2.82	4.80635	2.95109	5.62575	4.49748	2.81053	2.65236	2.67898	1.77078	5.33362	3.83853	3.40104	3.05094	3.93415	2.94887	3.39767	3.81322
AQ	0.045	0.046	0.047	0.062	0.07	0.18	0.216	0.557	1.098	1.253	1.373	1.485	1.611	1.582	0.711	0.189	0.074	0.045		9.21788	9.42272	9.62756	12.7002	14.3389	36.8715	44.2458	114.097	224.916	256.667	281.248	304.19	330	324.06	145.642	38.7151	15.1583	9.21788
Standard deviation	0.0188056	0.0116903	0.0908559	0.0212352	0.0212966	0.0166988	0.0140737	0.0227626	0.0183442	0.017092	0.0132562	0.0136902	0.026709	0.0134355	0.0107134	0.0147471	0.0377843	0.0149913		3.85216	2.39466	18.6111	4.34985	4.36243	3.42061	2.88287	4.66272	3.75766	3.50114	2.71543	2.80433	5.47112	2.75214	2.19456	3.02083	7.7398	3.07085
AL	0.045	0.047	0.047	0.047	0.048	0.344	0.67	0.684	0.889	1.161	1.26	1.436	1.419	1.341	0.261	0.1728	0.1581	0.093		9.21788	9.62756	9.62756	9.62756	9.8324	70.4655	137.244	140.112	182.104	237.821	258.101	294.153	290.67	274.693	53.4637	35.3966	32.3855	19.0503
Standard deviation	0.0280803	0.0131721	0.00930515	0.0112105	0.0120371	0.0104385	0.0140442	0.0180617	0.0140566	0.0134116	0.0155951	0.0107571	0.0143211	0.0198777	0.0319025	0.0146411	0.0194528	0.0149594		5.75201	2.69819	1.90608	2.29639	2.4657	2.13825	2.87685	3.6998	2.87937	2.74725	3.19452	2.20351	2.93357	4.07177	6.53497	2.9991	3.98475	3.06431
EC	0.045	0.045	0.046	0.049	0.075	0.765	0.785	0.816	1.566	1.625	1.644	1.648	1.775	1.721	0.986	0.459	0.152	0.046		9.21788	9.21788	9.42272	10.0372	15.3631	156.704	160.801	167.151	320.782	332.868	336.76	337.579	363.594	352.533	201.974	94.0223	31.1359	9.42272
Standard deviation	0.0232339	0.0158514	0.0229459	0.0124758	0.0106597	0.00850186	0.0223285	0.0156607	0.00870681	0.102631	0.01567	0.0185291	0.012309	0.0180175	0.0187104	0.0177805	0.0109925	0.0140774		4.75928	3.24702	4.70028	2.55556	2.18356	1.74154	4.5738	3.20796	1.78352	21.0231	3.20987	3.79553	2.5214	3.69073	3.83268	3.64219	2.25173	2.88363
F/J-Mid	0.045	0.045	0.046	0.047	0.057	0.077	0.738	0.857	1.409	1.457	1.654	1.683	1.834	1.728	0.861	0.757	0.09	0.048		9.21788	9.21788	9.42272	9.62756	11.676	15.7728	151.173	175.549	288.622	298.454	338.808	344.749	375.68	353.966	176.369	155.065	18.4358	9.8324
Standard deviation	0.0172012	0.0170813	0.0201287	0.0126689	0.0141318	0.0129685	0.014022	0.012724	0.0185738	0.0128307	0.0799875	0.0103472	0.0282875	0.0102738	0.0103175	0.0192337	0.0138333	0.0126371		3.52353	3.49897	4.12319	2.59511	2.89478	2.65649	2.87229	2.6064	3.80469	2.62827	16.3848	2.11954	5.79445	2.1045	2.11346	3.93987	2.83363	2.5886
JM1	0.045	0.045	0.045	0.045	0.046	0.046	0.047	0.069	0.07	0.91	1.676	2.059	2.198	1.666	0.936	0.767	0.047	0.047		9.21788	9.21788	9.21788	9.21788	9.42272	9.42272	9.62756	14.1341	14.3389	186.406	343.315	421.769	450.242	341.266	191.732	157.114	9.62756	9.62756
Standard deviation	0.0167484	0.018165	0.0146178	0.01709	0.0196746	0.00928867	0.00894472	0.0168366	0.0114133	0.0131167	0.0146384	0.0154013	0.0207159	0.0331909	0.0121548	0.0109115	0.0163291	0.0164448		3.43077	3.72095	2.99432	3.50075	4.03018	1.90271	1.83225	3.44884	2.33791	2.68685	2.99855	3.15484	4.24347	6.79887	2.4898	2.23513	3.34489	3.36859
JM2	0.045	0.046	0.046	0.047	0.047	0.048	0.911	0.93	1.529	1.577	1.611	1.812	2.269	1.877	0.672	0.392	0.049	0.046		9.21788	9.42272	9.42272	9.62756	9.62756	9.8324	186.611	190.503	313.203	323.035	330	371.173	464.786	384.488	137.654	80.298	10.0372	9.42272
Standard deviation	0.0132404	0.00863185	0.0108784	0.0208255	0.0237404	0.0123398	0.0167895	0.0161746	0.0171273	0.0271322	0.011738	0.0111144	0.0160763	0.029201	0.0099877	0.0168574	0.0137652	0.0176694		2.71219	1.76816	2.22835	4.26593	4.86303	2.52771	3.43918	3.31323	3.50838	5.55781	2.40443	2.27668	3.29309	5.98159	2.0459	3.45309	2.81968	3.61942
Substrate: p-Nitrophenyl beta-D-galactose	beta-Galactosidase activity (abs/min)																			beta-Galactosidase activity (units/mg total proteins)
	4	8	12	16	20	25	30	35	40	45	50	55	60	65	70	75	80	85		4	8	12	16	20	25	30	35	40	45	50	55	60	65	70	75	80	85
MS	0.051	0.052	2.612	2.892	0.88	0.829	0.697	0.379	0.273	0.106	0.095	0.065	0.058	0.053	0.053	0.052	0.052	0.05		1.35279	1.37931	69.2838	76.7109	23.3422	21.9894	18.4881	10.0531	7.24138	2.81167	2.51989	1.72414	1.53846	1.40584	1.40584	1.37931	1.37931	1.32626
Standard deviation	0.0147893	0.0145849	0.0155607	0.012373	0.0298043	0.0111882	0.0161149	0.00942716	0.0191275	0.00832894	0.0252157	0.0197979	0.00875988	0.0186232	0.0171733	0.0302674	0.0162931	0.0163489		0.392288	0.386868	0.41275	0.328195	0.790565	0.296768	0.427451	0.250057	0.507361	0.220927	0.668852	0.525143	0.232358	0.493985	0.455525	0.802849	0.432179	0.433657
ANC	0.049	0.055	0.059	1.776	1.801	1.454	0.835	0.131	0.108	0.104	0.094	0.07	0.06	0.055	0.054	0.049	0.044	0.044		1.29973	1.45889	1.56499	47.1088	47.7719	38.5676	22.1485	3.4748	2.86472	2.75862	2.49337	1.85676	1.59151	1.45889	1.43236	1.29973	1.16711	1.16711
Standard deviation	0.0136533	0.0140211	0.0129026	0.0155097	0.0323922	0.0149485	0.0175887	0.0169473	0.00783511	0.0180909	0.00945594	0.0239345	0.0123903	0.0131166	0.00776964	0.0130777	0.00935059	0.00966704		0.362158	0.371911	0.342245	0.411397	0.85921	0.396512	0.466545	0.44953	0.207828	0.479864	0.250821	0.634867	0.328655	0.347921	0.206091	0.346889	0.248026	0.25642
MIL	0.044	0.045	0.05	0.094	0.545	0.316	0.265	0.196	0.1	0.087	0.073	0.058	0.056	0.055	0.051	0.047	0.044	0.04		1.16711	1.19363	1.32626	2.49337	14.4562	8.38196	7.02918	5.19894	2.65252	2.30769	1.93634	1.53846	1.48541	1.45889	1.35279	1.24668	1.16711	1.06101
Standard deviation	0.0276039	0.0218957	0.0107861	0.0199648	0.0191904	0.0163453	0.0135151	0.0138016	0.0131331	0.00917725	0.0127138	0.0123285	0.0115047	0.0108508	0.0120561	0.0169814	0.0124095	0.0172019		0.732198	0.580787	0.286103	0.529572	0.509028	0.433562	0.35849	0.36609	0.348358	0.243428	0.337236	0.327016	0.305165	0.287819	0.319791	0.450436	0.329165	0.456285
MES	0.038	0.038	0.039	0.204	0.207	0.342	1.216	1.168	0.534	0.522	0.259	0.084	0.047	0.047	0.04	0.04	0.038	0.038		1.00796	1.00796	1.03448	5.41114	5.49072	9.07162	32.2546	30.9814	14.1645	13.8462	6.87003	2.22812	1.24668	1.24668	1.06101	1.06101	1.00796	1.00796
Standard deviation	0.062328	0.0129997	0.00917213	0.0107557	0.0306336	0.0106772	0.0285567	0.00873552	0.0160996	0.00974632	0.0103871	0.0129117	0.00854254	0.0137227	0.016624	0.0245918	0.0146785	0.0187123		1.65326	0.34482	0.243293	0.285297	0.812563	0.283215	0.757473	0.231711	0.427046	0.258523	0.27552	0.342486	0.226593	0.363998	0.440956	0.652304	0.38935	0.496349
PRI	0.038	0.038	0.038	0.038	0.053	0.055	0.056	0.072	0.401	0.38	0.183	0.109	0.047	0.046	0.038	0.038	0.038	0.038		1.00796	1.00796	1.00796	1.00796	1.40584	1.45889	1.48541	1.90981	10.6366	10.0796	4.85411	2.89125	1.24668	1.22016	1.00796	1.00796	1.00796	1.00796
Standard deviation	0.0091041	0.0122012	0.0101547	0.0144043	0.0137032	0.023304	0.023304	0.0115792	0.0112414	0.00911376	0.0159701	0.00945212	0.0103622	0.0210962	0.00828988	0.00809693	0.0149681	0.00962145		0.241488	0.32364	0.269356	0.382077	0.363481	0.618144	0.618144	0.307142	0.29818	0.241744	0.423611	0.250719	0.274858	0.559582	0.219891	0.214773	0.397033	0.255211
BIZ	0.046	0.452	0.543	0.688	1.056	1.301	1.629	1.711	0.84	0.396	0.148	0.046	0.046	0.045	0.045	0.045	0.045	0.043		1.22016	11.9894	14.4032	18.2493	28.0106	34.5093	43.2095	45.3846	22.2812	10.504	3.92573	1.22016	1.22016	1.19363	1.19363	1.19363	1.19363	1.14058
Standard deviation	0.0127425	0.012639	0.0161215	0.0147894	0.0187256	0.00884173	0.0275195	0.018961	0.0204593	0.00892413	0.00941368	0.0102244	0.0277217	0.0158764	0.00970377	0.0113118	0.0201304	0.00604411		0.337998	0.335251	0.427627	0.392291	0.496699	0.234529	0.729961	0.502944	0.542686	0.236714	0.2497	0.271204	0.735323	0.421126	0.257394	0.300048	0.533962	0.160321
MCh	0.063	0.153	0.262	0.444	0.456	1.37	1.452	1.463	1.717	1.1	0.594	0.516	0.513	0.097	0.049	0.048	0.047	0.045		1.67109	4.05836	6.9496	11.7772	12.0955	36.3395	38.5146	38.8064	45.5438	29.1777	15.756	13.687	13.6074	2.57294	1.29973	1.27321	1.24668	1.19363
Standard deviation	0.0280205	0.00956193	0.00756108	0.00653833	0.0145311	0.00723178	0.00919584	0.0114858	0.0105653	0.00667014	0.00692225	0.0109792	0.0100587	0.0152994	0.014272	0.0140182	0.0126978	0.00632374		0.743249	0.253632	0.200559	0.173431	0.385439	0.191824	0.243921	0.304664	0.280248	0.176927	0.183614	0.291226	0.26681	0.405818	0.378568	0.371836	0.336811	0.167738
ElMax	0.049	0.047	0.047	0.047	0.046	0.046	0.046	0.045	1.535	0.11	0.094	0.062	0.056	0.054	0.048	0.047	0.045	0.045		1.29973	1.24668	1.24668	1.24668	1.22016	1.22016	1.22016	1.19363	40.7162	2.91777	2.49337	1.64456	1.48541	1.43236	1.27321	1.24668	1.19363	1.19363
Standard deviation	0.071516	0.00764537	0.00914235	0.00728329	0.0105983	0.0125337	0.010204	0.00798479	0.0191028	0.00777079	0.0194444	0.0096793	0.0238317	0.00980539	0.00655124	0.0128809	0.0127748	0.00755191		1.89698	0.202795	0.242503	0.193191	0.281123	0.332458	0.270664	0.211798	0.506706	0.206122	0.515767	0.256745	0.632141	0.26009	0.173773	0.341669	0.338853	0.200316
AQ	0.045	0.047	0.074	0.189	0.281	0.711	0.8	1.098	1.459	1.582	0.319	0.099	0.069	0.046	0.046	0.045	0.044	0.043		1.19363	1.24668	1.96286	5.01326	7.45358	18.8594	21.2202	29.1247	38.7003	41.9629	8.46154	2.62599	1.83024	1.22016	1.22016	1.19363	1.16711	1.14058
Standard deviation	0.0135	0.0111752	0.00912958	0.0076479	0.00734472	0.00963378	0.0082797	0.00762358	0.0064242	0.0125923	0.00651113	0.00574737	0.00647088	0.010707	0.00900228	0.0157041	0.00965297	0.00764252		0.358089	0.296423	0.242164	0.202862	0.19482	0.255538	0.219621	0.202217	0.170403	0.334013	0.172709	0.15245	0.171641	0.284005	0.238787	0.416554	0.256047	0.202719
AL	0.044	0.045	0.066	0.357	0.493	0.581	0.728	1.261	1.419	1.436	0.606	0.397	0.348	0.088	0.051	0.046	0.046	0.045		1.16711	1.19363	1.75066	9.4695	13.0769	15.4111	19.3103	33.4483	37.6393	38.0902	16.0743	10.5305	9.23077	2.33422	1.35279	1.22016	1.22016	1.19363
Standard deviation	0.00627954	0.00793221	0.0158365	0.0157325	0.00836756	0.0156505	0.0141778	0.00841666	0.00698597	0.0259459	0.0105434	0.0139113	0.00935011	0.00952464	0.0139025	0.0162329	0.0162329	0.00697992		0.166566	0.210403	0.420067	0.417307	0.221951	0.415133	0.376069	0.223254	0.185304	0.68822	0.279667	0.368999	0.248014	0.252643	0.368766	0.430581	0.430581	0.185144
EC	0.046	0.046	0.152	0.861	0.986	1.289	1.459	1.644	1.721	2.049	0.839	0.323	0.053	0.047	0.046	0.044	0.044	0.043		1.22016	1.22016	4.03183	22.8382	26.1538	34.191	38.7003	43.6074	45.6499	54.3501	22.2546	8.56764	1.40584	1.24668	1.22016	1.16711	1.16711	1.14058
Standard deviation	0.0203895	0.0219147	0.0299257	0.035562	0.0171779	0.0158559	0.0248368	0.0241914	0.0439987	0.0177778	0.0383528	0.0240918	0.0143217	0.0172051	0.0500476	0.0297834	0.0209229	0.0212579		0.540836	0.581291	0.793786	0.94329	0.455646	0.420582	0.658801	0.641682	1.16708	0.471559	1.01732	0.63904	0.379885	0.456367	1.32752	0.790012	0.554984	0.56387
F/J-Mid	0.044	0.045	0.046	0.048	0.09	0.757	0.806	1.322	1.409	1.61	1.728	1.382	0.75	0.73	0.122	0.103	0.046	0.044		1.16711	1.19363	1.22016	1.27321	2.38727	20.0796	21.3793	35.0663	37.374	42.7056	45.8355	36.6578	19.8939	19.3634	3.23607	2.7321	1.22016	1.16711
Standard deviation	0.0279843	0.0298755	0.0247384	0.0217784	0.0186801	0.0259091	0.0199077	0.0242549	0.0220403	0.0143332	0.0125797	0.0291284	0.0448385	0.0219444	0.0117885	0.045302	0.0166403	0.0250211		0.74229	0.792452	0.656192	0.577677	0.495494	0.687244	0.528054	0.643367	0.584623	0.380192	0.333678	0.772637	1.18935	0.58208	0.312692	1.20164	0.441387	0.663689
JM1	0.046	0.047	0.047	0.048	0.065	0.767	0.936	1.388	1.401	1.666	2.198	0.258	0.1067	0.047	0.046	0.045	0.044	0.043		1.22016	1.24668	1.24668	1.27321	1.72414	20.3448	24.8276	36.817	37.1618	44.191	58.3024	6.8435	2.83024	1.24668	1.22016	1.19363	1.16711	1.14058
Standard deviation	0.0203171	0.0197096	0.020719	0.0310966	0.013489	0.0228908	0.0197207	0.0172735	0.0342645	0.0252171	0.0306523	0.0232992	0.0162681	0.0414619	0.0414619	0.0224468	0.0169577	0.0157942		0.538914	0.522802	0.549575	0.824845	0.3578	0.607182	0.523096	0.458184	0.908871	0.668889	0.813059	0.618017	0.431514	1.09979	1.09979	0.595406	0.449805	0.418946
JM2	0.046	0.046	0.046	0.048	0.049	0.261	0.93	1.392	1.672	1.839	1.877	1.948	0.5124	0.117	0.09	0.05	0.048	0.048		1.22016	1.22016	1.22016	1.27321	1.29973	6.92308	24.6684	36.9231	44.3501	48.7798	49.7878	51.6711	13.5915	3.10345	2.38727	1.32626	1.27321	1.27321
Standard deviation	0.0242444	0.0104856	0.027902	0.0368359	0.0185236	0.0256816	0.0222349	0.0219065	0.00946135	0.0101861	0.0169384	0.0277464	0.022317	0.0234885	0.0254793	0.0466147	0.016106	0.0113244		0.643088	0.278133	0.740107	0.977081	0.491342	0.681209	0.589785	0.581074	0.250964	0.270188	0.449293	0.735977	0.591963	0.623036	0.675842	1.23646	0.427214	0.300382
Substrate: p-Nitrophenyl bisphosphate	Nuclease activity (abs/min)																			Nuclease activity (units/mg total proteins)
	4	8	12	16	20	25	30	35	40	45	50	55	60	65	70	75	80	85		4	8	12	16	20	25	30	35	40	45	50	55	60	65	70	75	80	85
MS	0.046	0.045	0.045	0.072	0.093	0.245	0.201	0.096	0.095	0.094	0.09	0.089	0.088	0.061	0.051	0.045	0.044	0.044		1.22016	1.19363	1.19363	1.90981	2.46684	6.49867	5.33156	2.54642	2.51989	2.49337	2.38727	2.36074	2.33422	1.61804	1.35279	1.19363	1.16711	1.16711
Standard deviation	0.0331786	0.0223687	0.0165239	0.0234126	0.0125743	0.0181819	0.0195642	0.0326886	0.0138469	0.0324261	0.0145904	0.0172976	0.0259805	0.0167904	0.0196899	0.0138966	0.0137679	0.0145658		0.88007	0.593334	0.438299	0.621023	0.333536	0.482279	0.518945	0.867071	0.367292	0.860109	0.387013	0.458823	0.689137	0.445368	0.522279	0.368611	0.365197	0.386359
ANC	0.047	0.047	0.058	0.097	0.187	0.09	0.089	0.089	0.088	0.085	0.084	0.048	0.047	0.047	0.046	0.046	0.046	0.046		1.24668	1.24668	1.53846	2.57294	4.96021	2.38727	2.36074	2.36074	2.33422	2.25464	2.22812	1.27321	1.24668	1.24668	1.22016	1.22016	1.22016	1.22016
Standard deviation	0.0138464	0.016276	0.0210074	0.0401149	0.0313615	0.0239292	0.0222486	0.174172	0.0126419	0.134694	0.0279973	0.0109881	0.0147979	0.0288808	0.0349948	0.0232334	0.0189843	0.0139726		0.367279	0.431724	0.557227	1.06406	0.831869	0.634726	0.590148	4.61996	0.335328	3.5728	0.742634	0.291462	0.392517	0.766069	0.928243	0.616271	0.503562	0.370625
MIL	0.046	0.045	0.046	0.046	0.138	0.54	1.067	0.132	0.093	0.093	0.091	0.091	0.09	0.089	0.058	0.046	0.046	0.045		1.22016	1.19363	1.22016	1.22016	3.66048	14.3236	28.3024	3.50133	2.46684	2.46684	2.41379	2.41379	2.38727	2.36074	1.53846	1.22016	1.22016	1.19363
Standard deviation	0.0231086	0.027462	0.0169463	0.024336	0.0166327	0.0181968	0.0237887	0.0441749	0.0255918	0.0370768	0.0275398	0.0164493	0.0312668	0.0205886	0.0144486	0.0555493	0.0195481	0.0229836		0.612961	0.728434	0.449504	0.645519	0.441185	0.482674	0.630999	1.17175	0.678828	0.98347	0.730499	0.43632	0.829359	0.546118	0.383253	1.47346	0.518518	0.609646
MES	0.043	0.046	0.1	0.419	0.441	0.743	0.093	0.09	0.09	0.089	0.089	0.089	0.047	0.047	0.047	0.047	0.046	0.044		1.14058	1.22016	2.65252	11.1141	11.6976	19.7082	2.46684	2.38727	2.38727	2.36074	2.36074	2.36074	1.24668	1.24668	1.24668	1.24668	1.22016	1.16711
Standard deviation	0.0145308	0.0404916	0.0291431	0.0234174	0.0196928	0.0151114	0.0259161	0.0213613	0.0245495	0.0155141	0.0201434	0.00892783	0.0257693	0.0263264	0.0339688	0.0152341	0.0307078	0.015788		0.385432	1.07405	0.773027	0.621151	0.522356	0.400834	0.68743	0.566613	0.651179	0.411515	0.534306	0.236812	0.683534	0.698314	0.901029	0.404086	0.814531	0.418779
PRI	0.046	0.042	0.045	0.045	0.047	0.047	0.116	0.355	0.095	0.092	0.091	0.09	0.089	0.088	0.073	0.051	0.046	0.045		1.22016	1.11406	1.19363	1.19363	1.24668	1.24668	3.07692	9.41645	2.51989	2.44032	2.41379	2.38727	2.36074	2.33422	1.93634	1.35279	1.22016	1.19363
Standard deviation	0.0114065	0.0172396	0.0316121	0.0154872	0.0505151	0.0151566	0.0253716	0.0120395	0.0396886	0.0157136	0.0286671	0.0175711	0.0219778	0.0237734	0.0101313	0.0148988	0.017604	0.0193163		0.30256	0.457283	0.838519	0.410802	1.33992	0.402032	0.672986	0.31935	1.05275	0.416806	0.760401	0.466078	0.582967	0.630593	0.268734	0.395194	0.466951	0.51237
BIZ	0.047	0.047	0.049	0.049	0.05	0.052	0.101	0.2	0.097	0.096	0.094	0.092	0.091	0.067	0.048	0.047	0.047	0.047		1.24668	1.24668	1.29973	1.29973	1.32626	1.37931	2.67905	5.30504	2.57294	2.54642	2.49337	2.44032	2.41379	1.77719	1.27321	1.24668	1.24668	1.24668
Standard deviation	0.0218357	0.0285652	0.0198186	0.0172311	0.0151256	0.0247125	0.0232304	0.0176372	0.0180359	0.0140347	0.0158773	0.0205088	0.0186211	0.0239005	0.0183434	0.0173861	0.00899097	0.0265403		0.579196	0.757698	0.525693	0.45706	0.40121	0.655504	0.616192	0.46783	0.478405	0.372274	0.421149	0.544001	0.493929	0.633967	0.486563	0.461169	0.238487	0.703985
MCh	0.048	0.042	0.043	0.044	0.044	0.046	0.077	0.135	0.868	0.86	0.851	0.845	0.739	0.708	0.07	0.047	0.045	0.044		1.27321	1.11406	1.14058	1.16711	1.16711	1.22016	2.04244	3.5809	23.0239	22.8117	22.5729	22.4138	19.6021	18.7798	1.85676	1.24668	1.19363	1.16711
Standard deviation	0.0149938	0.0145697	0.0220087	0.0119689	0.0190373	0.0136735	0.0130085	0.0152517	0.0270482	0.0148466	0.0150299	0.0172084	0.0168618	0.0128029	0.0158048	0.063432	0.0233039	0.0154687		0.397714	0.386464	0.583785	0.317477	0.504969	0.362693	0.345054	0.404553	0.71746	0.393808	0.39867	0.456457	0.447263	0.3396	0.419227	1.68255	0.618141	0.410312
ElMax	0.045	0.044	0.045	0.046	0.047	0.048	0.09	0.118	0.225	0.175	0.155	0.15	0.146	0.136	0.047	0.047	0.046	0.046		1.19363	1.16711	1.19363	1.22016	1.24668	1.27321	2.38727	3.12997	5.96817	4.64191	4.11141	3.97878	3.87268	3.60743	1.24668	1.24668	1.22016	1.22016
Standard deviation	0.0196461	0.00941913	0.0194627	0.0167279	0.0156648	0.00907087	0.00986205	0.0482322	0.0260587	0.0123335	0.0144532	0.0205203	0.00993205	0.0126647	0.0149543	0.0097074	0.01891	0.0261172		0.521115	0.249844	0.516252	0.443712	0.415513	0.240607	0.261593	1.27937	0.691212	0.327149	0.383373	0.544306	0.26345	0.335935	0.396667	0.257491	0.50159	0.692764
AQ	0.047	0.044	0.044	0.045	0.067	0.073	0.122	0.268	0.333	0.341	2.13	1.878	1.11	0.58	0.44	0.198	0.044	0.04		1.24668	1.16711	1.16711	1.19363	1.77719	1.93634	3.23607	7.10875	8.83289	9.04509	56.4987	49.8143	29.443	15.3846	11.6711	5.25199	1.16711	1.06101
Standard deviation	0.0122638	0.0270641	0.0181528	0.0239481	0.0281542	0.0525482	0.0142202	0.0130169	0.0480327	0.0196108	0.0127631	0.00998482	0.0233542	0.0152057	0.0333018	0.0221051	0.00383528	0.0168676		0.3253	0.717881	0.481507	0.635229	0.746795	1.39385	0.377194	0.345277	1.27408	0.52018	0.338543	0.264849	0.619475	0.403334	0.883337	0.586341	0.101732	0.447415
AL	0.047	0.046	0.046	0.046	0.046	0.046	0.051	0.184	0.19	0.257	0.222	0.049	0.046	0.046	0.039	0.039	0.039	0.039		1.24668	1.22016	1.22016	1.22016	1.22016	1.22016	1.35279	4.88064	5.03979	6.81698	5.88859	1.29973	1.22016	1.22016	1.03448	1.03448	1.03448	1.03448
Standard deviation	0.015458	0.0244534	0.0185113	0.0071701	0.0150475	0.0213923	0.016025	0.00982872	0.0268586	0.0130436	0.0207394	0.0213813	0.0179955	0.0327531	0.022498	0.0160554	0.0116613	0.0206353		0.410026	0.648631	0.491017	0.190188	0.399137	0.567434	0.425066	0.260709	0.71243	0.345983	0.550116	0.567144	0.477335	0.868782	0.596765	0.425873	0.309318	0.547356
EC	0.046	0.045	0.045	0.046	0.07	0.073	0.109	0.189	0.296	0.368	0.104	0.049	0.041	0.04	0.04	0.04	0.039	0.039		1.22016	1.19363	1.19363	1.22016	1.85676	1.93634	2.89125	5.01326	7.85146	9.76127	2.75862	1.29973	1.08753	1.06101	1.06101	1.06101	1.03448	1.03448
Standard deviation	0.0137429	0.0234251	0.0126159	0.0343517	0.0106162	0.00752153	0.0357848	0.0220815	0.0194934	0.0144342	0.031605	0.0087011	0.0146019	0.0191366	0.0176752	0.00896002	0.00531348	0.0155561		0.364532	0.621355	0.334638	0.911186	0.281596	0.19951	0.9492	0.585716	0.517066	0.38287	0.83833	0.230798	0.387319	0.507603	0.468838	0.237666	0.140941	0.412628
F/J-Mid	0.047	0.046	0.046	0.047	0.047	0.047	0.047	0.051	0.157	0.16	0.205	1.789	1.507	0.677	0.639	0.469	0.467	0.047		1.24668	1.22016	1.22016	1.24668	1.24668	1.24668	1.24668	1.35279	4.16446	4.24403	5.43767	47.4536	39.9735	17.9576	16.9496	12.4403	12.3873	1.24668
Standard deviation	0.0274835	0.0287461	0.0287461	0.013329	0.0114014	0.0185295	0.0127447	0.0189977	0.0241167	0.0308387	0.0310086	0.0168147	0.0499043	0.02402	0.0113254	0.0202318	0.012567	0.0118372		0.729006	0.762497	0.762497	0.353556	0.302426	0.4915	0.338055	0.503916	0.639701	0.818002	0.822508	0.446013	1.32372	0.637134	0.300409	0.536653	0.333343	0.313985
JM1	0.044	0.044	0.045	0.046	0.049	0.074	0.095	0.24	0.298	0.401	0.218	2.005	1.548	0.626	0.585	0.507	0.436	0.046		1.16711	1.16711	1.19363	1.22016	1.29973	1.96286	2.51989	6.36605	7.90451	10.6366	5.78249	53.183	41.061	16.6048	15.5172	13.4483	11.565	1.22016
Standard deviation	0.0282862	0.0121371	0.0126193	0.0161076	0.0094032	0.0103373	0.0363156	0.0166485	0.00987962	0.0271213	0.00733135	0.0182296	0.0270281	0.0144354	0.0179954	0.00818328	0.0452786	0.0266349		0.750298	0.32194	0.334728	0.427257	0.249422	0.2742	0.963279	0.441604	0.262059	0.719399	0.194466	0.483543	0.716926	0.382902	0.477332	0.217063	1.20102	0.706495
JM2	0.047	0.047	0.047	0.047	0.047	0.048	0.049	0.05	0.197	0.214	0.279	0.433	0.325	0.208	0.047	0.041	0.041	0.04		1.24668	1.24668	1.24668	1.24668	1.24668	1.27321	1.29973	1.32626	5.22546	5.67639	7.40053	11.4854	8.62069	5.51724	1.24668	1.08753	1.08753	1.06101
Standard deviation	0.0217808	0.0081729	0.0106166	0.0095181	0.0203423	0.0121163	0.00461955	0.0184493	0.0129205	0.0121148	0.016369	0.0278822	0.0100165	0.0121664	0.0112648	0.0147572	0.0146453	0.032866		0.577739	0.216788	0.281608	0.252469	0.539584	0.321387	0.122534	0.489373	0.342718	0.321347	0.434192	0.739582	0.265691	0.322717	0.298802	0.391438	0.38847	0.871777
Substrate: Acetophenone and NADPH	Aldo-keto reductase activity (abs/min)																			Aldo-keto reductase activity (units/mg total proteins)
	4	8	12	16	20	25	30	35	40	45	50	55	60	65	70	75	80	85		4	8	12	16	20	25	30	35	40	45	50	55	60	65	70	75	80	85
MS	0.28	3.809	3.737	2.117	2.002	1.909	0.665	0.391	0.187	0.117	0.114	0.066	0.056	0.048	0.041	0.024	0.013	0.009		5.00813	68.1285	66.8407	37.865	35.8081	34.1447	11.8943	6.9935	3.34472	2.09268	2.03902	1.18049	1.00163	0.858537	0.733333	0.429268	0.23252	0.160976
Standard deviation	0.013859	0.0341734	0.0194803	0.0607456	0.0084052	0.033677	0.0268656	0.0451166	0.0354159	0.029829	0.0162746	0.0172494	0.0422657	0.0133921	0.0202641	0.00211093	0.0253372	0.00525903		0.247884	0.611232	0.348428	1.08651	0.150337	0.602353	0.480523	0.806964	0.633456	0.533527	0.291091	0.308527	0.755972	0.239534	0.362447	0.0377566	0.453187	0.094064
ANC	0.018	0.416	3.735	3.688	1.94	1.84	0.996	0.623	0.359	0.343	0.118	0.104	0.099	0.081	0.077	0.065	0.054	0.045		0.321951	7.44065	66.8049	65.9642	34.6992	32.9106	17.8146	11.1431	6.42114	6.13496	2.11057	1.86016	1.77073	1.44878	1.37724	1.1626	0.965854	0.804878
Standard deviation	0.0436184	0.0327523	0.022263	0.0676489	0.0310373	0.040808	0.0479932	0.0472627	0.0259522	0.0157246	0.0433405	0.0391386	0.0351258	0.0279364	0.00759757	0.0281293	0.0278374	0.0274461		0.780167	0.585813	0.398201	1.20998	0.55514	0.7299	0.858415	0.84535	0.464187	0.281254	0.775197	0.700039	0.628266	0.499675	0.135892	0.503126	0.497906	0.490906
MIL	0.098	0.223	0.391	1.086	3.797	3.741	3.564	1.94	1.825	0.601	0.256	0.163	0.131	0.128	0.099	0.097	0.092	0.047		1.75285	3.98862	6.9935	19.4244	67.9138	66.9122	63.7463	34.6992	32.6423	10.7496	4.57886	2.91545	2.34309	2.28943	1.77073	1.73496	1.64553	0.84065
Standard deviation	0.0158935	0.0197011	0.0165649	0.0312124	0.042783	0.0469302	0.0291144	0.0267081	0.0262572	0.0157188	0.0392622	0.0216186	0.0322162	0.0321312	0.0278196	0.0369145	0.0281069	0.0229835		0.284274	0.352377	0.296283	0.55827	0.765224	0.839402	0.520745	0.477707	0.469642	0.281148	0.702251	0.386675	0.576225	0.574704	0.497586	0.660258	0.502726	0.411087
MES	0.062	0.103	0.347	0.411	0.679	1.2	3.856	3.302	1.066	0.928	0.83	0.0665	0.0389	0.0338	0.0203	0.083	0.08	0.075		1.10894	1.84228	6.2065	7.35122	12.1447	21.4634	68.9691	59.0602	19.0667	16.5984	14.8455	1.18943	0.695772	0.604553	0.363089	1.48455	1.43089	1.34146
Standard deviation	0.0184543	0.0353584	0.0442474	0.0639108	0.0456947	0.0261644	0.0198714	0.0325647	0.0197893	0.156536	0.0303972	0.0256827	0.0384454	0.0216706	0.00581043	0.0151273	0.0224516	0.0347956		0.330076	0.632428	0.791418	1.14312	0.817304	0.467981	0.355423	0.582458	0.353955	2.79983	0.54369	0.459365	0.687641	0.387603	0.103926	0.27057	0.401572	0.62236
PRI	0.022	0.075	0.099	0.1	0.101	0.114	0.555	0.557	1.127	3.649	3.664	0.799	0.723	0.14	0.129	0.113	0.051	0.035		0.393496	1.34146	1.77073	1.78862	1.8065	2.03902	9.92683	9.9626	20.1577	65.2667	65.535	14.2911	12.9317	2.50407	2.30732	2.02114	0.912195	0.626016
Standard deviation	0.00238523	0.0200966	0.030364	0.0327859	0.0301736	0.0558992	0.0414268	0.0330977	0.0688342	0.0530178	0.022708	0.0187432	0.0166795	0.0156677	0.0202691	0.0133752	0.0161935	0.00759377		0.0426627	0.359451	0.543096	0.586414	0.539691	0.999824	0.740967	0.591991	1.23118	0.948286	0.406159	0.335245	0.298333	0.280235	0.362536	0.239232	0.289639	0.135824
BIZ	0.07	0.139	0.523	0.582	0.822	1.019	1.313	3.733	3.904	3.858	0.864	0.842	0.708	0.102	0.1	0.1	0.036	0.015		1.25203	2.48618	9.35447	10.4098	14.7024	18.226	23.4846	66.7691	69.8276	69.0049	15.4537	15.0602	12.6634	1.82439	1.78862	1.78862	0.643902	0.268293
Standard deviation	0.0210397	0.0111929	0.0209816	0.0234681	0.0184154	0.0366696	0.0138791	0.0316798	0.0528935	0.0547183	0.0174566	0.0265376	0.0251419	0.00830415	0.0270775	0.0300463	0.0043999	0.00154993		0.37632	0.200197	0.375282	0.419754	0.329382	0.655878	0.248243	0.566631	0.946063	0.978702	0.312232	0.474656	0.449692	0.14853	0.484314	0.537413	0.0786973	0.0277224
MCh	0.024	0.025	0.106	0.193	0.982	1.114	1.435	2.649	3.854	3.822	1.277	1.051	0.153	0.064	0.048	0.026	0.012	0.011		0.429268	0.447154	1.89593	3.45203	17.5642	19.9252	25.6667	47.3805	68.9333	68.361	22.8407	18.7984	2.73659	1.14472	0.858537	0.465041	0.214634	0.196748
Standard deviation	0.00284656	0.026743	0.0275525	0.0233307	0.0210267	0.0210267	0.0210267	0.0183438	0.0188463	0.0197918	0.0288174	0.0150098	0.0226507	0.0144902	0.00485339	0.0214129	0.00245664	0.00187722		0.050914	0.478329	0.492809	0.417296	0.376086	0.376086	0.376086	0.3281	0.337088	0.354	0.515432	0.268467	0.405135	0.259173	0.0868086	0.382995	0.04394	0.0335762
ElMax	0.078	0.25	0.274	0.507	1.092	1.14	2.776	3.595	3.867	1.293	1.134	0.37	0.178	0.108	0.105	0.002	0.002	0.077		1.39512	4.47154	4.90081	9.06829	19.5317	20.3902	49.652	64.3008	69.1659	23.1268	20.2829	6.61789	3.18374	1.93171	1.87805	0.0357724	0.0357724	1.37724
Standard deviation	0.019349	0.0295646	0.0247507	0.0887951	0.0129984	0.0177129	0.0146923	0.0232941	0.0260825	0.0193459	0.0118916	0.020441	0.075806	0.075806	0.0095205	0.0020011	0.00182559	0.0297821		0.346081	0.528798	0.442696	1.58821	0.232492	0.316815	0.262789	0.416643	0.466515	0.346023	0.212695	0.365611	1.35588	1.35588	0.170285	0.035792	0.0326528	0.532687
AQ	0.075	0.085	0.092	0.333	0.343	0.788	0.898	1.404	3.565	3.835	3.874	1.537	0.834	0.168	0.164	0.111	0.067	0.048		1.34146	1.52033	1.64553	5.9561	6.13496	14.0943	16.0618	25.1122	63.7642	68.5935	69.2911	27.4911	14.9171	3.00488	2.93333	1.98537	1.19837	0.858537
Standard deviation	0.0188337	0.0239384	0.0157451	0.111045	0.0343296	0.0329369	0.0150494	0.0190555	0.0159295	0.0297995	0.0243499	0.0276074	0.0320993	0.0184518	0.0247779	0.0332702	0.00585198	0.0225078		0.336863	0.428167	0.281621	1.98617	0.614024	0.589115	0.269177	0.34083	0.284918	0.532998	0.435528	0.493792	0.574134	0.330033	0.443182	0.595076	0.10467	0.402579
AL	0.015	0.069	0.086	0.123	0.205	0.501	1.555	1.728	2.262	3.774	3.893	1.594	0.54	0.132	0.078	0.06	0.053	0.037		0.268293	1.23415	1.53821	2.2	3.66667	8.96098	27.813	30.9073	40.4585	67.5024	69.6309	28.5106	9.65854	2.36098	1.39512	1.07317	0.947967	0.661789
Standard deviation	0.00202185	0.0355806	0.0209181	0.020663	0.0317356	0.01453	0.0297244	0.0568177	0.0610991	0.0173892	0.0180897	0.0177106	0.0597676	0.0439509	0.0453656	0.0300203	0.0226924	0.00417486		0.0361632	0.6364	0.374145	0.369583	0.567629	0.259886	0.531656	1.01625	1.09283	0.311026	0.323556	0.316776	1.06901	0.786114	0.811417	0.536948	0.40588	0.0746724
EC	0.017	0.086	0.133	0.15	0.256	0.573	1.456	2.558	3.607	3.824	3.906	1.507	0.645	0.236	0.09	0.042	0.021	0.006		0.304065	1.53821	2.37886	2.68293	4.57886	10.2488	26.0423	45.7528	64.5154	68.3967	69.8634	26.9545	11.5366	4.22114	1.60976	0.75122	0.37561	0.107317
Standard deviation	0.00229054	0.0178742	0.0701533	0.0299622	0.054883	0.0402755	0.0488263	0.155852	0.0251594	0.0150431	0.0161756	0.0088659	0.0201255	0.0224839	0.00887951	0.0288507	0.00312804	0.0047448		0.040969	0.319702	1.25477	0.53591	0.981647	0.720375	0.873317	2.78759	0.450006	0.269064	0.289319	0.158577	0.359969	0.402152	0.158821	0.51603	0.0559487	0.0848663
F/J-Mid	0.002	0.065	0.105	0.113	1.441	2.108	2.394	3.618	3.877	3.843	2.248	1.469	0.301	0.132	0.076	0.048	0.045	0.004		0.0357724	1.1626	1.87805	2.02114	25.774	37.7041	42.8195	64.7122	69.3447	68.7366	40.2081	26.2748	5.38374	2.36098	1.35935	0.858537	0.804878	0.0715447
Standard deviation	0.00047448	0.0115151	0.0175628	0.0260184	0.0104805	0.0347635	0.0185587	0.0187348	0.0243257	0.015407	0.0151281	0.0234882	0.0280836	0.0170947	0.0176736	0.00460186	0.0280499	0.00251823		0.00848663	0.20596	0.31413	0.465369	0.187455	0.621787	0.331944	0.335094	0.435095	0.275572	0.270584	0.420114	0.502309	0.30576	0.316113	0.0823097	0.501705	0.0450415
JM1	0.074	0.079	0.094	0.14	0.975	1.333	2.072	3.612	3.944	3.712	2.196	1.107	0.086	0.084	0.079	0.049	0.019	0.003		1.32358	1.41301	1.6813	2.50407	17.439	23.8423	37.0602	64.6049	70.5431	66.3935	39.278	19.8	1.53821	1.50244	1.41301	0.876423	0.339837	0.0536585
Standard deviation	0.00156065	0.0134718	0.0231815	0.0324445	0.0395306	0.0272379	0.0388315	0.0281367	0.0287776	0.0202452	0.0206751	0.0349641	0.062356	0.0703692	0.0116296	0.0222819	0.00176545	0.00278223		0.0279142	0.240959	0.414628	0.580308	0.707051	0.487182	0.694547	0.503258	0.514721	0.36211	0.369798	0.625374	1.11531	1.25864	0.208009	0.398538	0.0315771	0.0497634
JM2	0.008	0.168	0.206	0.207	0.297	1.11	1.9	3.733	3.774	3.826	3.886	2.046	1.233	0.258	0.192	0.139	0.014	0.009		0.143089	3.00488	3.68455	3.70244	5.3122	19.8537	33.9837	66.7691	67.5024	68.4325	69.5057	36.5951	22.0537	4.61463	3.43415	2.48618	0.250407	0.160976
Standard deviation	0.00186363	0.034568	0.0206527	0.0368062	0.0304345	0.0757394	0.0179628	0.0210101	0.0184594	0.0324718	0.0227521	0.0140647	0.018378	0.0185398	0.0255305	0.0089535	0.00239573	0.00223731		0.0333333	0.618289	0.369398	0.658322	0.544357	1.35469	0.321286	0.37579	0.330168	0.580796	0.406948	0.251564	0.328711	0.331606	0.456644	0.160144	0.0428505	0.0400169
Substrate: catechol	EXDO activity (abs/min)																			EXDO activity (units/mg total proteins)
	4	8	12	16	20	25	30	35	40	45	50	55	60	65	70	75	80	85		4	8	12	16	20	25	30	35	40	45	50	55	60	65	70	75	80	85
MS	0.0117272	0.0258205	0.168582	0.383142	0.739464	0.965517	1	1	0.561538	0.311538	0.103448	0.0692308	0.0306513	0.0114943	0.00384615	0	0	0		0.0417488	0.0919208	0.600153	1.36398	2.63249	3.43724	3.56	3.56	1.99908	1.10908	0.368276	0.246462	0.109119	0.0409195	0.0136923	0	0	0
Standard deviation	0.0398173	0.0699168	0.0175578	0.00663621	0.0351155	0.0144586	0.00663621	0.0132724	0.0265448	0.045977	0.00689655	0.0229885	0.0037091	0.0290378	0.000305279	0	0	0		0.141749	0.248904	0.0625056	0.0236249	0.125011	0.0514725	0.0236249	0.0472498	0.0944996	0.163678	0.0245517	0.0818391	0.0132044	0.103375	0.00108679	0	0	0
ANC	0.453653	0.605234	0.875136	0.929226	0.953073	1	0.86802	0.820643	0.143824	0.0218103	0.0186125	0.0169029	0.0130862	0.0087241	0.00436205	0.00423012	0.00381679	0		1.61501	2.15463	3.11549	3.30804	3.39294	3.56	3.09015	2.92149	0.512014	0.0776445	0.0662606	0.0601745	0.0465867	0.0310578	0.0155289	0.0150592	0.0135878	0
Standard deviation	0.041928	0.0236103	0.0199894	0.00925331	0.00188882	0.00249868	0.00806906	0.00249868	0.00249868	0.00188882	0.00188882	0.00713015	0.00329949	0.00151145	0.00239389	0.00155079	0.00172763	0		0.149264	0.0840526	0.0711624	0.0329418	0.00672421	0.00889529	0.0287258	0.00889529	0.00889529	0.00672421	0.00672421	0.0253833	0.0117462	0.00538078	0.00852224	0.0055208	0.00615036	0
MIL	0.0987292	0.534702	0.71261	0.894428	0.940371	0.988641	1	0.81407	0.484925	0.0166178	0.0058651	0.00391007	0.00195503	0.00195503	0	0	0	0		0.351476	1.90354	2.53689	3.18416	3.34772	3.51956	3.56	2.89809	1.72633	0.0591593	0.0208798	0.0139198	0.00695992	0.00695992	0	0	0	0
Standard deviation	0.0221403	0.00942683	0.0127827	0.0279748	0.00169311	0.0118518	0.0338622	0.00293255	0.00169311	0.00338622	0.00169311	0.00207363	0.0001626	0.00013198	0	0	0	0		0.0788194	0.0335595	0.0455064	0.0995901	0.00602747	0.0421923	0.120549	0.0104399	0.00602747	0.0120549	0.00602747	0.00738211	0.000578856	0.00046985	0	0	0	0
MES	0.589712	0.607819	0.688066	0.82963	0.9107	0.968313	1	0.974486	0.924691	0.75144	0.598765	0.571193	0.517901	0.506584	0.467078	0.457202	0	0		2.09937	2.16384	2.44951	2.95348	3.24209	3.44719	3.56	3.46917	3.2919	2.67513	2.1316	2.03345	1.84373	1.80344	1.6628	1.62764	0	0
Standard deviation	0.0509149	0.0270281	0.0783154	0.0449905	0.00595914	0.0292804	0.0276772	0.00595914	0.0147696	0.00275854	0.00450468	0.00225234	0.058472	0.134314	0.0166543	0.0821223	0	0		0.181257	0.09622	0.278803	0.160166	0.0212145	0.104238	0.098531	0.0212145	0.0525797	0.00982042	0.0160367	0.00801834	0.20816	0.478157	0.0592894	0.292355	0	0
PRI	0.644606	0.660925	0.707162	0.749773	0.880326	1	0.660925	0.644606	0.522212	0.371714	0.276519	0.274705	0.25476	0.230281	0.19311	0.188577	0	0		2.2948	2.35289	2.5175	2.66919	3.13396	3.56	2.35289	2.2948	1.85908	1.3233	0.984406	0.977951	0.906945	0.819801	0.687471	0.671333	0	0
Standard deviation	0.021012	0.023907	0.0234127	0.0469549	0.0532858	0.0597259	0.00891077	0.0641937	0.0298184	0.023404	0.0225949	0.0415596	0.0890653	0.0376273	0.0425043	0.048766	0	0		0.0748029	0.085109	0.0833491	0.167159	0.189697	0.212624	0.0317223	0.22853	0.106153	0.0833183	0.0804378	0.147952	0.317072	0.133953	0.151315	0.173607	0	0
BIZ	0.139142	0.243173	0.417425	0.655397	0.83485	1	0.534341	0.15522	0.0782967	0.0754226	0.0325098	0.029909	0	0	0	0	0	0		0.495345	0.865696	1.48603	2.33321	2.97207	3.56	1.90225	0.552582	0.278736	0.268505	0.115735	0.106476	0	0	0	0	0	0
Standard deviation	0.0301715	0.0734755	0.0253321	0.020175	0.0144574	0.00497512	0.0023453	0.00670224	0.00627851	0.0316398	0.00834697	0.00165837	0	0	0	0	0	0		0.10741	0.261573	0.0901823	0.071823	0.0514683	0.0177114	0.00834925	0.02386	0.0223515	0.112638	0.0297152	0.00590381	0	0	0	0	0	0
MCh	0.411111	0.427778	0.47037	0.485185	0.537037	0.659259	0.733333	0.985185	1	0.933333	0.811111	0.7	0.618519	0.366667	0.207407	0.133333	0	0		1.46356	1.52289	1.67452	1.72726	1.91185	2.34696	2.61067	3.50726	3.56	3.32267	2.88756	2.492	2.20193	1.30533	0.73837	0.474667	0	0
Standard deviation	0.0405118	0.00794502	0.0731057	0.0454096	0.0506657	0.0722371	0.0171632	0.0297275	0.0454096	0.011236	0.00648708	0.011236	0.058472	0.0343137	0.0166543	0.0221223	0	0		0.144222	0.0282843	0.260256	0.161658	0.18037	0.257164	0.061101	0.10583	0.161658	0.04	0.023094	0.04	0.20816	0.122157	0.0592894	0.0787552	0	0
ElMax	0.00785674	0.0400617	0.0904948	0.10264	0.480981	0.625129	0.723054	1	0.8824	0.835015	0.333333	0.0801234	0.0484322	0.0471405	0.0169725	0	0	0		0.02797	0.14262	0.322161	0.365399	1.71229	2.22546	2.57407	3.56	3.14134	2.97265	1.18667	0.285239	0.172419	0.16782	0.0604221	0	0	0
Standard deviation	0.000791221	0.0195257	0.00465517	0.00746574	0.0223972	0.00914362	0.0105815	0.0290705	0.0149315	0.00746574	0.011691	0.00167077	0.00137931	0.00753197	0.0147272	0	0	0		0.00281675	0.0695114	0.0165724	0.026578	0.0797341	0.0325513	0.0376703	0.103491	0.053156	0.026578	0.0416198	0.00594794	0.00491034	0.0268138	0.0524289	0	0	0
AQ	0.0765217	0.144348	0.4	0.448696	0.631304	0.704348	0.794783	0.996522	1	0.836364	0.697674	0.444186	0.17093	0.0976744	0.053913	0.0226087	0	0		0.272417	0.513878	1.424	1.59736	2.24744	2.50748	2.82943	3.54762	3.56	2.97745	2.48372	1.5813	0.608512	0.347721	0.19193	0.080487	0	0
Standard deviation	0.0188447	0.0612656	0.038291	0.016567	0.0818136	0.095264	0.0479328	0.0745992	0.0210761	0.00477572	0.00551453	0.00104215	0.0142188	0.0117272	0.00582045	0	0	0		0.067087	0.218105	0.136316	0.0589785	0.291257	0.33914	0.170641	0.265573	0.0750311	0.0170016	0.0196317	0.00371005	0.050619	0.0417488	0.0207208	0	0	0
AL	0	0	0	0.0130748	0.0387737	0.119928	0.416592	0.695221	1	0.75594	0.422323	0.061463	0.0164027	0	0	0	0	0		0	0	0	0.0465464	0.138034	0.426943	1.48307	2.47499	3.56	2.69114	1.50347	0.218808	0.0583937	0	0	0	0	0
Standard deviation	0	0	0	0.00285714	0.00718067	0.0065189	0.0388153	0.0106187	0.0108561	0.00150548	0.0101271	0.0271299	0.00929403	0	0	0	0	0		0	0	0	0.0101714	0.0255632	0.0232073	0.138183	0.0378025	0.0386479	0.0053595	0.0360523	0.0965825	0.0330867	0	0	0	0	0
EC	0	0	0.00276396	0.00995025	0.0149254	0.144279	0.343284	0.531786	1	0.890928	0.645108	0.762519	0.441249	0.0897372	0.0262766	0.0252851	0.0247893	0.0066335		0	0	0.00983969	0.0354229	0.0531343	0.513632	1.22209	1.89316	3.56	3.1717	2.29658	2.71457	1.57085	0.319465	0.0935449	0.0900149	0.0882499	0.0236153
Standard deviation	0	0	0.000648252	0.00483505	0.00158076	0.0158123	0.0211395	0.0260216	0.0286763	0.0204082	0.0641832	0.0324666	0.0279787	0.00177665	0.00580252	0.0101544	0.0167295	0.00376884		0	0	0.00230778	0.0172128	0.00562751	0.0562917	0.0752567	0.0926368	0.102088	0.0726531	0.228492	0.115581	0.0996042	0.00632487	0.020657	0.0361497	0.0595569	0.0134171
F/J-Mid	0	0	0	0	0	0.0262172	0.2397	0.857678	0.697208	1	0.534341	0.15522	0.0782967	0.0414021	0.00404024	0.000404024	0	0		0	0	0	0	0	0.0933333	0.853333	3.05333	2.48206	3.56	1.90225	0.552582	0.278736	0.147392	0.0143833	0.00143833	0	0
Standard deviation	0	0	0	0	0	0.00296164	0.00148448	0.011958	0.0301018	0.126267	0.0829903	0.0531395	0.0160313	0.0130841	0.00147475	0.000107916	0	0		0	0	0	0	0	0.0105434	0.00528474	0.0425705	0.107162	0.449511	0.295445	0.189177	0.0570714	0.0465794	0.0052501	0.000384181	0	0
JM1	0	0	0.00862069	0.0258621	0.0323276	0.0689655	0.349138	0.74569	0.839212	1	0.482759	0.37931	0.149425	0.132184	0.0172414	0	0	0		0	0	0.0306897	0.092069	0.115086	0.245517	1.24293	2.65466	2.98759	3.56	1.71862	1.35034	0.531954	0.470575	0.0613793	0	0	0
Standard deviation	0	0	0.00185633	0.00742532	0.0108286	0.00864443	0.00742532	0.00897759	0.016191	0.0160882	0.012913	0.00968868	0.00835348	0.00669786	0.0015576	0	0	0		0	0	0.00660853	0.0264341	0.0385498	0.0307742	0.0264341	0.0319602	0.0576399	0.0572739	0.0459704	0.0344917	0.0297384	0.0238444	0.00554505	0	0	0
JM2	0.0288809	0.0908544	0.202166	0.391095	0.461492	0.655836	0.820698	0.8213	0.875233	0.993983	1	0.771192	0.426904	0.205774	0.154791	0.101351	0.0700246	0.0687961		0.102816	0.323442	0.719711	1.3923	1.64291	2.33478	2.92168	2.92383	3.11583	3.53858	3.56	2.74544	1.51978	0.732555	0.551057	0.360811	0.249287	0.244914
Standard deviation	0.00153392	0.0132063	0.0230519	0.0278273	0.00500565	0.00580734	0.0149729	0.0110295	0.032909	0.0240818	0.0257806	0.0229397	0.0201305	0.0287215	0.00572321	0.00298602	0.0125623	0.0275356		0.00546077	0.0470143	0.0820647	0.0990652	0.0178201	0.0206741	0.0533036	0.0392651	0.117156	0.0857312	0.0917789	0.0816652	0.0716648	0.102249	0.0203746	0.0106302	0.0447217	0.0980266
