# Supplementary material for: Enzyme adaptation to habitat thermal legacy shapes the thermal plasticity of marine microbiomes
Source: Nat Commun. 2023 Feb 24;14:1045. doi: 10.1038/s41467-023-36610-0 (PMC9958047; doi:10.1038/s41467-023-36610-0)
Supplement: Supplementary file 4 — Supplementary Data 2 [file 41467_2023_36610_MOESM4_ESM.xlsx]

## Sheet: ANC
Protein AC	MW (Da)	pI	Prot. Score	# PSMs	# Peptidos	emPAI	Cobertura
gene_Anc_31757	43386	5.01	415.51	41	7	1.59	22.7
gene_Anc_7272	33389	4.83	738.49	38	10	2.04	30.8
gene_Anc_21425	50060	4.91	619.13	37	9	0.94	20.7
gene_Anc_21427	55931	4.96	541.81	36	12	0.95	17.3
gene_Anc_19907	158805	6.04	532.68	35	11	0.37	10.5
gene_Anc_8267	138492	6.05	509.07	35	11	0.48	13.3
gene_Anc_31754	43142	4.8	254.31	31	4	0.78	13.6
gene_Anc_7269	55631	5.24	411.55	27	9	0.81	13.8
gene_Anc_31242	23198	4.43	275.06	26	5	1.89	24.5
gene_Anc_16639	155528	6.38	334.86	25	8	0.24	8.2
gene_Anc_16905	13014	5.48	38.72	25	1	0.37	9.3
gene_Anc_16638	151228	5.27	586.59	24	14	0.47	11.3
gene_Anc_20411	19607	10.23	340.32	24	7	2.49	38.9
gene_Anc_26037	152444	5.2	466.95	21	10	0.47	9
gene_Anc_8268	149684	5.13	466.95	21	10	0.48	9.2
gene_Anc_22912	36933	4.86	205.56	21	4	0.75	15.3
gene_Anc_22913	23309	9.89	183.45	21	4	1.41	17
gene_Anc_5710	28262	4.94	302.13	20	6	1.39	25.1
gene_Anc_16523	25770	4.67	295.53	19	3	0.38	8.9
gene_Anc_14473	160827	5.52	319.69	18	6	0.17	5.4
gene_Anc_5651	37148	4.89	203.63	18	4	0.56	11.7
gene_Anc_25294	42933	4.85	185.65	18	4	0.47	9
gene_Anc_14433	21618	5.6	176.79	18	3	2.12	20.8
gene_Anc_19906	154837	5.06	332.8	17	7	0.27	5.3
gene_Anc_765	57933	4.75	250.81	17	6	0.65	14.2
gene_Anc_19649	26621	6.64	242.95	17	6	1.16	16.1
gene_Anc_27385	28852	4.65	212.7	17	4	0.53	10.5
gene_Anc_16114	88266	5.51	234.16	16	6	0.46	7.6
gene_Anc_4170	57806	4.76	219.27	16	5	0.65	15.3
gene_Anc_28217	52758	5.87	190.47	16	5	0.6	16.1
gene_Anc_13990	41483	5.02	163.4	16	3	0.35	5.4
gene_Anc_8946	55869	4.91	220.27	15	6	0.68	11.9
gene_Anc_15571	18476	5.64	253.08	15	5	2.03	25
gene_Anc_11843	37400	4.91	174.82	15	5	0.74	10.1
gene_Anc_30682	31837	5.25	161.83	15	4	0.68	19.8
gene_Anc_584	56922	4.74	212.03	14	5	0.44	8
gene_Anc_11762	44669	5.31	182.54	14	5	0.74	14.8
gene_Anc_2732	30042	5.76	206.37	14	4	0.73	15.5
gene_Anc_26188	19152	9.52	152.4	14	3	1.35	14.1
gene_Anc_5673	30321	11.14	139.57	14	3	0.5	10.9
gene_Anc_22168	13481	10.94	123.07	14	3	1.48	20.5
gene_Anc_24642	44899	6.16	307.48	13	5	0.74	16.7
gene_Anc_23406	36852	5.24	275.19	13	5	0.57	16.7
gene_Anc_21763	51897	4.92	216.85	13	4	0.38	9.6
gene_Anc_11822	30130	10.78	197.1	13	4	0.73	12.4
gene_Anc_14217	57773	8.99	198.4	13	3	0.33	10.5
gene_Anc_13271	13557	6.28	91.98	13	2	0.82	16.5
gene_Anc_5107	18819	6.43	87.51	13	2	0.54	5.2
gene_Anc_2788	47181	5.05	260.59	12	5	0.55	15.4
gene_Anc_17268	57936	4.74	192.53	12	5	0.65	13.7
gene_Anc_6971	57706	4.78	167.5	12	5	0.54	13.1
gene_Anc_14840	19940	6.38	188.58	12	4	1.27	24.9
gene_Anc_5088	45085	4.64	176.9	12	4	0.44	13
gene_Anc_23243	7962	11.41	196.29	12	3	6.37	38.2
gene_Anc_13465	67287	5.04	220.2	11	6	0.45	9.4
gene_Anc_6006	37127	5.22	274.96	11	5	0.75	19.9
gene_Anc_10382	107771	5.27	231.4	11	4	0.17	5.3
gene_Anc_7109	68768	4.61	204.91	11	4	0.27	9.2
gene_Anc_7704	101011	5.58	135	11	3	0.13	4.7
gene_Anc_11829	13491	10.66	102.57	11	3	1.46	20.5
gene_Anc_22926	13335	10.96	102.57	11	3	1.5	20.5
gene_Anc_2481	13366	11.67	124.43	11	2	1.5	23.1
gene_Anc_26323	58954	5.22	256.89	10	6	0.32	9.2
gene_Anc_30679	77683	5	147.3	10	3	0.17	5.1
gene_Anc_4109	117814	6.45	130.21	10	3	0.15	2.4
gene_Anc_6405	25222	4.59	115.36	10	2	0.92	12.7
gene_Anc_6131	45819	4.92	86.85	10	2	0.2	6.9
gene_Anc_16806	69450	4.67	263.2	9	5	0.52	12.6
gene_Anc_18966	26371	4.81	178.19	9	3	0.37	5.2
gene_Anc_28690	30160	9.13	150	9	3	0.51	9.9
gene_Anc_25029	30755	5.25	136.9	9	2	0.31	9.5
gene_Anc_12176	87227	4.92	132.06	9	2	0.15	6.6
gene_Anc_2786	9192	9.45	117.68	9	2	0.55	16.7
gene_Anc_3715	103734	8.79	108.48	9	2	0.17	3.4
gene_Anc_27595	20209	4.66	91.32	9	2	0.5	9.3
gene_Anc_31221	23053	4.67	64.17	9	2	0.43	6.7
gene_Anc_10395	21852	4.58	72.23	9	1	0.21	5.5
gene_Anc_13987	13437	5.23	44.9	9	1	0.35	5.9
gene_Anc_15993	13389	7.97	32.44	9	1	0.35	6.1
gene_Anc_14218	55026	5.39	246.95	8	5	0.57	14.5
gene_Anc_14475	131063	5.11	178.49	8	5	0.17	4.6
gene_Anc_5659	12690	10.69	243.88	8	4	1.61	18.3
gene_Anc_4623	29978	5.15	214.48	8	4	0.73	21.9
gene_Anc_8500	27496	4.99	128.7	8	4	0.82	11.7
gene_Anc_28465	69149	4.71	183.32	8	3	0.27	5
gene_Anc_476	73568	5.08	178.1	8	3	0.12	3.9
gene_Anc_11689	51214	5.76	162.77	8	3	0.27	6.9
gene_Anc_19910	77555	4.86	134.68	8	3	0.17	7.3
gene_Anc_1077	51689	6.04	133.92	8	3	0.27	5.7
gene_Anc_8714	51247	5.84	133.92	8	3	0.27	5.8
gene_Anc_2735	43791	5.16	142.65	8	2	0.21	6.4
gene_Anc_2813	25779	5.07	130.79	8	2	0.38	9.4
gene_Anc_2268	55913	5.25	124.52	8	2	0.08	4.3
gene_Anc_12699	15633	4.92	124.52	8	2	0.3	15.4
gene_Anc_20561	19065	9.3	116.76	8	2	0.54	19.8
gene_Anc_13272	37134	4.86	78.09	8	2	0.25	7.2
gene_Anc_10420	36116	4.31	110.66	8	1	0.26	6.5
gene_Anc_29975	12121	5.85	49.24	8	1	0.95	24.1
gene_Anc_18664	38873	5.23	128.9	7	4	0.38	11.4
gene_Anc_11579	68628	4.55	157.3	7	3	0.2	6.6
gene_Anc_4819	47100	6.25	149.1	7	3	0.3	9.3
gene_Anc_30503	52064	4.97	138.12	7	3	0.27	6.2
gene_Anc_20514	20596	5.71	136.74	7	3	0.49	12.7
gene_Anc_11271	38461	5.42	127.44	7	3	0.38	6.3
gene_Anc_211	54725	5.34	121.65	7	3	0.16	6.2
gene_Anc_11883	44780	5.41	121.44	7	3	0.45	8
gene_Anc_2359	72098	5.3	118.09	7	3	0.26	8.3
gene_Anc_1380	45400	5.71	102.8	7	3	0.31	6.7
gene_Anc_8542	118163	9.04	97.11	7	3	0.11	5.1
gene_Anc_13267	17731	10.11	207.29	7	2	0.99	19.8
gene_Anc_11836	17360	10.1	100.28	7	2	1.03	17
gene_Anc_4088	94758	4.97	86.92	7	2	0.19	5.5
gene_Anc_22812	58834	4.95	85.94	7	2	0.15	5
gene_Anc_31382	25864	4.68	83.63	7	2	0.37	12
gene_Anc_28666	56334	5.54	79.95	7	2	0.16	4.8
gene_Anc_22937	11779	9.76	64.74	7	2	2.96	27.2
gene_Anc_2644	62204	4.84	64.68	7	2	0.14	6.2
gene_Anc_11907	36504	5.09	96.37	7	1	0.25	3.3
gene_Anc_1506	16681	5.06	53.61	7	1	0.63	9.3
gene_Anc_3808	24196	4.55	178.6	6	4	0.66	24.5
gene_Anc_16810	85932	4.67	115.16	6	4	0.27	7.1
gene_Anc_28460	117525	5	114.9	6	4	0.24	9.9
gene_Anc_7685	76300	5.02	93.24	6	3	0.18	5.7
gene_Anc_30161	52210	5.86	159.84	6	2	0.17	4.5
gene_Anc_19909	17536	10.53	152.6	6	2	1.01	21.8
gene_Anc_28985	56400	5.12	119.88	6	2	0.25	8.1
gene_Anc_13991	30422	5.13	105.63	6	2	0.31	10.7
gene_Anc_20716	71498	5.11	105.62	6	2	0.34	8.7
gene_Anc_991	27669	6.23	105.6	6	2	0.35	12.4
gene_Anc_12244	51452	4.99	97.71	6	2	0.27	4.4
gene_Anc_16635	24060	9.61	95.15	6	2	0.41	8.7
gene_Anc_6267	56374	5.64	90.47	6	2	0.25	4.9
gene_Anc_24457	27280	8.5	81.34	6	2	0.35	6.3
gene_Anc_23900	30938	5.17	77.81	6	2	0.3	5.7
gene_Anc_540	29705	5.84	73.72	6	2	0.32	5.7
gene_Anc_12246	106730	5.96	70.71	6	2	0.08	3.5
gene_Anc_23206	45595	5.75	63.8	6	2	0.31	8.1
gene_Anc_30561	79326	9.01	46.1	6	2	0.17	4.4
gene_Anc_11844	14655	10.11	76.89	6	1	0.74	8.7
gene_Anc_11565	26568	9.95	59.97	6	1	0.59	11.5
gene_Anc_11825	25829	10.24	59.97	6	1	0.61	13.9
gene_Anc_12605	26605	9.99	59.97	6	1	0.59	11.1
gene_Anc_13255	25310	10.02	59.97	6	1	0.63	14.5
gene_Anc_5670	25528	10.21	59.97	6	1	0.38	11.5
gene_Anc_5670	25316	10.14	59.97	6	1	0.91	12.8
gene_Anc_10931	72684	4.62	59.72	6	1	0.12	2.8
gene_Anc_11242	60769	4.84	59.72	6	1	0.15	3.2
gene_Anc_12655	60826	4.54	59.72	6	1	0.15	4.6
gene_Anc_13368	56162	4.85	59.72	6	1	0.08	3.3
gene_Anc_16582	58944	4.68	59.72	6	1	0.15	4.8
gene_Anc_18172	42534	4.79	59.72	6	1	0.1	4.7
gene_Anc_20173	24379	4.58	59.72	6	1	0.18	7.8
gene_Anc_27077	72249	4.86	59.72	6	1	0.06	3.2
gene_Anc_2817	57964	5.04	59.72	6	1	0.15	4.5
gene_Anc_29421	40229	6.04	59.72	6	1	0.11	4.9
gene_Anc_32104	35221	5.2	59.72	6	1	0.12	5.2
gene_Anc_5888	59319	5.18	59.72	6	1	0.23	4.9
gene_Anc_6997	57039	5.41	59.72	6	1	0.08	5.5
gene_Anc_9508	18151	5.27	59.72	6	1	0.57	12.3
gene_Anc_10523	60753	6.18	59.72	6	1	0.31	7.9
gene_Anc_13233	44232	4.89	59.72	6	1	0.21	4.7
gene_Anc_15824	57685	4.91	59.72	6	1	0.15	4.7
gene_Anc_17648	21806	4.45	59.72	6	1	0.46	8.3
gene_Anc_17846	29735	4.77	59.72	6	1	0.32	6.5
gene_Anc_1810	58236	6.72	59.72	6	1	0.07	3.2
gene_Anc_4478	56224	4.55	59.72	6	1	0.08	3.4
gene_Anc_8389	66378	4.78	59.72	6	1	0.06	3.4
gene_Anc_8826	49469	4.63	59.72	6	1	0.09	7
gene_Anc_8682	4178	11.05	44.48	6	1	1.49	18.4
gene_Anc_24446	38183	4.8	42.57	6	1	0.11	2.1
gene_Anc_21401	38841	9.52	39.6	6	1	0.11	2.2
gene_Anc_8615	20915	7.16	36	6	1	0.22	4.4
gene_Anc_13331	49511	5.79	32.27	6	1	0.09	4.4
gene_Anc_29950	33797	4.76	29.58	6	1	0.13	2.3
gene_Anc_17521	34019	4.83	122.39	5	3	0.27	16.8
gene_Anc_2663	31443	4.44	117.99	5	3	0.3	9.1
gene_Anc_19651	21419	4.56	117.99	5	3	0.47	13.4
gene_Anc_7105	117491	4.83	92.63	5	3	0.19	5.8
gene_Anc_16023	44309	5.09	100.25	5	2	0.21	2.4
gene_Anc_20872	13918	6.08	95.02	5	2	2.23	27.5
gene_Anc_29973	47095	6.6	91.19	5	2	0.19	4.5
gene_Anc_3093	48659	4.74	80.11	5	2	0.19	6.7
gene_Anc_2662	26856	8.5	75.23	5	2	0.36	9.2
gene_Anc_20185	46993	7.01	73.88	5	2	0.19	5
gene_Anc_580	44778	5.57	70.01	5	2	0.2	3.6
gene_Anc_13987	41355	5.21	69.03	5	2	0.22	6.8
gene_Anc_30128	45697	5.42	60.78	5	2	0.31	6.2
gene_Anc_30502	66937	5.12	54.8	5	2	0.13	3
gene_Anc_5653	13749	10.64	63.2	5	1	0.8	17.1
gene_Anc_5671	6087	12.3	57.3	5	1	0.91	16.7
gene_Anc_2380	45986	5.38	56.92	5	1	0.09	4.5
gene_Anc_28447	92536	6.04	52.64	5	1	0.09	1.9
gene_Anc_16822	93143	5.22	52.64	5	1	0.09	3.9
gene_Anc_8683	18503	5.2	48.51	5	1	0.55	7.6
gene_Anc_23452	15452	5.04	47.4	5	1	0.3	6.4
gene_Anc_10627	48035	5.23	41.67	5	1	0.19	4
gene_Anc_19902	14878	9.41	41.19	5	1	0.31	5.6
gene_Anc_22794	14613	11.14	39.88	5	1	0.74	12.2
gene_Anc_19905	12767	4.42	39.74	5	1	0.37	6.4
gene_Anc_4246	53722	7.82	39.6	5	1	0.08	1.4
gene_Anc_21566	13417	8.93	35.95	5	1	0.35	5.7
gene_Anc_11568	30500	11.02	33.96	5	1	0.31	5
gene_Anc_3514	11777	4.73	32.52	5	1	0.41	7
gene_Anc_27146	56630	4.82	31.39	5	1	0.08	1.4
gene_Anc_18815	10193	4.57	26.1	5	1	0.48	9.7
gene_Anc_15507	45837	5.19	102.65	4	3	0.43	11.1
gene_Anc_11899	95874	4.9	92.86	4	3	0.24	5.3
gene_Anc_15514	97258	5.27	92.86	4	3	0.24	5.3
gene_Anc_15996	61257	4.98	98.15	4	2	0.14	7
gene_Anc_22810	66369	5.34	98.15	4	2	0.21	9.3
gene_Anc_2880	114575	5.33	97.07	4	2	0.08	3.8
gene_Anc_28218	14089	10.84	93.98	4	2	1.38	18.5
gene_Anc_13579	24677	4.45	92.95	4	2	0.65	13.2
gene_Anc_28454	70424	5.17	89.67	4	2	0.13	3.9
gene_Anc_2479	75185	5.31	88.6	4	2	0.18	4.6
gene_Anc_6286	79578	5.29	86.96	4	2	0.11	3.6
gene_Anc_16643	76513	4.83	84.43	4	2	0.11	6.3
gene_Anc_1204	70360	5.46	76.53	4	2	0.13	5.8
gene_Anc_6694	23605	6.14	73.92	4	2	0.42	10.6
gene_Anc_21138	44121	5.07	72.97	4	2	0.21	5.8
gene_Anc_23598	30179	4.89	72.53	4	2	0.31	7
gene_Anc_28220	35725	4.54	72.09	4	2	0.26	7.4
gene_Anc_24983	54168	5.56	70.84	4	2	0.17	3
gene_Anc_6040	45735	4.86	67.23	4	2	0.31	6.6
gene_Anc_9773	41999	4.95	64.9	4	2	0.34	5.9
gene_Anc_15682	33721	4.79	64.9	4	2	0.44	7.4
gene_Anc_27655	31419	5.17	64.65	4	2	0.48	10.6
gene_Anc_13986	106448	5.99	61.2	4	2	0.08	2.1
gene_Anc_4763	75883	9.06	59.24	4	2	0.12	2.4
gene_Anc_11956	44459	9.64	50.6	4	2	0.45	8.5
gene_Anc_13266	12576	10.69	84.21	4	1	0.38	15.5
gene_Anc_7175	24211	8.31	75.68	4	1	0.4	9.7
gene_Anc_22781	36965	5.07	75.18	4	1	0.12	8.1
gene_Anc_18675	17225	5.17	69.15	4	1	0.27	6.2
gene_Anc_22915	13256	10.76	66.41	4	1	0.36	8.5
gene_Anc_7089	75532	4.92	65.69	4	1	0.12	4
gene_Anc_1454	20587	10.53	64.18	4	1	0.22	7.4
gene_Anc_12891	48080	4.64	59.68	4	1	0.19	4
gene_Anc_462	68995	4.9	59.68	4	1	0.35	6.2
gene_Anc_142	69244	4.91	59.68	4	1	0.35	6.2
gene_Anc_5669	6329	9.74	56.91	4	1	0.87	28.1
gene_Anc_13570	28343	6.16	54.97	4	1	0.16	6.5
gene_Anc_15655	24051	7.23	53.89	4	1	0.19	7
gene_Anc_16637	12449	4.44	53.76	4	1	0.92	11.4
gene_Anc_23665	21300	4.7	53.73	4	1	0.21	5.3
gene_Anc_6569	6762	4.65	52.91	4	1	0.79	22.6
gene_Anc_8233	8388	11.19	48.95	4	1	0.61	21.1
gene_Anc_16332	24010	4.8	48.92	4	1	0.19	3.7
gene_Anc_20048	18091	8.61	46.34	4	1	0.25	6.6
gene_Anc_8814	23655	7.9	45.71	4	1	0.19	7
gene_Anc_2836	55773	5.28	44.49	4	1	0.08	4.1
gene_Anc_29594	55948	5.94	44.49	4	1	0.16	2.5
gene_Anc_12245	45606	4.97	43.29	4	1	0.09	6.4
gene_Anc_1631	31570	5.79	42.75	4	1	0.14	3.6
gene_Anc_18515	36259	8.22	42.7	4	1	0.12	2.5
gene_Anc_26937	13336	9.82	42.4	4	1	0.84	18.2
gene_Anc_26618	21498	4.7	41.71	4	1	0.46	13.3
gene_Anc_26042	20261	5.79	41.67	4	1	0.5	14.1
gene_Anc_19771	19092	5.65	41.67	4	1	0.54	11.2
gene_Anc_22931	12185	10.1	41.14	4	1	0.39	12.6
gene_Anc_17705	26387	4.87	41.06	4	1	0.37	7.5
gene_Anc_13984	64468	5.35	40.37	4	1	0.07	5.4
gene_Anc_4998	26823	6.34	40.26	4	1	0.17	3.4
gene_Anc_19671	24359	5.71	39.53	4	1	0.18	8.5
gene_Anc_21423	21906	10.12	39.37	4	1	0.21	4
gene_Anc_3284	20999	9.47	38.98	4	1	0.22	9.1
gene_Anc_21649	17233	9.75	38.98	4	1	0.27	9
gene_Anc_5334	50138	6.18	38.82	4	1	0.09	3.7
gene_Anc_15425	15787	5.11	37.98	4	1	0.3	4.9
gene_Anc_24579	52662	4.91	36.48	4	1	0.08	3.2
gene_Anc_26510	33212	4.94	35.24	4	1	0.13	2.2
gene_Anc_25908	17437	8.04	35.24	4	1	0.26	4.3
gene_Anc_14019	24745	5.9	34.93	4	1	0.18	3.2
gene_Anc_21158	45995	5.26	34.78	4	1	0.09	2.2
gene_Anc_8650	54465	5.26	34.78	4	1	0.08	1.9
gene_Anc_7752	49227	5.3	34.43	4	1	0.18	3.7
gene_Anc_20866	33477	5.2	33.97	4	1	0.13	3
gene_Anc_22320	31858	4.67	32.35	4	1	0.14	3.8
gene_Anc_2575	6967	9.3	32.35	4	1	0.76	11.9
gene_Anc_6915	39182	5.44	31.84	4	1	0.11	2
gene_Anc_28586	11551	9.78	31.57	4	1	0.42	6.8
gene_Anc_13262	15306	9.47	30.31	4	1	0.3	20
gene_Anc_29479	29470	3.92	29.96	4	1	0.15	3.5
gene_Anc_2706	78166	9.28	29.61	4	1	0.05	1.2
gene_Anc_11312	20581	8.67	27.76	4	1	0.22	6.6
gene_Anc_13469	16195	8.72	27.76	4	1	1.13	10.1
gene_Anc_30316	44899	6.54	26.62	4	1	0.1	1.8
gene_Anc_5028	8929	9.68	23.22	4	1	0.57	8.8
gene_Anc_18535	24046	5.16	23.19	4	1	0.19	3.2
gene_Anc_18747	87124	5.1	22.31	4	1	0.05	0.9
gene_Anc_24007	20971	5.27	155.49	3	3	0.8	20.2
gene_Anc_15032	55009	5.06	88.29	3	3	0.25	6.7
gene_Anc_3587	89831	5.51	88.35	3	2	0.15	3.1
gene_Anc_16188	90204	5.24	76.64	3	2	0.15	3.1
gene_Anc_10397	45552	4.9	75.2	3	2	0.2	8.8
gene_Anc_4656	18620	6.49	75.2	3	2	0.55	14.5
gene_Anc_10421	65611	5.1	75.14	3	2	0.13	5.1
gene_Anc_10363	100260	4.97	68.45	3	2	0.09	1.6
gene_Anc_20990	98938	4.72	68.27	3	2	0.09	3.6
gene_Anc_29251	58652	5.19	66.16	3	2	0.24	8
gene_Anc_12623	45980	5.3	62.44	3	2	0.2	4.6
gene_Anc_17683	19837	6.75	60.16	3	2	0.51	7.8
gene_Anc_9031	57266	5.45	59.02	3	2	0.16	5.2
gene_Anc_4739	35432	5.95	57.79	3	2	0.26	6.6
gene_Anc_5598	46848	5.75	55.7	3	2	0.19	4.6
gene_Anc_12666	23447	5.67	55.67	3	2	0.42	7.5
gene_Anc_1681	37076	5.11	55.55	3	2	0.25	5.8
gene_Anc_29220	68022	5.66	54.78	3	2	0.13	4.5
gene_Anc_2830	81340	5.23	53.46	3	2	0.11	6.7
gene_Anc_16838	34733	4.47	49.8	3	2	0.43	9.3
gene_Anc_504	51322	6.14	43.25	3	2	0.18	3.5
gene_Anc_20079	77333	5.8	41.64	3	2	0.11	2.3
gene_Anc_1569	23812	4.89	74.82	3	1	0.19	6
gene_Anc_6145	79033	5.1	64.63	3	1	0.11	2.9
gene_Anc_10398	18294	4.76	64.63	3	1	0.25	11.7
gene_Anc_6446	68835	4.7	64.37	3	1	0.27	6.4
gene_Anc_23953	9625	4.53	63.69	3	1	0.52	20
gene_Anc_644	41386	4.72	62.23	3	1	0.1	4.5
gene_Anc_16048	14517	11.22	60.48	3	1	0.75	12.3
gene_Anc_31197	14690	4.9	56.98	3	1	0.32	21.7
gene_Anc_432	36731	5.16	56.98	3	1	0.12	6.7
gene_Anc_7180	38943	5.15	56.98	3	1	0.11	6.3
gene_Anc_8211	12390	5.82	56.74	3	1	0.39	26.5
gene_Anc_1729	15887	9.72	56	3	1	0.29	11.3
gene_Anc_14576	77689	5.53	53.86	3	1	0.05	1.7
gene_Anc_2826	8308	9.4	53.72	3	1	0.62	16.7
gene_Anc_1361	45851	4.98	53.28	3	1	0.2	8.3
gene_Anc_30003	38470	5.05	52.24	3	1	0.38	14.1
gene_Anc_13007	60092	4.18	51.56	3	1	0.07	5.5
gene_Anc_29908	41374	5.76	51.32	3	1	0.1	3.8
gene_Anc_15240	39937	4.66	50.71	3	1	0.23	4.4
gene_Anc_17500	9923	6.55	49.12	3	1	0.5	13.3
gene_Anc_31433	9522	9.21	48.92	3	1	0.52	18.7
gene_Anc_11832	11697	11.17	47.87	3	1	0.41	7.9
gene_Anc_18234	16377	5.8	46.84	3	1	0.28	5
gene_Anc_9771	54571	4.91	46.34	3	1	0.08	2.1
gene_Anc_22359	20708	6	43.75	3	1	0.22	9
gene_Anc_14154	42917	5.1	43.59	3	1	0.21	6
gene_Anc_17501	43623	4.81	43.59	3	1	0.1	8.6
gene_Anc_26589	17455	5.19	43.59	3	1	0.6	17.2
gene_Anc_8393	44828	5.1	43.59	3	1	0.1	4.1
gene_Anc_20971	20167	6.86	43.4	3	1	0.22	6
gene_Anc_14161	57192	6.46	42.98	3	1	0.08	2.2
gene_Anc_17765	33842	4.81	42.98	3	1	0.13	6
gene_Anc_14575	42000	6.22	42.71	3	1	0.1	4.3
gene_Anc_19784	23063	6.67	41.98	3	1	0.19	3.4
gene_Anc_5115	29336	5	41.98	3	1	0.15	4.8
gene_Anc_25399	63874	5.28	41.78	3	1	0.22	8.5
gene_Anc_14190	22773	5.37	41.78	3	1	0.43	11.6
gene_Anc_19716	64257	5.08	41.78	3	1	0.14	3.9
gene_Anc_19417	22954	6.23	41.41	3	1	0.2	4.6
gene_Anc_2061	39659	6.41	41.2	3	1	0.11	4.1
gene_Anc_21696	46832	5.2	41.2	3	1	0.09	3.7
gene_Anc_1232	47010	8.46	40.73	3	1	0.19	6.9
gene_Anc_14700	22985	5.68	40.38	3	1	0.2	4.5
gene_Anc_13185	28598	4.64	40.07	3	1	0.15	3.8
gene_Anc_19901	20711	5.87	39.11	3	1	0.22	7.8
gene_Anc_28987	41868	4.88	39.09	3	1	0.1	3.1
gene_Anc_22929	15563	11	38.78	3	1	0.3	11.7
gene_Anc_30732	54439	4.98	38.46	3	1	0.08	1.4
gene_Anc_21267	21105	6.84	38.45	3	1	0.21	3.7
gene_Anc_31260	20984	6.6	37.84	3	1	0.22	9.6
gene_Anc_28578	107320	5.33	37.51	3	1	0.04	2.2
gene_Anc_14324	54717	4.8	37.08	3	1	0.08	1.6
gene_Anc_16656	20938	4.35	36.99	3	1	0.22	8.2
gene_Anc_19829	30634	9.5	36.24	3	1	0.14	3.2
gene_Anc_3092	17251	10.06	36.15	3	1	0.27	4.6
gene_Anc_16972	15199	8.09	36.08	3	1	0.31	11.2
gene_Anc_22482	77089	5.99	35	3	1	0.18	3.4
gene_Anc_12243	41606	4.78	34.97	3	1	0.1	1.8
gene_Anc_27325	73542	5.89	34.7	3	1	0.06	2.6
gene_Anc_18491	73899	4.8	34.33	3	1	0.12	2.4
gene_Anc_16784	28581	9.03	33.68	3	1	0.16	5.9
gene_Anc_19482	51065	5.63	33.68	3	1	0.18	3.3
gene_Anc_6139	51043	5.52	33.68	3	1	0.08	3.5
gene_Anc_14053	28578	6.02	33.21	3	1	0.33	5.8
gene_Anc_9951	68759	6.01	32.67	3	1	0.06	2.3
gene_Anc_21447	59996	5.16	32.53	3	1	0.07	1.8
gene_Anc_17472	36869	4.48	32.36	3	1	0.12	2.1
gene_Anc_24164	25302	6.23	32.23	3	1	0.18	3.6
gene_Anc_22512	25315	4.83	31.79	3	1	0.18	3.5
gene_Anc_27323	20337	8.99	30.47	3	1	0.22	7.4
gene_Anc_19942	30087	5.08	30.29	3	1	0.15	3.7
gene_Anc_30645	231878	4.51	28.26	3	1	0.04	0.7
gene_Anc_24064	21398	6.49	28	3	1	0.21	4.7
gene_Anc_15001	10421	9.42	27.87	3	1	0.47	13.3
gene_Anc_10069	36735	10.16	27.53	3	1	0.12	2.5
gene_Anc_28929	74274	5.03	27.51	3	1	0.12	3.7
gene_Anc_22264	27150	4.85	27.34	3	1	0.16	3.8
gene_Anc_5025	51438	5.49	27.17	3	1	0.08	1.5
gene_Anc_1638	30507	8.46	26.87	3	1	0.14	5.6
gene_Anc_16214	34071	5.72	26.77	3	1	0.13	2.6
gene_Anc_8000	16529	4.49	26.62	3	1	0.28	7.1
gene_Anc_18325	12855	4.93	26.33	3	1	0.37	17.7
gene_Anc_27718	18872	6.15	26.08	3	1	0.24	4.1
gene_Anc_6074	12052	5.02	26.04	3	1	1.73	25
gene_Anc_11428	61338	5.45	25.76	3	1	0.07	3.4
gene_Anc_6770	50114	5.79	25.34	3	1	0.09	1.5
gene_Anc_3340	26775	9.36	24.56	3	1	0.17	3.2
gene_Anc_15968	87076	5.91	24.47	3	1	0.05	2.1
gene_Anc_27720	15852	9.59	24.03	3	1	0.67	18.9
gene_Anc_16104	52138	8.38	22.9	3	1	0.08	2.7
gene_Anc_4489	102728	5.84	22.67	3	1	0.04	0.8
gene_Anc_24315	39349	6.73	22.52	3	1	0.11	2.7
gene_Anc_12432	129162	4.97	22.48	3	1	0.07	3
gene_Anc_22003	45379	5.2	22.48	3	1	0.31	6.5
gene_Anc_5909	15984	4.7	22.36	3	1	0.29	6.9
gene_Anc_10185	18772	5.31	22.28	3	1	0.24	8.5
gene_Anc_29487	51517	5.09	106.77	2	2	0.17	7.5
gene_Anc_8499	31736	4.53	81	2	2	0.14	9.1
gene_Anc_1436	19794	4.96	69.35	2	2	0.23	6
gene_Anc_15690	20231	5.33	58.98	2	2	0.5	7.6
gene_Anc_10101	26702	7.85	52.65	2	2	0.85	28
gene_Anc_7160	87076	6.23	51.86	2	2	0.15	3.4
gene_Anc_6128	83529	5.05	51.48	2	2	0.16	7
gene_Anc_8400	88638	6.11	46.28	2	2	0.1	3
gene_Anc_4825	42971	4.71	44.5	2	2	0.21	2.3
gene_Anc_30485	85033	6.11	42.6	2	2	0.1	2.8
gene_Anc_15028	17819	9.89	87.49	2	1	0.26	17.3
gene_Anc_23118	17958	9.93	87.49	2	1	0.26	17.3
gene_Anc_18499	15666	10.45	70.06	2	1	0.3	8.1
gene_Anc_19270	17129	4.58	66.93	2	1	0.27	6.2
gene_Anc_25847	23402	4.55	64.2	2	1	0.69	17.5
gene_Anc_30714	13801	5.35	60.57	2	1	0.34	8.9
gene_Anc_29169	38135	6.17	57.27	2	1	0.11	3.3
gene_Anc_9462	40607	6.25	55.31	2	1	0.23	8.4
gene_Anc_22015	50195	5.2	51.32	2	1	0.09	4.7
gene_Anc_18678	40126	5.04	50.47	2	1	0.11	1.9
gene_Anc_17281	39261	5.57	48.93	2	1	0.11	6.6
gene_Anc_6604	28893	4.74	48.66	2	1	0.15	3.4
gene_Anc_7005	27986	4.47	48.66	2	1	0.16	3.5
gene_Anc_28290	94050	8.83	48.12	2	1	0.09	4.7
gene_Anc_8592	102405	8.7	48.12	2	1	0.04	3.7
gene_Anc_12745	100326	8.83	48.12	2	1	0.09	4.4
gene_Anc_14729	64152	5.68	47.84	2	1	0.07	2.7
gene_Anc_18245	12793	4.59	46.46	2	1	0.37	6.4
gene_Anc_22932	8685	10.14	45.65	2	1	0.59	19.7
gene_Anc_10381	49022	4.78	45.35	2	1	0.09	2.3
gene_Anc_8779	20397	4.88	45.05	2	1	0.22	9.2
gene_Anc_5637	5929	4.51	44.57	2	1	0.95	33.3
gene_Anc_22691	10829	9.56	44.31	2	1	0.45	7.3
gene_Anc_18199	86349	6.81	43.87	2	1	0.05	2.7
gene_Anc_5989	97836	5.33	42.54	2	1	0.04	2
gene_Anc_1410	15781	6.36	42.24	2	1	0.3	4.8
gene_Anc_4200	35392	5.46	41.73	2	1	0.12	6.4
gene_Anc_7937	54346	5.47	41.73	2	1	0.26	5
gene_Anc_3692	35300	4.78	41.45	2	1	0.12	5
gene_Anc_19615	28556	6.65	39.11	2	1	0.16	3
gene_Anc_21426	31587	8.26	38.93	2	1	0.14	6.3
gene_Anc_20785	18903	6.21	38.6	2	1	0.24	6.5
gene_Anc_14054	16416	9.49	38.51	2	1	0.28	9.2
gene_Anc_11641	18465	10.1	38.48	2	1	0.25	4.8
gene_Anc_1715	46833	5.42	37.57	2	1	0.19	7.4
gene_Anc_762	71995	5.27	37.53	2	1	0.12	2.8
gene_Anc_8634	91940	4.98	36.99	2	1	0.05	0.8
gene_Anc_16634	15080	9.63	36.25	2	1	0.31	10.4
gene_Anc_6167	17235	4.64	36.03	2	1	0.27	6.9
gene_Anc_11666	40920	5.63	35.61	2	1	0.11	2.2
gene_Anc_17359	50317	9.34	35.57	2	1	0.09	1.6
gene_Anc_17614	56916	5.42	35.57	2	1	0.08	3.6
gene_Anc_25820	25903	9.13	35.57	2	1	0.17	3
gene_Anc_8710	40042	5	35.17	2	1	0.36	6.3
gene_Anc_31055	20242	4.53	34.36	2	1	0.22	3.7
gene_Anc_8738	84039	5.45	33.76	2	1	0.05	2.9
gene_Anc_28696	19809	5.71	33.02	2	1	0.23	5
gene_Anc_21689	13021	5.94	32.79	2	1	0.37	6.2
gene_Anc_15189	54918	4.36	32.71	2	1	0.08	1.7
gene_Anc_26950	33664	6.11	32.66	2	1	0.13	3.2
gene_Anc_17849	20313	4.61	32.53	2	1	0.22	3.9
gene_Anc_5812	17992	8.94	32.5	2	1	0.58	9.9
gene_Anc_4630	41915	5.97	32.47	2	1	0.1	4
gene_Anc_117	22739	6.51	32.1	2	1	0.2	3.6
gene_Anc_19512	47398	5.29	31.88	2	1	0.09	2.8
gene_Anc_27683	57642	5.05	31.64	2	1	0.07	3.7
gene_Anc_1052	30153	5.73	31.48	2	1	0.15	3.4
gene_Anc_9795	26652	5.64	31.11	2	1	0.17	2.9
gene_Anc_12218	24418	4.82	30.41	2	1	0.18	5.1
gene_Anc_5207	45921	4.72	30.29	2	1	0.09	3
gene_Anc_1386	33998	4.83	30.16	2	1	0.13	2.5
gene_Anc_3496	6748	9.98	29.68	2	1	0.79	11.9
gene_Anc_17269	10211	4.69	29.63	2	1	0.48	8.3
gene_Anc_14482	62160	4.7	29.48	2	1	0.22	6.1
gene_Anc_21414	23123	4.98	29.41	2	1	0.19	5.1
gene_Anc_607	21658	5.49	29.32	2	1	0.46	9.3
gene_Anc_12957	48724	4.94	29.29	2	1	0.09	2
gene_Anc_28515	64878	5.2	29.29	2	1	0.07	1.5
gene_Anc_5093	16857	6.71	29.28	2	1	0.27	5.3
gene_Anc_971	40763	4.74	28.91	2	1	0.22	3.8
gene_Anc_16940	66616	5.66	28.84	2	1	0.13	5
gene_Anc_2908	17661	4.39	28.78	2	1	0.26	4.3
gene_Anc_23730	19059	9.16	28.68	2	1	0.24	4.1
gene_Anc_2534	23680	4.8	28.61	2	1	0.19	3.9
gene_Anc_26507	40372	4.74	28.53	2	1	0.11	2.3
gene_Anc_14959	4114	9.4	28.49	2	1	1.55	23.7
gene_Anc_32053	62970	6.03	28.46	2	1	0.07	2.8
gene_Anc_2226	10013	6.51	28.32	2	1	0.5	7.3
gene_Anc_14496	27715	6.52	27.96	2	1	0.16	4.6
gene_Anc_17880	45704	9.29	27.78	2	1	0.2	4.1
gene_Anc_21585	13218	4.57	27.71	2	1	0.36	18.3
gene_Anc_13538	22623	9.72	27.7	2	1	0.2	3.6
gene_Anc_12615	14222	4.7	27.58	2	1	0.33	6.8
gene_Anc_22084	19058	6.17	27.54	2	1	0.54	8.3
gene_Anc_10873	17205	5.74	27.5	2	1	0.27	5.1
gene_Anc_10775	47344	5.44	27.49	2	1	0.09	1.6
gene_Anc_17928	48891	5.57	27.42	2	1	0.09	2
gene_Anc_27905	115318	5.28	27.39	2	1	0.04	2.6
gene_Anc_26231	29156	5.08	27.11	2	1	0.33	4.8
gene_Anc_5335	35669	5.72	27.07	2	1	0.12	2.9
gene_Anc_10552	10638	4.48	26.99	2	1	0.46	12
gene_Anc_17188	29039	8.72	26.94	2	1	0.15	3.2
gene_Anc_5047	42272	5.65	26.64	2	1	0.1	4.9
gene_Anc_30141	10692	8.89	26.57	2	1	0.46	10
gene_Anc_19920	20610	6.12	26.56	2	1	0.49	7.7
gene_Anc_21598	30959	6.19	26.44	2	1	0.14	3
gene_Anc_24630	18490	8.82	26.43	2	1	0.25	4
gene_Anc_8184	19455	5.38	26.13	2	1	0.23	4.5
gene_Anc_4282	93993	4.77	26.08	2	1	0.09	3.2
gene_Anc_14970	69809	5.1	25.84	2	1	0.06	1.4
gene_Anc_1085	111852	5.21	25.82	2	1	0.04	0.9
gene_Anc_24487	32481	6.9	25.78	2	1	0.14	2.3
gene_Anc_28794	83956	5.61	25.78	2	1	0.05	0.9
gene_Anc_1724	41840	5.51	25.67	2	1	0.1	2.2
gene_Anc_12251	47929	5.93	25.49	2	1	0.09	4.9
gene_Anc_3868	56374	5.13	25.48	2	1	0.08	1.8
gene_Anc_14900	67279	5.12	25.4	2	1	0.06	3.3
gene_Anc_29396	67201	5.2	25.4	2	1	0.06	3.4
gene_Anc_18421	22013	5.84	25.4	2	1	0.21	10
gene_Anc_29850	48737	5.25	25.38	2	1	0.19	5.8
gene_Anc_32136	81437	4.14	25.35	2	1	0.11	3.7
gene_Anc_4945	16896	5.58	25.34	2	1	0.27	7.2
gene_Anc_6215	18543	5.71	25.34	2	1	0.25	6.7
gene_Anc_1466	25767	5.77	25.08	2	1	0.17	2.9
gene_Anc_5232	10111	9.39	24.72	2	1	0.49	10.3
gene_Anc_453	58047	6.67	24.68	2	1	0.07	1.6
gene_Anc_15423	19438	6.4	24.66	2	1	0.52	9.8
gene_Anc_9336	38225	5.78	24.53	2	1	0.11	2.1
gene_Anc_13666	11937	4.53	24.43	2	1	0.4	6.7
gene_Anc_6726	12747	4.73	24.33	2	1	0.37	6.1
gene_Anc_30439	16490	9.83	24.14	2	1	0.28	6.7
gene_Anc_11514	31117	5.91	24.13	2	1	0.14	6.4
gene_Anc_3030	102188	5.54	23.95	2	1	0.08	3.3
gene_Anc_1700	6853	8.37	23.87	2	1	2.16	23.1
gene_Anc_2289	25387	5.91	23.87	2	1	0.18	3.2
gene_Anc_16121	14731	5.08	23.84	2	1	0.32	6.9
gene_Anc_21175	45797	8.54	23.42	2	1	0.09	3.5
gene_Anc_15011	28080	7.14	23.41	2	1	0.16	2.8
gene_Anc_22795	16095	9.61	23.35	2	1	0.29	4.9
gene_Anc_11679	23487	5.98	23.27	2	1	0.19	4.8
gene_Anc_3572	100775	5.05	23.19	2	1	0.09	2
gene_Anc_4905	73601	5.21	23.13	2	1	0.18	5.9
gene_Anc_25741	22508	5.1	22.84	2	1	0.2	3.4
gene_Anc_22481	22183	4.8	22.69	2	1	0.2	4.8
gene_Anc_8065	46810	5.93	22.67	2	1	0.09	3.8
gene_Anc_10256	49455	5.08	22.26	2	1	0.09	1.6
gene_Anc_12785	32121	5.7	22.13	2	1	0.14	2.5
gene_Anc_28675	25800	6.37	22.01	2	1	0.17	3.1
gene_Anc_19892	39627	4.23	21.97	2	1	0.11	2.1
gene_Anc_18832	86106	4.9	21.92	2	1	0.05	0.9
gene_Anc_10758	18781	9.73	21.86	2	1	0.24	6.6
gene_Anc_26806	41248	4.32	21.79	2	1	0.11	4.5
gene_Anc_15714	25184	5.23	21.53	2	1	0.18	8.1
gene_Anc_5215	33825	6.46	21.51	2	1	0.13	3.5
gene_Anc_31068	13283	6.42	20.82	2	1	0.36	8.1
gene_Anc_10309	37532	6.84	20.52	2	1	0.25	5.1
gene_Anc_4288	73032	5.91	20.27	2	1	0.06	2.7
gene_Anc_25861	24783	5.37	20.27	2	1	0.18	5
gene_Anc_7850	70902	5.35	70.83	1	1	0.06	2.2
gene_Anc_7804	51273	5.22	66.32	1	1	0.18	4.3
gene_Anc_28369	39012	4.87	58.03	1	1	0.11	4
gene_Anc_3601	8954	9.42	57.24	1	1	0.56	13.1
gene_Anc_5649	104567	5.87	57.09	1	1	0.04	2.8
gene_Anc_8194	54571	4.39	52.16	1	1	0.08	3.4
gene_Anc_5849	64095	6.55	50.86	1	1	0.07	1.2
gene_Anc_30653	43539	5.19	47.93	1	1	0.1	2
gene_Anc_12669	32988	6.74	47.4	1	1	0.28	9.9
gene_Anc_26115	45598	4.95	47.01	1	1	0.09	4.5
gene_Anc_12661	29755	5.2	46.9	1	1	0.32	5.9
gene_Anc_28632	29506	5.77	46.9	1	1	0.32	9.3
gene_Anc_13658	25506	5.77	46.24	1	1	0.17	3.8
gene_Anc_4183	46505	8.45	46.24	1	1	0.09	3.6
gene_Anc_25552	2619	11.1	46.24	1	1	2.99	36
gene_Anc_2873	25968	6.74	45.82	1	1	0.17	3.3
gene_Anc_25702	20715	9.81	45.04	1	1	0.22	9.8
gene_Anc_5774	48246	5.64	44.99	1	1	0.19	4.2
gene_Anc_23039	57549	4.62	44.67	1	1	0.07	4
gene_Anc_23525	42000	4.92	41.85	1	1	0.1	4.4
gene_Anc_10043	67325	5.44	41.74	1	1	0.06	1.5
gene_Anc_16495	12501	5.01	40.35	1	1	0.38	14.2
gene_Anc_3663	34503	10.06	39.31	1	1	0.13	2.2
gene_Anc_8643	51244	4.9	38.99	1	1	0.08	2.1
gene_Anc_32059	28533	10.9	38.96	1	1	0.16	2.8
gene_Anc_1768	23882	4.7	38.91	1	1	0.19	3.7
gene_Anc_10826	34001	5.92	38.58	1	1	0.13	5.3
gene_Anc_13758	20875	5.8	37.46	1	1	0.48	7.7
gene_Anc_60	24573	4.58	37.46	1	1	0.18	6
gene_Anc_8905	27102	4.6	37.46	1	1	0.16	5.4
gene_Anc_247	18009	6.3	37.46	1	1	0.26	8.3
gene_Anc_24259	28795	6.01	37.04	1	1	0.15	3.4
gene_Anc_8899	27382	4.84	36.51	1	1	0.16	6
gene_Anc_4833	20386	4.96	35.73	1	1	0.22	9.2
gene_Anc_26938	5707	9.3	35.6	1	1	1	14.6
gene_Anc_21793	29067	4.72	35.6	1	1	0.15	5.9
gene_Anc_28389	141163	4.7	35.18	1	1	0.03	0.8
gene_Anc_14797	126880	6.62	35.09	1	1	0.03	0.6
gene_Anc_3841	32678	5.06	35.04	1	1	0.13	6.1
gene_Anc_25369	13840	4.84	34.49	1	1	0.34	5.5
gene_Anc_20043	62767	5.59	34.46	1	1	0.07	1.6
gene_Anc_7801	76226	4.92	34.04	1	1	0.11	2.1
gene_Anc_12613	11554	9.89	33.99	1	1	0.42	24.5
gene_Anc_2347	40755	5.21	33.74	1	1	0.11	4.8
gene_Anc_2770	62314	5.5	33.72	1	1	0.07	3
gene_Anc_5924	42589	5.69	33.33	1	1	0.1	6.2
gene_Anc_16004	55695	9.49	33.3	1	1	0.08	1.6
gene_Anc_12335	35471	5.06	33.28	1	1	0.12	2.7
gene_Anc_11191	35438	5.9	33.28	1	1	0.12	2.7
gene_Anc_8757	90184	5.52	33.25	1	1	0.1	2.7
gene_Anc_27557	45283	5.11	33.22	1	1	0.1	2.9
gene_Anc_17649	45914	5.75	33.01	1	1	0.09	2
gene_Anc_9154	8242	6.34	33.01	1	1	1.65	17.7
gene_Anc_30293	22705	6.43	32.35	1	1	0.43	12.8
gene_Anc_4528	27697	6.25	32.35	1	1	0.81	20.8
gene_Anc_8455	27700	6.24	32.35	1	1	0.35	19.8
gene_Anc_23272	36507	6.18	32.13	1	1	0.12	4.5
gene_Anc_29907	34499	6.47	32.13	1	1	0.13	2.6
gene_Anc_13681	7076	8.26	31.99	1	1	0.75	16.9
gene_Anc_556	62119	5.37	31.92	1	1	0.07	1.2
gene_Anc_8931	67099	5.62	31.85	1	1	0.06	1.7
gene_Anc_4653	44783	9.7	31.83	1	1	0.1	5.2
gene_Anc_15057	47645	5.31	31.78	1	1	0.19	9
gene_Anc_15023	40032	5.39	31.63	1	1	0.11	5
gene_Anc_28427	63240	4.94	31.63	1	1	0.07	3.1
gene_Anc_30160	65947	5.18	31.63	1	1	0.13	5.8
gene_Anc_9338	23855	5.34	31.47	1	1	0.19	3.2
gene_Anc_29606	19256	5.7	31.29	1	1	0.24	5.2
gene_Anc_22350	15313	9.19	31.24	1	1	0.3	7.2
gene_Anc_26933	26342	6.25	31.23	1	1	0.17	3
gene_Anc_27922	58263	5.73	31.18	1	1	0.15	3.9
gene_Anc_975	59456	4.92	30.99	1	1	0.07	2.7
gene_Anc_17340	11071	8.09	30.96	1	1	1.07	15.9
gene_Anc_6071	52933	5.79	30.96	1	1	0.08	1.8
gene_Anc_4239	28252	5.4	30.8	1	1	0.16	3.2
gene_Anc_11615	43901	9.58	30.77	1	1	0.1	1.7
gene_Anc_8223	99498	5.97	30.74	1	1	0.09	2.6
gene_Anc_16019	34779	5.47	30.66	1	1	0.13	5.4
gene_Anc_25852	29265	6.16	30.64	1	1	0.15	5.9
gene_Anc_347	35310	5.05	30.52	1	1	0.12	4
gene_Anc_2775	11119	4.04	30.3	1	1	0.44	6.7
gene_Anc_13237	33780	5.97	30.13	1	1	0.13	4.2
gene_Anc_18482	33828	5.03	30.06	1	1	0.13	2.3
gene_Anc_29422	57486	5.84	30.05	1	1	0.07	1.6
gene_Anc_13703	7336	4.47	30.01	1	1	0.72	11.9
gene_Anc_18861	43039	4.84	30	1	1	0.1	2.9
gene_Anc_21714	42875	9.53	29.82	1	1	0.1	2.1
gene_Anc_31149	21572	5.64	29.82	1	1	0.21	4
gene_Anc_179	25923	5.13	29.78	1	1	0.17	3.1
gene_Anc_13446	17121	5.7	29.76	1	1	0.27	6
gene_Anc_22402	30156	5.1	29.74	1	1	0.31	6.5
gene_Anc_22281	24398	4.81	29.73	1	1	0.18	4.2
gene_Anc_22672	46080	7.67	29.63	1	1	0.09	3.5
gene_Anc_22404	38038	9.29	29.57	1	1	0.11	1.9
gene_Anc_26783	13173	5.69	29.52	1	1	0.36	7.6
gene_Anc_31084	9050	5.52	29.39	1	1	0.55	16
gene_Anc_16555	9570	4.92	29.33	1	1	0.52	10.2
gene_Anc_14180	26536	5.03	29.33	1	1	0.17	3.5
gene_Anc_14091	18459	4.9	29.32	1	1	0.25	4
gene_Anc_30136	16803	5.42	29.32	1	1	0.28	4.4
gene_Anc_14153	6975	5.78	29.27	1	1	2.11	30.6
gene_Anc_3186	25018	6.82	29.25	1	1	0.18	3.9
gene_Anc_22989	27805	5.11	29.22	1	1	0.35	7.6
gene_Anc_18797	26382	9.98	29.19	1	1	0.17	7.3
gene_Anc_13672	67338	5.42	29.18	1	1	0.06	2.3
gene_Anc_1317	66942	5.28	29.16	1	1	0.2	6
gene_Anc_16490	25163	4.58	29.16	1	1	0.18	7.9
gene_Anc_24695	11521	9.59	29.05	1	1	1.01	26.5
gene_Anc_21642	30336	9.07	28.95	1	1	0.15	4.9
gene_Anc_5213	49070	5.91	28.83	1	1	0.18	3.5
gene_Anc_3640	25263	8.97	28.79	1	1	0.18	5
gene_Anc_7185	66275	5.22	28.78	1	1	0.06	1.3
gene_Anc_29767	12173	4.82	28.66	1	1	0.39	9.1
gene_Anc_16110	15058	9.33	28.6	1	1	0.31	9.7
gene_Anc_20224	78452	7.48	28.58	1	1	0.05	3.2
gene_Anc_28766	39474	4.63	28.58	1	1	0.23	7.1
gene_Anc_1134	93824	5.25	28.57	1	1	0.09	2
gene_Anc_12116	55708	4.95	28.56	1	1	0.16	3.8
gene_Anc_11831	20090	9.48	28.5	1	1	0.23	4.5
gene_Anc_9366	35906	5.91	28.39	1	1	0.12	6.2
gene_Anc_11292	42939	9.51	28.39	1	1	0.1	1.8
gene_Anc_13281	64980	8.97	28.39	1	1	0.07	1.2
gene_Anc_23446	32194	4.91	28.37	1	1	0.47	7.4
gene_Anc_15463	27238	4.53	28.29	1	1	0.16	2.8
gene_Anc_25382	29859	4.49	28.29	1	1	0.15	2.5
gene_Anc_11824	20222	5.23	28.24	1	1	0.22	3.7
gene_Anc_4472	42612	5.22	28.22	1	1	0.1	2
gene_Anc_9299	39327	5.89	28.2	1	1	0.11	2.2
gene_Anc_2594	47479	4.33	28.16	1	1	0.09	1.5
gene_Anc_4467	142545	4.86	28.07	1	1	0.03	1.2
gene_Anc_13854	17341	6.17	28.06	1	1	0.27	9.7
gene_Anc_9070	50501	8.42	28.06	1	1	0.09	1.8
gene_Anc_17964	7397	9.3	28.03	1	1	0.71	10.3
gene_Anc_1179	5286	5.2	28.01	1	1	1.08	34
gene_Anc_1755	29280	8.78	27.95	1	1	0.15	3.9
gene_Anc_17753	74556	6.02	27.94	1	1	0.06	1.1
gene_Anc_9300	19916	6.97	27.84	1	1	0.23	3.9
gene_Anc_9801	26535	5.68	27.81	1	1	0.17	11.7
gene_Anc_13400	18963	9.04	27.8	1	1	0.24	4.2
gene_Anc_3060	20332	7.01	27.79	1	1	0.22	4
gene_Anc_19083	34663	6.14	27.77	1	1	0.13	4.4
gene_Anc_15391	36818	8.99	27.74	1	1	0.12	3.3
gene_Anc_28592	24892	5.35	27.67	1	1	0.39	8
gene_Anc_4655	21087	5.53	27.67	1	1	0.21	3.7
gene_Anc_27727	95354	5.13	27.63	1	1	0.04	3.7
gene_Anc_23614	4488	9.19	27.55	1	1	1.39	20
gene_Anc_24360	33997	5.41	27.52	1	1	0.27	8.7
gene_Anc_445	13686	5.94	27.51	1	1	0.35	5.8
gene_Anc_27491	17788	5.94	27.47	1	1	0.26	10.6
gene_Anc_30745	49090	5.47	27.42	1	1	0.09	3.3
gene_Anc_12657	5176	8.2	27.32	1	1	1.11	25
gene_Anc_21936	39114	5.72	27.27	1	1	0.11	2.2
gene_Anc_29990	10285	10.83	27.24	1	1	0.48	7.1
gene_Anc_2201	29480	4.11	27.22	1	1	0.32	6.2
gene_Anc_1487	42684	4.92	27.17	1	1	0.1	2.1
gene_Anc_21411	6047	4.32	27.09	1	1	0.93	18.5
gene_Anc_23710	106386	5.32	26.97	1	1	0.04	3.9
gene_Anc_29886	26400	5.33	26.94	1	1	0.17	3.4
gene_Anc_26520	20254	5.54	26.83	1	1	0.22	3.8
gene_Anc_22803	69632	6.2	26.82	1	1	0.06	3.7
gene_Anc_28717	10823	10	26.74	1	1	0.45	6.9
gene_Anc_989	51176	5.05	26.68	1	1	0.08	3.8
gene_Anc_21119	18030	8.98	26.64	1	1	0.26	4.5
gene_Anc_3267	35640	4.67	26.63	1	1	0.12	2.2
gene_Anc_12010	76320	4.91	26.62	1	1	0.06	1
gene_Anc_21872	8440	8.07	26.61	1	1	0.61	20.8
gene_Anc_24770	41130	5.09	26.55	1	1	0.11	2.2
gene_Anc_10055	31273	4.8	26.49	1	1	0.14	9
gene_Anc_29970	79894	5.67	26.42	1	1	0.05	1.1
gene_Anc_2921	45153	5.43	26.36	1	1	0.1	2.2
gene_Anc_3660	57702	4.75	26.33	1	1	0.07	1.3
gene_Anc_11146	7977	4.53	26.33	1	1	0.65	10
gene_Anc_20896	23113	4.49	26.28	1	1	0.19	6.1
gene_Anc_29365	48662	9.67	26.28	1	1	0.09	1.9
gene_Anc_30717	36539	6.33	26.27	1	1	0.12	3.2
gene_Anc_6902	96936	5.04	26.22	1	1	0.04	0.9
gene_Anc_4460	20775	6.41	26.22	1	1	0.22	12.4
gene_Anc_23019	26104	9.68	26.2	1	1	0.17	6.2
gene_Anc_6292	30661	5.42	26.18	1	1	0.14	4.5
gene_Anc_14497	17523	5.02	26.1	1	1	0.26	7.9
gene_Anc_3109	5573	7.82	26.05	1	1	3.1	29.4
gene_Anc_4418	7250	5.63	26.04	1	1	0.73	11.8
gene_Anc_5095	55221	10.18	25.99	1	1	0.08	1.4
gene_Anc_31220	22906	9.92	25.9	1	1	0.2	3.5
gene_Anc_5874	59560	8.37	25.9	1	1	0.07	4.1
gene_Anc_26943	26508	10.12	25.88	1	1	0.36	5.5
gene_Anc_7943	35007	4.7	25.8	1	1	0.13	3.1
gene_Anc_8575	130605	5.72	25.78	1	1	0.07	2
gene_Anc_5624	31721	9.35	25.67	1	1	0.14	3
gene_Anc_3885	15245	10.12	25.66	1	1	0.31	6
gene_Anc_31317	25930	5.36	25.62	1	1	0.17	4.4
gene_Anc_31208	23122	5.49	25.6	1	1	0.7	10.1
gene_Anc_11290	15370	5.36	25.53	1	1	0.3	4.9
gene_Anc_17739	12838	8.09	25.46	1	1	0.37	15
gene_Anc_29779	38632	5.82	25.42	1	1	0.11	2.3
gene_Anc_691	7568	6.25	25.41	1	1	1.87	21.7
gene_Anc_2285	64367	5.01	25.39	1	1	0.07	1.4
gene_Anc_797	90918	5.61	25.28	1	1	0.1	4.4
gene_Anc_24382	12914	5.03	25.23	1	1	0.37	5.5
gene_Anc_15937	25122	5.43	25.22	1	1	0.39	6.2
gene_Anc_27037	19808	4.45	25.21	1	1	0.23	5.9
gene_Anc_3172	37909	5.59	25.2	1	1	0.11	2.1
gene_Anc_31059	20933	4.73	25.18	1	1	0.22	7.4
gene_Anc_27024	18410	5.01	25.18	1	1	0.25	4.4
gene_Anc_9399	62189	6.33	25.04	1	1	0.07	1.3
gene_Anc_212	31183	6.77	25.02	1	1	0.3	8.2
gene_Anc_7978	77945	5.04	24.97	1	1	0.05	2.8
gene_Anc_20041	26148	8.73	24.96	1	1	0.17	4.3
gene_Anc_15974	51371	5.54	24.95	1	1	0.08	1.5
gene_Anc_15677	36533	5.79	24.85	1	1	0.25	4.5
gene_Anc_17597	10033	5.67	24.85	1	1	0.5	7.8
gene_Anc_5367	20725	6	24.85	1	1	0.22	7.5
gene_Anc_461	133172	5.81	24.81	1	1	0.03	0.6
gene_Anc_28116	25385	5.64	24.78	1	1	0.18	3.6
gene_Anc_12375	10369	4.85	24.76	1	1	0.48	7.1
gene_Anc_8628	19557	6.21	24.76	1	1	0.23	4
gene_Anc_4814	29469	6.47	24.74	1	1	0.15	2.6
gene_Anc_21858	72328	4.96	24.73	1	1	0.06	1.1
gene_Anc_13983	13384	9.14	24.72	1	1	0.35	5.9
gene_Anc_20719	14288	10.11	24.72	1	1	0.33	7.6
gene_Anc_10901	9768	4.6	24.71	1	1	0.51	11.6
gene_Anc_11023	36474	5.64	24.7	1	1	0.12	2.2
gene_Anc_30624	49925	9	24.7	1	1	0.18	2.4
gene_Anc_23933	14890	9.02	24.67	1	1	0.31	6
gene_Anc_4919	44177	6.22	24.52	1	1	0.1	2.2
gene_Anc_1129	16622	4.98	24.48	1	1	0.28	5.4
gene_Anc_2211	55117	5.63	24.47	1	1	0.08	3.2
gene_Anc_3352	82097	5.06	24.42	1	1	0.16	3.6
gene_Anc_2810	102793	8.45	24.39	1	1	0.04	0.8
gene_Anc_16611	29814	5.34	24.38	1	1	0.15	5.2
gene_Anc_18693	45582	6.58	24.37	1	1	0.09	4.7
gene_Anc_12306	59867	5.51	24.36	1	1	0.07	3.9
gene_Anc_11355	23995	5.53	24.33	1	1	0.19	3.2
gene_Anc_3535	17294	6.07	24.32	1	1	0.27	6
gene_Anc_11033	14203	4.47	24.32	1	1	0.33	13
gene_Anc_7673	32189	5.77	24.28	1	1	0.47	11.1
gene_Anc_26270	20141	5.17	24.26	1	1	0.23	6
gene_Anc_24958	28473	9.05	24.26	1	1	0.16	6.9
gene_Anc_8376	37553	5.82	24.2	1	1	0.25	7
gene_Anc_21338	43438	8.23	24.17	1	1	0.21	3.4
gene_Anc_8460	37152	5.26	24.15	1	1	0.12	3.2
gene_Anc_70	38521	6.62	24.12	1	1	0.11	3.2
gene_Anc_11617	32837	6.08	24.04	1	1	0.13	3.4
gene_Anc_12883	28556	9.35	24.04	1	1	0.16	3.1
gene_Anc_4259	8396	9.43	23.95	1	1	0.61	11.8
gene_Anc_15188	18013	7.59	23.94	1	1	0.58	9.4
gene_Anc_17189	20180	4.97	23.91	1	1	0.22	5.3
gene_Anc_6089	137913	4.85	23.88	1	1	0.03	0.8
gene_Anc_11020	30173	6.28	23.87	1	1	0.15	3
gene_Anc_13525	46599	4.88	23.86	1	1	0.09	2.5
gene_Anc_10626	33590	5.7	23.8	1	1	0.13	2.4
gene_Anc_15823	18148	4.69	23.8	1	1	0.25	4.3
gene_Anc_14583	41102	5.16	23.78	1	1	0.11	1.9
gene_Anc_20821	102774	5.1	23.77	1	1	0.08	1.9
gene_Anc_30632	106917	8.95	23.72	1	1	0.04	0.8
gene_Anc_24688	28704	9.57	23.71	1	1	0.15	2.8
gene_Anc_16951	41920	5.14	23.69	1	1	0.1	4.3
gene_Anc_23453	42288	8.64	23.66	1	1	0.1	2.1
gene_Anc_20397	81446	5.62	23.65	1	1	0.05	2.6
gene_Anc_23620	53638	5.64	23.64	1	1	0.08	2.3
gene_Anc_6359	36528	5.4	23.64	1	1	0.12	2.6
gene_Anc_16344	60544	6.64	23.64	1	1	0.23	6.8
gene_Anc_8240	38055	5.25	23.62	1	1	0.11	2.4
gene_Anc_9797	39460	8.88	23.6	1	1	0.11	2.5
gene_Anc_1252	76040	4.73	23.58	1	1	0.12	2.2
gene_Anc_16579	36516	5.48	23.58	1	1	0.12	2.2
gene_Anc_22801	34083	10.27	23.56	1	1	0.13	2.4
gene_Anc_25345	83473	5.12	23.56	1	1	0.05	1.9
gene_Anc_7600	22243	4.61	23.54	1	1	0.2	5.2
gene_Anc_5554	12138	4.7	23.53	1	1	0.4	6.5
gene_Anc_8465	58090	6.35	23.53	1	1	0.07	3
gene_Anc_74	19387	5.19	23.52	1	1	0.23	4
gene_Anc_25556	18546	6.9	23.51	1	1	0.25	4.9
gene_Anc_353	26575	5.9	23.5	1	1	0.17	3
gene_Anc_18345	33666	8.41	23.49	1	1	0.13	6.1
gene_Anc_21417	19306	6.25	23.49	1	1	0.24	5.1
gene_Anc_8155	53522	5.7	23.49	1	1	0.08	3.6
gene_Anc_7791	23380	5.28	23.48	1	1	0.19	3.7
gene_Anc_20449	5584	10.37	23.48	1	1	1.03	16
gene_Anc_27852	126900	8.52	23.45	1	1	0.03	1.2
gene_Anc_23476	21069	8.63	23.42	1	1	0.21	3.8
gene_Anc_29246	52299	10.58	23.42	1	1	0.08	1.5
gene_Anc_9261	8983	6.45	23.42	1	1	0.56	9.2
gene_Anc_21012	20603	5.96	23.4	1	1	0.22	5.4
gene_Anc_4407	30668	8.8	23.4	1	1	0.31	8.3
gene_Anc_5223	6085	9.94	23.39	1	1	0.91	17
gene_Anc_10475	13631	11.06	23.38	1	1	0.35	13.1
gene_Anc_23242	11757	10.91	23.38	1	1	0.41	15.5
gene_Anc_27241	11360	11.09	23.38	1	1	0.43	16.2
gene_Anc_21265	19172	4.47	23.37	1	1	0.24	3.8
gene_Anc_8694	38445	4.68	23.36	1	1	0.11	3.9
gene_Anc_21128	32194	4.79	23.34	1	1	0.14	3
gene_Anc_15835	46397	8.85	23.33	1	1	0.09	2.2
gene_Anc_23935	81503	6.64	23.32	1	1	0.05	1.2
gene_Anc_9848	22725	8.83	23.24	1	1	0.2	4.6
gene_Anc_26179	25211	10.11	23.23	1	1	0.18	3.4
gene_Anc_20258	20309	6.71	23.19	1	1	0.22	5
gene_Anc_11386	57886	4.99	23.11	1	1	0.07	1.4
gene_Anc_2258	65889	5.91	23.11	1	1	0.06	2.9
gene_Anc_20184	55673	5.2	23.1	1	1	0.08	4.2
gene_Anc_12278	42212	5.66	23.07	1	1	0.1	3.7
gene_Anc_13924	21572	4.8	23.07	1	1	0.21	3.5
gene_Anc_24640	44936	5.26	23.03	1	1	0.1	1.7
gene_Anc_27696	44338	6.03	23.02	1	1	0.1	2.7
gene_Anc_11102	28025	4.41	22.96	1	1	0.16	2.7
gene_Anc_19559	19443	5.8	22.96	1	1	0.23	8.1
gene_Anc_30039	55622	5.41	22.94	1	1	0.08	3.1
gene_Anc_15488	17505	4.84	22.94	1	1	0.26	10.1
gene_Anc_2645	21585	5.23	22.94	1	1	0.21	4.2
gene_Anc_22176	19810	7.78	22.92	1	1	0.23	5.3
gene_Anc_25652	18740	7.22	22.92	1	1	0.24	5
gene_Anc_4180	23245	5.1	22.9	1	1	0.19	6.1
gene_Anc_14632	37053	5.36	22.85	1	1	0.12	2
gene_Anc_14430	5497	6.34	22.84	1	1	3.1	34
gene_Anc_9878	9184	12.01	22.83	1	1	0.55	8.4
gene_Anc_2708	43039	6.19	22.83	1	1	0.1	4.9
gene_Anc_19761	37779	5.5	22.8	1	1	0.12	2.6
gene_Anc_12120	18792	5.68	22.8	1	1	0.24	4.8
gene_Anc_26579	11242	4.65	22.79	1	1	0.43	8.7
gene_Anc_12137	44747	5.91	22.74	1	1	0.1	2.6
gene_Anc_19494	7849	5.11	22.74	1	1	0.66	9.7
gene_Anc_25197	15914	7.79	22.74	1	1	0.29	11.5
gene_Anc_29878	48135	6.12	22.72	1	1	0.09	3.7
gene_Anc_794	98158	5.07	22.71	1	1	0.04	0.9
gene_Anc_24826	26474	5.71	22.7	1	1	0.17	6.9
gene_Anc_16357	20057	5.04	22.68	1	1	0.23	3.9
gene_Anc_24040	6488	9.23	22.67	1	1	0.85	15.5
gene_Anc_25020	16522	9.52	22.66	1	1	0.28	4.3
gene_Anc_9034	17088	9.36	22.66	1	1	0.27	4.6
gene_Anc_13186	45245	9.82	22.63	1	1	0.1	1.9
gene_Anc_24949	55965	6.18	22.62	1	1	0.08	1.6
gene_Anc_5499	16588	4.85	22.61	1	1	0.28	5.4
gene_Anc_20857	47356	5.64	22.6	1	1	0.09	4.1
gene_Anc_6164	35291	4.96	22.59	1	1	0.12	4.6
gene_Anc_860	22238	9.08	22.58	1	1	0.45	6.9
gene_Anc_1998	28960	5.21	22.54	1	1	0.15	3.4
gene_Anc_21660	25437	9.95	22.52	1	1	0.18	6.7
gene_Anc_26075	30787	5.2	22.52	1	1	0.31	7.6
gene_Anc_28769	61531	4.9	22.5	1	1	0.07	2.9
gene_Anc_27533	29366	5.03	22.5	1	1	0.15	3
gene_Anc_21709	20601	4.83	22.49	1	1	0.22	4.4
gene_Anc_14104	148776	5.5	22.48	1	1	0.03	0.7
gene_Anc_24725	43735	5.65	22.46	1	1	0.21	4.3
gene_Anc_2391	22206	4.71	22.45	1	1	0.2	5.3
gene_Anc_32125	107659	6.04	22.44	1	1	0.12	3.2
gene_Anc_25759	3907	4.89	22.42	1	1	1.67	29.4
gene_Anc_9923	68142	4.85	22.39	1	1	0.06	1.6
gene_Anc_12121	20393	5.99	22.39	1	1	0.49	3.7
gene_Anc_16475	11758	8.98	22.38	1	1	0.41	6.7
gene_Anc_18957	16379	5.15	22.37	1	1	0.28	5.6
gene_Anc_19097	14224	4.64	22.37	1	1	0.33	7.5
gene_Anc_21557	36181	8.39	22.36	1	1	0.12	2.8
gene_Anc_493	33222	4.87	22.35	1	1	0.28	6.1
gene_Anc_23503	12470	4.91	22.34	1	1	0.39	8.8
gene_Anc_6406	31131	9.16	22.32	1	1	0.14	8.7
gene_Anc_11236	52787	8.43	22.31	1	1	0.08	2
gene_Anc_3912	25309	8.91	22.29	1	1	0.18	6.8
gene_Anc_10361	16321	4.89	22.28	1	1	0.28	4.8
gene_Anc_9580	55787	6.37	22.26	1	1	0.08	1.4
gene_Anc_21755	69998	5.79	22.25	1	1	0.06	1.6
gene_Anc_23918	22495	9.1	22.25	1	1	0.2	4.7
gene_Anc_25283	26087	6	22.25	1	1	0.17	3.6
gene_Anc_18226	30332	4.9	22.25	1	1	0.31	7
gene_Anc_2391	70474	5.39	22.25	1	1	0.19	4.9
gene_Anc_3356	44116	5.46	22.24	1	1	0.1	1.7
gene_Anc_1030	132105	5.29	22.21	1	1	0.03	0.7
gene_Anc_11319	14021	6.03	22.2	1	1	0.34	6.3
gene_Anc_5153	40622	6.85	22.18	1	1	0.11	2.2
gene_Anc_24604	76217	5.37	22.18	1	1	0.11	5.7
gene_Anc_12884	14493	6.08	22.17	1	1	0.32	7.8
gene_Anc_20467	64442	5.71	22.17	1	1	0.07	1.4
gene_Anc_31276	8831	10.83	22.17	1	1	0.57	8.9
gene_Anc_13741	13170	5.41	22.17	1	1	0.85	13.6
gene_Anc_30261	61633	5.55	22.15	1	1	0.31	7.6
gene_Anc_18298	65354	4.98	22.11	1	1	0.14	3
gene_Anc_10556	66145	6.27	22.09	1	1	0.13	3.8
gene_Anc_11005	16715	6.81	22.08	1	1	0.28	4.5
gene_Anc_28981	32729	4.66	22.08	1	1	0.13	5.3
gene_Anc_16814	70822	5.37	22.08	1	1	0.06	2.5
gene_Anc_20669	23558	9.98	22.06	1	1	0.19	8.3
gene_Anc_10440	31608	9.34	22.05	1	1	0.14	4.8
gene_Anc_23335	4002	9.99	22.05	1	1	1.61	21.6
gene_Anc_29082	36828	5.29	22.04	1	1	0.12	5.3
gene_Anc_8859	31602	4.84	22.02	1	1	0.14	4.1
gene_Anc_2344	45243	4.69	21.99	1	1	0.1	3.3
gene_Anc_1872	51229	5.51	21.99	1	1	0.08	4
gene_Anc_18041	32156	5.93	21.97	1	1	0.14	3.5
gene_Anc_18529	12799	4.71	21.96	1	1	0.37	6
gene_Anc_6467	33916	8.93	21.96	1	1	0.13	2.6
gene_Anc_15029	14236	11.21	21.95	1	1	0.77	19.5
gene_Anc_28598	17815	8.01	21.94	1	1	0.26	8.4
gene_Anc_16468	16952	6.74	21.92	1	1	0.62	10.9
gene_Anc_29554	46147	9.13	21.92	1	1	0.09	1.5
gene_Anc_10799	24836	5.04	21.91	1	1	0.18	5.3
gene_Anc_3286	13543	10.88	21.9	1	1	0.82	12.3
gene_Anc_21429	17413	5.22	21.88	1	1	0.26	12.2
gene_Anc_30845	14990	6.41	21.86	1	1	0.31	5.1
gene_Anc_3120	41047	7.3	21.86	1	1	0.11	3.7
gene_Anc_7378	33460	9.93	21.86	1	1	0.13	4.2
gene_Anc_2259	41658	5.4	21.84	1	1	0.1	2.3
gene_Anc_29969	37328	4.95	21.84	1	1	0.12	4.2
gene_Anc_27087	30163	5.07	21.84	1	1	0.15	5.3
gene_Anc_24299	48833	5.7	21.78	1	1	0.09	1.6
gene_Anc_2846	47914	9.38	21.78	1	1	0.09	4.8
gene_Anc_20954	8320	9.17	21.77	1	1	0.62	12.2
gene_Anc_18607	87144	5.91	21.73	1	1	0.1	1.9
gene_Anc_22170	3517	5.11	21.72	1	1	7.47	24.1
gene_Anc_14655	36019	6.46	21.71	1	1	0.12	2.3
gene_Anc_26170	36291	4.96	21.67	1	1	0.12	2.1
gene_Anc_7053	26680	6.64	21.66	1	1	0.17	6.9
gene_Anc_16202	16775	9.78	21.64	1	1	0.63	5.8
gene_Anc_8454	36422	6.23	21.64	1	1	0.12	2.2
gene_Anc_25258	39571	4.77	21.59	1	1	0.11	1.9
gene_Anc_9837	122150	4.81	21.59	1	1	0.07	3.7
gene_Anc_3024	35896	5.04	21.58	1	1	0.12	2
gene_Anc_16581	91761	5.91	21.57	1	1	0.05	2.4
gene_Anc_20183	12848	4.52	21.56	1	1	0.37	8.5
gene_Anc_20411	31616	6.67	21.55	1	1	0.14	2.4
gene_Anc_30945	16983	5.81	21.55	1	1	0.27	4.7
gene_Anc_17858	84392	6.6	21.54	1	1	0.05	2.6
gene_Anc_8484	35680	5.17	21.52	1	1	0.12	2.2
gene_Anc_10839	41505	4.85	21.51	1	1	0.1	2.9
gene_Anc_8659	84822	5.13	21.5	1	1	0.05	1.3
gene_Anc_27500	61990	8.71	21.5	1	1	0.07	1.5
gene_Anc_15083	13060	10.15	21.46	1	1	0.36	7.6
gene_Anc_24783	29608	4.71	21.45	1	1	0.15	3.6
gene_Anc_656	50614	5.3	21.45	1	1	0.09	3.6
gene_Anc_3162	26305	4.72	21.44	1	1	0.17	3.3
gene_Anc_409	136434	4.64	21.44	1	1	0.06	1.4
gene_Anc_9439	36609	9.63	21.44	1	1	0.12	2.2
gene_Anc_29447	63713	6.66	21.43	1	1	0.14	5
gene_Anc_6314	25593	6.43	21.43	1	1	0.17	3.1
gene_Anc_1762	42888	5.14	21.38	1	1	0.21	8.8
gene_Anc_22896	121319	4.72	21.38	1	1	0.03	1.8
gene_Anc_18801	43038	4.83	21.38	1	1	0.1	4.7
gene_Anc_18849	7498	9.98	21.38	1	1	0.69	16.2
gene_Anc_5227	29123	9.72	21.38	1	1	0.15	8.4
gene_Anc_28801	75529	4.28	21.37	1	1	0.06	1.1
gene_Anc_9825	42962	6.03	21.37	1	1	0.1	1.8
gene_Anc_4549	55020	5.06	21.35	1	1	0.16	5.6
gene_Anc_28669	19500	7.9	21.34	1	1	0.23	5.6
gene_Anc_3889	59522	5.18	21.33	1	1	0.07	1.8
gene_Anc_27045	36124	6	21.33	1	1	0.26	3.8
gene_Anc_14077	28939	5.06	21.32	1	1	0.15	6.1
gene_Anc_4979	26549	5.06	21.32	1	1	0.17	4.2
gene_Anc_17636	11527	9.34	21.31	1	1	0.42	8.9
gene_Anc_1991	6955	4.61	21.31	1	1	0.76	23.4
gene_Anc_10352	29856	10.34	21.3	1	1	0.15	3.1
gene_Anc_28962	49390	4.72	21.3	1	1	0.18	3.3
gene_Anc_20444	39261	5.17	21.29	1	1	0.11	2.5
gene_Anc_14242	85897	5.05	21.27	1	1	0.16	3.5
gene_Anc_12958	16312	6.71	21.24	1	1	0.28	10.6
gene_Anc_13599	37770	8.88	21.24	1	1	0.12	4.7
gene_Anc_17722	30360	5.74	21.22	1	1	0.15	3.4
gene_Anc_15318	43283	5.09	21.21	1	1	0.1	1.8
gene_Anc_22102	38217	5.08	21.19	1	1	0.11	6.9
gene_Anc_11370	29955	4.72	21.17	1	1	0.15	6.6
gene_Anc_16247	27732	9.61	21.16	1	1	0.16	3.5
gene_Anc_16140	63394	5.02	21.14	1	1	0.07	3.3
gene_Anc_13034	19042	5.24	21.12	1	1	0.24	5
gene_Anc_21283	31981	4.88	21.12	1	1	0.14	5.3
gene_Anc_16899	49604	6.35	21.09	1	1	0.09	1.8
gene_Anc_25208	48012	6.43	21.08	1	1	0.09	2.1
gene_Anc_31713	39171	10.44	21.07	1	1	0.11	2.2
gene_Anc_19225	21054	6.93	21.07	1	1	0.21	6
gene_Anc_16595	17806	4.52	21.05	1	1	0.26	6.1
gene_Anc_3448	17857	4.79	21.05	1	1	0.26	6.1
gene_Anc_19210	42887	6.03	21.04	1	1	0.1	2.6
gene_Anc_11541	19566	9.99	21.03	1	1	0.23	4.7
gene_Anc_24024	14506	9.45	21.03	1	1	0.32	11.7
gene_Anc_25448	15176	5.42	21.02	1	1	0.31	6.3
gene_Anc_26166	20683	4.76	21.02	1	1	0.22	3.9
gene_Anc_1742	29279	5.79	21	1	1	0.15	3.4
gene_Anc_19171	64171	6.03	21	1	1	0.14	2.8
gene_Anc_9930	61807	5.26	20.97	1	1	0.07	1.3
gene_Anc_17496	81219	5.76	20.96	1	1	0.05	1
gene_Anc_14103	52920	5.12	20.95	1	1	0.08	1.9
gene_Anc_6080	41750	6.95	20.95	1	1	0.1	2
gene_Anc_20517	34596	6.18	20.91	1	1	0.13	3.2
gene_Anc_10928	35048	5.09	20.88	1	1	0.27	7.5
gene_Anc_14608	22144	4.18	20.88	1	1	0.2	3.3
gene_Anc_18622	30232	4.94	20.86	1	1	0.15	2.8
gene_Anc_133	49022	6.57	20.83	1	1	0.09	3.4
gene_Anc_27588	33518	6.01	20.83	1	1	0.13	2.5
gene_Anc_3157	14873	9.68	20.83	1	1	0.31	6.2
gene_Anc_22848	51619	5.14	20.78	1	1	0.17	1.9
gene_Anc_29621	44273	4.61	20.78	1	1	0.21	8.3
gene_Anc_5592	16019	8.79	20.77	1	1	0.29	5
gene_Anc_29051	119280	6.32	20.75	1	1	0.04	3.7
gene_Anc_397	20516	5.16	20.75	1	1	0.22	4.7
gene_Anc_22418	12978	4.87	20.74	1	1	0.37	9
gene_Anc_24197	52096	5.57	20.73	1	1	0.17	3.7
gene_Anc_17851	65463	5.98	20.71	1	1	0.07	1.3
gene_Anc_7559	17624	4.5	20.7	1	1	0.26	4.3
gene_Anc_1817	23468	8.94	20.69	1	1	0.19	8.4
gene_Anc_11872	35290	5.11	20.67	1	1	0.12	2.5
gene_Anc_18660	48958	8.79	20.66	1	1	0.09	1.8
gene_Anc_6787	40257	6.13	20.66	1	1	0.11	5.5
gene_Anc_23809	38764	8.79	20.66	1	1	0.11	2.4
gene_Anc_14074	23125	9.48	20.63	1	1	0.43	5.2
gene_Anc_7209	8399	4.46	20.63	1	1	0.61	10.1
gene_Anc_21883	37760	4.7	20.61	1	1	0.12	6.6
gene_Anc_12416	37946	4.9	20.61	1	1	0.24	6.6
gene_Anc_22007	17216	10.17	20.6	1	1	0.27	13.7
gene_Anc_719	66900	6.15	20.6	1	1	0.06	1.5
gene_Anc_7584	42128	6.34	20.59	1	1	0.1	1.9
gene_Anc_31752	35243	6.67	20.58	1	1	0.26	4.5
gene_Anc_5329	26095	5.19	20.58	1	1	0.17	2.9
gene_Anc_27299	27220	5.13	20.56	1	1	0.16	7.5
gene_Anc_13062	38722	4.95	20.54	1	1	0.11	2
gene_Anc_15325	25809	5.73	20.54	1	1	0.37	8.3
gene_Anc_16234	42805	9.19	20.54	1	1	0.1	1.8
gene_Anc_8087	30137	5	20.54	1	1	0.15	5.7
gene_Anc_27694	77026	4.91	20.53	1	1	0.06	1.3
gene_Anc_1685	138612	5.11	20.5	1	1	0.03	1.3
gene_Anc_30395	69721	5.62	20.5	1	1	0.06	2.9
gene_Anc_15940	43467	5.44	20.49	1	1	0.1	4
gene_Anc_21705	49551	8.98	20.49	1	1	0.09	4.9
gene_Anc_24555	25148	10.56	20.49	1	1	0.18	3.8
gene_Anc_11824	12565	9.86	20.47	1	1	0.38	14
gene_Anc_15375	78305	5.85	20.47	1	1	0.11	3.4
gene_Anc_4837	52557	5.51	20.47	1	1	0.27	5.5
gene_Anc_7811	86007	5.77	20.47	1	1	0.1	3.2
gene_Anc_12256	26669	6.29	20.46	1	1	0.17	3.8
gene_Anc_28312	42316	4.79	20.46	1	1	0.1	2.8
gene_Anc_20338	45337	10.01	20.45	1	1	0.1	4.9
gene_Anc_26931	36812	4.86	20.43	1	1	0.12	3.3
gene_Anc_10442	108051	6.19	20.42	1	1	0.04	2
gene_Anc_30518	29601	6.22	20.4	1	1	0.15	3.3
gene_Anc_10162	41104	5.98	20.39	1	1	0.22	6.4
gene_Anc_23299	22615	6.31	20.39	1	1	0.2	8.7
gene_Anc_1114	26905	6.49	20.38	1	1	0.17	3.4
gene_Anc_21876	21008	6.76	20.37	1	1	0.22	3.5
gene_Anc_22656	14384	9.01	20.37	1	1	0.33	9.2
gene_Anc_26299	19855	10	20.37	1	1	0.23	6.3
gene_Anc_7361	23667	5.13	20.37	1	1	0.19	5.1
gene_Anc_268	15537	4.61	20.37	1	1	0.3	5.7
gene_Anc_30604	64676	8.4	20.36	1	1	0.07	1.2
gene_Anc_32010	17410	9.62	20.36	1	1	0.26	11.8
gene_Anc_11399	39265	5.45	20.35	1	1	0.23	8.8
gene_Anc_28315	40637	5.62	20.35	1	1	0.11	4.6
gene_Anc_10865	25506	6.6	20.35	1	1	0.17	9.3
gene_Anc_7247	18271	6.89	20.35	1	1	0.25	4.7
gene_Anc_3528	23621	9.4	20.34	1	1	0.19	7.6
gene_Anc_4398	32110	5.45	20.34	1	1	0.14	2.4
gene_Anc_21734	19112	9.1	20.33	1	1	0.24	4
gene_Anc_25735	17327	9.39	20.33	1	1	0.27	5.7
gene_Anc_32166	107881	4.96	20.32	1	1	0.04	3
gene_Anc_15941	3842	8.26	20.32	1	1	1.67	26.5
gene_Anc_27917	20984	5.16	20.31	1	1	0.22	8.7
gene_Anc_17327	25474	4.6	20.3	1	1	0.18	3
gene_Anc_12720	26503	5.56	20.26	1	1	0.17	4.6
gene_Anc_21044	23398	10.76	20.26	1	1	0.19	3.9
gene_Anc_29837	37055	9.3	20.25	1	1	0.12	2.2
gene_Anc_27838	26772	10.08	20.25	1	1	0.17	2.8
gene_Anc_28163	10534	4.89	20.24	1	1	0.47	7.1
gene_Anc_10833	18611	9.64	20.24	1	1	0.25	5.2
gene_Anc_15952	32411	6.35	20.22	1	1	0.14	3.8
gene_Anc_16370	64373	6.31	20.21	1	1	0.07	1.7
gene_Anc_10767	19344	8.88	20.21	1	1	0.53	8.1
gene_Anc_432	20650	5.89	20.2	1	1	0.22	6.3
gene_Anc_21256	28920	4.24	20.19	1	1	0.15	3.1
gene_Anc_6209	42766	5.46	20.18	1	1	0.1	3.1
gene_Anc_6919	28726	4.8	20.17	1	1	0.15	2.7
gene_Anc_26523	32365	4.62	20.16	1	1	0.14	2.6
gene_Anc_27721	42700	8.97	20.15	1	1	0.1	2.1
gene_Anc_6458	5165	6.07	20.13	1	1	1.11	19.6
gene_Anc_14237	91015	5.12	20.12	1	1	0.05	1.3
gene_Anc_26253	9991	9.41	20.11	1	1	0.5	11.4
gene_Anc_29039	35291	5	20.11	1	1	0.12	2.7
gene_Anc_8097	63878	5.76	20.11	1	1	0.14	2.6
gene_Anc_9251	29897	5.91	20.1	1	1	0.15	3.2
gene_Anc_296	16487	6.64	20.09	1	1	0.28	6.8
gene_Anc_5968	37424	9.81	20.09	1	1	0.12	2.4
gene_Anc_21382	46375	5.58	20.08	1	1	0.09	1.8
gene_Anc_3998	30227	4.94	20.05	1	1	0.15	3
gene_Anc_27597	58207	5.39	20.05	1	1	0.07	1.5
gene_Anc_6590	47084	6.43	20.03	1	1	0.09	1.9
gene_Anc_12641	26868	4.88	20.02	1	1	0.17	3.2
gene_Anc_25371	26761	5.89	20.02	1	1	0.36	3.8
gene_Anc_3046	24024	8.62	20.01	1	1	0.19	3.3
gene_Anc_5864	26790	7.1	20.01	1	1	0.17	4.2
gene_Anc_7755	62072	5.26	20.01	1	1	0.07	1.3

## Sheet: ANC-Peptides
Protein AC	Peptide Sequence/Num. Pept	Modifications	Mod. Pos.	Pept. Score	# PSMs	m/z	Mr (Da)_exp	z (Charge)	Mr (Da)_calc	Delta (Da)	Miss. cleav.	e-value
P04264	31				118
	QISNLQQSISDAEQR			86.44	1	858.929	1715.84	2	1715.84	-0.001	0	8.6e-09
	FLEQQNQVLQTK			82.17	8	738.395	1474.78	2	1474.78	-0.003	0	1.6e-07
	QISNLQQSISDAEQR	Gln->pyro-Glu (N-term Q)	2.000000000000000.0	82.15	3	850.418	1698.82	2	1698.82	0.004	0	2e-08
	SLDLDSIIAEVK			81.44	6	651.86	1301.71	2	1301.71	-0.002	0	5.6e-07
	TLLEGEESR			81.21	7	517.261	1032.51	2	1032.51	-0.001	0	4.4e-07
	TNAENEFVTIKK			80.04	3	465.249	1392.72	3	1392.72	0	1	3.1e-08
	WELLQQVDTSTR			74.07	6	738.378	1474.74	2	1474.74	0	0	3.8e-07
	SLNNQFASFIDK			70.96	11	692.349	1382.68	2	1382.68	0.001	0	5.2e-07
	TNAENEFVTIKK			68.05	5	697.369	1392.72	2	1392.72	-0.002	1	9.3e-07
	IEISELNR			67.19	6	487.269	972.523	2	972.524	-0.001	0	1.7e-05
	TNAENEFVTIK			65.87	6	633.322	1264.63	2	1264.63	0	0	9.6e-07
	NMQDMVEDYR			62.85	3	650.768	1299.52	2	1299.52	-0.001	0	1.3e-06
	SLVNLGGSK			61.92	4	437.753	873.491	2	873.492	-0.001	0	5.9e-05
	SKAEAESLYQSK			60.54	6	670.837	1339.66	2	1339.66	-0.003	1	5e-06
	AQYEDIAQK			59.01	5	533.263	1064.51	2	1064.51	-0.002	0	1.8e-05
	QISNLQQSISDAEQR			56.64	1	572.954	1715.84	3	1715.84	-0.003	0	2.3e-05
	GGGGGGYGSGGSSYGSGGGSYGSGGGGGGGR			55.67	3	795.32	2382.94	3	2382.95	-0.006	0	5.1e-06
	DVDGAYMTK			51.51	5	500.225	998.436	2	998.438	-0.002	0	1.5e-05
	YEELQITAGR			51.41	6	590.805	1179.6	2	1178.59	1.002	0	0.00029
	NKLNDLEDALQQAK			48.64	2	534.28	1599.82	3	1598.83	0.993	1	0.0002
	DVDGAYMTK	Oxidation (M)	0.000000400.0	44.58	1	508.224	1014.43	2	1014.43	0	0	6.6e-05
	LNDLEDALQQAK			44.03	4	679.354	1356.69	2	1356.69	0.004	0	0.0024
	LNDLEDALQQAKEDLAR			39.32	2	647.998	1940.97	3	1940.98	-0.007	1	0.00021
	AEAESLYQSK			39.23	2	563.283	1124.55	2	1124.54	0.017	0	0.0015
	DYQELMNTK			32.34	3	571.264	1140.51	2	1140.51	0.001	0	0.00093
	NMQDMVEDYR	Oxidation (M)	0.0000400000.0	32.31	4	658.765	1315.52	2	1315.52	-0.001	0	0.0025
	YEDEINKR			23.79	1	356.179	1065.51	3	1065.51	0.005	1	0.042
	SISISVAR			23.28	1	416.747	831.479	2	831.481	-0.002	0	0.3
	FLEQQNQVLQTK			23.21	1	492.933	1475.78	3	1474.78	0.998	0	0.0067
	LLRDYQELMNTK			21.59	1	508.938	1523.79	3	1522.78	1.011	1	0.0094
	THNLEPYFESFINNLR			20.82	1	665.328	1992.96	3	1992.97	-0.009	0	0.015
P13645	28				108
	GSLGGGFSSGGFSGGSFSR			147.67	5	854.391	1706.77	2	1706.77	0.003	0	1.4e-14
	QSLEASLAETEGR			116.74	8	695.844	1389.67	2	1389.67	0	0	6.2e-11
	AETECQNTEYQQLLDIK			115.03	4	1036.47	2070.92	2	2070.92	0.001	0	1.6e-11
	SKELTTEIDNNIEQISSYK			89.81	6	738.037	2211.09	3	2211.09	-0.001	1	1.3e-08
	ALEESNYELEGK			82.91	7	691.327	1380.64	2	1380.64	-0.001	0	3.4e-08
	LKYENEVALR			81.61	3	412.231	1233.67	3	1233.67	-0.002	1	5e-07
	SLLEGEGSSGGGGR			73.41	5	631.801	1261.59	2	1261.59	-0.001	0	2e-07
	NVSTGDVNVEMNAAPGVDLTQLLNNMR	Oxidation (M)	0.000000000040000000000000000.0	71.3	3	963.469	2887.38	3	2887.38	0.004	0	2.1e-07
	AETECQNTEYQQLLDIK			70.28	3	691.314	2070.92	3	2070.92	-0.003	0	2.6e-07
	SQYEQLAEQNRK			69.17	3	498.582	1492.72	3	1492.73	-0.002	1	2e-06
	VTMQNLNDR	Oxidation (M)	0.004000000.0	67.95	2	553.766	1105.52	2	1105.52	-0.002	0	2.2e-06
	VLDELTLTK			67.13	7	516.302	1030.59	2	1030.59	-0.001	0	1.2e-05
	LENEIQTYR			65.38	5	583.295	1164.58	2	1164.58	-0.003	0	1.9e-05
	QSLEASLAETEGR	Gln->pyro-Glu (N-term Q)	2.0000000000000.0	60.96	4	687.332	1372.65	2	1372.65	0.002	0	6.3e-06
	VTMQNLNDR			59.29	4	545.768	1089.52	2	1089.52	-0.002	0	8.9e-06
	SQYEQLAEQNR			53.24	6	683.321	1364.63	2	1364.63	-0.004	0	1e-05
	LASYLDKVR			51.84	2	532.807	1063.6	2	1063.6	-0.002	1	9.6e-05
	NVSTGDVNVEMNAAPGVDLTQLLNNMR	2 Oxidation (M)	0.000000000040000000000000040.0	50.1	1	968.799	2903.38	3	2903.38	0.001	0	2e-05
	SQYEQLAEQNRK			49.78	3	747.37	1492.73	2	1492.73	-0.001	1	2.6e-05
	LAADDFR			47.28	6	404.204	806.393	2	806.392	0	0	0.00029
	ELTTEIDNNIEQISSYK			42.26	1	998.99	1995.97	2	1995.96	0.002	0	0.00011
	DAEAWFNEK			38.78	4	555.248	1108.48	2	1108.48	-0.001	0	0.00023
	YENEVALR			37.61	3	497.253	992.492	2	992.493	-0.001	0	0.00035
	LASYLDK			37.28	6	405.223	808.432	2	808.433	-0.001	0	0.0086
	GSLGGGFSSGGFSGGSFSR			30.5	1	569.93	1706.77	3	1706.77	0.002	0	0.0014
	SEITELR			30.28	3	424.23	846.446	2	846.445	0.001	0	0.084
	IRLENEIQTYR			27.5	2	479.262	1434.76	3	1433.76	1.001	1	0.028
	QSVEADINGLRR	Gln->pyro-Glu (N-term Q)	2.000000000000.0	20.26	1	670.849	1339.68	2	1339.68	-0.002	1	0.082
P35908	24				69
	VDLLNQEIEFLK			90.33	4	730.902	1459.79	2	1459.79	-0.002	0	2.1e-08
	FLEQQNQVLQTK			82.17	8	738.395	1474.78	2	1474.78	-0.003	0	1.6e-07
	GFSSGSAVVSGGSR			80.22	4	627.806	1253.6	2	1253.6	-0.002	0	3.7e-08
	NLDLDSIIAEVK			68.4	5	665.365	1328.72	2	1328.72	-0.002	0	2.8e-06
	IEISELNR			67.19	6	487.269	972.523	2	972.524	-0.001	0	1.7e-05
	SLVGLGGTK			59.1	4	416.25	830.486	2	830.486	0	0	0.0001
	GGSISGGGYGSGGGK			57.09	2	599.277	1196.54	2	1196.54	-0.002	0	1.7e-05
	YLDGLTAER			57.09	6	519.266	1036.52	2	1036.52	-0.001	0	0.00012
	GSSSGGGYSSGSSSYGSGGR			56.97	1	870.854	1739.69	2	1739.7	-0.005	0	7.2e-06
	TSQNSELNNMQDLVEDYKK			54.61	4	753.021	2256.04	3	2255.04	1.003	1	7.6e-06
	NVQDAIADAEQR			53.65	4	665.324	1328.63	2	1328.63	0.001	0	9.3e-06
	GGSGGGGSISGGGYGSGGGSGGR			50.97	2	871.377	1740.74	2	1740.74	-0.003	0	1.7e-05
	TAAENDFVTLKK			49.2	1	446.249	1335.72	3	1335.7	0.022	1	0.0022
	AQYEEIAQR			48.73	4	554.275	1106.54	2	1106.54	0	0	0.00013
	TAAENDFVTLK			41.5	1	604.811	1207.61	2	1207.61	-0.001	0	0.00038
	VDPEIQNVK			41.01	2	521.281	1040.55	2	1040.55	-0.004	0	0.0044
	LLEGEECR			38.35	2	497.727	993.439	2	993.426	0.013	0	0.00031
	FASFIDK			27.81	3	414.219	826.424	2	826.423	0.001	0	0.03
	DYQELMNVK			26.56	1	570.776	1139.54	2	1138.53	1.004	0	0.0035
	DVDNAYMIK	Oxidation (M)	0.000000400.0	25.46	1	542.752	1083.49	2	1083.49	-0.002	0	0.0044
	YEDEINKR			23.79	1	356.179	1065.51	3	1065.51	0.005	1	0.042
	FLEQQNQVLQTK			23.21	1	492.933	1475.78	3	1474.78	0.998	0	0.0067
	TAAENDFVTLKK			22.45	1	668.858	1335.7	2	1335.7	-0.003	1	0.0078
	DVDNAYMIK			21.79	1	534.755	1067.5	2	1067.5	0	0	0.009
P35527	22				78
	GGSGGSYGGGGSGGGYGGGSGSR			143.29	4	896.366	1790.72	2	1790.72	-0.003	0	1.9e-14
	SGGGGGGGLGSGGSIR			112.69	5	616.801	1231.59	2	1231.59	-0.002	0	2.4e-10
	EIETYHNLLEGGQEDFESSGAGK			108.41	7	837.382	2509.12	3	2509.12	0	0	6.8e-11
	FSSSSGYGGGSSR			79.69	5	618.266	1234.52	2	1234.52	-0.003	0	3.4e-08
	QGVDADINGLR			70.71	4	579.297	1156.58	2	1156.58	-0.004	0	1.9e-06
	TLLDIDNTR			69.91	5	530.784	1059.55	2	1059.56	-0.002	0	8.6e-06
	VQALEEANNDLENK			66.16	2	793.887	1585.76	2	1585.76	0.001	0	6.3e-07
	GGSGGSYGGGGSGGGYGGGSGSR			63.91	2	597.913	1790.72	3	1790.72	-0.004	0	1.6e-06
	LASYLDKVQALEEANNDLENK			58.24	3	793.068	2376.18	3	2376.18	0.002	1	3.5e-06
	STMQELNSR			51.55	6	533.253	1064.49	2	1064.49	0	0	7.3e-05
	QGVDADINGLR	Gln->pyro-Glu (N-term Q)	2.00000000000.0	50.53	2	570.785	1139.56	2	1139.56	-0.002	0	1.8e-05
	DIENQYETQITQIEHEVSSSGQEVQSSAK			49.03	4	1088.85	3263.52	3	3263.51	0.012	0	2.5e-05
	MTLDDFR	Oxidation (M)	0.4000000.0	48.63	5	457.207	912.4	2	912.401	-0.002	0	0.00024
	QVLDNLTMEK	Oxidation (M)	0.0000000400.0	48.38	2	603.805	1205.6	2	1205.6	-0.002	0	0.00022
	MTLDDFR			43.54	7	449.21	896.405	2	896.406	-0.002	0	0.0006
	TLNDMRQEYEQLIAK			37.68	4	617.982	1850.92	3	1850.92	0.005	1	0.00029
	LASYLDK			37.28	6	405.223	808.432	2	808.433	-0.001	0	0.0086
	QEYEQLIAK			35.08	1	561.792	1121.57	2	1120.58	0.993	0	0.0007
	QVLDNLTMEK	Gln->pyro-Glu (N-term Q)	2.0000000000.0	34.24	1	587.294	1172.57	2	1172.58	0	0	0.00062
	QVLDNLTMEK			31.47	1	595.807	1189.6	2	1189.6	-0.001	0	0.0038
	DIENQYETQITQIEHEVSSSGQEVQSSAK			27.02	1	816.885	3263.51	4	3263.51	0.005	0	0.0029
	TLNDMRQEYEQLIAK			22.24	1	926.99	1851.96	2	1850.92	1.045	1	0.0082
gene_ULIXES-2_16638	14				24
	STGSYSLVTQQPLGGK			104.03	1	811.922	1621.83	2	1621.83	-0.002	0	1.8e-10
	GGVIDSVDASR			56.01	2	538.273	1074.53	2	1074.53	0.001	0	8.8e-05
	ASDVKDTSLR			50.51	2	364.86	1091.56	3	1090.56	0.996	1	4.8e-05
	ALMGSNMQR			41.71	3	504.241	1006.47	2	1006.47	-0.002	0	0.0027
	RGGVIDSVDASR			41.16	2	411.216	1230.62	3	1230.63	-0.006	1	0.00052
	GETQLTPEEK			40.95	3	566.278	1130.54	2	1130.55	-0.003	0	0.0022
	LSMAESEGLMPQDLINAKPVAAAVK			40.84	2	861.788	2582.34	3	2582.34	-0.003	1	0.00021
	QAVPTLR			40.49	1	392.737	783.46	2	783.46	-0.001	0	0.0028
	YDLSAVGR			40.48	3	440.73	879.445	2	879.445	0	0	0.0055
	ISALGPGGLTR			31.73	1	521.305	1040.6	2	1040.6	-0.002	0	0.0043
	AYSYTEK			27.59	1	431.21	860.405	2	860.392	0.013	0	0.0051
	MQLNEVR	Oxidation (M)	0.4000000.0	26.97	1	453.225	904.436	2	904.444	-0.008	0	0.11
	QAVPTLR	Gln->pyro-Glu (N-term Q)	2.0000000.0	22.39	1	384.223	766.432	2	766.434	-0.002	0	0.053
	LNHLVDDK			21.73	1	477.251	952.488	2	952.498	-0.01	0	0.034
gene_ULIXES-2_21427	12				36
	NEGTVVSVSDGIVR			82.05	6	716.375	1430.73	2	1430.74	-0.002	0	9.7e-08
	QSTIANVVR			63.12	4	494.282	986.549	2	986.551	-0.001	0	3e-05
	EAYPGDVFYLHSR			55.88	2	518.585	1552.73	3	1552.73	0.002	0	5.8e-06
	MQQLNPSEISEIIK			49.83	5	815.43	1628.85	2	1628.84	0.001	0	9.9e-05
	VAPGVIWR			44.64	6	449.269	896.524	2	896.523	0.001	0	0.00051
	ELIIGDR			44.49	4	408.234	814.454	2	814.455	-0.001	0	0.0028
	MQQLNPSEISEIIK			40.6	2	543.955	1628.84	3	1628.84	0	0	0.00016
	VVDALGNPIDGK			37.73	1	599.328	1196.64	2	1196.64	0.002	0	0.0011
	NEGTVVSVSDGIVR			35.03	2	478.245	1431.71	3	1430.74	0.977	0	0.0014
	MQQLNPSEISEIIK	Oxidation (M)	0.40000000000000.0	34.27	1	823.925	1645.84	2	1644.84	0.996	0	0.0022
	QSTIANVVR	Gln->pyro-Glu (N-term Q)	2.000000000.0	32.89	2	485.769	969.523	2	969.524	-0.001	0	0.0047
	EAYPGDVFYLHSR			21.28	1	777.377	1552.74	2	1552.73	0.008	0	0.01
gene_ULIXES-2_19907	11				35
	FATSDLNDLYR			90	5	657.821	1313.63	2	1313.62	0.001	0	4.6e-08
	LGIQAFEPVLIEGK			76.06	4	757.434	1512.85	2	1512.86	-0.001	0	1.1e-07
	VLTEAAVTGK			65.73	3	494.786	987.558	2	987.56	-0.002	0	2.1e-05
	LLDLSAPDIIVR			56.03	3	662.894	1323.77	2	1323.78	-0.002	0	3.1e-05
	TANSGYLTR			55.36	4	491.75	981.486	2	981.488	-0.002	0	7e-06
	VADLFEAR			49.98	5	460.746	919.477	2	919.476	0.001	0	0.00082
	ENVVVGR			32.65	2	386.718	771.422	2	771.424	-0.002	0	0.066
	SLADMIK			32.34	4	389.211	776.408	2	776.41	-0.002	0	0.045
	DITGGLPR			30.43	1	414.732	827.449	2	827.45	-0.001	0	0.047
	SWSFGEVK			23.42	3	470.232	938.45	2	938.45	0	0	0.022
	GLATTIK			20.68	1	352.213	702.412	2	702.428	-0.016	0	0.67
gene_ULIXES3_8267	11				35
	FATSDLNDLYR			90	5	657.821	1313.63	2	1313.62	0.001	0	4.6e-08
	LGIQAFEPVLIEGK			76.06	4	757.434	1512.85	2	1512.86	-0.001	0	1.1e-07
	TANSGYLTR			55.36	4	491.75	981.486	2	981.488	-0.002	0	7e-06
	GLMAKPDGSIIETPITANFR			53.38	4	711.043	2130.11	3	2130.11	-0.007	1	2e-05
	IVDTTVGR			51.54	3	430.745	859.475	2	859.476	-0.002	0	0.00067
	VADLFEAR			49.98	5	460.746	919.477	2	919.476	0.001	0	0.00082
	SLADMIK			32.34	4	389.211	776.408	2	776.41	-0.002	0	0.045
	DITGGLPR			30.43	1	414.732	827.449	2	827.45	-0.001	0	0.047
	MGAEAVK			25.88	1	353.186	704.357	2	704.353	0.004	0	0.044
	SWSFGEVK			23.42	3	470.232	938.45	2	938.45	0	0	0.022
	GLATTIK			20.68	1	352.213	702.412	2	702.428	-0.016	0	0.67
gene_ULIXES-2_26037	10				21
	STGSYSLVTQQPLGGK			104.03	1	811.922	1621.83	2	1621.83	-0.002	0	1.8e-10
	IVEGATFER			64.67	3	511.268	1020.52	2	1020.52	-0.003	0	2.6e-05
	LQQGDDLAPGVLK			50.47	3	677.371	1352.73	2	1352.73	-0.003	0	1.9e-05
	GGVPMATPVFDGAK			47.36	3	673.843	1345.67	2	1345.67	0.001	0	3.6e-05
	GETQLTPEEK			40.95	3	566.278	1130.54	2	1130.55	-0.003	0	0.0022
	QAVPTLR			40.49	1	392.737	783.46	2	783.46	-0.001	0	0.0028
	YDLSAVGR			40.48	3	440.73	879.445	2	879.445	0	0	0.0055
	ISALGPGGLTR			31.73	1	521.305	1040.6	2	1040.6	-0.002	0	0.0043
	ILDAGVK			24.38	2	358.221	714.428	2	714.428	0	0	0.27
	QAVPTLR	Gln->pyro-Glu (N-term Q)	2.0000000.0	22.39	1	384.223	766.432	2	766.434	-0.002	0	0.053
gene_ULIXES-2_7272	10				38
	IMDVLGNPIDEAGPIGEEER			108.6	3	1077.53	2153.04	2	2153.03	0.005	0	6.6e-11
	IMDVLGNPIDEAGPIGEEER			107.6	4	718.684	2153.03	3	2153.03	-0.001	0	8.5e-11
	MPSAVGYQPTLAEEMGVLQER			97.85	6	769.377	2305.11	3	2305.11	0	0	6.7e-10
	VALTGLTMAEK			83.44	4	567.313	1132.61	2	1132.62	-0.005	0	1.6e-07
	VGLFGGAGVGK			70.76	5	481.276	960.537	2	960.539	-0.002	0	5.6e-06
	YTLAGTEVSALLGR			70.15	5	725.898	1449.78	2	1449.78	-0.002	0	2.7e-06
	TVNMMELIR			65.39	6	553.788	1105.56	2	1105.56	-0.002	0	7.2e-06
	VIDLVCPFAK			49.08	3	575.802	1149.59	2	1149.59	-0.004	0	0.00031
	MPSAVGYQPTLAEEMGVLQER	Oxidation (M)	0.400000000000000000000.0	46.95	1	775.05	2322.13	3	2321.1	1.025	0	4e-05
	IMDVLGNPIDEAGPIGEEER	Oxidation (M)	0.04000000000000000000.0	38.67	1	724.018	2169.03	3	2169.03	0.005	0	0.00024
gene_ULIXES3_8268	10				21
	STGSYSLVTQQPLGGK			104.03	1	811.922	1621.83	2	1621.83	-0.002	0	1.8e-10
	IVEGATFER			64.67	3	511.268	1020.52	2	1020.52	-0.003	0	2.6e-05
	LQQGDDLAPGVLK			50.47	3	677.371	1352.73	2	1352.73	-0.003	0	1.9e-05
	GGVPMATPVFDGAK			47.36	3	673.843	1345.67	2	1345.67	0.001	0	3.6e-05
	GETQLTPEEK			40.95	3	566.278	1130.54	2	1130.55	-0.003	0	0.0022
	QAVPTLR			40.49	1	392.737	783.46	2	783.46	-0.001	0	0.0028
	YDLSAVGR			40.48	3	440.73	879.445	2	879.445	0	0	0.0055
	ISALGPGGLTR			31.73	1	521.305	1040.6	2	1040.6	-0.002	0	0.0043
	ILDAGVK			24.38	2	358.221	714.428	2	714.428	0	0	0.27
	QAVPTLR	Gln->pyro-Glu (N-term Q)	2.0000000.0	22.39	1	384.223	766.432	2	766.434	-0.002	0	0.053
gene_ULIXES-2_21425	9				37
	MPSAVGYQPTLAEEMGVLQER			97.85	6	769.377	2305.11	3	2305.11	0	0	6.7e-10
	TIAMGSTEGLKR			96.19	3	421.895	1262.66	3	1262.66	-0.002	1	8.2e-09
	VALTGLTMAEK			83.44	4	567.313	1132.61	2	1132.62	-0.005	0	1.6e-07
	VGLFGGAGVGK			70.76	5	481.276	960.537	2	960.539	-0.002	0	5.6e-06
	YTLAGTEVSALLGR			70.15	5	725.898	1449.78	2	1449.78	-0.002	0	2.7e-06
	TVNMMELIR			65.39	6	553.788	1105.56	2	1105.56	-0.002	0	7.2e-06
	VIDLVCPFAK			49.08	3	575.802	1149.59	2	1149.59	-0.004	0	0.00031
	MPSAVGYQPTLAEEMGVLQER	Oxidation (M)	0.400000000000000000000.0	46.95	1	775.05	2322.13	3	2321.1	1.025	0	4e-05
	TIAMGSTEGLKR			39.32	4	632.339	1262.66	2	1262.66	-0.001	1	0.00051
gene_ULIXES-2_7269	9				27
	VVDALGNPVDGK			69.19	6	592.319	1182.62	2	1182.62	0	0	6.5e-06
	QSTIANVVR			63.12	4	494.282	986.549	2	986.551	-0.001	0	3e-05
	EAYPGDVFYLHSR			55.88	2	518.585	1552.73	3	1552.73	0.002	0	5.8e-06
	MQQLNPSEISEILK			49.83	5	815.43	1628.85	2	1628.84	0.001	0	9.9e-05
	ELIIGDR			44.49	4	408.234	814.454	2	814.455	-0.001	0	0.0028
	MQQLNPSEISEILK			40.6	2	543.955	1628.84	3	1628.84	0	0	0.00016
	MQQLNPSEISEILK	Oxidation (M)	0.40000000000000.0	34.27	1	823.925	1645.84	2	1644.84	0.996	0	0.0022
	QSTIANVVR	Gln->pyro-Glu (N-term Q)	2.000000000.0	32.89	2	485.769	969.523	2	969.524	-0.001	0	0.0047
	EAYPGDVFYLHSR			21.28	1	777.377	1552.74	2	1552.73	0.008	0	0.01
gene_ULIXES-2_16639	8				25
	FATSDLNDLYR			90	5	657.821	1313.63	2	1313.62	0.001	0	4.6e-08
	TANSGYLTR			55.36	4	491.75	981.486	2	981.488	-0.002	0	7e-06
	VADLFEAR			49.98	5	460.746	919.477	2	919.476	0.001	0	0.00082
	ENVVVGR			32.65	2	386.718	771.422	2	771.424	-0.002	0	0.066
	SLADMIK			32.34	4	389.211	776.408	2	776.41	-0.002	0	0.045
	DITGGLPR			30.43	1	414.732	827.449	2	827.45	-0.001	0	0.047
	SWSFGEVK			23.42	3	470.232	938.45	2	938.45	0	0	0.022
	GLATTIK			20.68	1	352.213	702.412	2	702.428	-0.016	0	0.67
gene_ULIXES-2_19906	7				17
	STGSYSLVTQQPLGGK			104.03	1	811.922	1621.83	2	1621.83	-0.002	0	1.8e-10
	VSALGPGGLTR			61.5	7	514.298	1026.58	2	1026.58	-0.002	0	1.1e-05
	ALMGSNMQR			41.71	3	504.241	1006.47	2	1006.47	-0.002	0	0.0027
	GETQLTPEEK			40.95	3	566.278	1130.54	2	1130.55	-0.003	0	0.0022
	QAVPTLR			40.49	1	392.737	783.46	2	783.46	-0.001	0	0.0028
	QAVPTLR	Gln->pyro-Glu (N-term Q)	2.0000000.0	22.39	1	384.223	766.432	2	766.434	-0.002	0	0.053
	LNHLVDDK			21.73	1	477.251	952.488	2	952.498	-0.01	0	0.034
gene_ULIXES-2_31757	7				41
	TTLTAALTR			87.81	9	474.279	946.543	2	946.545	-0.002	0	9.3e-08
	TTCTGVEMFR			78.85	5	595.753	1189.49	2	1189.49	-0.002	0	1e-07
	GTKRDDVER			70.06	3	359.188	1074.54	3	1074.54	0.002	2	7.5e-06
	TVGAGVVAK			52.64	6	401.245	800.475	2	800.476	0	0	0.00044
	KLLDEGR			45.3	7	416.233	830.451	2	829.466	0.985	1	0.0029
	EHILLSR			42.35	10	434.257	866.5	2	866.497	0.003	0	0.0017
	AIDKPFLMPIEDVFSISGR			38.5	1	712.379	2134.11	3	2134.11	0.002	1	0.00025
gene_ULIXES3_20411	7				24
	ATLGEVSNSEHSLR			105.58	6	500.586	1498.73	3	1498.74	-0.002	0	5.8e-10
	GVAMNPVDHPHGGGEGR			58.9	6	562.93	1685.77	3	1685.77	-0.002	0	3e-06
	GVAMNPVDHPHGGGEGR			46.71	3	422.698	1686.76	4	1685.77	0.993	0	4.2e-05
	SAGASAQLVAR			37.61	2	515.784	1029.55	2	1029.56	-0.003	0	0.0026
	IEYDPNR			33.96	5	453.719	905.424	2	905.424	0	0	0.008
	ATLGEVSNSEHSLR			31.87	1	750.376	1498.74	2	1498.74	-0.001	0	0.001
	GVRPTVR			25.69	1	392.743	783.471	2	783.472	0	1	0.074
gene_ULIXES-2_13465	6				11
	LGPEEITR			51	2	458.256	914.497	2	913.487	1.011	0	0.00059
	ALMGSNMQR			41.71	3	504.241	1006.47	2	1006.47	-0.002	0	0.0027
	YDLSAVGR			40.48	3	440.73	879.445	2	879.445	0	0	0.0055
	GESPMTPEEK			32.59	1	552.754	1103.49	2	1103.48	0.014	0	0.0013
	LSALGPGGLTR			31.73	1	521.305	1040.6	2	1040.6	-0.002	0	0.0043
	SVGELMENQYR			22.69	1	663.827	1325.64	2	1324.61	1.031	0	0.0074
gene_ULIXES-2_16114	6				16
	VSALGPGGLTR			61.5	7	514.298	1026.58	2	1026.58	-0.002	0	1.1e-05
	ALMGSNMQR			41.71	3	504.241	1006.47	2	1006.47	-0.002	0	0.0027
	QAVPTLR			40.49	1	392.737	783.46	2	783.46	-0.001	0	0.0028
	YDLSAVGR			40.48	3	440.73	879.445	2	879.445	0	0	0.0055
	AYSYTEK			27.59	1	431.21	860.405	2	860.392	0.013	0	0.0051
	QAVPTLR	Gln->pyro-Glu (N-term Q)	2.0000000.0	22.39	1	384.223	766.432	2	766.434	-0.002	0	0.053
gene_ULIXES-2_26323	6				10
	VIVDEPSEEDTIAILR			99.78	2	899.977	1797.94	2	1797.94	0.002	0	1.2e-09
	AIDLIDEAASR			38.69	3	587.311	1172.61	2	1172.6	0.004	0	0.0017
	QLPDKAIDLIDEAASR	Gln->pyro-Glu (N-term Q)	2.0000000000000000.0	33.92	2	869.454	1736.89	2	1736.89	-0.001	1	0.0039
	QLPDKAIDLIDEAASR	Gln->pyro-Glu (N-term Q)	2.0000000000000000.0	33.1	1	579.969	1736.88	3	1736.89	-0.01	1	0.014
	IDMSEFMEK			27.63	1	565.249	1128.48	2	1128.48	0.001	0	0.0026
	VIVDEPSEEDTIAILR			23.77	1	600.319	1797.94	3	1797.94	0	0	0.0059
gene_ULIXES-2_5710	6				20
	AAVEEGVVPGGGVALIR			76.9	1	531.97	1592.89	3	1592.89	-0.001	0	3.4e-07
	AAVEEGVVPGGGVALIR			70.42	8	797.453	1592.89	2	1592.89	0.003	0	9.6e-07
	LAGGVAVIK			42.35	3	414.271	826.528	2	826.528	0	0	0.0013
	APGFGDR			40.64	3	360.177	718.339	2	718.34	0	0	0.004
	VDDALHATR			37.64	1	499.256	996.498	2	996.499	-0.001	0	0.0025
	ALEAPLR			34.18	4	385.232	768.449	2	768.449	0	0	0.011
gene_ULIXES-2_8946	6				15
	EAYPGDVFYLHSR			55.88	2	518.585	1552.73	3	1552.73	0.002	0	5.8e-06
	ELIIGDR			44.49	4	408.234	814.454	2	814.455	-0.001	0	0.0028
	VVDALGNPIDGK			37.73	1	599.328	1196.64	2	1196.64	0.002	0	0.0011
	FEAQMLDWMR			30.65	6	663.803	1325.59	2	1325.59	0.001	0	0.008
	ILEVPVGPELMGR			30.24	1	705.395	1408.78	2	1408.78	0.001	0	0.0028
	EAYPGDVFYLHSR			21.28	1	777.377	1552.74	2	1552.73	0.008	0	0.01
gene_ULIXES3_14473	6				18
	FATSDLNDLYR			90	5	657.821	1313.63	2	1313.62	0.001	0	4.6e-08
	LGIQAFEPVLIEGK			76.06	4	757.434	1512.85	2	1512.86	-0.001	0	1.1e-07
	TANSGYLTR			55.36	4	491.75	981.486	2	981.488	-0.002	0	7e-06
	VAELFEAR			37.69	1	467.753	933.491	2	933.492	-0.001	0	0.025
	DITGGLPR			30.43	1	414.732	827.449	2	827.45	-0.001	0	0.047
	SVIVTGPELK			30.15	3	521.815	1041.62	2	1041.61	0.009	0	0.018
gene_ULIXES3_19649	6				17
	LPAIVTTDLR			60.32	5	549.828	1097.64	2	1097.64	-0.003	0	3.7e-05
	TALALGADR			53.93	4	444.25	886.485	2	886.487	-0.002	0	0.00032
	VKADNSGVDLANVK			36.05	4	715.386	1428.76	2	1428.76	-0.001	1	0.003
	VKADNSGVDLANVK			33.23	2	477.255	1428.74	3	1428.76	-0.015	1	0.0015
	ADNSGVDLANVK			31.98	1	601.804	1201.59	2	1201.59	-0.001	0	0.0015
	VVDYNVK			27.44	1	418.729	835.444	2	835.444	0	0	0.0056
gene_ULIXES3_765	6				17
	VGAGSEVEMK			77.05	6	503.746	1005.48	2	1005.48	-0.002	0	9.8e-07
	LAGGVAVIK			42.35	3	414.271	826.528	2	826.528	0	0	0.0013
	APGFGDR			40.64	3	360.177	718.339	2	718.34	0	0	0.004
	SFGAPTITK			33.56	3	461.253	920.492	2	920.497	-0.005	0	0.0078
	AIAALDK			31.54	1	351.207	700.399	2	700.412	-0.013	0	0.052
	VGAGSEVEMKEK			25.67	1	632.322	1262.63	2	1262.62	0.011	1	0.066
gene_ULIXES-2_11843	5				15
	TEVELLK			41.48	5	416.245	830.475	2	830.475	0	0	0.0061
	LQLDASYSPVR			40.92	4	624.836	1247.66	2	1247.65	0.007	0	0.0065
	GLSLGMR			36.61	3	367.206	732.397	2	732.395	0.002	0	0.014
	VVLEPLER			31.82	2	477.785	953.555	2	953.555	0	0	0.001
	LQLDASYSPVRR			23.99	1	469.252	1404.73	3	1403.75	0.982	1	0.019
gene_ULIXES-2_14218	5				8
	STGSYSLVTQQPLGGK			104.03	1	811.922	1621.83	2	1621.83	-0.002	0	1.8e-10
	ASDVKDTSLR			50.51	2	364.86	1091.56	3	1090.56	0.996	1	4.8e-05
	GETQLTPEEK			40.95	3	566.278	1130.54	2	1130.55	-0.003	0	0.0022
	MEPGMPESFNVLIK			29.73	1	796.396	1590.78	2	1590.78	-0.001	0	0.0016
	LNHLVDDK			21.73	1	477.251	952.488	2	952.498	-0.01	0	0.034
gene_ULIXES-2_17268	5				12
	AAVEEGVVPGGGVALVR			47.89	4	790.44	1578.87	2	1578.87	-0.007	0	3.2e-05
	LAGGVAVIK			42.35	3	414.271	826.528	2	826.528	0	0	0.0013
	APGFGDR			40.64	3	360.177	718.339	2	718.34	0	0	0.004
	VDDALHATR			37.64	1	499.256	996.498	2	996.499	-0.001	0	0.0025
	GVNILADAVK			24.01	1	500.295	998.576	2	998.576	0	0	0.086
gene_ULIXES-2_23406	5				13
	MTTVGSQDTTGPMTR			96.78	3	791.863	1581.71	2	1581.71	-0.001	0	8.4e-10
	AKGFPVAYVGDVVGTGSSR			57.96	1	622.982	1865.92	3	1865.96	-0.039	1	3.7e-06
	MLLPDTVGTGGDSHTR			49.67	4	552.937	1655.79	3	1655.79	-0.004	0	2.2e-05
	IPLIIGR			37.25	3	391.268	780.521	2	780.522	-0.001	0	0.00052
	AKGFPVAYVGDVVGTGSSR			33.53	2	933.972	1865.93	2	1865.96	-0.034	1	0.00072
gene_ULIXES-2_2788	5				12
	DVSGEGVQQALLK			101.48	4	672.361	1342.71	2	1342.71	-0.001	0	8.9e-10
	LIEGTVASVPPQGGR			47.53	2	740.909	1479.8	2	1479.81	-0.001	0	0.00016
	TLLAETLAR			46.11	4	494.294	986.574	2	986.576	-0.002	0	0.00092
	SNILLIGPTGSGK			41.22	1	628.863	1255.71	2	1255.71	-0.003	0	0.0011
	KSDNPSITR			24.25	1	509.267	1016.52	2	1016.52	-0.006	1	0.0053
gene_ULIXES-2_28217	5				16
	VADLFEAR			49.98	5	460.746	919.477	2	919.476	0.001	0	0.00082
	LIPAGTGLAYHSER			48.77	7	495.599	1483.78	3	1483.78	-0.002	0	2.7e-05
	ENVVVGR			32.65	2	386.718	771.422	2	771.424	-0.002	0	0.066
	DITGGLPR			30.43	1	414.732	827.449	2	827.45	-0.001	0	0.047
	QSIGEPGTQLTMR			28.64	1	709.863	1417.71	2	1416.7	1.009	0	0.0022
gene_ULIXES-2_31242	5				26
	TTCTGVEMFR			78.85	5	595.753	1189.49	2	1189.49	-0.002	0	1e-07
	GTKRDDVER			70.06	3	359.188	1074.54	3	1074.54	0.002	2	7.5e-06
	KLLDEGR			45.3	7	416.233	830.451	2	829.466	0.985	1	0.0029
	EHILLSR			42.35	10	434.257	866.5	2	866.497	0.003	0	0.0017
	AIDQPFLMPIEDVFSISGR			38.5	1	712.379	2134.11	3	2134.08	0.038	0	0.00025
gene_ULIXES-2_4170	5				16
	VGAGSEVEMK			77.05	6	503.746	1005.48	2	1005.48	-0.002	0	9.8e-07
	LAGGVAVIK			42.35	3	414.271	826.528	2	826.528	0	0	0.0013
	APGFGDR			40.64	3	360.177	718.339	2	718.34	0	0	0.004
	SFGAPTITK			33.56	3	461.253	920.492	2	920.497	-0.005	0	0.0078
	VGAGSEVEMKEK			25.67	1	632.322	1262.63	2	1262.62	0.011	1	0.066
gene_ULIXES-2_584	5				14
	VGAGSEVEMK			77.05	6	503.746	1005.48	2	1005.48	-0.002	0	9.8e-07
	LAGGVAVIK			42.35	3	414.271	826.528	2	826.528	0	0	0.0013
	APGFGDR			40.64	3	360.177	718.339	2	718.34	0	0	0.004
	VDDALNATR			26.32	1	487.75	973.485	2	973.483	0.002	0	0.067
	VGAGSEVEMKEK			25.67	1	632.322	1262.63	2	1262.62	0.011	1	0.066
gene_ULIXES-2_6006	5				11
	SALEQSPPELASDIAER			92.03	3	906.953	1811.89	2	1811.89	0.001	0	5.4e-09
	GIVLNEPSVVAIR			75.18	4	683.907	1365.8	2	1365.8	0.002	0	2.1e-07
	SALEQSPPELASDIAER			52.2	1	604.972	1811.89	3	1811.89	0.003	0	1.3e-05
	GIVLTGGGALLR			33.93	2	563.849	1125.68	2	1125.69	-0.004	0	0.0013
	NLAEGVPR			21.62	1	428.237	854.46	2	854.461	-0.001	0	0.03
gene_ULIXES3_11762	5				14
	EAYPGDVFYLHSR			55.88	2	518.585	1552.73	3	1552.73	0.002	0	5.8e-06
	ELIIGDR			44.49	4	408.234	814.454	2	814.455	-0.001	0	0.0028
	FEAQMLDWMR			30.65	6	663.803	1325.59	2	1325.59	0.001	0	0.008
	ILEVPVGPELMGR			30.24	1	705.395	1408.78	2	1408.78	0.001	0	0.0028
	EAYPGDVFYLHSR			21.28	1	777.377	1552.74	2	1552.73	0.008	0	0.01
gene_ULIXES3_14475	5				8
	LGPEEITR			51	2	458.256	914.497	2	913.487	1.011	0	0.00059
	YDLSAVGR			40.48	3	440.73	879.445	2	879.445	0	0	0.0055
	GESPMTPEEK			32.59	1	552.754	1103.49	2	1103.48	0.014	0	0.0013
	LSALGPGGLTR			31.73	1	521.305	1040.6	2	1040.6	-0.002	0	0.0043
	SVGELMENQYR			22.69	1	663.827	1325.64	2	1324.61	1.031	0	0.0074
gene_ULIXES3_15571	5				15
	SGTLTYEAVK			76.67	5	534.781	1067.55	2	1067.55	-0.002	0	1.2e-06
	FAALEDAGVK			54.29	3	510.771	1019.53	2	1019.53	-0.001	0	0.0002
	GTADEKFAALEDAGVK			52.65	2	541.275	1620.8	3	1620.8	0.004	1	1.2e-05
	SLADIGK			40.51	4	352.203	702.392	2	702.391	0.001	0	0.0076
	MGHAGAIISGGK			28.96	1	549.79	1097.57	2	1097.57	0	0	0.0022
gene_ULIXES3_16806	5				9
	MAPPQISAEIIKK			86.61	1	475.942	1424.8	3	1424.81	-0.003	1	7.6e-09
	IINEPTAAALAYGLDK			63.52	2	830.45	1658.89	2	1658.89	-0.002	0	1.1e-06
	MAPPQISAEIIK			46.54	3	649.861	1297.71	2	1296.71	0.996	0	4.3e-05
	IINEPTAAALAYGLDK			37.95	2	554.302	1659.88	3	1658.89	0.997	0	0.0023
	NQGDAMVHAVR			28.58	1	399.87	1196.59	3	1196.57	0.015	0	0.0021
gene_ULIXES3_24642	5				13
	STGSYSLVTQQPLGGK			104.03	1	811.922	1621.83	2	1621.83	-0.002	0	1.8e-10
	IVEGATFER			64.67	3	511.268	1020.52	2	1020.52	-0.003	0	2.6e-05
	LQQGDDLAPGVLK			50.47	3	677.371	1352.73	2	1352.73	-0.003	0	1.9e-05
	GGVPMATPVFDGAK			47.36	3	673.843	1345.67	2	1345.67	0.001	0	3.6e-05
	GETQLTPEEK			40.95	3	566.278	1130.54	2	1130.55	-0.003	0	0.0022
gene_ULIXES3_6971	5				12
	LAGGVAVIK			42.35	3	414.271	826.528	2	826.528	0	0	0.0013
	APGFGDR			40.64	3	360.177	718.339	2	718.34	0	0	0.004
	ALEAPLR			34.18	4	385.232	768.449	2	768.449	0	0	0.011
	VDDALNATR			26.32	1	487.75	973.485	2	973.483	0.002	0	0.067
	GVNILADAVK			24.01	1	500.295	998.576	2	998.576	0	0	0.086
gene_ULIXES-2_10382	4				11
	FAGGLGNDWTPVR			92.08	4	695.35	1388.68	2	1388.68	0.001	0	7.8e-09
	VVNDTAVAVNQGGK			71.54	3	686.364	1370.71	2	1370.71	-0.001	0	2e-07
	SQGVVPFLK			44.6	3	488.296	974.577	2	973.56	1.017	0	0.00035
	AFLAVEGGTAAASSR			23.18	1	704.858	1407.7	2	1406.71	0.986	0	0.0067
gene_ULIXES-2_11822	4				13
	ATIGEVSNSEHSLR			105.58	6	500.586	1498.73	3	1498.74	-0.002	0	5.8e-10
	LEYDPNR			33.96	5	453.719	905.424	2	905.424	0	0	0.008
	ATIGEVSNSEHSLR			31.87	1	750.376	1498.74	2	1498.74	-0.001	0	0.001
	GVRPTVR			25.69	1	392.743	783.471	2	783.472	0	1	0.074
gene_ULIXES-2_21763	4				13
	MFDGSSIAGWK			78.73	6	599.781	1197.55	2	1197.55	-0.001	0	1.7e-07
	LVPGFEAPVMLAYSAR			62.62	1	860.957	1719.9	2	1719.9	-0.003	0	2.3e-06
	LVPGFEAPVMLAYSAR			39.02	2	574.306	1719.9	3	1719.9	-0.005	0	0.0036
	TATFMPK			36.48	4	398.207	794.399	2	794.4	-0.001	0	0.0017
gene_ULIXES-2_22912	4				21
	AENIYYIGDLIQR			70.66	4	784.41	1566.81	2	1566.8	0.002	0	4.4e-07
	SLTEIKDVLASR			54.88	6	666.375	1330.73	2	1330.75	-0.011	1	2.2e-05
	TEVELLK			41.48	5	416.245	830.475	2	830.475	0	0	0.0061
	ITLEPLER			38.54	6	485.782	969.548	2	969.549	-0.001	0	0.0042
gene_ULIXES-2_22913	4				21
	EGTDLFLK			64.78	5	461.748	921.481	2	921.481	0	0	2e-05
	LDNVVYR			56.95	7	439.739	877.464	2	877.466	-0.002	0	0.00015
	MGFGSTR			35.03	6	378.179	754.343	2	754.343	0	0	0.0012
	REGTDLFLK			26.69	3	539.796	1077.58	2	1077.58	-0.004	1	0.033
gene_ULIXES-2_25294	4				18
	TTCTGVEMFR			78.85	5	595.753	1189.49	2	1189.49	-0.002	0	1e-07
	TTLTAAITK			43.33	4	460.277	918.54	2	918.539	0.001	0	0.00094
	TVGAGVVSK			36.64	2	409.241	816.468	2	816.471	-0.003	0	0.0074
	EHILLAR			26.83	7	426.259	850.503	2	850.502	0	0	0.0063
gene_ULIXES-2_2732	4				14
	SGTLTYEAVK			76.67	5	534.781	1067.55	2	1067.55	-0.002	0	1.2e-06
	MVGGVTPGK			60.23	4	423.231	844.448	2	844.448	0	0	7.3e-05
	SLADIGK			40.51	4	352.203	702.392	2	702.391	0.001	0	0.0076
	MGHAGAIISGGK			28.96	1	549.79	1097.57	2	1097.57	0	0	0.0022
gene_ULIXES-2_27385	4				17
	DYASIDSAPEEKER			78.45	3	537.249	1608.72	3	1608.73	-0.001	1	8e-08
	DYASIDSAPEEKER			54.56	2	805.37	1608.72	2	1608.73	-0.002	1	8.4e-06
	EHILLSR			42.35	10	434.257	866.5	2	866.497	0.003	0	0.0017
	LVVFLNK			37.34	2	416.767	831.52	2	831.522	-0.001	0	0.0018
gene_ULIXES-2_28460	4				6
	GVIVQYGGQTPLK			35.76	3	680.384	1358.75	2	1358.76	-0.002	0	0.00058
	TPASFEPSIDYVVTK			35.28	1	827.423	1652.83	2	1652.83	0.001	0	0.00049
	FGVEMIGANADTIDKAEDR			22.27	1	684.997	2051.97	3	2050.96	1.005	1	0.0081
	ATGFPIAK			21.59	1	402.734	803.452	2	803.454	-0.002	0	0.026
gene_ULIXES-2_30682	4				15
	VADLFEAR			49.98	5	460.746	919.477	2	919.476	0.001	0	0.00082
	LIPAGTGLAYHSER			48.77	7	495.599	1483.78	3	1483.78	-0.002	0	2.7e-05
	ENVVVGR			32.65	2	386.718	771.422	2	771.424	-0.002	0	0.066
	DITGGLPR			30.43	1	414.732	827.449	2	827.45	-0.001	0	0.047
gene_ULIXES-2_31754	4				31
	TTLTAALTR			87.81	9	474.279	946.543	2	946.545	-0.002	0	9.3e-08
	TTCTGVEMFR			78.85	5	595.753	1189.49	2	1189.49	-0.002	0	1e-07
	KILDEGR			45.3	7	416.233	830.451	2	829.466	0.985	1	0.0029
	EHILLSR			42.35	10	434.257	866.5	2	866.497	0.003	0	0.0017
gene_ULIXES-2_4623	4				8
	DVSGEGVQQALLK			101.48	4	672.361	1342.71	2	1342.71	-0.001	0	8.9e-10
	LIEGTVASVPPQGGR			47.53	2	740.909	1479.8	2	1479.81	-0.001	0	0.00016
	SNILLIGPTGSGK			41.22	1	628.863	1255.71	2	1255.71	-0.003	0	0.0011
	KSDNPSITR			24.25	1	509.267	1016.52	2	1016.52	-0.006	1	0.0053
gene_ULIXES-2_5088	4				12
	FTQAGSEVSALLGR			70.09	4	718.378	1434.74	2	1434.75	-0.006	0	2.7e-07
	VIDLIEPYAK			57.03	4	580.831	1159.65	2	1159.65	-0.001	0	4.3e-05
	IGLFGGAGVGK			26.6	3	488.284	974.554	2	974.555	-0.001	0	0.014
	IAELGIYPAVDPLDSTSR			23.18	1	959.5	1916.99	2	1915.99	0.997	0	0.0067
gene_ULIXES-2_5651	4				18
	AENIYYIGDLIQR			70.66	4	784.41	1566.81	2	1566.8	0.002	0	4.4e-07
	SLTEIKDVLASR			54.88	6	666.375	1330.73	2	1330.75	-0.011	1	2.2e-05
	TEVELLK			41.48	5	416.245	830.475	2	830.475	0	0	0.0061
	GLSLGMR			36.61	3	367.206	732.397	2	732.395	0.002	0	0.014
gene_ULIXES-2_5659	4				8
	VLASASTLDKELR			102.74	5	468.267	1401.78	3	1401.78	-0.003	1	3.3e-09
	VLASASTLDKELR			76.19	1	701.898	1401.78	2	1401.78	-0.001	1	2.7e-07
	VGQLIAER			38.72	1	443.258	884.501	2	884.508	-0.007	0	0.0044
	VLASASTLDK			26.23	1	502.781	1003.55	2	1003.55	-0.008	0	0.026
gene_ULIXES-2_7109	4				11
	IINEPTAAALAYGLDK			63.52	2	830.45	1658.89	2	1658.89	-0.002	0	1.1e-06
	VIENAEGAR			55.83	3	479.751	957.487	2	957.488	-0.001	0	0.00013
	IAGLDVK			47.61	4	358.22	714.426	2	714.428	-0.001	0	0.0025
	IINEPTAAALAYGLDK			37.95	2	554.302	1659.88	3	1658.89	0.997	0	0.0023
gene_ULIXES-2_8500	4				8
	VKADNSGVDLANVK			36.05	4	715.386	1428.76	2	1428.76	-0.001	1	0.003
	VKADNSGVDLANVK			33.23	2	477.255	1428.74	3	1428.76	-0.015	1	0.0015
	ADNSGVDLANVK			31.98	1	601.804	1201.59	2	1201.59	-0.001	0	0.0015
	VVDYNVK			27.44	1	418.729	835.444	2	835.444	0	0	0.0056
gene_ULIXES3_14840	4				12
	YIVNEIQDVYR			65.39	4	706.364	1410.71	2	1410.71	-0.001	0	1.8e-05
	VADLFEAR			49.98	5	460.746	919.477	2	919.476	0.001	0	0.00082
	LLGVSALAK			42.78	2	436.284	870.553	2	870.554	-0.001	0	0.0018
	DITGGLPR			30.43	1	414.732	827.449	2	827.45	-0.001	0	0.047
gene_ULIXES3_16810	4				6
	NASLAVLR			36.85	1	422.256	842.498	2	842.497	0.001	0	0.013
	GVIVQYGGQTPLK			35.76	3	680.384	1358.75	2	1358.76	-0.002	0	0.00058
	ATGFPIAK			21.59	1	402.734	803.452	2	803.454	-0.002	0	0.026
	TFQESLQK			20.96	1	490.755	979.496	2	979.497	-0.001	0	0.12
gene_ULIXES3_18664	4				7
	AIDLIDEAASR			38.69	3	587.311	1172.61	2	1172.6	0.004	0	0.0017
	QLPDKAIDLIDEAASR	Gln->pyro-Glu (N-term Q)	2.0000000000000000.0	33.92	2	869.454	1736.89	2	1736.89	-0.001	1	0.0039
	QLPDKAIDLIDEAASR	Gln->pyro-Glu (N-term Q)	2.0000000000000000.0	33.1	1	579.969	1736.88	3	1736.89	-0.01	1	0.014
	VIVDEPTEEDTIAILR			23.19	1	907.482	1812.95	2	1811.95	0.997	0	0.0067
gene_ULIXES3_3808	4				6
	EIANAYSELNDAEDQAER			55.8	1	679.977	2036.91	3	2036.89	0.018	0	5.9e-06
	LSVFDSILK			53.97	3	511.302	1020.59	2	1020.59	0.004	0	2.4e-05
	EIANAYSELNDAEDQAER			44.17	1	1019.45	2036.89	2	2036.89	-0.002	0	7.2e-05
	ALEFGMPPTAGEGIGIDR	Oxidation (M)	0.000004000000000000.0	24.66	1	923.955	1845.9	2	1845.89	0.003	0	0.0073
O77727	4				16
	VLDELTLTK			67.13	7	516.302	1030.59	2	1030.59	-0.001	0	1.2e-05
	LAADDFR			47.28	6	404.204	806.393	2	806.392	0	0	0.00029
	ALEEANADLEVK			39.46	2	651.333	1300.65	2	1300.65	0	0	0.0071
	QSVEADINGLRR	Gln->pyro-Glu (N-term Q)	2.000000000000.0	20.26	1	670.849	1339.68	2	1339.68	-0.002	1	0.082
P00761	4				18
	LSSPATLNSR			65.47	8	523.284	1044.55	2	1044.56	-0.002	0	2.4e-05
	LGEHNIDVLEGNEQFINAAK			61.18	4	737.707	2210.1	3	2210.1	0.002	0	1.8e-06
	VATVSLPR			55.62	5	421.759	841.503	2	841.502	0.001	0	0.00011
	IITHPNFNGNTLDNDIMLIK			23.79	1	762.057	2283.15	3	2282.17	0.977	0	0.0059
gene_ULIXES-2_1077	3				8
	VGIGPGSICTTR			75.68	4	603.801	1205.59	2	1205.59	-0.002	0	1.8e-06
	LVPEGIEGR			32.35	2	485.271	968.527	2	968.529	-0.002	0	0.0021
	FSGDISK			25.89	2	377.193	752.372	2	752.37	0.001	0	0.059
gene_ULIXES-2_11829	3				11
	YAGIGDIIK			45.01	5	475.271	948.527	2	948.528	-0.001	0	0.0019
	IFGPVTR			35.66	5	395.235	788.455	2	788.454	0	0	0.0099
	IISLAPEVL			21.9	1	477.796	953.578	2	953.58	-0.002	0	0.14
gene_ULIXES-2_11899	3				4
	TIQVLQR			38.98	1	429.268	856.521	2	856.513	0.008	0	0.01
	IDMSEFMEK			27.63	1	565.249	1128.48	2	1128.48	0.001	0	0.0026
	WTGIPVSK			26.25	2	444.252	886.489	2	886.491	-0.003	0	0.037
gene_ULIXES-2_13990	3				16
	QLFAEYGLPVSK			79.73	8	676.367	1350.72	2	1350.72	0.001	0	6.9e-07
	QLFAEYGLPVSK	Gln->pyro-Glu (N-term Q)	2.000000000000.0	58.26	5	667.852	1333.69	2	1333.69	-0.002	0	0.00012
	MNLHEYQGK			25.41	3	560.266	1118.52	2	1118.52	-0.001	0	0.0092
gene_ULIXES-2_14217	3				13
	FATSDLNDLYR			90	5	657.821	1313.63	2	1313.62	0.001	0	4.6e-08
	LGIQAFEPVLIEGK			76.06	4	757.434	1512.85	2	1512.86	-0.001	0	1.1e-07
	SLADMIK			32.34	4	389.211	776.408	2	776.41	-0.002	0	0.045
gene_ULIXES-2_15032	3				3
	VAELFEAR			37.69	1	467.753	933.491	2	933.492	-0.001	0	0.025
	DITGGLPR			30.43	1	414.732	827.449	2	827.45	-0.001	0	0.047
	MIARGDK	Oxidation (M)	0.4000000.0	20.17	1	404.213	806.411	2	805.412	1	1	0.12
gene_ULIXES-2_15507	3				4
	LDIVENR			50.31	2	429.737	857.46	2	857.461	-0.001	0	0.00058
	LIEIANETGADAISHGATGK			27.45	1	657.005	1967.99	3	1967	0.998	0	0.076
	AIESLTLDR			24.89	1	509.281	1016.55	2	1016.55	-0.004	0	0.026
gene_ULIXES-2_17521	3				5
	IINEPTAAALAYGLDK			63.52	2	830.45	1658.89	2	1658.89	-0.002	0	1.1e-06
	IINEPTAAALAYGLDK			37.95	2	554.302	1659.88	3	1658.89	0.997	0	0.0023
	RVGDAEVEK			20.92	1	502.274	1002.53	2	1001.51	1.02	1	0.21
gene_ULIXES-2_19910	3				8
	LAQEDPSFR			50.71	3	531.764	1061.51	2	1061.51	-0.001	0	3.1e-05
	IATDPFVGSLTFIR			50.25	4	768.924	1535.83	2	1535.84	0	0	1.9e-05
	IGEVHDGAATMDWMEQEQER			33.72	1	778.34	2332	3	2330.99	1.007	0	0.00069
gene_ULIXES-2_22926	3				11
	YAGIGDLIK			45.01	5	475.271	948.527	2	948.528	-0.001	0	0.0019
	IFGPVTR			35.66	5	395.235	788.455	2	788.454	0	0	0.0099
	IISLAPEVL			21.9	1	477.796	953.578	2	953.58	-0.002	0	0.14
gene_ULIXES-2_2663	3				5
	AAVDAGFVPNDMQVGQTGK			52.15	1	952.962	1903.91	2	1903.91	0	0	1.3e-05
	IGAAVGASR			36.99	3	401.23	800.445	2	800.45	-0.006	0	0.0051
	AAVDAGFVPNDMQVGQTGK			28.85	1	635.644	1903.91	3	1903.91	-0.001	0	0.002
gene_ULIXES-2_28465	3				8
	IINEPTAAALAYGMDK			95.19	3	839.43	1676.85	2	1676.84	0.001	0	1.2e-09
	IAGLDVK			47.61	4	358.22	714.426	2	714.428	-0.001	0	0.0025
	IINEPTAAALAYGMDK			40.52	1	559.955	1676.84	3	1676.84	-0.001	0	0.00016
gene_ULIXES-2_28690	3				9
	FATSDLNDLYR			90	5	657.821	1313.63	2	1313.62	0.001	0	4.6e-08
	LQVVEAFR			33.96	3	481.275	960.536	2	960.539	-0.003	0	0.0032
	APEVILR			26.04	1	399.254	796.494	2	796.481	0.013	0	0.086
gene_ULIXES-2_30503	3				7
	LVPGFEAPVMLAYSAR			62.62	1	860.957	1719.9	2	1719.9	-0.003	0	2.3e-06
	LVPGFEAPVMLAYSAR			39.02	2	574.306	1719.9	3	1719.9	-0.005	0	0.0036
	TATFMPK			36.48	4	398.207	794.399	2	794.4	-0.001	0	0.0017
gene_ULIXES-2_30679	3				10
	AGANFLR			62.87	6	375.206	748.397	2	747.403	0.994	0	3.9e-05
	LAQEDPSFR			50.71	3	531.764	1061.51	2	1061.51	-0.001	0	3.1e-05
	IGEVHDGAATMDWMEQEQER			33.72	1	778.34	2332	3	2330.99	1.007	0	0.00069
gene_ULIXES-2_476	3				8
	TEPGDENNQDISALVGK			88.79	4	893.927	1785.84	2	1785.84	0.001	0	4.7e-09
	TEPGDENNQDISALVGK			54.13	1	596.287	1785.84	3	1785.84	0.001	0	8.4e-06
	LLSEWYLR			35.18	3	540.296	1078.58	2	1078.58	-0.004	0	0.0056
gene_ULIXES-2_4819	3				7
	SADASYLAGPDDIYVSPSQIR			65.65	2	742.363	2224.07	3	2224.07	0.004	0	7e-07
	AYNTVIPSSGK			50.46	2	568.8	1135.59	2	1135.59	-0.001	0	0.00013
	MNLTELK			32.99	3	424.732	847.449	2	847.447	0.002	0	0.034
gene_ULIXES-2_5673	3				14
	GVAMNPVDHPHGGGEGR			58.9	6	562.93	1685.77	3	1685.77	-0.002	0	3e-06
	GVAMNPVDHPHGGGEGR			46.71	3	422.698	1686.76	4	1685.77	0.993	0	4.2e-05
	LEYDPNR			33.96	5	453.719	905.424	2	905.424	0	0	0.008
gene_ULIXES-2_7105	3				5
	GVIVQYGGQTPLK			35.76	3	680.384	1358.75	2	1358.76	-0.002	0	0.00058
	TPASFEPSIDYVVTK			35.28	1	827.423	1652.83	2	1652.83	0.001	0	0.00049
	ATGFPIAK			21.59	1	402.734	803.452	2	803.454	-0.002	0	0.026
gene_ULIXES-2_7685	3				6
	APVAGIAMGLVK			47.54	3	563.835	1125.65	2	1125.66	-0.003	0	0.00019
	IPGGFFK			24.63	2	383.218	764.421	2	764.422	-0.001	0	0.18
	EGRPSEKETLTSR			21.07	1	497.255	1488.74	3	1488.75	-0.011	2	0.011
gene_ULIXES-2_7704	3				11
	IIQELEGVFR			62.19	4	602.34	1202.67	2	1202.67	0	0	1.4e-05
	TFGMEGMFR			38.82	4	538.238	1074.46	2	1074.46	-0.001	0	0.00023
	GFLIGGTAGR			33.99	3	474.766	947.518	2	947.519	-0.001	0	0.0084
gene_ULIXES-2_8542	3				7
	VALVDGQR			54.43	5	429.244	856.474	2	856.477	-0.002	0	0.00019
	YLVLMPNNPR			21.73	1	608.827	1215.64	2	1215.64	-0.004	0	0.016
	AQRTAAPK			20.95	1	421.736	841.458	2	841.477	-0.019	1	0.26
gene_ULIXES-2_8714	3				8
	VGIGPGSICTTR			75.68	4	603.801	1205.59	2	1205.59	-0.002	0	1.8e-06
	LVPEGIEGR			32.35	2	485.271	968.527	2	968.529	-0.002	0	0.0021
	FSGDLSK			25.89	2	377.193	752.372	2	752.37	0.001	0	0.059
gene_ULIXES3_11271	3				7
	LLLLDEPMGALDK			55.01	3	714.394	1426.77	2	1426.77	-0.002	0	6.9e-06
	LLLLDEPMGALDKK			50.59	3	519.299	1554.88	3	1554.87	0.007	1	0.00021
	IAIMAQGR			21.84	1	430.247	858.479	2	858.475	0.004	0	0.14
gene_ULIXES3_11579	3				7
	IINEPTAAALAYGLDK			63.52	2	830.45	1658.89	2	1658.89	-0.002	0	1.1e-06
	VIENAEGAR			55.83	3	479.751	957.487	2	957.488	-0.001	0	0.00013
	IINEPTAAALAYGLDK			37.95	2	554.302	1659.88	3	1658.89	0.997	0	0.0023
gene_ULIXES3_11689	3				8
	ASEEGIMVAER			90.57	6	596.286	1190.56	2	1190.56	-0.002	0	4e-08
	LIVAVGR			50.86	1	364.244	726.473	2	726.475	-0.002	0	0.00014
	AAQLGLK			21.34	1	351.217	700.419	2	699.428	0.991	0	0.61
gene_ULIXES3_11883	3				7
	TAIAEGLAQR			56.21	4	515.286	1028.56	2	1028.56	-0.003	0	0.00017
	TIQVLQR			38.98	1	429.268	856.521	2	856.513	0.008	0	0.01
	WTGIPVSK			26.25	2	444.252	886.489	2	886.491	-0.003	0	0.037
gene_ULIXES3_1380	3				7
	GFDVVSGGTK			42.02	2	483.747	965.48	2	965.482	-0.002	0	0.0018
	SPFVTSGLR			38.18	4	482.265	962.515	2	962.519	-0.004	0	0.00026
	YAEGYPGKR			22.6	1	520.758	1039.5	2	1039.51	-0.008	1	0.049
gene_ULIXES3_14433	3				18
	TTCTGVEMFR			78.85	5	595.753	1189.49	2	1189.49	-0.002	0	1e-07
	TVGAGVVAK			52.64	6	401.245	800.475	2	800.476	0	0	0.00044
	KLLDEGR			45.3	7	416.233	830.451	2	829.466	0.985	1	0.0029
gene_ULIXES3_15514	3				4
	TIQVLQR			38.98	1	429.268	856.521	2	856.513	0.008	0	0.01
	IDMSEFMEK			27.63	1	565.249	1128.48	2	1128.48	0.001	0	0.0026
	WTGIPVSK			26.25	2	444.252	886.489	2	886.491	-0.003	0	0.037
gene_ULIXES3_16523	3				19
	INSAKDDAAGLAISER			125.24	10	544.284	1629.83	3	1629.83	-0.002	1	3.3e-12
	INSAKDDAAGLAISER			102.24	3	815.923	1629.83	2	1629.83	-0.001	1	3.5e-09
	DDAAGLAISER			68.05	6	559.278	1116.54	2	1116.54	0	0	7.2e-06
gene_ULIXES3_18966	3				9
	AVAAGMNPMDLKR			66.24	3	687.354	1372.69	2	1372.69	-0.002	1	8.4e-07
	AVAAGMNPMDLK			58.45	4	609.304	1216.59	2	1216.59	-0.001	0	4e-06
	AVAAGMNPMDLKR			53.5	2	458.572	1372.69	3	1372.69	-0.002	1	1.5e-05
gene_ULIXES3_19651	3				5
	AAVDAGFVPNDMQVGQTGK			52.15	1	952.962	1903.91	2	1903.91	0	0	1.3e-05
	LGAAVGASR			36.99	3	401.23	800.445	2	800.45	-0.006	0	0.0051
	AAVDAGFVPNDMQVGQTGK			28.85	1	635.644	1903.91	3	1903.91	-0.001	0	0.002
gene_ULIXES3_20514	3				7
	LVPGFEAPVMLAYSAR			62.62	1	860.957	1719.9	2	1719.9	-0.003	0	2.3e-06
	LVPGFEAPVMLAYSAR			39.02	2	574.306	1719.9	3	1719.9	-0.005	0	0.0036
	IPYVSSPK			35.1	4	446.256	890.498	2	889.491	1.007	0	0.019
gene_ULIXES3_211	3				7
	EAYPGDVFYLHSR			55.88	2	518.585	1552.73	3	1552.73	0.002	0	5.8e-06
	ELIIGDR			44.49	4	408.234	814.454	2	814.455	-0.001	0	0.0028
	EAYPGDVFYLHSR			21.28	1	777.377	1552.74	2	1552.73	0.008	0	0.01
gene_ULIXES3_22168	3				14
	YAGIGDIIK			45.01	5	475.271	948.527	2	948.528	-0.001	0	0.0019
	IVSLAPEVL			42.4	4	470.788	939.562	2	939.564	-0.002	0	0.0012
	IFGPVTR			35.66	5	395.235	788.455	2	788.454	0	0	0.0099
gene_ULIXES3_23243	3				12
	QGNALSWATSGGSGFR			87.4	4	798.385	1594.76	2	1594.75	0.006	0	6.4e-09
	STPFAAQVAAER			63.2	5	624.322	1246.63	2	1246.63	-0.001	0	1.8e-06
	QGNALSWATSGGSGFR	Gln->pyro-Glu (N-term Q)	2.0000000000000000.0	45.69	3	789.869	1577.72	2	1577.72	0.002	0	5.2e-05
gene_ULIXES3_2359	3				7
	EIGPIASPDVIQWAPGLPK			46.07	2	663.366	1987.08	3	1987.08	-0.003	0	4.8e-05
	VDDVLNVSGHR			37.53	2	404.217	1209.63	3	1209.61	0.019	0	0.0003
	KEIGPIASPDVIQWAPGLPK			34.49	3	706.063	2115.17	3	2115.17	-0.004	1	0.00058
gene_ULIXES3_24007	3				3
	STGSYSLVTQQPLGGK			104.03	1	811.922	1621.83	2	1621.83	-0.002	0	1.8e-10
	MEPGMPESFNVLLK			29.73	1	796.396	1590.78	2	1590.78	-0.001	0	0.0016
	LNHLVDDK			21.73	1	477.251	952.488	2	952.498	-0.01	0	0.034
gene_ULIXES3_26188	3				14
	AGDVVAVR			75.09	6	393.727	785.439	2	785.44	0	0	1.9e-06
	LDNVVYR			56.95	7	439.739	877.464	2	877.466	-0.002	0	0.00015
	LGISPSR			20.36	1	365.22	728.425	2	728.418	0.007	0	0.54
gene_ULIXES3_4109	3				10
	VALVDGQR			54.43	5	429.244	856.474	2	856.477	-0.002	0	0.00019
	FGLLEMSR			54.05	4	476.75	951.486	2	951.485	0.001	0	0.00022
	YLVLMPNNPR			21.73	1	608.827	1215.64	2	1215.64	-0.004	0	0.016
gene_ULIXES-2_10101	2				2
	ILFVGTK			32.35	1	389.248	776.482	2	776.48	0.002	0	0.011
	LGIPVIGVVDTNSNPDGVDYVIPGNDDALR			20.3	1	1032.54	3094.58	3	3093.56	1.021	0	0.53
gene_ULIXES-2_10363	2				3
	VLLENLLR			43.27	2	485.307	968.6	2	968.602	-0.002	0	0.0011
	GTFANIR			25.18	1	390.215	778.415	2	777.413	1.002	0	0.11
gene_ULIXES-2_10397	2				3
	LDIVENR			50.31	2	429.737	857.46	2	857.461	-0.001	0	0.00058
	AIESLTLDR			24.89	1	509.281	1016.55	2	1016.55	-0.004	0	0.026
gene_ULIXES-2_10421	2				3
	VFSGPANDPK			49.74	1	516.263	1030.51	2	1030.51	0.003	0	0.00016
	DYLVPSR			25.4	2	425.228	848.441	2	848.439	0.001	0	0.069
gene_ULIXES-2_11836	2				7
	AVLEVAGVQNVLAK			53.81	3	705.919	1409.82	2	1409.82	0	0	2.7e-05
	EVPAAIQK			46.47	4	428.25	854.485	2	854.486	-0.001	0	0.00087
gene_ULIXES-2_11956	2				4
	VLAEAGIR			29.12	3	414.75	827.486	2	827.486	0	0	0.058
	LNMNSIR			21.48	1	424.23	846.445	2	846.438	0.007	0	0.49
gene_ULIXES-2_1204	2				4
	NSPVPIGTVPIYQALEK			50.6	3	913.507	1825	2	1825	0.001	0	1.8e-05
	NSPVPIGTVPIYQALEK			25.93	1	609.338	1824.99	3	1825	-0.005	0	0.0037
gene_ULIXES-2_12176	2				9
	LYEPEEENPMLGFR			82.5	5	862.405	1722.8	2	1722.79	0.003	0	1.8e-08
	SNEYANLIGGK			49.56	4	583.297	1164.58	2	1164.58	0.002	0	2.3e-05
gene_ULIXES-2_12244	2				6
	LIVAVGR			50.86	1	364.244	726.473	2	726.475	-0.002	0	0.00014
	ALLDSSWK			46.85	5	460.248	918.481	2	918.481	-0.001	0	0.0014
gene_ULIXES-2_12246	2				6
	LSAAEGLEK			45.45	4	459.25	916.485	2	916.487	-0.002	0	0.001
	VYYDLLEK			25.26	2	521.778	1041.54	2	1041.54	0.004	0	0.0066
gene_ULIXES-2_12623	2				3
	MMLDHYQQTK			38.03	1	647.798	1293.58	2	1293.59	-0.003	0	0.00028
	ILSYLTIGR			24.41	2	518.307	1034.6	2	1034.61	-0.013	0	0.069
gene_ULIXES-2_13267	2				7
	VYMQPASEGTGIIAGGAMR			123.76	3	954.97	1907.92	2	1907.92	0.002	0	2.5e-12
	VYMQPASEGTGIIAGGAMR			83.53	4	636.981	1907.92	3	1907.92	-0.001	0	4.7e-08
gene_ULIXES-2_13271	2				13
	LDNVVYR			56.95	7	439.739	877.464	2	877.466	-0.002	0	0.00015
	MGFGSTR			35.03	6	378.179	754.343	2	754.343	0	0	0.0012
gene_ULIXES-2_13272	2				8
	TEVELLK			41.48	5	416.245	830.475	2	830.475	0	0	0.0061
	GLSLGMR			36.61	3	367.206	732.397	2	732.395	0.002	0	0.014
gene_ULIXES-2_13986	2				4
	ELFDEFEGK			34.7	3	557.259	1112.5	2	1112.5	0.002	0	0.00056
	KLADSGSGDVK			26.5	1	538.781	1075.55	2	1075.55	-0.003	1	0.17
gene_ULIXES-2_13987	2				5
	GLVVPVLR			43.29	4	426.786	851.558	2	851.559	-0.002	0	8.9e-05
	IQERPMAVNGK	Oxidation (M)	0.00000400000.0	25.74	1	629.822	1257.63	2	1257.65	-0.021	1	0.16
gene_ULIXES-2_13991	2				6
	SGTLTYEAVK			76.67	5	534.781	1067.55	2	1067.55	-0.002	0	1.2e-06
	MGHAGAIISGGK			28.96	1	549.79	1097.57	2	1097.57	0	0	0.0022
gene_ULIXES-2_15996	2				4
	AGPAGIPTQTAFSQSTR			56.37	1	845.432	1688.85	2	1688.85	0.002	0	2.8e-05
	GGPGMQEMLYPTSYLK			41.78	3	886.424	1770.83	2	1770.83	0.002	0	0.00012
gene_ULIXES-2_16023	2				5
	QALAEVVEPR			57.95	3	556.805	1111.6	2	1110.6	0.992	0	7.7e-06
	QALAEVVEPR	Gln->pyro-Glu (N-term Q)	2.0000000000.0	42.3	2	547.794	1093.57	2	1093.58	-0.003	0	0.0013
gene_ULIXES-2_16188	2				3
	GALDIAGLPGK			55.1	2	506.293	1010.57	2	1010.58	-0.005	0	2.5e-05
	QLPELIER			21.54	1	499.287	996.559	2	996.56	-0.002	0	0.21
gene_ULIXES-2_16635	2				6
	VGTVTPDVATAVK			64.68	3	629.355	1256.69	2	1256.7	-0.003	0	3.6e-06
	GLMPNPK			30.47	3	378.707	755.399	2	755.4	-0.001	0	0.036
gene_ULIXES-2_16643	2				4
	LAQEDPSFR			50.71	3	531.764	1061.51	2	1061.51	-0.001	0	3.1e-05
	IGEVHDGAATMDWMEQEQER			33.72	1	778.34	2332	3	2330.99	1.007	0	0.00069
gene_ULIXES-2_1681	2				3
	GLVITGGGALLR			33.93	2	563.849	1125.68	2	1125.69	-0.004	0	0.0013
	NLAEGVPR			21.62	1	428.237	854.46	2	854.461	-0.001	0	0.03
gene_ULIXES-2_19909	2				6
	VGGATYQVPVEVR			87.49	2	687.871	1373.73	2	1373.73	-0.003	0	1.5e-08
	VGGATYQVPVEVRPSR			65.11	4	572.315	1713.92	3	1713.92	0.006	1	9.1e-07
gene_ULIXES-2_20185	2				5
	AYNTVIPSSGK			50.46	2	568.8	1135.59	2	1135.59	-0.001	0	0.00013
	VIDLVSPMGK	Oxidation (M)	0.0000000400.0	23.42	3	537.787	1073.56	2	1073.58	-0.019	0	0.1
gene_ULIXES-2_20716	2				6
	EMGTVELLTR			59.68	4	574.802	1147.59	2	1147.59	-0.001	0	8.6e-05
	EGEIEIAK			45.94	2	444.741	887.468	2	887.46	0.008	0	0.0027
gene_ULIXES-2_20872	2				5
	LVTYQTDANGQPVTK			69.61	2	817.921	1633.83	2	1633.83	-0.004	0	3e-07
	MNLHEYQGK			25.41	3	560.266	1118.52	2	1118.52	-0.001	0	0.0092
gene_ULIXES-2_21138	2				4
	TLGEDPAAVNVSSR			48	3	708.358	1414.7	2	1414.7	-0.003	0	0.00013
	LTPNITDIR			24.97	1	522.297	1042.58	2	1041.58	0.997	0	0.073
gene_ULIXES-2_2268	2				8
	ETLNADIPLAADHFR			101.44	7	561.621	1681.84	3	1681.84	0	0	3.8e-10
	ETLNADIPLAADHFR			23.08	1	841.929	1681.84	2	1681.84	0.001	0	0.0082
gene_ULIXES-2_22810	2				4
	AGPAGIPTQTAFSQSTR			56.37	1	845.432	1688.85	2	1688.85	0.002	0	2.8e-05
	GGPGMQEMLYPTSYLK			41.78	3	886.424	1770.83	2	1770.83	0.002	0	0.00012
gene_ULIXES-2_22812	2				7
	GFAVVADEVR			59.72	6	531.781	1061.55	2	1061.55	-0.003	0	9e-05
	EINAIIER			26.22	1	479.262	956.51	2	956.529	-0.019	0	0.13
gene_ULIXES-2_22937	2				7
	GPIPLPTR			33.83	3	425.761	849.507	2	849.507	0	0	0.00067
	TVDALMK			30.91	4	389.212	776.41	2	776.41	-0.001	0	0.06
gene_ULIXES-2_23206	2				6
	VLADGEFYR			41.67	5	535.268	1068.52	2	1068.52	-0.002	0	0.0024
	GAFTGAGGAR			22.13	1	432.72	863.425	2	863.425	0	0	0.24
gene_ULIXES-2_23598	2				4
	DASATAIYGSR			42.98	3	556.271	1110.53	2	1110.53	-0.002	0	0.00027
	MELNISMLR			29.55	1	554.286	1106.56	2	1105.56	0.995	0	0.0038
gene_ULIXES-2_2479	2				4
	TPQVVDR			59.76	2	407.724	813.434	2	813.434	-0.001	0	3.8e-05
	AILGSFER			28.84	2	446.749	891.483	2	891.481	0.002	0	0.082
gene_ULIXES-2_2481	2				11
	VLADLAVNEK			66.84	7	536.305	1070.6	2	1070.6	-0.002	0	6.7e-06
	AAFAALVEK			57.59	4	460.266	918.517	2	918.517	0	0	0.00012
gene_ULIXES-2_2644	2				7
	AFLPGSLVDVRPVR			35.2	5	509.299	1524.87	3	1524.88	-0.004	1	0.0017
	NNVVVSR			29.48	2	394.717	787.419	2	786.435	0.984	0	0.1
gene_ULIXES-2_2662	2				5
	TALALGADR			53.93	4	444.25	886.485	2	886.487	-0.002	0	0.00032
	VAQEQIR			21.3	1	422.238	842.461	2	842.461	0	0	0.3
gene_ULIXES-2_2735	2				8
	APTFPESVADGTVATWHK			99.36	4	638.651	1912.93	3	1912.93	-0.002	0	4.8e-10
	GLVVPVLR			43.29	4	426.786	851.558	2	851.559	-0.002	0	8.9e-05
gene_ULIXES-2_27595	2				9
	SLNVALR			47.08	3	386.737	771.46	2	771.46	0	0	0.0015
	WFEGVPSPVK			44.24	6	573.302	1144.59	2	1144.59	-0.002	0	0.00053
gene_ULIXES-2_27655	2				4
	APGFGDR			40.64	3	360.177	718.339	2	718.34	0	0	0.004
	GVNILADAVK			24.01	1	500.295	998.576	2	998.576	0	0	0.086
gene_ULIXES-2_2786	2				9
	SELIDAIAASADLPK			79	8	757.409	1512.8	2	1512.8	0	0	2.3e-07
	SELIDAIAASADLPK			38.68	1	505.282	1512.82	3	1512.8	0.02	0	0.00033
gene_ULIXES-2_28218	2				4
	ATINQLVR			72.03	3	457.773	913.532	2	913.534	-0.002	0	3.9e-06
	VYTTTPK			21.95	1	405.225	808.436	2	808.433	0.003	0	0.1
gene_ULIXES-2_28220	2				4
	LAQEDPSFR			50.71	3	531.764	1061.51	2	1061.51	-0.001	0	3.1e-05
	MEFPDPVISVAVEPK			21.38	1	553.628	1657.86	3	1656.84	1.019	0	0.0099
gene_ULIXES-2_2830	2				3
	DISLAGR			27.49	2	366.206	730.397	2	730.397	0	0	0.16
	MLSIVPLMNGGGLFETGAGGSAPK			25.97	1	769.057	2304.15	3	2303.16	0.983	0	0.012
gene_ULIXES-2_28454	2				4
	QVVVGLPDIR			57.46	3	548.33	1094.65	2	1094.64	0.001	0	7.7e-06
	QVVVGLPDIR	Gln->pyro-Glu (N-term Q)	2.0000000000.0	32.21	1	539.815	1077.62	2	1077.62	-0.003	0	0.011
gene_ULIXES-2_28666	2				7
	GFAVVADEVR			59.72	6	531.781	1061.55	2	1061.55	-0.003	0	9e-05
	NQVAKGR			20.23	1	386.723	771.432	2	771.435	-0.003	1	0.56
gene_ULIXES-2_2880	2				4
	MLINATQPEELR			75.34	3	707.871	1413.73	2	1413.73	-0.002	0	1.9e-06
	YLVLMPNNPR			21.73	1	608.827	1215.64	2	1215.64	-0.004	0	0.016
gene_ULIXES-2_28985	2				6
	FPGVDPILGPEMK			84.12	3	700.878	1399.74	2	1398.72	1.021	0	2.1e-08
	GVIVQYGGQTPLK			35.76	3	680.384	1358.75	2	1358.76	-0.002	0	0.00058
gene_ULIXES-2_29220	2				3
	VNELGVAEPLVQR			28.64	2	712.387	1422.76	2	1422.78	-0.024	0	0.032
	IVVELPGVQDTAEAK			26.14	1	784.929	1567.84	2	1567.85	-0.002	0	0.15
gene_ULIXES-2_29251	2				3
	AVETIDFMTAR			45.77	2	627.817	1253.62	2	1252.61	1.008	0	0.00013
	VQGSNIR			20.39	1	387.214	772.413	2	772.419	-0.006	0	0.44
gene_ULIXES-2_29487	2				2
	LVNLGNATGHPSR			66.32	1	446.251	1335.73	3	1334.7	1.025	0	2.9e-06
	VPAINVNDSVTK			40.45	1	628.843	1255.67	2	1255.68	-0.006	0	0.00075
gene_ULIXES-2_29973	2				5
	AYNTVIPSSGK			50.46	2	568.8	1135.59	2	1135.59	-0.001	0	0.00013
	GLIVAPPK			40.73	3	397.76	793.506	2	793.506	0	0	0.00053
gene_ULIXES-2_30128	2				5
	SPFVTSGLR			38.18	4	482.265	962.515	2	962.519	-0.004	0	0.00026
	YAEGYPGKR			22.6	1	520.758	1039.5	2	1039.51	-0.008	1	0.049
gene_ULIXES-2_30161	2				6
	LIEIAPSPQLTPEQR			108.32	3	846.47	1690.92	2	1690.92	0	0	1e-10
	LIEIAPSPQLTPEQR			51.52	3	564.647	1690.92	3	1690.92	-0.005	0	1.5e-05
gene_ULIXES-2_30485	2				2
	EVTGSLDDTQLR			22.13	1	667.829	1333.64	2	1332.65	0.991	0	0.0084
	LQDPLAELVK			20.47	1	563.331	1124.65	2	1124.64	0.004	0	0.027
gene_ULIXES-2_30502	2				5
	VMDSNDQEKER			29.16	1	450.87	1349.59	3	1349.59	-0.001	1	0.0018
	ISRGTLK			25.64	4	387.739	773.463	2	773.476	-0.013	1	0.1
gene_ULIXES-2_30561	2				6
	LSVTNLK			25.64	5	387.739	773.463	2	773.465	-0.002	0	0.1
	RSESVALGER			20.46	1	552.796	1103.58	2	1102.57	1.004	1	0.13
gene_ULIXES-2_3093	2				5
	IATDPFVGR			46.39	4	488.266	974.517	2	974.519	-0.002	0	0.0021
	IGEVHDGAATMDWMEQEQER			33.72	1	778.34	2332	3	2330.99	1.007	0	0.00069
gene_ULIXES-2_31221	2				9
	IVVFLNK			37.34	2	416.767	831.52	2	831.522	-0.001	0	0.0018
	EHILLAR			26.83	7	426.259	850.503	2	850.502	0	0	0.0063
gene_ULIXES-2_31382	2				7
	VIDLIEPYAK			57.03	4	580.831	1159.65	2	1159.65	-0.001	0	4.3e-05
	IGLFGGAGVGK			26.6	3	488.284	974.554	2	974.555	-0.001	0	0.014
gene_ULIXES-2_3587	2				3
	GALDIAGLPGK			55.1	2	506.293	1010.57	2	1010.58	-0.005	0	2.5e-05
	TQAILPLK			33.25	1	442.283	882.552	2	882.554	-0.002	0	0.012
gene_ULIXES-2_3715	2				9
	VALVDGQR			54.43	5	429.244	856.474	2	856.477	-0.002	0	0.00019
	FGLLEMSR			54.05	4	476.75	951.486	2	951.485	0.001	0	0.00022
gene_ULIXES-2_4739	2				3
	TVALAWR			31.23	1	408.745	815.475	2	815.465	0.01	0	0.057
	MTLTELR			26.56	2	432.239	862.463	2	862.458	0.005	0	0.019
gene_ULIXES-2_4763	2				4
	LNHTISDLR			34.86	3	534.805	1067.6	2	1067.57	0.023	0	0.0012
	NAQISIR			24.38	1	401.232	800.45	2	800.45	-0.001	0	0.22
gene_ULIXES-2_504	2				3
	ADGVSRVR			21.99	1	430.738	859.461	2	858.467	0.994	1	0.11
	MKIKGNYK	Oxidation (M)	0.40000000.0	21.26	2	499.771	997.527	2	996.543	0.984	2	0.23
gene_ULIXES-2_5107	2				13
	EYNMALGER			47.62	8	541.75	1081.48	2	1081.49	-0.001	0	0.00022
	EYNMALGER	Oxidation (M)	0.000400000.0	39.89	5	549.748	1097.48	2	1097.48	0	0	0.0022
gene_ULIXES-2_6040	2				4
	FSSPLGVYDFQK			37.57	2	694.346	1386.68	2	1386.68	-0.004	0	0.0003
	LLPTMER			29.66	2	430.239	858.464	2	858.463	0.001	0	0.014
gene_ULIXES-2_6128	2				2
	ALGVELVR			26.22	1	429.26	856.506	2	855.518	0.988	0	0.16
	IDPLVGR			25.26	1	385.236	768.458	2	768.449	0.008	0	0.19
gene_ULIXES-2_6131	2				10
	GPLTTPVGGGIR			48.48	5	562.824	1123.63	2	1123.63	-0.002	0	3.1e-05
	TVTYDFER			38.37	5	515.745	1029.48	2	1029.48	-0.001	0	0.00043
gene_ULIXES-2_6267	2				6
	ETVQNLIALR			54.97	4	578.833	1155.65	2	1155.66	-0.009	0	0.00013
	IPDAYER			35.5	2	432.728	863.442	2	862.418	1.024	0	0.022
gene_ULIXES-2_6286	2				4
	VPDINDVGLMEDR			64.63	3	736.856	1471.7	2	1471.7	0	0	1.5e-05
	MAAVVDK			22.33	1	367.196	732.378	2	732.384	-0.006	0	0.47
gene_ULIXES-2_6405	2				10
	GTKRDDVER			70.06	3	359.188	1074.54	3	1074.54	0.002	2	7.5e-06
	KLLDEGR			45.3	7	416.233	830.451	2	829.466	0.985	1	0.0029
gene_ULIXES-2_6694	2				4
	VGIVGGTGYTGVELLR			41.19	3	795.945	1589.88	2	1589.88	-0.002	0	0.00014
	VEVITSR			32.73	1	402.237	802.46	2	802.455	0.005	0	0.014
gene_ULIXES-2_7160	2				2
	LAGEVVK			31.39	1	358.217	714.419	2	714.428	-0.008	0	0.051
	LQDPLAELVK			20.47	1	563.331	1124.65	2	1124.64	0.004	0	0.027
gene_ULIXES-2_8400	2				2
	LSGYITEEK			23.17	1	520.268	1038.52	2	1038.52	-0.001	0	0.014
	ISDSALR			23.11	1	381.209	760.403	2	760.408	-0.005	0	0.44
gene_ULIXES-2_8499	2				2
	AAVDAGFVPNDMQVGQTGK			52.15	1	952.962	1903.91	2	1903.91	0	0	1.3e-05
	AAVDAGFVPNDMQVGQTGK			28.85	1	635.644	1903.91	3	1903.91	-0.001	0	0.002
gene_ULIXES-2_9031	2				3
	NNPLLVGEAGVGK			33.76	2	634.352	1266.69	2	1266.69	-0.004	0	0.00068
	IDPLVGR			25.26	1	385.236	768.458	2	768.449	0.008	0	0.19
gene_ULIXES-2_9773	2				4
	VSIVGVGMR			43.59	3	459.266	916.517	2	916.516	0	0	0.00094
	AVEFAGK			21.31	1	361.196	720.377	2	720.381	-0.004	0	0.043
gene_ULIXES-2_991	2				6
	LLLLDEPMGALDK			55.01	3	714.394	1426.77	2	1426.77	-0.002	0	6.9e-06
	LLLLDEPMGALDKK			50.59	3	519.299	1554.88	3	1554.87	0.007	1	0.00021
gene_ULIXES3_12666	2				3
	IASLGLRVR			28	2	492.807	983.6	2	983.624	-0.024	1	0.057
	IASLGLR			27.67	1	365.231	728.447	2	728.454	-0.008	0	0.11
gene_ULIXES3_12699	2				8
	ETLNADIPLAADHFR			101.44	7	561.621	1681.84	3	1681.84	0	0	3.8e-10
	ETLNADIPLAADHFR			23.08	1	841.929	1681.84	2	1681.84	0.001	0	0.0082
gene_ULIXES3_13579	2				4
	FDLADIPPAPR			64.37	3	606.324	1210.63	2	1210.63	-0.002	0	1.3e-05
	NQGDAMVHAVR			28.58	1	399.87	1196.59	3	1196.57	0.015	0	0.0021
gene_ULIXES3_1436	2				2
	VEEGDSADKFK			41.81	1	408.863	1223.57	3	1223.57	0	1	0.0026
	VEEGDSADKFK			27.54	1	612.789	1223.56	2	1223.57	-0.003	1	0.066
gene_ULIXES3_15682	2				4
	VSIVGVGMR			43.59	3	459.266	916.517	2	916.516	0	0	0.00094
	AVEFAGK			21.31	1	361.196	720.377	2	720.381	-0.004	0	0.043
gene_ULIXES3_15690	2				2
	ILFVGTK			32.35	1	389.248	776.482	2	776.48	0.002	0	0.011
	QSISRLK			26.63	1	416.25	830.486	2	830.497	-0.012	1	0.26
gene_ULIXES3_16838	2				3
	NQLTTLAEK			27.95	2	509.282	1016.55	2	1016.55	-0.001	0	0.14
	AIDISEAYR			21.85	1	519.266	1036.52	2	1036.52	-0.002	0	0.059
gene_ULIXES3_17683	2				3
	ARAQFAK			36.46	2	396.223	790.432	2	790.445	-0.013	1	0.015
	VKNTAVK			23.7	1	380.233	758.452	2	758.465	-0.013	1	0.33
gene_ULIXES3_20079	2				3
	LATLGDGVR			21.17	2	451.256	900.498	2	900.503	-0.005	0	0.11
	GEGRSEK			20.47	1	382.191	762.367	2	761.367	1.001	1	0.5
gene_ULIXES3_20561	2				8
	VVGQLGQILGPR			86.29	5	618.875	1235.73	2	1235.73	0	0	3.9e-08
	GLMPNPK			30.47	3	378.707	755.399	2	755.4	-0.001	0	0.036
gene_ULIXES3_20990	2				3
	VLMQDFTGVPAVVDLAAMR			43.09	2	678.355	2032.04	3	2032.05	-0.006	0	0.00013
	GTFANIR			25.18	1	390.215	778.415	2	777.413	1.002	0	0.11
gene_ULIXES3_23900	2				6
	LAQEDPSFR			50.71	3	531.764	1061.51	2	1061.51	-0.001	0	3.1e-05
	GIEEQMK			27.1	3	417.705	833.394	2	833.395	-0.001	0	0.0094
gene_ULIXES3_24457	2				6
	AFITVNK			43.16	2	396.733	791.452	2	791.454	-0.002	0	0.0025
	SPFVTSGIR			38.18	4	482.265	962.515	2	962.519	-0.004	0	0.00026
gene_ULIXES3_24983	2				4
	SPLTAIR			45.09	2	379.231	756.448	2	756.449	-0.001	0	0.0014
	VWLEAGGK			25.75	2	430.235	858.455	2	858.46	-0.005	0	0.032
gene_ULIXES3_25029	2				9
	SGTLTYEAVK			76.67	5	534.781	1067.55	2	1067.55	-0.002	0	1.2e-06
	MVGGVTPGK			60.23	4	423.231	844.448	2	844.448	0	0	7.3e-05
gene_ULIXES3_2813	2				8
	GLIQGMDDSVSGK			80.08	5	653.818	1305.62	2	1305.62	-0.001	0	3.9e-08
	LAQEDPSFR			50.71	3	531.764	1061.51	2	1061.51	-0.001	0	3.1e-05
gene_ULIXES3_4088	2				7
	MLLPDTVGTGGDSHTR			49.67	4	552.937	1655.79	3	1655.79	-0.004	0	2.2e-05
	IPLIIGR			37.25	3	391.268	780.521	2	780.522	-0.001	0	0.00052
gene_ULIXES3_4656	2				3
	LDIVENR			50.31	2	429.737	857.46	2	857.461	-0.001	0	0.00058
	AIESITLDR			24.89	1	509.281	1016.55	2	1016.55	-0.004	0	0.026
gene_ULIXES3_4825	2				2
	EKLSGDLER			22.26	1	524.272	1046.53	2	1045.54	0.989	1	0.086
	LSGDLER			22.24	1	395.209	788.403	2	788.403	0	0	0.42
gene_ULIXES3_540	2				6
	GLLVAPPK			40.73	3	397.76	793.506	2	793.506	0	0	0.00053
	MNLTELK			32.99	3	424.732	847.449	2	847.447	0.002	0	0.034
gene_ULIXES3_5598	2				3
	LGTPAGTTR			34.19	1	437.241	872.468	2	872.472	-0.004	0	0.028
	MLIAGGSAIPR			21.51	2	543.304	1084.59	2	1084.61	-0.013	0	0.067
gene_ULIXES3_580	2				5
	ELIIGDR			44.49	4	408.234	814.454	2	814.455	-0.001	0	0.0028
	LDDNTRAR			25.52	1	480.757	959.499	2	959.478	0.021	1	0.23
gene_ULIXES-2_10043	1				1
	GQVLEGTVK			41.74	1	465.764	929.513	2	929.518	-0.005	0	0.0018
gene_ULIXES-2_10055	1				1
	LAVAAEK			26.49	1	351.21	700.405	2	700.412	-0.007	0	0.14
gene_ULIXES-2_10069	1				3
	TALDGRDR			27.53	3	452.243	902.471	2	902.457	0.014	1	0.047
gene_ULIXES-2_10162	1				1
	LGTSPLK			20.39	1	358.213	714.411	2	714.428	-0.016	0	0.62
gene_ULIXES-2_10185	1				3
	LMDEVKLN	Oxidation (M)	0.04000000.0	22.28	3	489.257	976.499	2	976.49	0.009	1	0.049
gene_ULIXES-2_1030	1				1
	VEVPASLK			22.21	1	422.252	842.49	2	841.491	0.999	0	0.22
gene_ULIXES-2_10309	1				2
	LGATIASSGR			20.52	2	466.755	931.495	2	931.509	-0.014	0	0.12
gene_ULIXES-2_10352	1				1
	VAQEIAGR			21.3	1	422.238	842.461	2	842.461	0	0	0.3
gene_ULIXES-2_10361	1				1
	NGVSLAR			22.28	1	358.699	715.382	2	715.398	-0.015	0	0.37
gene_ULIXES-2_10381	1				2
	ADLNQLVPFK			45.35	2	572.82	1143.62	2	1143.63	-0.003	0	5.6e-05
gene_ULIXES-2_10395	1				9
	SQIVNDLPLGR			72.23	9	606.34	1210.66	2	1210.67	-0.002	0	2.8e-06
gene_ULIXES-2_10440	1				1
	IDAMLGR			22.05	1	388.219	774.423	2	774.406	0.018	0	0.57
gene_ULIXES-2_10475	1				1
	LMDLGCYR			23.38	1	508.722	1015.43	2	1015.43	0.001	0	0.059
gene_ULIXES-2_1052	1				2
	IAGVSDIAK			31.48	2	437.254	872.494	2	872.497	-0.002	0	0.11
gene_ULIXES-2_10552	1				2
	MQVNTVTEETR	Oxidation (M)	0.40000000000.0	26.99	2	662.322	1322.63	2	1322.61	0.015	0	0.032
gene_ULIXES-2_10556	1				1
	NPRFEAGAQLLGR			22.09	1	714.888	1427.76	2	1427.76	-0.002	1	0.022
gene_ULIXES-2_10626	1				1
	LRNLVDR			23.8	1	443.274	884.534	2	884.519	0.015	1	0.13
gene_ULIXES-2_10627	1				5
	VLADGEFYR			41.67	5	535.268	1068.52	2	1068.52	-0.002	0	0.0024
gene_ULIXES-2_10758	1				2
	EELVNLPIGDR			21.86	2	627.843	1253.67	2	1253.66	0.01	0	0.024
gene_ULIXES-2_10775	1				2
	DLSLAGR			27.49	2	366.206	730.397	2	730.397	0	0	0.16
gene_ULIXES-2_10826	1				1
	AAGVEADIR			38.58	1	451.251	900.487	2	900.466	0.021	0	0.027
gene_ULIXES-2_10839	1				1
	ARDGSPLAPSR			21.51	1	563.795	1125.58	2	1125.59	-0.013	1	0.15
gene_ULIXES-2_1085	1				2
	IDGPVGVSR			25.82	2	450.24	898.466	2	898.487	-0.021	0	0.13
gene_ULIXES-2_10928	1				1
	NAIDAAGIEAK			20.88	1	537.292	1072.57	2	1071.56	1.013	0	0.11
gene_ULIXES-2_10931	1				6
	GFAVVADEVR			59.72	6	531.781	1061.55	2	1061.55	-0.003	0	9e-05
gene_ULIXES-2_11005	1				1
	VFLATGR			22.08	1	382.222	762.429	2	762.439	-0.01	0	0.36
gene_ULIXES-2_11020	1				1
	HMVSTLRR	Oxidation (M)	0.04000000.0	23.87	1	508.774	1015.53	2	1014.54	0.994	1	0.3
gene_ULIXES-2_11023	1				1
	TISRLTR			24.7	1	423.756	845.497	2	845.508	-0.011	1	0.085
gene_ULIXES-2_11102	1				1
	VAIDTPR			22.96	1	386.73	771.445	2	770.429	1.016	0	0.13
gene_ULIXES-2_11236	1				1
	IFPAPQQTR			22.31	1	529.795	1057.58	2	1056.57	1.004	0	0.056
gene_ULIXES-2_11242	1				6
	GFAVVADEVR			59.72	6	531.781	1061.55	2	1061.55	-0.003	0	9e-05
gene_ULIXES-2_11290	1				1
	VVGLEAR			25.53	1	372.224	742.433	2	742.434	0	0	0.15
gene_ULIXES-2_11312	1				4
	NLMPNPK			27.76	4	407.219	812.424	2	812.421	0.002	0	0.031
gene_ULIXES-2_1134	1				1
	IGSSDDLAGGR			28.57	1	524.269	1046.52	2	1046.5	0.024	0	0.2
gene_ULIXES-2_11386	1				1
	LANGELR			23.11	1	387.216	772.417	2	771.424	0.993	0	0.36
gene_ULIXES-2_11399	1				1
	IAARLDGR			20.35	1	436.252	870.49	2	870.504	-0.013	1	0.099
gene_ULIXES-2_11428	1				3
	VRAGLVER			25.76	3	450.268	898.521	2	898.535	-0.014	1	0.13
gene_ULIXES-2_11514	1				2
	IDSALEEVVK			24.13	2	551.801	1101.59	2	1101.59	-0.003	0	0.099
gene_ULIXES-2_11541	1				1
	GQEVVNLK			21.03	1	443.757	885.5	2	885.492	0.008	0	0.35
gene_ULIXES-2_11565	1				6
	LGGAEIAR			59.97	6	393.727	785.439	2	785.44	-0.001	0	5.5e-05
gene_ULIXES-2_11568	1				5
	IEYDPNR			33.96	5	453.719	905.424	2	905.424	0	0	0.008
gene_ULIXES-2_11615	1				1
	LLTPELR			30.77	1	421.259	840.503	2	840.507	-0.003	0	0.013
gene_ULIXES-2_11617	1				1
	MTVNDADTAR	Acetyl (Protein N-term)	1.0000000000.0	24.04	1	568.771	1135.53	2	1134.5	1.03	0	0.025
gene_ULIXES-2_11824	1				1
	ATEVAARLR			20.47	1	493.787	985.559	2	985.567	-0.008	1	0.11
gene_ULIXES-2_11825	1				6
	LGGAEIAR			59.97	6	393.727	785.439	2	785.44	-0.001	0	5.5e-05
gene_ULIXES-2_11831	1				1
	LVSVAIPR			28.5	1	427.776	853.537	2	853.539	-0.002	0	0.021
gene_ULIXES-2_11832	1				3
	GDVPGLVK			47.87	3	392.732	783.449	2	783.449	0	0	0.00062
gene_ULIXES-2_11844	1				6
	VAEPLITLAK			76.89	6	527.829	1053.64	2	1053.64	0.001	0	4.2e-07
gene_ULIXES-2_11872	1				1
	LAEESLKR			20.67	1	473.262	944.51	2	944.529	-0.019	1	0.2
gene_ULIXES-2_11907	1				7
	ADLDVIMIAPK			96.37	7	593.331	1184.65	2	1184.65	-0.001	0	6.8e-09
gene_ULIXES-2_12010	1				1
	LSELTSK			26.62	1	389.217	776.42	2	776.428	-0.008	0	0.16
gene_ULIXES-2_12116	1				1
	TLPELPDEK			28.56	1	521.279	1040.54	2	1040.54	0.005	0	0.074
gene_ULIXES-2_12137	1				1
	LFGDLEGGGK			22.74	1	496.751	991.487	2	991.497	-0.011	0	0.34
gene_ULIXES-2_12218	1				2
	ANVDTDQIIPK			30.41	2	607.32	1212.62	2	1212.63	-0.01	0	0.036
gene_ULIXES-2_12243	1				3
	IFVGLAK			34.97	3	374.242	746.469	2	746.469	0	0	0.005
gene_ULIXES-2_12245	1				4
	GLVVPVLR			43.29	4	426.786	851.558	2	851.559	-0.002	0	8.9e-05
gene_ULIXES-2_12251	1				2
	LEEIALNDPYFKEK			25.49	2	854.945	1707.88	2	1707.87	0.004	1	0.007
gene_ULIXES-2_12256	1				1
	MATAIAETR	Oxidation (M)	0.400000000.0	20.46	1	490.248	978.482	2	978.48	0.001	0	0.3
gene_ULIXES-2_1232	1				3
	GLIVAPPK			40.73	3	397.76	793.506	2	793.506	0	0	0.00053
gene_ULIXES-2_12335	1				1
	LQGLLVGSR			33.28	1	471.791	941.567	2	941.566	0.001	0	0.023
gene_ULIXES-2_12375	1				1
	LAIAEGR			24.76	1	365.217	728.419	2	728.418	0.001	0	0.19
gene_ULIXES-2_1252	1				1
	ERLTAIIQK			23.58	1	536.819	1071.62	2	1070.64	0.978	1	0.29
gene_ULIXES-2_12605	1				6
	LGGAEIAR			59.97	6	393.727	785.439	2	785.44	-0.001	0	5.5e-05
gene_ULIXES-2_12613	1				1
	LLDIVDPTPQTVDALMK			33.99	1	623.671	1867.99	3	1868	-0.005	0	0.00065
gene_ULIXES-2_12615	1				2
	LTIADLTPK			27.58	2	486.291	970.568	2	970.57	-0.002	0	0.032
gene_ULIXES-2_12641	1				1
	LEGDAVAR			20.02	1	416.221	830.428	2	829.429	0.999	0	1
gene_ULIXES-2_12655	1				6
	GFAVVADEVR			59.72	6	531.781	1061.55	2	1061.55	-0.003	0	9e-05
gene_ULIXES-2_12661	1				1
	IIVVTSGK			46.9	1	408.76	815.505	2	815.512	-0.006	0	0.00035
gene_ULIXES-2_12669	1				1
	VASIQNPYNLLNR			47.4	1	751.915	1501.82	2	1500.81	1.01	0	3.6e-05
gene_ULIXES-2_12720	1				1
	LEGNNPAGSVK			20.26	1	543.28	1084.55	2	1084.55	-0.006	0	0.064
gene_ULIXES-2_12785	1				2
	QLPVLLK			22.13	2	405.776	809.538	2	809.537	0.001	0	0.026
gene_ULIXES-2_12883	1				1
	LSDDAPLR			24.04	1	444.245	886.475	2	885.456	1.019	0	0.16
gene_ULIXES-2_12884	1				1
	RGGVTEDGKR			22.17	1	537.775	1073.54	2	1073.56	-0.022	2	0.11
gene_ULIXES-2_12891	1				4
	EMGTVELLTR			59.68	4	574.802	1147.59	2	1147.59	-0.001	0	8.6e-05
gene_ULIXES-2_12957	1				2
	LPDAPAGTK			29.29	2	435.237	868.459	2	868.465	-0.006	0	0.0096
gene_ULIXES-2_12958	1				1
	LNKEWGDLTLQIGMK	Oxidation (M)	0.000000000000040.0	21.24	1	881.965	1761.92	2	1760.91	1.003	1	0.01
gene_ULIXES-2_13007	1				3
	QLVSELDR			51.56	3	480.261	958.508	2	958.508	0	0	0.00058
gene_ULIXES-2_13034	1				1
	TAILNTIR			21.12	1	451.276	900.537	2	900.539	-0.002	0	0.29
gene_ULIXES-2_13062	1				1
	TIGTVER			20.54	1	388.216	774.417	2	774.424	-0.006	0	0.062
gene_ULIXES-2_13237	1				1
	NNPILIGEPGVGK			30.13	1	654.367	1306.72	2	1306.72	-0.005	0	0.0015
gene_ULIXES-2_13255	1				6
	LGGAEIAR			59.97	6	393.727	785.439	2	785.44	-0.001	0	5.5e-05
gene_ULIXES-2_13262	1				4
	GNYSMGVK			30.31	4	428.205	854.395	2	854.396	-0.001	0	0.0027
gene_ULIXES-2_13266	1				4
	AAGVSQVAFDR			84.21	4	560.79	1119.57	2	1119.57	-0.001	0	3e-07
gene_ULIXES-2_133	1				1
	LSPPAATGALPQAAR			20.83	1	710.886	1419.76	2	1419.78	-0.025	0	0.014
gene_ULIXES-2_13368	1				6
	GFAVVADEVR			59.72	6	531.781	1061.55	2	1061.55	-0.003	0	9e-05
gene_ULIXES-2_13469	1				4
	NLMPNPK			27.76	4	407.219	812.424	2	812.421	0.002	0	0.031
gene_ULIXES-2_13525	1				1
	FAQSVTDAVEK			23.86	1	597.803	1193.59	2	1193.59	-0.001	0	0.033
gene_ULIXES-2_13599	1				1
	VIKMDEPK			21.24	1	480.261	958.507	2	958.516	-0.009	1	0.09
gene_ULIXES-2_13658	1				1
	VAIVTGGTR			46.24	1	437.257	872.499	2	872.508	-0.009	0	0.0022
gene_ULIXES-2_13666	1				2
	LEVGLDR			24.43	2	401.722	801.43	2	800.439	0.991	0	0.18
gene_ULIXES-2_13758	1				1
	TGPDLAR			37.46	1	365.199	728.384	2	728.382	0.003	0	0.0034
gene_ULIXES-2_13854	1				1
	LLDGLEK			28.06	1	394.234	786.454	2	786.449	0.005	0	0.15
gene_ULIXES-2_13984	1				4
	ATVLATGGAGR			40.37	4	487.274	972.533	2	972.535	-0.002	0	0.0079
gene_ULIXES-2_14019	1				4
	LNMDFSR	Acetyl (Protein N-term); Oxidation (M)	1.0040000.0	34.93	4	471.223	940.432	2	939.412	1.02	0	0.0075
gene_ULIXES-2_14054	1				2
	FRPGTEEGDYQVK			38.51	2	509.249	1524.73	3	1524.72	0.005	1	0.00024
gene_ULIXES-2_14074	1				1
	DAVLALSEAK			20.63	1	509.278	1016.54	2	1015.55	0.986	0	0.034
gene_ULIXES-2_14077	1				1
	ETVNKAIR			21.32	1	465.771	929.527	2	929.529	-0.002	1	0.2
gene_ULIXES-2_14091	1				1
	YALVVGR			29.32	1	389.233	776.452	2	776.454	-0.003	0	0.052
gene_ULIXES-2_1410	1				2
	QELQEVR			42.24	2	451.75	901.486	2	900.466	1.019	0	0.0055
gene_ULIXES-2_14103	1				1
	IFAGGDMVR			20.95	1	483.248	964.481	2	964.48	0.001	0	0.041
gene_ULIXES-2_14104	1				1
	LFAAGTAGER			22.48	1	496.761	991.507	2	991.509	-0.002	0	0.21
gene_ULIXES-2_14153	1				1
	IGVNAPK			29.27	1	350.214	698.414	2	697.412	1.001	0	0.016
gene_ULIXES-2_14154	1				3
	VSIVGVGMR			43.59	3	459.266	916.517	2	916.516	0	0	0.00094
gene_ULIXES-2_14161	1				3
	DASATALYGSR			42.98	3	556.271	1110.53	2	1110.53	-0.002	0	0.00027
gene_ULIXES-2_14324	1				3
	GAIFGLTR			37.08	3	417.744	833.474	2	833.476	-0.002	0	0.0091
gene_ULIXES-2_14482	1				2
	NNVVVSR			29.48	2	394.717	787.419	2	786.435	0.984	0	0.1
gene_ULIXES-2_1454	1				4
	LGAGADLR			64.18	4	386.718	771.422	2	771.424	-0.002	0	4.5e-05
gene_ULIXES-2_14575	1				3
	EQQDAFGVR			42.71	3	525.255	1048.49	2	1048.49	0.001	0	0.0023
gene_ULIXES-2_14576	1				3
	LGLYPGFGGTVR			53.86	3	618.84	1235.66	2	1235.67	-0.001	0	2.5e-05
gene_ULIXES-2_14583	1				1
	LDAWEQR			23.78	1	459.233	916.451	2	916.44	0.011	0	0.078
gene_ULIXES-2_14608	1				1
	NIFGGLK			20.88	1	374.722	747.43	2	747.428	0.002	0	0.41
gene_ULIXES-2_14655	1				1
	EFEELIR			21.71	1	468.247	934.48	2	934.476	0.004	0	0.51
gene_ULIXES-2_14700	1				3
	GLTYSVPLK			40.38	3	489.285	976.556	2	976.559	-0.003	0	0.00049
gene_ULIXES-2_14729	1				2
	VALVTDGR			47.84	2	415.738	829.461	2	829.466	-0.005	0	0.0014
gene_ULIXES-2_14797	1				1
	DAIGAIR			35.09	1	358.214	714.413	2	714.402	0.01	0	0.021
gene_ULIXES-2_14900	1				2
	DYLVPSR			25.4	2	425.228	848.441	2	848.439	0.001	0	0.069
gene_ULIXES-2_15011	1				2
	AGPLKTR			23.41	2	371.731	741.448	2	741.45	-0.002	1	0.17
gene_ULIXES-2_15023	1				1
	DAHQSLLATR			31.63	1	556.296	1110.58	2	1110.58	-0.001	0	0.0011
gene_ULIXES-2_15028	1				2
	VGGATYQVPVEVR			87.49	2	687.871	1373.73	2	1373.73	-0.003	0	1.5e-08
gene_ULIXES-2_15029	1				1
	VYTTTPK			21.95	1	405.225	808.436	2	808.433	0.003	0	0.1
gene_ULIXES-2_15057	1				1
	GLTQQSR			31.78	1	395.723	789.432	2	788.414	1.018	0	0.047
gene_ULIXES-2_1506	1				7
	YNDAVLR			53.61	7	425.724	849.433	2	849.434	-0.002	0	0.0003
gene_ULIXES-2_15083	1				1
	LEEVQANAR			21.46	1	515.276	1028.54	2	1028.53	0.012	0	0.053
gene_ULIXES-2_15188	1				1
	SVEKEMR	Acetyl (Protein N-term); Oxidation (M)	1.0000040.0	23.94	1	469.238	936.462	2	935.438	1.024	1	0.0057
gene_ULIXES-2_15189	1				2
	LVTAVEEAR			32.71	2	494.278	986.542	2	986.54	0.002	0	0.0047
gene_ULIXES-2_15375	1				1
	LQDPLAELVK			20.47	1	563.331	1124.65	2	1124.64	0.004	0	0.027
gene_ULIXES-2_15391	1				1
	EIGPLMAGLEK	Oxidation (M)	0.00000400000.0	27.74	1	587.306	1172.6	2	1172.61	-0.013	0	0.0058
gene_ULIXES-2_15423	1				2
	TDKTGGKGNK			24.66	2	503.262	1004.51	2	1004.52	-0.016	2	0.066
gene_ULIXES-2_15425	1				4
	FEEAGLR			37.98	4	411.212	820.409	2	820.408	0.001	0	0.0083
gene_ULIXES-2_15463	1				1
	ISGDLVR			28.29	1	380.214	758.414	2	758.429	-0.015	0	0.12
gene_ULIXES-2_15655	1				4
	FAPLNSWPDNVSLDK			53.89	4	851.927	1701.84	2	1701.84	0.003	0	8.8e-06
gene_ULIXES-2_1569	1				3
	FGIPQISTGDMLR			74.82	3	717.873	1433.73	2	1433.73	-0.001	0	2.9e-07
gene_ULIXES-2_15823	1				1
	VLGVALR			23.8	1	364.245	726.475	2	726.475	0	0	0.069
gene_ULIXES-2_15835	1				1
	GFLFDGFPR			23.33	1	528.27	1054.53	2	1054.52	0.001	0	0.0065
gene_ULIXES-2_15940	1				1
	KEPFTPEDLGAIEAK			20.49	1	548.958	1643.85	3	1643.84	0.012	1	0.11
gene_ULIXES-2_15952	1				1
	RDLADPEITAR			20.22	1	628.841	1255.67	2	1255.65	0.015	1	0.11
gene_ULIXES-2_15968	1				3
	IEEIVPVQR			24.47	3	541.813	1081.61	2	1081.61	-0.002	0	0.056
gene_ULIXES-2_15974	1				1
	ALADLPR			24.95	1	378.225	754.435	2	754.434	0.001	0	0.043
gene_ULIXES-2_16004	1				1
	AILLVTPR			33.3	1	441.791	881.567	2	881.57	-0.003	0	0.0022
gene_ULIXES-2_16019	1				1
	LGEIQGR			30.66	1	387.216	772.418	2	771.424	0.994	0	0.06
gene_ULIXES-2_16048	1				3
	ALMDYDETLR			60.48	3	613.789	1225.56	2	1225.57	-0.001	0	1.2e-05
gene_ULIXES-2_16104	1				3
	RQAELVDMAK	Oxidation (M)	0.0000000400.0	22.9	3	588.803	1175.59	2	1175.6	-0.006	1	0.37
gene_ULIXES-2_16110	1				1
	MPDLTAADMDAAVR			28.6	1	738.845	1475.67	2	1475.67	0	0	0.0021
gene_ULIXES-2_16202	1				1
	IAEAVSR			21.64	1	373.213	744.411	2	744.413	-0.002	0	0.48
gene_ULIXES-2_16214	1				3
	VLVEEANR			26.77	3	465.254	928.493	2	928.498	-0.004	0	0.081
gene_ULIXES-2_1631	1				4
	LWDVLVDPAR			42.75	4	592.821	1183.63	2	1182.64	0.988	0	0.00044
gene_ULIXES-2_16370	1				1
	ATVLGVMAQR	Oxidation (M)	0.0000004000.0	20.21	1	531.281	1060.55	2	1060.57	-0.023	0	0.18
gene_ULIXES-2_1638	1				3
	AGFTLVDR			26.87	3	439.735	877.455	2	877.466	-0.011	0	0.067
gene_ULIXES-2_16468	1				1
	TSAGIVIK			21.92	1	394.747	787.479	2	787.48	-0.002	0	0.36
gene_ULIXES-2_16495	1				1
	LIGATNPAEAAEGTIR			40.35	1	792.423	1582.83	2	1582.83	0.001	0	0.00016
gene_ULIXES-2_16555	1				1
	AILLTGAGR			29.33	1	436.269	870.523	2	870.529	-0.006	0	0.063
gene_ULIXES-2_16579	1				1
	MKLPPLK	Oxidation (M)	0.4000000.0	23.58	1	421.758	841.502	2	841.51	-0.008	1	0.18
gene_ULIXES-2_16581	1				1
	SISLPALGTGAGK			21.57	1	586.335	1170.66	2	1170.66	-0.005	0	0.077
gene_ULIXES-2_16582	1				6
	GFAVVADEVR			59.72	6	531.781	1061.55	2	1061.55	-0.003	0	9e-05
gene_ULIXES-2_16595	1				1
	AVVVLDENDK			21.05	1	551.8	1101.59	2	1100.57	1.014	0	0.058
gene_ULIXES-2_16634	1				2
	AAGLTSGSARPNTVK			36.25	2	477.264	1428.77	3	1428.77	0	1	0.0004
gene_ULIXES-2_16637	1				4
	ELTGLGLK			53.76	4	415.753	829.491	2	829.491	0	0	0.00035
gene_ULIXES-2_16656	1				3
	LGAAVGASR			36.99	3	401.23	800.445	2	800.45	-0.006	0	0.0051
gene_ULIXES-2_16784	1				3
	DLTDSTVLR			33.68	3	510.275	1018.53	2	1018.53	0.005	0	0.014
gene_ULIXES-2_1685	1				1
	IAVASPR			20.5	1	357.216	712.418	2	712.423	-0.005	0	0.087
gene_ULIXES-2_16899	1				1
	EARETRAR			21.09	1	494.756	987.498	2	987.521	-0.023	2	0.13
gene_ULIXES-2_16905	1				25
	AREALTEAQAK			38.72	25	594.322	1186.63	2	1186.63	-0.001	1	0.0037
gene_ULIXES-2_16951	1				1
	SARIIDLVAPIGKGQR			23.69	1	847.991	1693.97	2	1693	0.967	2	0.006
gene_ULIXES-2_1715	1				2
	FSSPLGVYDFQK			37.57	2	694.346	1386.68	2	1386.68	-0.004	0	0.0003
gene_ULIXES-2_17188	1				2
	IGQADLGAR			26.94	2	450.748	899.481	2	899.482	-0.002	0	0.039
gene_ULIXES-2_17189	1				1
	DLLPDPRSLK			23.91	1	577.343	1152.67	2	1152.65	0.022	1	0.12
gene_ULIXES-2_1724	1				2
	GNVLIEGR			25.67	2	429.246	856.477	2	856.477	0	0	0.15
gene_ULIXES-2_17269	1				2
	ITENGDVR			29.63	2	452.23	902.446	2	902.446	0.001	0	0.0079
gene_ULIXES-2_17281	1				2
	VIDGAAAAR			48.93	2	422.237	842.459	2	842.461	-0.002	0	0.0007
gene_ULIXES-2_1729	1				3
	LATEVASR			56	3	423.737	845.459	2	845.461	-0.002	0	0.00023
gene_ULIXES-2_17327	1				1
	AYIPESK			20.3	1	404.221	806.427	2	806.417	0.01	0	0.63
gene_ULIXES-2_17340	1				1
	IGAAIEK			30.96	1	351.21	700.405	2	700.412	-0.007	0	0.05
gene_ULIXES-2_17359	1				2
	TKEIGIK			35.57	2	394.747	787.479	2	787.48	-0.002	1	0.016
gene_ULIXES-2_1742	1				1
	ILGVADEGK			21	1	451.749	901.483	2	900.492	0.991	0	0.36
gene_ULIXES-2_17496	1				1
	LDKEQLR			20.96	1	451.258	900.502	2	900.503	-0.001	1	0.13
gene_ULIXES-2_17501	1				3
	VSLVGVGMR			43.59	3	459.266	916.517	2	916.516	0	0	0.00094
gene_ULIXES-2_1755	1				1
	TLADVDLSIR			27.95	1	552.297	1102.58	2	1101.6	0.976	0	0.057
gene_ULIXES-2_17614	1				2
	LTLMSESLR			35.57	2	525.285	1048.56	2	1048.56	-0.002	0	0.00049
gene_ULIXES-2_1762	1				1
	TALFASDPNWGR			21.38	1	668.343	1334.67	2	1333.64	1.031	0	0.0099
gene_ULIXES-2_17636	1				1
	AIGLDTLPK			21.31	1	464.286	926.556	2	926.544	0.013	0	0.11
gene_ULIXES-2_17649	1				1
	KEDKAEEK			33.01	1	488.749	975.484	2	975.487	-0.003	2	0.0091
gene_ULIXES-2_17705	1				4
	VILLGAPGAGK			41.06	4	498.316	994.617	2	994.618	-0.001	0	0.001
gene_ULIXES-2_17722	1				1
	ITGTAMLELK			21.22	1	538.807	1075.6	2	1075.6	0.005	0	0.01
gene_ULIXES-2_17739	1				1
	AGMVRNGRAGAK			25.46	1	594.321	1186.63	2	1186.63	-0.007	2	0.058
gene_ULIXES-2_17765	1				3
	DASATAIYGSR			42.98	3	556.271	1110.53	2	1110.53	-0.002	0	0.00027
gene_ULIXES-2_17880	1				2
	KPGFNDADSR			27.78	2	369.844	1106.51	3	1105.52	0.996	1	0.065
gene_ULIXES-2_179	1				1
	IGDQAKR			29.78	1	394.223	786.43	2	786.435	-0.004	1	0.077
gene_ULIXES-2_17928	1				2
	SLITAALAR			27.42	2	458.279	914.543	2	914.555	-0.012	0	0.12
gene_ULIXES-2_18041	1				1
	LVSFAVHWIK			21.97	1	600.853	1199.69	2	1198.69	1.005	0	0.16
gene_ULIXES-2_1817	1				1
	NLSFPIADPDAAALEKGR			20.69	1	629.33	1884.97	3	1883.97	0.995	1	0.055
gene_ULIXES-2_18172	1				6
	GFAVVADEVR			59.72	6	531.781	1061.55	2	1061.55	-0.003	0	9e-05
gene_ULIXES-2_18234	1				3
	NIVELLK			46.84	3	414.762	827.51	2	827.512	-0.001	0	0.001
gene_ULIXES-2_18245	1				2
	AITGLGLK			46.46	2	386.75	771.485	2	771.485	0	0	0.0011
gene_ULIXES-2_18325	1				3
	LSNEVAQLR			26.33	3	515.288	1028.56	2	1028.56	0	0	0.068
gene_ULIXES-2_18345	1				1
	LDNILGENSK			23.49	1	552.3	1102.59	2	1101.57	1.018	0	0.36
gene_ULIXES-2_18491	1				3
	LAAEDPSFR			34.33	3	503.256	1004.5	2	1004.49	0.005	0	0.00071
gene_ULIXES-2_18499	1				2
	VGFEGGQMPLQR			70.06	2	659.833	1317.65	2	1317.65	0.002	0	1.1e-06
gene_ULIXES-2_18515	1				4
	VIADTNLR			42.7	4	451.255	900.495	2	900.503	-0.008	0	0.0038
gene_ULIXES-2_18529	1				1
	LETYVIR			21.96	1	447.261	892.508	2	892.502	0.006	0	0.37
gene_ULIXES-2_18535	1				4
	TLEMPLK			23.19	4	416.246	830.478	2	830.457	0.021	0	0.43
gene_ULIXES-2_18607	1				1
	QSLDGIVR			21.73	1	444.742	887.47	2	886.487	0.983	0	0.61
gene_ULIXES-2_18622	1				1
	DLAAAGLK			20.86	1	379.729	757.444	2	757.433	0.011	0	0.13
gene_ULIXES-2_18660	1				1
	LADGPSIR			20.66	1	414.728	827.441	2	827.45	-0.009	0	0.34
gene_ULIXES-2_18675	1				4
	AAIGVAALPK			69.15	4	455.789	909.563	2	909.565	-0.002	0	3.3e-07
gene_ULIXES-2_18678	1				2
	LGLVVDR			50.47	2	386.738	771.461	2	770.465	0.996	0	0.00068
gene_ULIXES-2_18747	1				4
	LSFAPLK			22.31	4	388.231	774.448	2	774.464	-0.016	0	0.4
gene_ULIXES-2_18797	1				1
	IVVDKFHVVR			29.19	1	606.352	1210.69	2	1210.72	-0.029	1	0.0034
gene_ULIXES-2_18815	1				5
	VASADEIQK			26.1	5	480.753	959.492	2	959.492	-0.001	0	0.033
gene_ULIXES-2_18832	1				2
	LAAVEAR			21.92	2	365.225	728.436	2	728.418	0.018	0	0.4
gene_ULIXES-2_18861	1				1
	FGGTSVGSPER			30	1	547.781	1093.55	2	1092.52	1.028	0	0.0015
gene_ULIXES-2_18957	1				1
	LIQEELR			22.37	1	450.754	899.494	2	899.508	-0.014	0	0.26
gene_ULIXES-2_19083	1				1
	EEARAVAR			27.77	1	451.242	900.469	2	900.478	-0.008	1	0.11
gene_ULIXES-2_19097	1				1
	TQDNNQDKRR	Acetyl (Protein N-term)	1.0000000000.0	22.37	1	658.829	1315.64	2	1315.62	0.021	2	0.32
gene_ULIXES-2_19171	1				1
	LVNDSLGR			21	1	437.238	872.462	2	872.472	-0.01	0	0.07
gene_ULIXES-2_19270	1				2
	LEGTNVEEGK			66.93	2	538.771	1075.53	2	1074.52	1.008	0	3.3e-06
gene_ULIXES-2_19482	1				3
	DLTDSTVLR			33.68	3	510.275	1018.53	2	1018.53	0.005	0	0.014
gene_ULIXES-2_19494	1				1
	SLEEIVK			22.74	1	409.237	816.46	2	816.459	0.001	0	0.14
gene_ULIXES-2_19512	1				2
	QALVVPGSGLVK			31.88	2	584.357	1166.7	2	1166.7	-0.003	0	0.0066
gene_ULIXES-2_19615	1				2
	LGGEQIAR			39.11	2	422.741	843.467	2	842.461	1.006	0	0.0074
gene_ULIXES-2_19761	1				1
	LDMLLAVER	Oxidation (M)	0.004000000.0	22.8	1	538.795	1075.58	2	1074.57	1.001	0	0.27
gene_ULIXES-2_19784	1				3
	EQVEALK			41.98	3	408.726	815.438	2	815.439	0	0	0.0049
gene_ULIXES-2_19829	1				3
	MAPYIFMER			36.24	3	579.282	1156.55	2	1156.54	0.009	0	0.0014
gene_ULIXES-2_19892	1				2
	LALMSASR			21.97	2	424.735	847.456	2	847.459	-0.003	0	0.44
gene_ULIXES-2_19901	1				3
	STPVELEFGQVEKT			39.11	3	782.4	1562.79	2	1562.78	0.002	1	0.00021
gene_ULIXES-2_19902	1				5
	AQLEEIAK			41.19	5	451.253	900.491	2	900.492	-0.001	0	0.0054
gene_ULIXES-2_19905	1				5
	EVTGLGLK			39.74	5	408.745	815.475	2	815.475	-0.001	0	0.0099
gene_ULIXES-2_1991	1				1
	MLEVELRGIGAADVR	Oxidation (M)	0.400000000000000.0	21.31	1	548.956	1643.85	3	1643.87	-0.021	1	0.5
gene_ULIXES-2_19942	1				3
	SPAAQSLARK			30.29	3	514.802	1027.59	2	1027.58	0.012	1	0.059
gene_ULIXES-2_1998	1				1
	MAGYADVLR			22.54	1	498.253	994.492	2	994.491	0.001	0	0.18
gene_ULIXES-2_20041	1				1
	QAGISDDRLR			24.96	1	565.793	1129.57	2	1129.58	-0.013	1	0.025
gene_ULIXES-2_20043	1				1
	QAEAIGGRR			34.46	1	479.26	956.506	2	956.515	-0.009	1	0.056
gene_ULIXES-2_20173	1				6
	GFAVVADEVR			59.72	6	531.781	1061.55	2	1061.55	-0.003	0	9e-05
gene_ULIXES-2_20184	1				1
	GGKTELVK			23.1	1	416.246	830.478	2	830.486	-0.008	1	0.44
gene_ULIXES-2_20224	1				1
	MGDIVTER			28.58	1	461.237	920.46	2	919.443	1.017	0	0.044
gene_ULIXES-2_20397	1				1
	LAAWGDVAR			23.65	1	480.253	958.492	2	957.503	0.988	0	0.22
gene_ULIXES-2_20411	1				1
	VAAIEGR			21.55	1	358.205	714.396	2	714.402	-0.007	0	0.36
gene_ULIXES-2_20444	1				1
	MEVVAVADK	Oxidation (M)	0.400000000.0	21.29	1	489.257	976.499	2	976.49	0.009	0	0.24
gene_ULIXES-2_20467	1				1
	IILNMLSR			22.17	1	480.29	958.566	2	958.563	0.002	0	0.37
gene_ULIXES-2_2061	1				3
	GIGPAYEDK			41.2	3	475.743	949.472	2	948.455	1.017	0	0.0018
gene_ULIXES-2_20669	1				1
	LDAVVYR			22.06	1	418.236	834.457	2	834.46	-0.003	0	0.044
gene_ULIXES-2_20821	1				1
	VSTMGALER			23.77	1	482.25	962.485	2	962.486	-0.001	0	0.27
gene_ULIXES-2_20857	1				1
	YAEGYPGKR			22.6	1	520.758	1039.5	2	1039.51	-0.008	1	0.049
gene_ULIXES-2_20866	1				4
	LPGICELSK			33.97	4	503.26	1004.5	2	1004.5	0.002	0	0.0071
gene_ULIXES-2_20896	1				1
	LDQFSQR			26.28	1	447.228	892.442	2	892.44	0.001	0	0.15
gene_ULIXES-2_20954	1				1
	LSDIGIEEK			21.77	1	502.274	1002.53	2	1002.52	0.011	0	0.12
gene_ULIXES-2_20971	1				3
	VLGSAVNPVLR			43.4	3	562.842	1123.67	2	1123.67	-0.001	0	8.5e-05
gene_ULIXES-2_21128	1				1
	AAEVAATVK			23.34	1	430.244	858.473	2	858.481	-0.008	0	0.42
gene_ULIXES-2_21158	1				4
	LIPFDIIPR			34.78	4	542.33	1082.64	2	1082.65	-0.004	0	0.00064
gene_ULIXES-2_21256	1				1
	VDNTGNVK			20.19	1	424.23	846.445	2	845.424	1.021	0	0.52
gene_ULIXES-2_21265	1				1
	MGADLAR			23.37	1	367.189	732.364	2	732.359	0.006	0	0.3
gene_ULIXES-2_21267	1				3
	MESLYGR	Acetyl (Protein N-term)	1.0000000.0	38.45	3	449.717	897.419	2	896.406	1.012	0	0.0038
gene_ULIXES-2_21283	1				1
	LNKGDAR			21.12	1	387.224	772.433	2	772.419	0.014	1	0.23
gene_ULIXES-2_21411	1				1
	TLEELPANAR			27.09	1	557.807	1113.6	2	1112.58	1.017	0	0.0093
gene_ULIXES-2_21414	1				2
	VGIGGPVGSGK			29.41	2	464.261	926.507	2	926.519	-0.011	0	0.039
gene_ULIXES-2_21417	1				1
	ITDTAALEK			23.49	1	481.264	960.513	2	960.513	0	0	0.28
gene_ULIXES-2_21426	1				2
	QAAITQEISEIVGGAAAV			38.93	2	864.462	1726.91	2	1726.91	-0.002	0	0.0088
gene_ULIXES-2_21429	1				1
	ANQIVEEAK			21.88	1	501.78	1001.54	2	1000.52	1.026	0	0.42
gene_ULIXES-2_21447	1				3
	NTIAGVGQGR			32.53	3	486.762	971.509	2	971.515	-0.006	0	0.028
gene_ULIXES-2_21566	1				5
	TLELKGR			35.95	5	408.745	815.475	2	815.486	-0.012	1	0.024
gene_ULIXES-2_21660	1				1
	QSASVFNHK			22.52	1	509.264	1016.51	2	1016.5	0.009	0	0.095
gene_ULIXES-2_21689	1				2
	FNDAVIR			32.79	2	417.727	833.44	2	833.44	0	0	0.024
gene_ULIXES-2_21696	1				3
	GIGPAYEDK			41.2	3	475.743	949.472	2	948.455	1.017	0	0.0018
gene_ULIXES-2_21705	1				1
	LEAMVNEK	Oxidation (M)	0.00040000.0	20.49	1	475.237	948.46	2	948.459	0.001	0	0.21
gene_ULIXES-2_21709	1				1
	NLDVSTLK			22.49	1	445.255	888.496	2	888.492	0.004	0	0.34
gene_ULIXES-2_21714	1				1
	IADWLIER			29.82	1	508.283	1014.55	2	1014.55	0.002	0	0.081
gene_ULIXES-2_21734	1				1
	MVGTITK			20.33	1	375.214	748.413	2	748.415	-0.002	0	0.78
gene_ULIXES-2_21755	1				1
	LEELDVVSIR			22.25	1	586.823	1171.63	2	1171.64	-0.013	0	0.045
gene_ULIXES-2_21876	1				1
	IAVFAPR			20.37	1	387.739	773.463	2	772.46	1.003	0	0.47
gene_ULIXES-2_21883	1				1
	AIMNQTR	Oxidation (M)	0.0040000.0	20.61	1	425.724	849.434	2	848.417	1.016	0	0.59
gene_ULIXES-2_21936	1				1
	QLETASVR			27.27	1	452.257	902.5	2	902.482	0.017	0	0.16
gene_ULIXES-2_22007	1				1
	VAGQDVAR			20.6	1	408.22	814.425	2	814.43	-0.005	0	0.46
gene_ULIXES-2_22015	1				2
	ILDALLPQAR			51.32	2	555.336	1108.66	2	1108.66	-0.003	0	0.00015
gene_ULIXES-2_22084	1				2
	LTGMSFR			27.54	2	406.211	810.407	2	810.406	0.001	0	0.022
gene_ULIXES-2_2211	1				1
	IASEVEQR			24.47	1	466.248	930.481	2	930.477	0.004	0	0.11
gene_ULIXES-2_22176	1				1
	LDGLPALTR			22.92	1	478.276	954.536	2	954.55	-0.013	0	0.082
gene_ULIXES-2_22281	1				1
	IGQENFNKR			29.73	1	553.293	1104.57	2	1104.57	0.003	1	0.0093
gene_ULIXES-2_22320	1				4
	LDETLNAAGIR			32.35	4	586.829	1171.64	2	1171.62	0.024	0	0.014
gene_ULIXES-2_22350	1				1
	LAQGGIVETR			31.24	1	522.293	1042.57	2	1042.58	-0.005	0	0.052
gene_ULIXES-2_22359	1				3
	TADSGYLTR			43.75	3	492.245	982.475	2	982.472	0.003	0	0.0028
gene_ULIXES-2_22402	1				1
	VAALENLR			29.74	1	443.264	884.514	2	884.508	0.006	0	0.1
gene_ULIXES-2_22404	1				1
	EGRVVGR			29.57	1	386.716	771.417	2	771.435	-0.018	1	0.064
gene_ULIXES-2_22418	1				1
	GAELIEALDGR			20.74	1	572.313	1142.61	2	1142.59	0.018	0	0.063
gene_ULIXES-2_22482	1				3
	ITEIAGR			35	3	380.219	758.424	2	758.429	-0.005	0	0.029
gene_ULIXES-2_22512	1				3
	GLTEALNR			31.79	3	437.241	872.468	2	872.472	-0.004	0	0.049
gene_ULIXES-2_2258	1				1
	ELVVAMEAAK	Oxidation (M)	0.0000040000.0	23.11	1	538.781	1075.55	2	1075.56	-0.01	0	0.16
gene_ULIXES-2_2259	1				1
	MSHDISALR	Acetyl (Protein N-term); Oxidation (M)	1.400000000.0	21.84	1	544.779	1087.54	2	1086.51	1.03	0	0.4
gene_ULIXES-2_22656	1				1
	ITKNFETGLLKR			20.37	1	474.292	1419.86	3	1418.83	1.03	2	0.072
gene_ULIXES-2_22672	1				1
	KTSRAPK			29.63	1	394.743	787.472	2	786.471	1.001	2	0.075
gene_ULIXES-2_22781	1				4
	GIVLNEPSVVAIR			75.18	4	683.907	1365.8	2	1365.8	0.002	0	2.1e-07
gene_ULIXES-2_22794	1				5
	ALMQYDETLR			39.88	5	620.306	1238.6	2	1238.6	0.001	0	0.00049
gene_ULIXES-2_22795	1				2
	LATEVAR			23.35	2	380.213	758.411	2	758.429	-0.018	0	0.27
gene_ULIXES-2_22801	1				1
	QVEEIAK			23.56	1	409.229	816.443	2	815.439	1.004	0	0.37
gene_ULIXES-2_22803	1				1
	EEQLRAAAR			26.82	1	522.28	1042.55	2	1042.55	-0.007	1	0.12
gene_ULIXES-2_22848	1				1
	VLQEGEIR			20.78	1	472.268	942.521	2	942.513	0.007	0	0.082
gene_ULIXES-2_2285	1				1
	GAAIYGDK			25.39	1	398.204	794.393	2	793.397	0.996	0	0.015
gene_ULIXES-2_22896	1				1
	DALMVKGGGK			21.38	1	488.76	975.506	2	974.522	0.984	1	0.17
gene_ULIXES-2_22915	1				4
	IAGVNIPDNK			66.41	4	520.789	1039.56	2	1039.57	-0.002	0	2.7e-06
gene_ULIXES-2_22929	1				3
	EAFALAAAK			38.78	3	446.249	890.483	2	890.486	-0.003	0	0.0012
gene_ULIXES-2_22931	1				4
	LVADQIR			41.14	4	407.742	813.47	2	813.471	-0.001	0	0.0044
gene_ULIXES-2_22932	1				2
	LGEFALTR			45.65	2	453.756	905.497	2	905.497	-0.001	0	0.0018
gene_ULIXES-2_23019	1				1
	LSLLITAR			26.2	1	443.784	885.552	2	885.565	-0.012	0	0.097
gene_ULIXES-2_23039	1				1
	VNTLPGSR			44.67	1	422.236	842.458	2	842.461	-0.003	0	0.0018
gene_ULIXES-2_23272	1				1
	LGQSATTLSGGEAQR			32.13	1	738.372	1474.73	2	1474.74	-0.009	0	0.0025
gene_ULIXES-2_2344	1				1
	DMLAGNAFGDAGSR			21.99	1	691.824	1381.63	2	1380.61	1.025	0	0.0087
gene_ULIXES-2_23446	1				1
	TEISDVSGR			28.37	1	482.242	962.469	2	962.467	0.002	0	0.0053
gene_ULIXES-2_23452	1				5
	ELMGATNPK			47.4	5	480.744	959.473	2	959.475	-0.001	0	0.00039
gene_ULIXES-2_23453	1				1
	LSEVADIR			23.66	1	451.752	901.49	2	901.487	0.003	0	0.19
gene_ULIXES-2_23476	1				1
	QVTIEVK			23.42	1	408.75	815.485	2	815.475	0.009	0	0.33
gene_ULIXES-2_23503	1				1
	IDGIGPMKLK			22.34	1	536.305	1070.6	2	1070.62	-0.02	1	0.053
gene_ULIXES-2_23525	1				1
	QAITNPTK			41.85	1	436.746	871.478	2	871.476	0.002	0	0.0031
gene_ULIXES-2_23614	1				1
	LAGLLDRR			27.55	1	457.779	913.543	2	912.55	0.992	1	0.03
gene_ULIXES-2_23620	1				1
	IIGVSVDSRGK			23.64	1	566.32	1130.63	2	1129.65	0.98	1	0.067
gene_ULIXES-2_23665	1				4
	GNVVTVIDTR			53.73	4	537.3	1072.59	2	1072.59	-0.002	0	0.00038
gene_ULIXES-2_23710	1				1
	MAGINLDR	Oxidation (M)	0.40000000.0	26.97	1	453.225	904.436	2	904.444	-0.008	0	0.11
gene_ULIXES-2_23730	1				2
	AFKVFGK			28.68	2	399.231	796.448	2	795.464	0.984	1	0.042
gene_ULIXES-2_2380	1				5
	IMNPTNDVLEQR			56.92	5	715.856	1429.7	2	1428.7	0.994	0	1.2e-05
gene_ULIXES-2_2391	1				1
	IGVGGPVGSGK			22.45	1	464.259	926.504	2	926.519	-0.014	0	0.26
gene_ULIXES-2_23918	1				1
	ICIDAAVAR			22.25	1	489.244	976.474	2	976.483	-0.009	0	0.31
gene_ULIXES-2_24040	1				1
	GLEKSLPER			22.67	1	515.284	1028.55	2	1027.57	0.987	1	0.044
gene_ULIXES-2_24064	1				3
	AVIAESFER			28	3	511.268	1020.52	2	1020.52	-0.002	0	0.013
gene_ULIXES-2_24164	1				3
	AGLDRIDR			32.23	3	458.249	914.484	2	914.493	-0.009	1	0.011
gene_ULIXES-2_24197	1				1
	VLSDALR			20.73	1	387.224	772.432	2	772.444	-0.012	0	0.83
gene_ULIXES-2_24259	1				1
	ALSEAGLDR			37.04	1	466.248	930.481	2	930.477	0.004	0	0.016
gene_ULIXES-2_24299	1				1
	ILLDKPR			21.78	1	427.771	853.528	2	853.539	-0.01	1	0.12
gene_ULIXES-2_24315	1				3
	GQVGEGLRGR			22.52	3	515.284	1028.55	2	1027.55	1	1	0.031
gene_ULIXES-2_24382	1				1
	TQVVTLK			25.23	1	394.747	787.48	2	787.48	-0.001	0	0.16
gene_ULIXES-2_24487	1				2
	LGNPLDK			25.78	2	378.707	755.399	2	755.418	-0.019	0	0.11
gene_ULIXES-2_24555	1				1
	LSIEAIDPK			20.49	1	493.291	984.568	2	984.549	0.019	0	0.11
gene_ULIXES-2_24630	1				2
	LTGVGVR			26.43	2	351.218	700.422	2	700.423	-0.001	0	0.18
gene_ULIXES-2_24688	1				1
	KAVGDFR			23.71	1	397.214	792.413	2	791.429	0.984	1	0.058
gene_ULIXES-2_24695	1				1
	QWVGRAR			29.05	1	437.245	872.475	2	871.478	0.997	1	0.11
gene_ULIXES-2_24725	1				1
	LAMVSAIGR			22.46	1	459.257	916.5	2	916.516	-0.017	0	0.076
gene_ULIXES-2_24770	1				1
	GAAALLWR			26.55	1	429.245	856.476	2	856.492	-0.016	0	0.12
gene_ULIXES-2_24783	1				1
	AALGAEGVGK			21.45	1	436.745	871.475	2	871.476	-0.002	0	0.34
gene_ULIXES-2_24826	1				1
	FLLAGSEAR			22.7	1	482.759	963.503	2	962.519	0.984	0	0.083
gene_ULIXES-2_25020	1				1
	LGIDEVR			22.66	1	401.232	800.45	2	800.439	0.011	0	0.12
gene_ULIXES-2_25197	1				1
	SAMKAKEK	Oxidation (M)	0.00400000.0	22.74	1	454.75	907.486	2	907.48	0.006	2	0.01
gene_ULIXES-2_25208	1				1
	VGLSVQDIR			21.08	1	493.785	985.556	2	985.556	0	0	0.55
gene_ULIXES-2_25258	1				1
	VLADGVR			21.59	1	365.22	728.425	2	728.418	0.007	0	0.41
gene_ULIXES-2_25283	1				1
	ALGNELQR			22.25	1	451.243	900.472	2	899.482	0.989	0	0.074
gene_ULIXES-2_2534	1				2
	EFIKASNR			28.61	2	482.757	963.499	2	963.514	-0.015	1	0.051
gene_ULIXES-2_25345	1				1
	ALLDMAAK	Oxidation (M)	0.00004000.0	23.56	1	424.734	847.454	2	847.447	0.007	0	0.33
gene_ULIXES-2_25369	1				1
	AIEIEPR			34.49	1	414.237	826.459	2	826.455	0.004	0	0.011
gene_ULIXES-2_25371	1				1
	IELDPSR			20.02	1	415.218	828.422	2	828.434	-0.012	0	0.4
gene_ULIXES-2_25382	1				1
	LSGDLVR			28.29	1	380.214	758.414	2	758.429	-0.015	0	0.12
gene_ULIXES-2_25399	1				3
	GGPGMQEMLYPTSYLK			41.78	3	886.424	1770.83	2	1770.83	0.002	0	0.00012
gene_ULIXES-2_25448	1				1
	ASEFAGAMR			21.02	1	470.231	938.448	2	938.428	0.02	0	0.081
gene_ULIXES-2_25556	1				1
	TTQNLVDR			23.51	1	473.757	945.5	2	945.488	0.012	0	0.082
gene_ULIXES-2_25652	1				1
	LDGLPVEGR			22.92	1	478.276	954.536	2	954.513	0.023	0	0.082
gene_ULIXES-2_25702	1				1
	LLEYDDVMNSQR			45.04	1	741.854	1481.69	2	1481.68	0.012	0	6e-05
gene_ULIXES-2_25735	1				1
	AERTQGLPR			20.33	1	514.799	1027.58	2	1026.56	1.026	1	0.21
gene_ULIXES-2_25759	1				1
	NSPVDVLTMR			22.42	1	566.302	1130.59	2	1130.58	0.014	0	0.46
gene_ULIXES-2_25820	1				2
	TKELGIK			35.57	2	394.747	787.479	2	787.48	-0.002	1	0.016
gene_ULIXES-2_25852	1				1
	VGWAVRR			30.64	1	422.254	842.494	2	842.488	0.007	1	0.05
gene_ULIXES-2_26042	1				4
	TLFEPGEVVR			41.67	4	573.81	1145.61	2	1145.61	-0.003	0	0.00027
gene_ULIXES-2_26075	1				1
	NAAIAEAR			22.52	1	408.223	814.431	2	814.43	0.002	0	0.047
gene_ULIXES-2_26115	1				1
	IAEGVDQTR			47.01	1	494.757	987.499	2	987.499	0.001	0	0.0013
gene_ULIXES-2_26170	1				1
	WGVNRGR			21.67	1	423.228	844.441	2	843.446	0.995	1	0.22
gene_ULIXES-2_26253	1				1
	FGGLDVSDAR			20.11	1	518.768	1035.52	2	1035.5	0.023	0	0.094
gene_ULIXES-2_26270	1				1
	EVQPNSIELAK	Glu->pyro-Glu (N-term E)	3.00000000000.0	24.26	1	404.222	1209.65	3	1208.64	1.005	0	0.31
gene_ULIXES-2_26299	1				1
	LGVAPTRSAAR			20.37	1	367.212	1098.62	3	1097.63	0.985	1	0.81
gene_ULIXES-2_26507	1				2
	EPVGILQR			28.53	2	456.766	911.517	2	910.524	0.994	0	0.022
gene_ULIXES-2_26510	1				4
	MGLDPAR			35.24	4	380.194	758.373	2	758.374	-0.001	0	0.013
gene_ULIXES-2_26520	1				1
	IDADMLK			26.83	1	403.711	805.408	2	804.405	1.003	0	0.26
gene_ULIXES-2_26579	1				1
	GADVPRHSH			22.79	1	488.241	974.468	2	974.468	0	1	0.26
gene_ULIXES-2_26618	1				4
	GGGIPDLIAIFQDSSGNAK			41.71	4	930.479	1858.94	2	1858.94	0.001	0	0.00012
gene_ULIXES-2_26931	1				1
	EAVASMPGVER			20.43	1	573.291	1144.57	2	1144.56	0.013	0	0.069
gene_ULIXES-2_26933	1				1
	TVAIAWR			31.23	1	408.745	815.475	2	815.465	0.01	0	0.057
gene_ULIXES-2_26937	1				4
	IVSLAPEVL			42.4	4	470.788	939.562	2	939.564	-0.002	0	0.0012
gene_ULIXES-2_26938	1				1
	LVEIIER			35.6	1	436.265	870.515	2	870.517	-0.003	0	0.014
gene_ULIXES-2_26943	1				1
	MGAEGIK			25.88	1	353.186	704.357	2	704.353	0.004	0	0.044
gene_ULIXES-2_26950	1				2
	TAGIDADLTR			32.66	2	517.28	1032.55	2	1031.53	1.02	0	0.042
gene_ULIXES-2_27037	1				1
	DAASSSLYGAR			25.21	1	549.265	1096.52	2	1096.52	0.001	0	0.0084
gene_ULIXES-2_2706	1				4
	AWVALQNR			29.61	4	479.259	956.504	2	956.519	-0.015	0	0.054
gene_ULIXES-2_27077	1				6
	GFAVVADEVR			59.72	6	531.781	1061.55	2	1061.55	-0.003	0	9e-05
gene_ULIXES-2_27323	1				3
	GLMPNPK			30.47	3	378.707	755.399	2	755.4	-0.001	0	0.036
gene_ULIXES-2_27557	1				1
	DWRAPGGDAILR			33.22	1	443.235	1326.68	3	1325.68	1	1	0.03
gene_ULIXES-2_27588	1				1
	QAGGVITR			20.83	1	401.237	800.46	2	800.45	0.01	0	0.081
gene_ULIXES-2_27683	1				2
	VLTKGADVAR			31.64	2	515.3	1028.59	2	1028.6	-0.013	1	0.014
gene_ULIXES-2_2770	1				1
	VLVGGGLGR			33.72	1	414.257	826.499	2	826.503	-0.004	0	0.013
gene_ULIXES-2_27727	1				1
	IDMSEFMEK			27.63	1	565.249	1128.48	2	1128.48	0.001	0	0.0026
gene_ULIXES-2_2775	1				1
	LSELFPA			30.3	1	388.713	775.411	2	775.412	-0.001	0	0.01
gene_ULIXES-2_27905	1				2
	AGVDLTTAR			27.39	2	452.259	902.504	2	902.482	0.022	0	0.068
gene_ULIXES-2_27917	1				1
	ITGSSLAPI			20.31	1	429.755	857.495	2	857.486	0.01	0	0.21
gene_ULIXES-2_27922	1				1
	WNGGWTRSK			31.18	1	546.281	1090.55	2	1090.53	0.017	1	0.005
gene_ULIXES-2_2810	1				1
	LSAESLR			24.39	1	388.218	774.422	2	774.424	-0.001	0	0.31
gene_ULIXES-2_28116	1				1
	YDLGDVGR			24.78	1	447.721	893.427	2	893.424	0.003	0	0.0049
gene_ULIXES-2_28163	1				1
	LDAMAER			20.24	1	403.207	804.398	2	804.38	0.019	0	0.37
gene_ULIXES-2_2817	1				6
	GFAVVADEVR			59.72	6	531.781	1061.55	2	1061.55	-0.003	0	9e-05
gene_ULIXES-2_2826	1				3
	VELTPYDLSK			53.72	3	582.81	1163.61	2	1163.61	-0.002	0	3.8e-05
gene_ULIXES-2_28290	1				2
	SLVIVESPAK			48.12	2	521.81	1041.61	2	1041.61	-0.002	0	0.00039
gene_ULIXES-2_28312	1				1
	WNVRLASPDGR			20.46	1	635.828	1269.64	2	1269.66	-0.017	1	0.04
gene_ULIXES-2_28315	1				1
	IGVNAGSLEK			20.35	1	494.266	986.517	2	986.54	-0.023	0	0.03
gene_ULIXES-2_2836	1				4
	ELILGDR			44.49	4	408.234	814.454	2	814.455	-0.001	0	0.0028
gene_ULIXES-2_28369	1				1
	LGSLSQR			58.03	1	380.718	759.421	2	759.424	-0.003	0	0.00016
gene_ULIXES-2_28389	1				1
	FGTISPWSSK			35.18	1	555.284	1108.55	2	1108.56	-0.002	0	0.0044
gene_ULIXES-2_28427	1				1
	DAHQSILATR			31.63	1	556.296	1110.58	2	1110.58	-0.001	0	0.0011
gene_ULIXES-2_28447	1				5
	TSLLDYIR			52.64	5	490.773	979.531	2	979.534	-0.003	0	9e-05
gene_ULIXES-2_2846	1				1
	MSKSPSSTAPR			21.78	1	574.786	1147.56	2	1147.57	-0.008	1	0.028
gene_ULIXES-2_28515	1				2
	LPDAPASAK			29.29	2	435.237	868.459	2	868.465	-0.006	0	0.0096
gene_ULIXES-2_28578	1				3
	LGGDILR			37.51	3	372.224	742.433	2	742.434	-0.001	0	0.0093
gene_ULIXES-2_28586	1				4
	QWFTELK			31.57	4	476.251	950.487	2	950.486	0	0	0.048
gene_ULIXES-2_28592	1				1
	IASLGLR			27.67	1	365.231	728.447	2	728.454	-0.008	0	0.11
gene_ULIXES-2_28598	1				1
	LSALLATGAELPK			21.94	1	642.367	1282.72	2	1282.75	-0.03	0	0.029
gene_ULIXES-2_28632	1				1
	IIVVTSGK			46.9	1	408.76	815.505	2	815.512	-0.006	0	0.00035
gene_ULIXES-2_28669	1				1
	SDAAKAAAVK			21.34	1	466.264	930.513	2	930.513	0	1	0.66
gene_ULIXES-2_28675	1				2
	QLWQALR			22.01	2	457.756	913.498	2	913.513	-0.015	0	0.31
gene_ULIXES-2_28696	1				2
	EIWEIDPAK			33.02	2	550.789	1099.56	2	1099.56	0.009	0	0.0008
gene_ULIXES-2_28717	1				1
	MTDKTRK	Oxidation (M)	0.4000000.0	26.74	1	448.228	894.442	2	894.459	-0.017	2	0.085
gene_ULIXES-2_2873	1				1
	AGLEGFSR			45.82	1	418.719	835.424	2	835.419	0.005	0	0.0032
gene_ULIXES-2_28766	1				1
	NQGDAMVHAVR			28.58	1	399.87	1196.59	3	1196.57	0.015	0	0.0021
gene_ULIXES-2_28769	1				1
	LAEVEER			22.5	1	423.721	845.428	2	844.429	0.999	0	0.4
gene_ULIXES-2_28794	1				2
	IGNPLDK			25.78	2	378.707	755.399	2	755.418	-0.019	0	0.11
gene_ULIXES-2_28801	1				1
	VEGLAITK			21.37	1	415.751	829.488	2	829.491	-0.003	0	0.56
gene_ULIXES-2_28929	1				3
	IEALWEAR			27.51	3	494.263	986.51	2	986.518	-0.008	0	0.12
gene_ULIXES-2_28962	1				1
	VAQPSVSR			21.3	1	422.238	842.461	2	842.461	0	0	0.3
gene_ULIXES-2_28981	1				1
	IMMGAER			22.08	1	404.204	806.392	2	806.378	0.015	0	0.068
gene_ULIXES-2_28987	1				3
	SLFDGSLQGIER			39.09	3	661.341	1320.67	2	1320.67	0	0	0.00022
gene_ULIXES-2_29039	1				1
	ELFIVDDK			20.11	1	489.754	977.493	2	977.507	-0.014	0	0.3
gene_ULIXES-2_29051	1				1
	TLEVVLQRSWR			20.75	1	693.886	1385.76	2	1385.78	-0.021	1	0.011
gene_ULIXES-2_2908	1				2
	MSLVLSR	Acetyl (Protein N-term)	1.0000000.0	28.78	2	424.736	847.458	2	846.463	0.995	0	0.099
gene_ULIXES-2_29082	1				1
	FNPELMAYGER			22.04	1	663.811	1325.61	2	1325.61	0	0	0.21
gene_ULIXES-2_29169	1				2
	QLEAESIHIIR	Gln->pyro-Glu (N-term Q)	2.00000000000.0	57.27	2	646.352	1290.69	2	1290.69	-0.004	0	8.6e-06
gene_ULIXES-2_2921	1				1
	LMDVGGAVK			26.36	1	445.738	889.462	2	888.474	0.988	0	0.014
gene_ULIXES-2_29246	1				1
	IDQLEAR			23.42	1	423.227	844.44	2	843.445	0.995	0	0.22
gene_ULIXES-2_29365	1				1
	LGSITDLK			26.28	1	423.74	845.465	2	845.486	-0.021	0	0.12
gene_ULIXES-2_29396	1				2
	DYLVPSR			25.4	2	425.228	848.441	2	848.439	0.001	0	0.069
gene_ULIXES-2_29421	1				6
	GFAVVADEVR			59.72	6	531.781	1061.55	2	1061.55	-0.003	0	9e-05
gene_ULIXES-2_29422	1				1
	IEDTDQVR			30.05	1	488.242	974.469	2	974.467	0.002	0	0.17
gene_ULIXES-2_29447	1				1
	LSTIENVDR			21.43	1	524.275	1046.53	2	1045.54	0.994	0	0.096
gene_ULIXES-2_29479	1				4
	TTDSQVEFVR			29.96	4	591.294	1180.57	2	1180.57	0.001	0	0.056
gene_ULIXES-2_29554	1				1
	TAFLAEK			21.92	1	390.218	778.421	2	778.422	-0.002	0	0.15
gene_ULIXES-2_29594	1				4
	ELIIGDR			44.49	4	408.234	814.454	2	814.455	-0.001	0	0.0028
gene_ULIXES-2_296	1				1
	MDLTIADHAR	Acetyl (Protein N-term); Oxidation (M)	1.4000000000.0	20.09	1	401.187	1200.54	3	1199.56	0.978	0	0.24
gene_ULIXES-2_29606	1				1
	QLDSIVADR			31.29	1	508.774	1015.53	2	1015.53	0.005	0	0.016
gene_ULIXES-2_29621	1				1
	GDLEIWR			20.78	1	445.243	888.471	2	887.45	1.021	0	0.35
gene_ULIXES-2_29767	1				1
	SIQQIEAEIR			28.66	1	593.825	1185.64	2	1185.63	0.001	0	0.078
gene_ULIXES-2_29779	1				1
	ALEDGFSK			25.42	1	433.716	865.418	2	865.418	-0.001	0	0.15
gene_ULIXES-2_29837	1				1
	IVGTDPK			20.25	1	365.718	729.422	2	728.407	1.015	0	0.79
gene_ULIXES-2_29850	1				2
	MAWVASEPR			25.38	2	523.768	1045.52	2	1045.5	0.02	0	0.18
gene_ULIXES-2_29878	1				1
	QAGLDAMR	Oxidation (M)	0.00000040.0	22.72	1	439.722	877.43	2	876.412	1.018	0	0.23
gene_ULIXES-2_29886	1				1
	WLAMLGGR	Oxidation (M)	0.00040000.0	26.94	1	460.251	918.488	2	918.475	0.013	0	0.03
gene_ULIXES-2_29907	1				1
	QFPKVHLK			32.13	1	499.305	996.596	2	995.592	1.004	1	0.0032
gene_ULIXES-2_29908	1				3
	VLLLDEPFGALDAK			51.32	3	750.918	1499.82	2	1499.82	-0.002	0	1.5e-05
gene_ULIXES-2_29950	1				6
	YLLDEVK			29.58	6	440.25	878.485	2	878.475	0.01	0	0.06
gene_ULIXES-2_29969	1				1
	DAVGSAANLGKADK			21.84	1	658.829	1315.64	2	1315.67	-0.029	1	0.1
gene_ULIXES-2_29970	1				1
	ANGLTEPK			26.42	1	415.219	828.423	2	828.434	-0.011	0	0.093
gene_ULIXES-2_29975	1				8
	GAEYVVDFLPK			49.24	8	619.327	1236.64	2	1236.64	-0.001	0	9.6e-05
gene_ULIXES-2_29990	1				1
	QTLSVLR	Acetyl (Protein N-term)	1.0000000.0	27.24	1	429.753	857.492	2	857.497	-0.005	0	0.12
gene_ULIXES-2_30003	1				3
	YEAFGTAGNASK			52.24	3	608.286	1214.56	2	1214.56	0.001	0	1.4e-05
gene_ULIXES-2_30039	1				1
	LNGKGEGR			22.94	1	416.23	830.445	2	829.441	1.005	1	0.29
gene_ULIXES-2_30136	1				1
	YAIVVGR			29.32	1	389.233	776.452	2	776.454	-0.003	0	0.052
gene_ULIXES-2_30141	1				2
	KMDKNVTAK	Acetyl (Protein N-term)	1.000000000.0	26.57	2	538.781	1075.55	2	1075.57	-0.022	2	0.17
gene_ULIXES-2_30160	1				1
	DAHQSLIATR			31.63	1	556.296	1110.58	2	1110.58	-0.001	0	0.0011
gene_ULIXES-2_3024	1				1
	QVVDTVK			21.58	1	394.728	787.441	2	787.444	-0.003	0	0.65
gene_ULIXES-2_30261	1				1
	NLEVEVEK			22.15	1	480.763	959.511	2	958.497	1.014	0	0.38
gene_ULIXES-2_30293	1				1
	ILFVGTK			32.35	1	389.248	776.482	2	776.48	0.002	0	0.011
gene_ULIXES-2_3030	1				2
	AIGMTPK			23.95	2	359.702	717.389	2	716.389	1	0	0.37
gene_ULIXES-2_30316	1				4
	LNAKAER			26.62	4	401.232	800.45	2	800.45	0	1	0.17
gene_ULIXES-2_30395	1				1
	LSDPQFAGQTK			20.5	1	596.299	1190.58	2	1190.59	-0.011	0	0.093
gene_ULIXES-2_30439	1				2
	GDVITWLNQY			24.14	2	604.8	1207.59	2	1207.59	-0.001	0	0.028
gene_ULIXES-2_3046	1				1
	LGEEGLK			20.01	1	373.21	744.406	2	744.402	0.004	0	0.77
gene_ULIXES-2_30518	1				1
	QFFVGSHTR			20.4	1	540.285	1078.56	2	1077.54	1.02	0	0.065
gene_ULIXES-2_3060	1				1
	VKDGEIK			27.79	1	394.724	787.433	2	787.444	-0.011	1	0.091
gene_ULIXES-2_30604	1				1
	IGISPSR			20.36	1	365.22	728.425	2	728.418	0.007	0	0.54
gene_ULIXES-2_30624	1				1
	QADDLASELIK			24.7	1	601.802	1201.59	2	1201.62	-0.029	0	0.17
gene_ULIXES-2_30632	1				1
	AGLALTR			23.72	1	351.715	701.415	2	700.423	0.992	0	0.38
gene_ULIXES-2_30645	1				3
	EARNVIEQIK			28.26	3	600.338	1198.66	2	1198.67	-0.006	1	0.006
gene_ULIXES-2_30653	1				1
	VAVETLVK			47.93	1	429.768	857.521	2	857.522	-0.002	0	0.001
gene_ULIXES-2_30714	1				2
	ILIVDDFSTMR			60.57	2	655.344	1308.67	2	1308.67	-0.002	0	1.2e-05
gene_ULIXES-2_30717	1				1
	VLVVDDSGFFR			26.27	1	627.843	1253.67	2	1252.64	1.026	0	0.0034
gene_ULIXES-2_30732	1				3
	QMLPEVK			38.46	3	423.225	844.436	2	843.452	0.984	0	0.0096
gene_ULIXES-2_30745	1				1
	LVDLGAR			27.42	1	372.223	742.431	2	742.434	-0.002	0	0.095
gene_ULIXES-2_30845	1				1
	AIADALK			21.86	1	351.218	700.422	2	700.412	0.01	0	0.53
gene_ULIXES-2_3092	1				3
	ILLPDPK			36.15	3	398.253	794.491	2	794.49	0	0	0.0025
gene_ULIXES-2_30945	1				1
	LGQKDVR			21.55	1	408.237	814.46	2	814.466	-0.006	1	0.54
gene_ULIXES-2_31055	1				2
	LDGTLSR			34.36	2	381.212	760.409	2	760.408	0.001	0	0.039
gene_ULIXES-2_31059	1				1
	GTFANIR			25.18	1	390.215	778.415	2	777.413	1.002	0	0.11
gene_ULIXES-2_31068	1				2
	VISAREWTR			20.82	2	559.295	1116.58	2	1116.6	-0.028	1	0.057
gene_ULIXES-2_31084	1				1
	VLTQFEAAGLVVR			29.39	1	701.904	1401.79	2	1401.8	-0.005	0	0.0018
gene_ULIXES-2_3109	1				1
	LLSGDQPR			26.05	1	443.744	885.474	2	884.472	1.003	0	0.13
gene_ULIXES-2_31149	1				1
	GNRDGDLR			29.82	1	451.733	901.452	2	901.437	0.016	1	0.031
gene_ULIXES-2_31197	1				3
	IVEIYGPESSGK			56.98	3	639.831	1277.65	2	1277.65	-0.002	0	0.00015
gene_ULIXES-2_3120	1				1
	ALADAIK			21.86	1	351.218	700.422	2	700.412	0.01	0	0.53
gene_ULIXES-2_31208	1				1
	LAVEAAR			25.6	1	365.22	728.425	2	728.418	0.007	0	0.16
gene_ULIXES-2_31220	1				1
	PSIVDTR			25.9	1	394.717	787.42	2	786.424	0.997	0	0.071
gene_ULIXES-2_31260	1				3
	IGVIGNNGSGK			37.84	3	508.291	1014.57	2	1014.55	0.022	0	0.0038
gene_ULIXES-2_31276	1				1
	VAAGNRK			22.17	1	358.713	715.412	2	714.414	0.998	1	0.22
gene_ULIXES-2_31317	1				1
	EKPTPVDEAK			25.62	1	372.201	1113.58	3	1112.57	1.01	1	0.078
gene_ULIXES-2_31433	1				3
	GGAANPSPPVGPALGAK			48.92	3	730.895	1459.78	2	1459.78	-0.003	0	2.6e-05
gene_ULIXES-2_31713	1				1
	LGAVGYTR			21.07	1	419.227	836.44	2	835.455	0.985	0	0.28
gene_ULIXES-2_31752	1				1
	VSDGLPR			20.58	1	372.205	742.396	2	742.397	-0.001	0	0.36
gene_ULIXES-2_32010	1				1
	IAMRSEK			20.36	1	417.724	833.434	2	833.443	-0.009	1	0.23
gene_ULIXES-2_32053	1				2
	AEGVADYK			28.46	2	426.708	851.401	2	851.402	-0.001	0	0.049
gene_ULIXES-2_32059	1				1
	AVLDVAR			38.96	1	372.226	742.437	2	742.434	0.004	0	0.0069
gene_ULIXES-2_32104	1				6
	GFAVVADEVR			59.72	6	531.781	1061.55	2	1061.55	-0.003	0	9e-05
gene_ULIXES-2_32125	1				1
	LQAIEAWLR			22.44	1	550.315	1098.62	2	1098.62	-0.004	0	0.04
gene_ULIXES-2_32136	1				2
	ADLGAVQNR			25.35	2	472.253	942.492	2	942.488	0.004	0	0.031
gene_ULIXES-2_32166	1				1
	GVADTLPR			20.32	1	414.727	827.44	2	827.45	-0.01	0	0.32
gene_ULIXES-2_3267	1				1
	KSLNEIK			26.63	1	416.25	830.486	2	830.486	0	1	0.26
gene_ULIXES-2_3284	1				4
	MYEFLDR			38.98	4	487.226	972.438	2	972.437	0.001	0	0.00022
gene_ULIXES-2_3286	1				1
	IISLAPEVL			21.9	1	477.796	953.578	2	953.58	-0.002	0	0.14
gene_ULIXES-2_3352	1				1
	ADALRAEGK			24.42	1	465.752	929.489	2	929.493	-0.004	1	0.069
gene_ULIXES-2_3356	1				1
	SLDGAIR			22.24	1	366.205	730.396	2	730.397	-0.001	0	0.53
gene_ULIXES-2_347	1				1
	ALGAELVLTEPAK			30.52	1	656.37	1310.73	2	1310.74	-0.018	0	0.0014
gene_ULIXES-2_3496	1				2
	LFAEQLR			29.68	2	438.75	875.485	2	875.486	-0.002	0	0.072
gene_ULIXES-2_3528	1				1
	PTRPDQR			20.34	1	435.742	869.469	2	868.452	1.018	1	0.027
gene_ULIXES-2_353	1				1
[truncated: 887 more rows]

## Sheet: PRI
Protein AC	MW (Da)	pI	Prot. Score	# PSMs	# Peptidos	emPAI	Cobertura
gene_PRI_4707	16051	9.45	34.39	7	1	0.66	11.8
gene_PRI_2937	100362	5.36	21.17	5	1	0.04	0.9
gene_PRI_5236	10530	4.66	27.55	3	1	0.47	7.6
gene_PRI_417	100911	5.6	25.1	3	1	0.13	4
gene_PRI_5741	27821	9.05	59.54	2	2	0.34	3.3
gene_PRI_4335	20205	5.49	43.19	2	2	0.5	8.6
gene_PRI_3684	22120	5.97	44.74	2	1	0.45	8.2
gene_PRI_1882	167465	5.44	28.21	2	1	0.03	0.5
gene_PRI_5296	10980	5.56	23.28	2	1	0.44	7.4
gene_PRI_5161	43412	4.57	20.3	2	1	0.1	1.8
gene_PRI_4871	25758	7.82	20.28	2	1	0.17	4
gene_PRI_801	108877	5.36	32.46	1	1	0.04	0.7
gene_PRI_5478	14967	4.44	31.19	1	1	0.31	5.2
gene_PRI_1332	62428	5.94	30.24	1	1	0.07	1.3
gene_PRI_4966	34775	8.07	28.47	1	1	0.13	2.2
gene_PRI_2461	12716	5.33	26.98	1	1	0.37	7.3
gene_PRI_754	31826	5.27	26.92	1	1	0.14	2.8
gene_PRI_500	49138	6.84	26.32	1	1	0.09	1.6
gene_PRI_2077	48843	4.87	26.2	1	1	0.09	2.3
gene_PRI_1665	30118	10.04	25.59	1	1	0.15	3
gene_PRI_3177	45326	5.05	25.59	1	1	0.1	1.8
gene_PRI_5006	37916	8.49	24.61	1	1	0.11	2.2
gene_PRI_2306	23144	6.77	24.37	1	1	0.19	3.3
gene_PRI_1958	7667	5.16	24.18	1	1	0.68	10.3
gene_PRI_3236	4393	10.12	24.16	1	1	1.39	18.9
gene_PRI_3618	36102	8.98	24.15	1	1	0.12	2.5
gene_PRI_5093	25478	4.68	23.71	1	1	0.17	2.9
gene_PRI_4883	32454	8.09	23.57	1	1	0.14	2.4
gene_PRI_4362	4716	4.81	23.47	1	1	1.3	20
gene_PRI_2538	11259	4.5	23.17	1	1	0.43	7.3
gene_PRI_2133	36919	6.02	23.06	1	1	0.12	2.1
gene_PRI_5802	32978	5.06	22.95	1	1	0.28	5.5
gene_PRI_372	34884	5.95	22.77	1	1	0.13	4.6
gene_PRI_3019	45997	9.94	22.73	1	1	0.2	5.9
gene_PRI_2315	30414	4.88	22.64	1	1	0.15	3.7
gene_PRI_1656	47882	7.25	22.5	1	1	0.09	1.6
gene_PRI_951	58696	6.48	22.46	1	1	0.07	1.5
gene_PRI_3219	46367	9.24	22.27	1	1	0.09	2
gene_PRI_279	31305	8.86	22.07	1	1	0.14	4.9
gene_PRI_2718	36857	9.22	21.76	1	1	0.12	2.1
gene_PRI_859	10563	8.73	21.52	1	1	1.15	8
gene_PRI_4952	34349	5.12	21.4	1	1	0.13	5.4
gene_PRI_438	18454	4.78	21.17	1	1	0.25	4.2
gene_PRI_3073	43753	5.37	20.97	1	1	0.1	1.8
gene_PRI_3132	71630	5.46	20.93	1	1	0.12	2.3
gene_PRI_3858	64165	4.45	20.74	1	1	0.07	1.6
gene_PRI_4594	26155	4.86	20.68	1	1	0.17	3
gene_PRI_3291	39112	6.92	20.61	1	1	0.11	2
gene_PRI_4843	11993	9.57	20.59	1	1	0.4	6.6
gene_PRI_1180	34503	6.76	20.51	1	1	0.13	2.4
gene_PRI_93	48210	9.5	20.3	1	1	0.19	7
gene_PRI_2390	9758	9.39	20.27	1	1	0.51	15.5
gene_PRI_1420	46337	6.02	20.2	1	1	0.2	3.1
gene_PRI_1106	42947	5.19	20.15	1	1	0.1	1.8
gene_PRI_3259	10909	6.26	20.15	1	1	0.45	7.3
gene_PRI_3257	20218	6.08	20.13	1	1	0.22	4.5
gene_PRI_4520	12038	6.29	20.1	1	1	0.4	6.5
gene_PRI_2872	30086	5.91	20.04	1	1	0.15	3.5

## Sheet: PRI-Peptides
Protein AC	Peptide Sequence/Num. Pept	Modifications	Mod. Pos.	Pept. Score	# PSMs	m/z	Mr (Da)_exp	z (Charge)	Mr (Da)_calc	Delta (Da)	Miss. cleav.	e-value
P13645	25				88
	GSLGGGFSSGGFSGGSFSR			130.02	6	854.389	1706.76	2	1706.77	-0.002	0	2.8e-13
	QSLEASLAETEGR			112.78	5	695.845	1389.68	2	1389.67	0.002	0	2.7e-11
	ALEESNYELEGK			87.16	8	691.328	1380.64	2	1380.64	0.001	0	8.8e-09
	LKYENEVALR			78.99	3	412.236	1233.69	3	1233.67	0.014	1	7.1e-08
	SLLEGEGSSGGGGR			71.65	5	631.804	1261.59	2	1261.59	0.004	0	1.9e-07
	GSLGGGFSSGGFSGGSFSR			71.23	2	569.933	1706.78	3	1706.77	0.011	0	2.7e-07
	QSLEASLAETEGR	Gln->pyro-Glu (N-term Q)	2.0000000000000.0	67.84	3	687.333	1372.65	2	1372.65	0.005	0	6.9e-07
	SQYEQLAEQNR			60.54	5	683.325	1364.63	2	1364.63	0.002	0	3.9e-06
	AETECQNTEYQQLLDIK			56.65	3	691.317	2070.93	3	2070.92	0.004	0	5.8e-06
	VLDELTLTK			54.21	5	516.306	1030.6	2	1030.59	0.007	0	1.4e-05
	VTMQNLNDR			54.07	4	545.772	1089.53	2	1089.52	0.007	0	1.9e-05
	SSSSGSVGESSSKGPR			53.17	1	499.242	1494.7	3	1494.69	0.012	1	2.4e-05
	LENEIQTYR			52.58	4	583.298	1164.58	2	1164.58	0.004	0	1.2e-05
	SQYEQLAEQNRK			48.89	7	747.371	1492.73	2	1492.73	0.001	1	2.6e-05
	VTMQNLNDR	Oxidation (M)	0.004000000.0	48.04	2	553.77	1105.53	2	1105.52	0.007	0	7.1e-05
	LAADDFR			47.25	7	404.209	806.404	2	806.392	0.012	0	9e-05
	HGNSHQGEPR			44.56	1	373.845	1118.51	3	1117.5	1.012	0	0.00013
	DAEAWFNEK			41.76	6	555.252	1108.49	2	1108.48	0.006	0	0.00016
	LASYLDK			37.55	4	405.23	808.445	2	808.433	0.012	0	0.0003
	LASYLDKVR			34.38	2	532.811	1063.61	2	1063.6	0.004	1	0.0019
	QSVEADINGLRR			28.63	1	453.249	1356.73	3	1356.71	0.015	1	0.0021
	YENEVALR			27.75	1	497.257	992.5	2	992.493	0.007	0	0.0025
	SQYEQLAEQNRK			24.96	1	498.587	1492.74	3	1492.73	0.013	1	0.0046
	SKELTTEIDNNIEQISSYK			22.32	1	738.04	2211.1	3	2211.09	0.007	1	0.0081
	QSVEADINGLRR	Gln->pyro-Glu (N-term Q)	2.000000000000.0	20.21	1	670.851	1339.69	2	1339.68	0.002	1	0.013
P04264	20				86
	FLEQQNQVLQTK			90.83	7	738.396	1474.78	2	1474.78	0	0	6.8e-09
	TNAENEFVTIKK			84.07	5	465.254	1392.74	3	1392.72	0.015	1	2.8e-08
	SLNNQFASFIDK			74.25	7	692.35	1382.69	2	1382.68	0.003	0	1.1e-07
	WELLQQVDTSTR			69.39	7	738.38	1474.74	2	1474.74	0.003	0	3.1e-07
	TNAENEFVTIK			65.49	5	633.324	1264.63	2	1264.63	0.003	0	7.2e-07
	TLLEGEESR			65.3	5	517.266	1032.52	2	1032.51	0.009	0	7.5e-07
	IEISELNR			61.58	7	487.274	972.534	2	972.524	0.01	0	5.8e-06
	SLDLDSIIAEVK			57.5	5	651.863	1301.71	2	1301.71	0.004	0	4.1e-06
	NSKIEISELNR			57.46	1	434.915	1301.72	3	1301.69	0.029	1	4.1e-06
	AQYEDIAQK			51.18	5	533.267	1064.52	2	1064.51	0.006	0	5.6e-05
	SLVNLGGSK			50.79	5	437.759	873.503	2	873.492	0.011	0	3.5e-05
	DVDGAYMTK	Oxidation (M)	0.000000400.0	47.02	3	508.228	1014.44	2	1014.43	0.008	0	3.9e-05
	DVDGAYMTK			44.29	4	500.231	998.447	2	998.438	0.009	0	9.9e-05
	QISNLQQSISDAEQR	Gln->pyro-Glu (N-term Q)	2.000000000000000.0	38.51	1	850.419	1698.82	2	1698.82	0.006	0	0.00026
	YEELQITAGR			38.26	5	590.306	1178.6	2	1178.59	0.005	0	0.00026
	GGGGGGYGSGGSSYGSGGGSYGSGGGGGGGR			34.41	4	795.32	2382.94	3	2382.95	-0.005	0	0.00036
	TNAENEFVTIKK			29.1	4	697.383	1392.75	2	1392.72	0.027	1	0.0019
	NMQDMVEDYR			28.18	3	650.77	1299.53	2	1299.52	0.004	0	0.0015
	DYQELMNTK			23.83	2	571.269	1140.52	2	1140.51	0.012	0	0.0058
	NSKIEISELNR			22.52	1	652.344	1302.67	2	1301.69	0.98	1	0.13
P35527	13				62
	GGSGGSYGGGGSGGGYGGGSGSR			121.74	5	896.363	1790.71	2	1790.72	-0.009	0	6.7e-13
	SGGGGGGGLGSGGSIR			86.79	5	616.804	1231.59	2	1231.59	0.003	0	7.3e-09
	EIETYHNLLEGGQEDFESSGAGK			86.44	10	837.381	2509.12	3	2509.12	-0.002	0	5.6e-09
	FSSSSGYGGGSSR			86.43	5	618.269	1234.52	2	1234.52	0.002	0	3.3e-09
	QGVDADINGLR			69.88	5	579.303	1156.59	2	1156.58	0.008	0	2.8e-07
	TLLDIDNTR			67.64	7	530.788	1059.56	2	1059.56	0.006	0	6.1e-07
	STMQELNSR			64.07	5	533.258	1064.5	2	1064.49	0.009	0	2.6e-06
	QGVDADINGLR	Gln->pyro-Glu (N-term Q)	2.00000000000.0	48.02	1	570.79	1139.57	2	1139.56	0.009	0	7.7e-05
	MTLDDFR			47.61	6	449.215	896.415	2	896.406	0.009	0	6.4e-05
	MTLDDFR	Oxidation (M)	0.4000000.0	41.59	6	457.213	912.411	2	912.401	0.009	0	0.0002
	STMQELNSR	Oxidation (M)	0.004000000.0	41.37	2	541.254	1080.49	2	1080.49	0.006	0	0.00032
	LASYLDK			37.55	4	405.23	808.445	2	808.433	0.012	0	0.0003
	IKFEMEQNLR	Oxidation (M)	0.0000400000.0	36.1	1	441.9	1322.68	3	1322.66	0.013	1	0.00041
P35908	12				41
	FLEQQNQVLQTK			90.83	7	738.396	1474.78	2	1474.78	0	0	6.8e-09
	GFSSGSAVVSGGSR			67.1	5	627.81	1253.61	2	1253.6	0.005	0	9.4e-07
	IEISELNR			61.58	7	487.274	972.534	2	972.524	0.01	0	5.8e-06
	GSSSGGGYSSGSSSYGSGGR			50.52	2	870.853	1739.69	2	1739.7	-0.006	0	8.9e-06
	AQYEEIAQR			46.48	5	554.279	1106.54	2	1106.54	0.008	0	4.4e-05
	YLDGLTAER			45.03	4	519.273	1036.53	2	1036.52	0.012	0	0.00023
	GGSISGGGYGSGGGK			43.09	3	599.279	1196.54	2	1196.54	0.002	0	0.00016
	SLVGLGGTK			31.03	2	416.253	830.492	2	830.486	0.006	0	0.0016
	GGGFGGGSSFGGGSGFSGGGFGGGGFGGGR			30.55	1	800.346	2398.01	3	2398.01	0.003	0	0.0011
	VDPEIQNVK			30.51	2	521.281	1040.55	2	1040.55	-0.002	0	0.0014
	TAAENDFVTLKK			26.97	1	446.245	1335.71	3	1335.7	0.01	1	0.003
	NLDLDSIIAEVK			25.16	2	665.367	1328.72	2	1328.72	0	0	0.0044
O77727	5				16
	VLDELTLTK			54.21	5	516.306	1030.6	2	1030.59	0.007	0	1.4e-05
	LAADDFR			47.25	7	404.209	806.404	2	806.392	0.012	0	9e-05
	ALEEANADLEVK			32.09	2	651.331	1300.65	2	1300.65	-0.003	0	0.00098
	QSVEADINGLRR			28.63	1	453.249	1356.73	3	1356.71	0.015	1	0.0021
	QSVEADINGLRR	Gln->pyro-Glu (N-term Q)	2.000000000000.0	20.21	1	670.851	1339.69	2	1339.68	0.002	1	0.013
P00761	3				24
	LSSPATLNSR			70.46	9	523.289	1044.56	2	1044.56	0.008	0	2.5e-07
	VATVSLPR			54.75	10	421.764	841.514	2	841.502	0.012	0	9.7e-06
	LGEHNIDVLEGNEQFINAAK			46.62	5	737.707	2210.1	3	2210.1	0.002	0	4.2e-05
gene_PRIOLO_4335	2				2
	DISLAGR			22.62	1	366.215	730.415	2	730.397	0.018	0	0.046
	GSAVNPVLR			20.57	1	457.279	912.543	2	911.519	1.024	0	0.031
gene_PRIOLO_5741	2				2
	ISDIIERR			34.51	1	501.287	1000.56	2	1000.57	-0.007	1	0.0026
	ISDIIER			25.03	1	423.234	844.454	2	844.465	-0.011	0	0.022
P02769	2				3
	YLYEIAR			26.45	2	464.258	926.501	2	926.486	0.015	0	0.005
	LVTDLTK			20.09	1	395.244	788.474	2	788.464	0.01	0	0.014
gene_PRIOLO_1106	1				1
	LTVLENK			20.15	1	408.737	815.459	2	815.475	-0.016	0	0.12
gene_PRIOLO_1180	1				1
	LFGLDPK			20.51	1	395.237	788.46	2	788.443	0.017	0	0.023
gene_PRIOLO_1332	1				1
	LAQRAQR			30.24	1	421.751	841.487	2	841.488	-0.001	1	0.0038
gene_PRIOLO_1420	1				1
	KDPQDVK			20.2	1	415.228	828.442	2	828.434	0.008	1	0.022
gene_PRIOLO_1656	1				1
	SIAGEVK			22.5	1	352.211	702.407	2	702.391	0.016	0	0.06
gene_PRIOLO_1665	1				1
	ARGLELDR			25.59	1	465.753	929.491	2	928.509	0.982	1	0.005
gene_PRIOLO_1882	1				2
	VNETLAR			28.21	2	401.73	801.445	2	801.434	0.01	0	0.0099
gene_PRIOLO_1958	1				1
	MLNGALR			24.18	1	388.22	774.426	2	773.422	1.005	0	0.029
gene_PRIOLO_2077	1				1
	IGAIYLPNTR			26.2	1	373.219	1116.63	3	1116.63	0.005	0	0.025
gene_PRIOLO_2133	1				1
	GSKDLVR			23.06	1	387.728	773.442	2	773.44	0.002	1	0.049
gene_PRIOLO_2306	1				1
	EAIKNVK			24.37	1	401.24	800.465	2	800.476	-0.011	1	0.012
gene_PRIOLO_2315	1				1
	IEKAVQSWMR			22.64	1	624.822	1247.63	2	1246.65	0.981	1	0.022
gene_PRIOLO_2390	1				1
	TIKSEQKDLAEVR			20.27	1	380.217	1516.84	4	1515.83	1.013	2	0.16
gene_PRIOLO_2461	1				1
	LEDAGYVK			26.98	1	448.223	894.432	2	893.449	0.983	0	0.0073
gene_PRIOLO_2538	1				1
	LDSGDIR			23.17	1	388.209	774.404	2	774.387	0.017	0	0.046
gene_PRIOLO_2718	1				1
	RSSPEIK			21.76	1	409.227	816.439	2	815.45	0.989	1	0.063
gene_PRIOLO_279	1				1
	AEVMSLK			22.07	1	389.219	776.424	2	776.41	0.013	0	0.053
gene_PRIOLO_2872	1				1
	ETLISTLEK			20.04	1	517.284	1032.55	2	1032.57	-0.018	0	0.019
gene_PRIOLO_2937	1				5
	NLIGNAIK			21.17	5	421.763	841.512	2	841.502	0.01	0	0.023
gene_PRIOLO_3019	1				1
	ERWLDKR			22.73	1	501.769	1001.52	2	1001.54	-0.016	2	0.041
gene_PRIOLO_3073	1				1
	LSDDALR			20.97	1	395.215	788.415	2	788.403	0.012	0	0.011
gene_PRIOLO_3132	1				1
	QAVISLK			20.93	1	379.736	757.456	2	757.47	-0.013	0	0.049
gene_PRIOLO_3177	1				1
	IVSAGLR			25.59	1	358.221	714.427	2	714.439	-0.011	0	0.015
gene_PRIOLO_3219	1				1
	KDIAQQIK			22.27	1	472.289	942.564	2	942.55	0.014	1	0.026
gene_PRIOLO_3236	1				1
	ANSLKIK	Acetyl (Protein N-term)	1.0000000.0	24.16	1	408.258	814.501	2	814.491	0.01	1	0.021
gene_PRIOLO_3257	1				1
	IIMVDPSK	Oxidation (M)	0.00400000.0	20.13	1	459.76	917.506	2	917.489	0.017	0	0.016
gene_PRIOLO_3259	1				1
	TVEDVFR			20.15	1	433.23	864.446	2	864.434	0.012	0	0.016
gene_PRIOLO_3291	1				1
	ASVTAVK	Acetyl (Protein N-term)	1.0000000.0	20.61	1	359.21	716.405	2	716.407	-0.002	0	0.096
gene_PRIOLO_3618	1				1
	ILSKKGPR			24.15	1	449.794	897.574	2	897.576	-0.002	2	0.0058
gene_PRIOLO_3684	1				2
	KDLEYLK			44.74	2	454.749	907.484	2	907.501	-0.017	1	0.00022
gene_PRIOLO_372	1				1
	LLGGSLR			22.77	1	358.223	714.431	2	714.439	-0.008	0	0.03
gene_PRIOLO_3858	1				1
	IGANGTGVR			20.74	1	423.232	844.449	2	843.456	0.993	0	0.037
gene_PRIOLO_417	1				3
	ISDAVLR			25.1	3	387.229	772.444	2	772.444	0	0	0.061
gene_PRIOLO_4362	1				1
	LEIVRDDK			23.47	1	494.267	986.52	2	986.54	-0.02	1	0.062
gene_PRIOLO_438	1				1
	LSLESIR			21.17	1	409.737	817.46	2	816.47	0.989	0	0.038
gene_PRIOLO_4520	1				1
	IEASGLK			20.1	1	359.203	716.392	2	716.407	-0.015	0	0.22
gene_PRIOLO_4594	1				1
	LSVDAVR			20.68	1	380.219	758.424	2	758.429	-0.004	0	0.035
gene_PRIOLO_4707	1				7
	AIAGSGYAR			34.39	7	433.23	864.445	2	864.445	0	0	0.0006
gene_PRIOLO_4843	1				1
	MLIIIDK	Acetyl (Protein N-term); Oxidation (M)	1.4000000.0	20.59	1	452.257	902.5	2	902.515	-0.015	0	0.12
gene_PRIOLO_4871	1				2
	MAAAKGVVEK	Oxidation (M)	0.4000000000.0	20.28	2	510.775	1019.53	2	1018.55	0.987	1	0.021
gene_PRIOLO_4883	1				1
	ALEAGIK			23.57	1	351.213	700.412	2	700.412	0	0	0.027
gene_PRIOLO_4952	1				1
	IEGLADDRVK			21.4	1	558.297	1114.58	2	1114.6	-0.02	1	0.048
gene_PRIOLO_4966	1				1
	KTHDAIR			28.47	1	420.739	839.463	2	839.461	0.001	1	0.0063
gene_PRIOLO_500	1				1
	QRIIISR	Gln->pyro-Glu (N-term Q)	2.0000000.0	26.32	1	435.273	868.532	2	867.529	1.003	1	0.0086
gene_PRIOLO_5006	1				1
	GLEIVRR			24.61	1	422.258	842.501	2	841.513	0.987	1	0.0071
gene_PRIOLO_5093	1				1
	INSLSLK			23.71	1	387.746	773.477	2	773.465	0.012	0	0.027
gene_PRIOLO_5161	1				2
	VAEFEKK			20.3	2	425.731	849.447	2	849.46	-0.013	1	0.084
gene_PRIOLO_5236	1				3
	KLMDAIK	Oxidation (M)	0.0040000.0	27.55	3	417.75	833.486	2	833.468	0.018	1	0.0088
gene_PRIOLO_5296	1				2
	YIDLVTR			23.28	2	440.255	878.496	2	878.486	0.009	0	0.021
gene_PRIOLO_5478	1				1
	ISVETLK			31.19	1	395.244	788.474	2	788.464	0.01	0	0.0044
gene_PRIOLO_5802	1				1
	ELMGIELLGK	Oxidation (M)	0.0040000000.0	22.95	1	559.808	1117.6	2	1117.61	-0.005	0	0.066
gene_PRIOLO_754	1				1
	VTESMVSK			26.92	1	440.728	879.441	2	879.437	0.004	0	0.003
gene_PRIOLO_801	1				1
	IDQSVLR			32.46	1	415.73	829.446	2	829.466	-0.019	0	0.0076
gene_PRIOLO_859	1				1
	KALEELK			21.52	1	416.249	830.483	2	829.491	0.992	1	0.11
gene_PRIOLO_93	1				1
	KIAMTAPR			20.3	1	444.249	886.484	2	886.506	-0.021	1	0.063
gene_PRIOLO_951	1				1
	SLAEEVKR			22.46	1	466.255	930.495	2	930.513	-0.018	1	0.016
P00722	1				1
	LNVENPK			20.9	1	407.725	813.436	2	812.439	0.997	0	0.025
P25691	1				1
	FLEQQNK			24.5	1	453.742	905.469	2	905.461	0.008	0	0.03

## Sheet: MES
Protein AC	MW (Da)	pI	Prot. Score	# PSMs	# Peptidos	emPAI	Cobertura
gene_MES_8464	31705	4.82	552.19	33	9	1.82	29
gene_MES_3476	121445	6.1	412.38	27	9	0.41	9.5
gene_MES_578	155107	5.89	397.97	27	9	0.34	9
gene_MES_579	151370	5.27	351.39	23	9	0.32	8
gene_MES_1456	37069	4.73	375.36	23	7	0.95	23.5
gene_MES_13710	134573	5.71	292	23	7	0.32	6.7
gene_MES_769	30849	4.54	200.21	22	4	0.95	11
gene_MES_7466	55858	4.91	377.25	21	7	0.35	7.1
gene_MES_2777	41594	4.95	230.15	20	5	0.64	15.3
gene_MES_23940	23879	4.64	245.51	20	4	0.99	9.4
gene_MES_13713	24167	9.12	218.87	20	4	1.34	24
gene_MES_9746	40761	4.74	320.64	18	5	0.36	7
gene_MES_12357	39391	4.79	136.85	17	4	0.52	8.4
gene_MES_1256	17088	5.06	115.51	16	3	1.05	13.6
gene_MES_2425	17534	4.93	177.71	15	3	1.01	18
gene_MES_10	57670	4.74	135.85	14	3	0.24	9
gene_MES_26591	22707	9.89	129.84	12	2	0.72	11.6
gene_MES_13099	68636	4.63	259.73	11	5	0.35	7.5
gene_MES_24861	13342	10.96	143.14	11	5	3.59	38.5
gene_MES_1783	9110	10.5	150.79	11	4	2.75	27.9
gene_MES_623	30836	4.71	199.09	11	3	0.71	15
gene_MES_10415	108096	5.38	143.32	11	3	0.12	4.6
gene_MES_16215	18676	4.52	118.69	11	3	0.93	13.4
gene_MES_39943	115272	3.63	153.48	11	2	0.07	2.2
gene_MES_30942	13140	6.95	114.39	11	2	1.53	20.2
gene_MES_35314	59265	4.94	97.47	11	2	0.15	3
gene_MES_1828	95861	5.19	187.4	10	6	0.35	8.6
gene_MES_3464	162775	6.15	152.18	10	5	0.2	4.6
gene_MES_1333	36279	6.42	198.3	10	4	0.58	16.9
gene_MES_11260	46820	4.66	174.78	10	3	0.42	14.7
gene_MES_8714	49551	4.8	143.59	10	3	0.52	13.7
gene_MES_20727	11046	9.62	108.58	10	3	5.16	31.6
gene_MES_4721	12035	5.37	103.46	10	3	1.75	24.1
gene_MES_28700	27158	5.36	136.12	10	2	0.16	6.1
gene_MES_26942	28332	5.04	132.83	10	2	0.34	9.5
gene_MES_19251	20832	9.61	93.15	10	2	0.48	11.5
gene_MES_30384	40054	9.19	149.24	9	3	0.36	14.4
gene_MES_1658	119806	4.87	145.85	9	3	0.15	5.2
gene_MES_3984	27726	4.89	131.17	9	2	0.35	7.5
gene_MES_3107	36062	4.81	72.93	9	2	0.26	8.8
gene_MES_15054	47449	4.82	156.06	8	2	0.3	10.8
gene_MES_38421	54495	9.51	125.41	8	2	0.16	6.1
gene_MES_3106	14883	10.11	91.98	8	2	0.73	8.5
gene_MES_7239	57160	5.01	84.48	8	2	0.24	7.6
gene_MES_27736	29358	5.54	70.62	8	2	0.32	6.1
gene_MES_16420	14842	4.31	48.28	8	1	0.31	6.3
gene_MES_25289	27188	9.08	123.18	7	2	0.57	13.4
gene_MES_5667	94235	4.88	101.91	7	2	0.09	3.6
gene_MES_23323	19399	7.11	99.96	7	2	1.32	12.5
gene_MES_38422	122844	5.84	91.43	7	2	0.14	5
gene_MES_35013	74605	5.36	86.36	7	2	0.12	2.9
gene_MES_4616	24255	9.67	84.86	7	2	0.4	7.6
gene_MES_6477	10414	10.58	81.14	7	2	1.17	25.3
gene_MES_22061	21945	9.01	78.85	7	2	0.75	10.6
gene_MES_21734	22587	4.35	73.93	7	1	0.2	5.4
gene_MES_35246	65033	5.59	60.78	7	1	0.14	4.5
gene_MES_38419	52026	4.79	134.16	6	3	0.17	4.9
gene_MES_9947	33305	4.43	116.94	6	3	0.64	7.9
gene_MES_10672	94542	4.88	103.87	6	3	0.19	6.7
gene_MES_17451	18414	4.74	89.42	6	2	0.56	10.7
gene_MES_10594	103690	9.14	84.12	6	2	0.08	3.3
gene_MES_1318	34389	5.17	80.09	6	2	0.27	8.7
gene_MES_20585	20974	5.81	67.69	6	2	0.48	8.3
gene_MES_6476	29968	11.24	62.48	6	2	1.28	20.3
gene_MES_33091	26582	11.29	60.84	6	2	0.36	5.7
gene_MES_10897	58448	4.57	56.02	6	1	0.15	3
gene_MES_13251	60987	4.9	56.02	6	1	0.15	3.2
gene_MES_14344	40001	4.55	56.02	6	1	0.11	4.7
gene_MES_29430	34224	4.97	56.02	6	1	0.13	6.6
gene_MES_32976	40349	4.78	56.02	6	1	0.23	4.7
gene_MES_3823	61333	4.89	56.02	6	1	0.07	3.1
gene_MES_38996	73384	4.85	56.02	6	1	0.06	3.6
gene_MES_5673	74755	5.08	56.02	6	1	0.12	2.4
gene_MES_6355	59277	4.62	56.02	6	1	0.07	3.3
gene_MES_824	57235	4.63	56.02	6	1	0.16	3.4
gene_MES_9901	16354	4.65	54.75	6	1	0.28	5.6
gene_MES_36512	24124	9.78	54.52	6	1	0.41	6.7
gene_MES_7925	12181	9.01	54.52	6	1	0.94	13.6
gene_MES_29066	34310	4.82	48.31	6	1	0.13	2.3
gene_MES_13714	15229	9.07	47.92	6	1	0.31	5.6
gene_MES_7864	18546	5.03	39.63	6	1	0.25	4.3
gene_MES_39225	19912	6.34	35.95	6	1	0.23	4
gene_MES_14214	64588	5.78	32.34	6	1	0.14	2.3
gene_MES_34221	28923	8.74	31.73	6	1	0.15	2.7
gene_MES_19373	19097	6.14	28.49	6	1	0.24	6
gene_MES_1006	79377	5	124.16	5	4	0.23	4.7
gene_MES_2988	51209	5.35	94.2	5	2	0.18	4.4
gene_MES_825	64235	4.95	73.5	5	2	0.14	4
gene_MES_22386	21230	5.17	70.22	5	2	0.79	14.4
gene_MES_4961	27878	4.81	62.13	5	2	0.34	6.5
gene_MES_34676	55294	5.41	60.93	5	2	0.16	4
gene_MES_24958	24488	9.83	58.76	5	2	0.65	13.2
gene_MES_12400	45474	5.1	56.11	5	2	0.2	4
gene_MES_15615	17824	5.22	70.77	5	1	0.26	10.7
gene_MES_30874	20862	10.33	62.56	5	1	0.48	21
gene_MES_5036	15737	11.63	61.77	5	1	0.3	6.5
gene_MES_25236	10616	10.08	59.28	5	1	0.46	13.7
gene_MES_35045	43482	10.02	51.44	5	1	0.21	3.1
gene_MES_26639	10428	5.2	48.15	5	1	0.47	8.2
gene_MES_24436	13595	4.65	43.83	5	1	0.35	5.6
gene_MES_30858	13377	9.95	38.6	5	1	0.83	13.1
gene_MES_18184	18821	9.55	29.95	5	1	0.24	9.6
gene_MES_25545	24428	9.42	29.95	5	1	0.4	7.1
gene_MES_33721	32870	8.77	29.3	5	1	0.46	8.5
gene_MES_16267	15165	6.31	28.71	5	1	0.31	5.2
gene_MES_8261	35758	5.46	28.11	5	1	0.12	4.4
gene_MES_14481	113368	5.38	24.3	5	1	0.16	3.5
gene_MES_1404	62529	5.36	81.16	4	2	0.14	5.4
gene_MES_30065	35361	4.68	78.92	4	2	0.26	2.4
gene_MES_32114	43032	5.48	74.79	4	2	0.21	5.7
gene_MES_39864	52606	4.99	74.23	4	2	0.17	5
gene_MES_9899	47939	5.73	70.75	4	2	0.19	6.3
gene_MES_5275	30569	4.51	70.51	4	2	0.5	8.1
gene_MES_6323	48398	4.4	70.51	4	2	0.41	8.9
gene_MES_7639	6958	11.45	70.2	4	2	2.11	22
gene_MES_6652	18550	4.95	64.71	4	2	0.55	12.4
gene_MES_23654	18983	5.21	61.91	4	2	0.54	9
gene_MES_21321	17930	9.81	127.17	4	1	0.26	12.2
gene_MES_7275	17463	10.13	127.17	4	1	0.6	11.5
gene_MES_182	36249	5.15	60.65	4	1	0.26	6.6
gene_MES_12358	39434	5.08	57.99	4	1	0.23	4.5
gene_MES_1319	13949	11.17	50.3	4	1	0.79	12.1
gene_MES_11055	104441	5.65	47.36	4	1	0.08	3.2
gene_MES_23457	23867	8.63	47.36	4	1	0.41	6.8
gene_MES_5338	58813	6.23	47.36	4	1	0.07	4.4
gene_MES_27811	14431	9.79	42.06	4	1	0.33	9.2
gene_MES_13743	91400	4.84	41.16	4	1	0.1	1.5
gene_MES_12183	59454	6.89	40.82	4	1	0.07	2.7
gene_MES_12390	56637	5.33	40.51	4	1	0.25	3.9
gene_MES_31110	28368	4.74	40.51	4	1	0.16	7.3
gene_MES_37172	34601	5.29	40.51	4	1	0.13	4.8
gene_MES_9526	41213	5.1	40.51	4	1	0.11	1.9
gene_MES_28376	12345	5.67	38.56	4	1	0.93	12
gene_MES_34504	17318	5.01	38.56	4	1	0.6	8.6
gene_MES_27514	20997	9.63	38.09	4	1	0.22	9.2
gene_MES_10671	17249	4.48	36.93	4	1	0.27	5.7
gene_MES_9657	80935	6.56	36.29	4	1	0.11	3.4
gene_MES_19554	15941	6.7	32.68	4	1	0.29	4.8
gene_MES_28981	32861	4.96	32.01	4	1	0.13	2.3
gene_MES_4023	10264	6.58	31.65	4	1	0.48	7.7
gene_MES_6490	19316	10.11	30.73	4	1	0.24	4.4
gene_MES_39540	35604	7.9	30.6	4	1	0.12	4.1
gene_MES_37137	37782	6.95	28.97	4	1	0.12	2.4
gene_MES_1822	62182	4.57	27.97	4	1	0.07	2.8
gene_MES_2984	9163	10	26.94	4	1	0.55	10.3
gene_MES_11556	16729	6.78	26.89	4	1	0.28	6.6
gene_MES_25942	18805	5.2	26.8	4	1	0.24	5.7
gene_MES_1818	24066	6.66	24.16	4	1	0.19	4.2
gene_MES_13165	111462	7.66	23.98	4	1	0.08	2.3
gene_MES_3483	35119	8.82	23.67	4	1	0.12	4.2
gene_MES_18189	12257	12.56	22.15	4	1	0.39	6.2
gene_MES_28476	15695	5.23	22.14	4	1	0.3	5.1
gene_MES_32020	21451	7.71	22.14	4	1	0.21	3.8
gene_MES_32642	42751	5.76	22.14	4	1	0.1	1.8
gene_MES_5795	57418	4.93	104.32	3	3	0.33	7.6
gene_MES_16417	19325	4.95	119.6	3	2	0.24	11
gene_MES_22932	23338	5.83	83.3	3	2	0.7	9.8
gene_MES_6479	26028	10.17	54.6	3	2	0.37	13
gene_MES_13485	81354	5.01	46.45	3	2	0.11	3.4
gene_MES_13466	52146	5.32	44.69	3	2	0.17	4.1
gene_MES_21782	14357	5.19	94.11	3	1	0.76	18.8
gene_MES_24631	10938	8.09	75.25	3	1	0.44	13.3
gene_MES_1963	17993	6.64	61.31	3	1	0.58	10.8
gene_MES_20863	19993	4.93	61.31	3	1	0.85	15.2
gene_MES_31068	29522	8.78	61.31	3	1	0.52	12
gene_MES_18013	19637	9.96	61.1	3	1	0.52	13.3
gene_MES_6187	12750	4.45	57.08	3	1	0.37	6.5
gene_MES_24211	25179	5.32	54.79	3	1	0.39	6.2
gene_MES_13727	47791	5.21	54.02	3	1	0.09	4.6
gene_MES_24804	9939	10.19	51.99	3	1	0.5	9.2
gene_MES_36616	19323	5.04	50.53	3	1	0.53	9.5
gene_MES_5077	7254	4.81	49.93	3	1	0.73	15.2
gene_MES_10636	71047	5.43	48.14	3	1	0.19	4.4
gene_MES_12728	20414	4.85	47.96	3	1	0.22	10.1
gene_MES_32480	33627	5.21	47.37	3	1	0.28	5.7
gene_MES_35797	85582	8.87	47.35	3	1	0.05	3
gene_MES_28311	18610	4.92	46.77	3	1	0.25	13.2
gene_MES_3463	139681	5.26	45.72	3	1	0.03	2.3
gene_MES_19780	20349	4.61	45.45	3	1	0.5	7.9
gene_MES_2367	15973	4.92	44.86	3	1	0.29	5.8
gene_MES_14001	39510	4.81	40.95	3	1	0.11	2
gene_MES_10803	15898	4.52	40.9	3	1	0.29	6
gene_MES_8606	7303	5.05	40.77	3	1	1.96	20
gene_MES_1122	12886	10.45	39.95	3	1	0.37	9.6
gene_MES_9192	39970	5.87	38.22	3	1	0.11	2.9
gene_MES_29911	33414	5.29	36.29	3	1	0.13	2.6
gene_MES_6595	26573	6.02	36.03	3	1	0.17	3.3
gene_MES_5571	19939	7.14	35.09	3	1	0.23	7.8
gene_MES_7885	54366	5.18	34.99	3	1	0.08	2.1
gene_MES_35903	59248	6.92	33.34	3	1	0.07	2.7
gene_MES_25012	23815	9.48	33.04	3	1	0.41	7
gene_MES_1320	17705	10.03	32.52	3	1	0.58	7.7
gene_MES_22365	5961	6.23	31.97	3	1	0.93	13
gene_MES_3637	34806	5.48	31.83	3	1	0.27	6.3
gene_MES_68	118585	6.19	31.24	3	1	0.04	2.3
gene_MES_37147	19625	9.88	30.7	3	1	0.23	3.9
gene_MES_6399	13437	4.79	30.52	3	1	0.35	6.5
gene_MES_15053	26364	5.15	30.18	3	1	0.17	6.2
gene_MES_20691	5246	6.23	30.13	3	1	1.11	17.6
gene_MES_8800	16101	5.27	30.07	3	1	0.29	5.4
gene_MES_19036	19785	6.66	29.73	3	1	0.23	7
gene_MES_22048	22631	10.23	29.05	3	1	0.72	10.7
gene_MES_7727	13031	10.35	29.05	3	1	0.37	12.1
gene_MES_7453	25660	4.98	28.9	3	1	0.17	3.1
gene_MES_39684	34149	7.01	28.83	3	1	0.13	2.4
gene_MES_6671	26661	6.5	28.39	3	1	0.17	4.6
gene_MES_6302	40793	4.48	28.36	3	1	0.11	1.9
gene_MES_24033	24369	9.72	27.62	3	1	0.4	8
gene_MES_15901	18232	4.97	27.1	3	1	0.25	4.7
gene_MES_3346	23355	10.23	27.1	3	1	0.19	4.2
gene_MES_563	63471	4.89	26.51	3	1	0.07	3.1
gene_MES_31449	36823	5.97	26.43	3	1	0.12	5
gene_MES_4871	48342	5.1	25.96	3	1	0.19	3.3
gene_MES_19120	17887	9.84	25.91	3	1	0.26	10.7
gene_MES_10734	16970	10.32	25.51	3	1	0.27	5
gene_MES_33799	19036	6.33	25.01	3	1	0.54	14.1
gene_MES_23399	19697	4.64	24.01	3	1	0.23	4.5
gene_MES_38796	45323	5.03	23.8	3	1	0.1	4.7
gene_MES_27565	29210	8.65	23.48	3	1	0.33	4
gene_MES_37454	28209	4.6	21.98	3	1	0.34	6.5
gene_MES_29253	6974	9.81	21.96	3	1	0.76	18.3
gene_MES_24133	4229	5.63	21.74	3	1	1.49	47.2
gene_MES_12121	35592	5.3	21.54	3	1	0.12	2.2
gene_MES_37997	41526	9.38	20.74	3	1	0.1	4.6
gene_MES_14359	47098	5.34	59.11	2	2	0.19	5.2
gene_MES_13830	163781	5.95	58.5	2	2	0.05	2
gene_MES_14815	51030	5.84	57.63	2	2	0.18	3
gene_MES_1244	26139	7.19	54.35	2	2	0.37	7.1
gene_MES_21508	3835	5.48	52.3	2	2	6.15	27.8
gene_MES_33632	58058	6.13	50.63	2	2	0.33	9.4
gene_MES_35036	37202	5.42	49.16	2	2	0.4	6.8
gene_MES_38645	67256	4.97	44.92	2	2	0.13	4
gene_MES_7483	107934	5.34	76.23	2	1	0.04	2.3
gene_MES_17569	8407	5.35	62.5	2	1	0.61	14.5
gene_MES_16690	12446	11.06	60.56	2	1	0.39	15.5
gene_MES_6492	15527	10.4	60.56	2	1	0.3	15
gene_MES_24387	25019	6.33	58.52	2	1	0.18	9.6
gene_MES_10459	45187	4.52	51.56	2	1	0.1	3.3
gene_MES_29764	29714	6.01	48.89	2	1	0.15	3.4
gene_MES_2346	20117	5.44	48.01	2	1	0.23	4.3
gene_MES_37008	43075	5.22	48.01	2	1	0.1	2
gene_MES_36946	47483	6.92	46.75	2	1	0.19	1.7
gene_MES_294	37500	4.46	46.04	2	1	0.12	4
gene_MES_20880	22673	5.36	45.67	2	1	0.2	4.5
gene_MES_21992	11729	11.57	44.59	2	1	0.99	18.9
gene_MES_29572	33310	4.99	44.37	2	1	0.13	3.2
gene_MES_16849	12966	5.61	43.81	2	1	0.37	6
gene_MES_21920	18151	6.36	43.02	2	1	0.57	9.6
gene_MES_6771	37297	5.19	41.83	2	1	0.12	5.4
gene_MES_3634	33342	4.67	41.64	2	1	0.13	3
gene_MES_16519	11545	6.59	39.22	2	1	0.42	16.2
gene_MES_7495	22030	4.42	37.39	2	1	0.21	8.1
gene_MES_35942	41902	5.89	36.48	2	1	0.1	3.8
gene_MES_2146	18915	5.3	35.4	2	1	0.24	4.7
gene_MES_12740	22641	5.25	34.64	2	1	0.2	8.2
gene_MES_12688	32909	5.02	34.44	2	1	0.13	8.4
gene_MES_16638	15534	5.57	33.59	2	1	0.3	8.1
gene_MES_13500	19939	5.17	33.04	2	1	0.23	3.8
gene_MES_13426	85534	4.84	32.29	2	1	0.05	2.4
gene_MES_2214	37827	5.54	32.24	2	1	0.12	6.4
gene_MES_23167	19107	6.17	30.75	2	1	0.24	5
gene_MES_30669	36236	6.05	30.71	2	1	0.12	4.7
gene_MES_33281	52300	9.62	30.31	2	1	0.08	1.5
gene_MES_7517	29324	5.34	29.98	2	1	0.32	4.2
gene_MES_35115	47085	5.99	29.75	2	1	0.09	3
gene_MES_14737	16287	5.77	29.64	2	1	0.28	5.7
gene_MES_12120	33010	4.72	29.51	2	1	0.13	2.8
gene_MES_27978	29743	7.79	29.14	2	1	0.15	4.3
gene_MES_12003	172956	9.47	29.03	2	1	0.07	1
gene_MES_35851	27649	8.8	28.78	2	1	0.16	4.2
gene_MES_29429	19931	8.48	28.55	2	1	0.23	4.2
gene_MES_7526	96039	7.34	27.88	2	1	0.04	1.6
gene_MES_39390	50733	5.16	27.87	2	1	0.18	2.7
gene_MES_6472	11820	9.67	27.48	2	1	0.99	22.1
gene_MES_40033	37216	9.17	27.25	2	1	0.12	2.7
gene_MES_17356	19598	5.02	27.13	2	1	0.23	5.6
gene_MES_10460	26629	5.26	27.04	2	1	0.17	3.3
gene_MES_4735	20591	4.43	26.72	2	1	0.22	4.3
gene_MES_26640	11163	7.98	26.48	2	1	1.06	14
gene_MES_18420	19588	5.67	26.26	2	1	0.23	3.8
gene_MES_31518	40324	5.35	25.88	2	1	0.11	4.5
gene_MES_5391	83587	5.46	25.6	2	1	0.05	1
gene_MES_14882	49771	5.59	25.48	2	1	0.09	3.4
gene_MES_4911	18472	4.99	24.86	2	1	0.56	9
gene_MES_21707	21788	9.07	24.76	2	1	0.21	8.3
gene_MES_4168	31698	9.41	24.75	2	1	0.14	5.5
gene_MES_2024	11159	9.38	24.65	2	1	0.43	14.3
gene_MES_11898	49690	5.43	24.53	2	1	0.09	1.7
gene_MES_23158	24617	6.69	24.52	2	1	0.18	8.3
gene_MES_8954	42062	7.05	24.49	2	1	0.1	1.8
gene_MES_38969	54707	5.5	24.4	2	1	0.16	3.3
gene_MES_38709	20468	4.63	24.3	2	1	0.49	7.3
gene_MES_37660	28000	5.97	24.21	2	1	0.16	4.7
gene_MES_37992	97378	4.84	24.08	2	1	0.04	0.8
gene_MES_39307	63293	6.21	24.08	2	1	0.07	1.5
gene_MES_1540	33964	6.1	23.91	2	1	0.13	2.3
gene_MES_9710	115838	9.1	23.87	2	1	0.07	4.6
gene_MES_20845	14428	8.05	23.86	2	1	0.76	10
gene_MES_35442	11013	10.59	23.62	2	1	0.44	18.2
gene_MES_31257	44817	4.82	23.42	2	1	0.1	2.4
gene_MES_11061	62695	5.08	23.41	2	1	0.07	1.7
gene_MES_37054	81748	6.09	23.29	2	1	0.11	1.8
gene_MES_13928	41668	4.8	23.25	2	1	0.1	3.5
gene_MES_3000	36323	8.69	23.16	2	1	0.12	4.7
gene_MES_9231	37922	9.35	23.06	2	1	0.11	2.4
gene_MES_10446	31421	5.53	23.03	2	1	0.14	4.2
gene_MES_7876	35210	7.9	22.83	2	1	0.26	5.7
gene_MES_10960	36500	9.02	22.7	2	1	0.25	4.9
gene_MES_643	112129	5.78	22.35	2	1	0.04	0.8
gene_MES_13430	56850	8.31	22.19	2	1	0.08	6.5
gene_MES_9802	13968	11.72	22.05	2	1	0.34	6.2
gene_MES_30759	29667	5.69	21.87	2	1	0.32	6.6
gene_MES_39117	25296	6.1	21.71	2	1	0.18	7.6
gene_MES_5004	22862	9.96	21.65	2	1	0.2	4.7
gene_MES_986	20844	5.31	21.65	2	1	0.22	3.6
gene_MES_10086	32209	4.87	21.6	2	1	0.14	2.5
gene_MES_11918	6707	9.62	21.46	2	1	0.81	15.5
gene_MES_18822	20467	6.65	21.36	2	1	0.22	6
gene_MES_16256	18968	4.68	21.31	2	1	0.24	4.7
gene_MES_38620	99506	5.19	21.28	2	1	0.18	4.4
gene_MES_34446	17991	10.37	21.22	2	1	0.26	6.3
gene_MES_14220	22028	5.54	21.18	2	1	0.21	3.4
gene_MES_27829	7154	9.6	20.56	2	1	0.75	11.3
gene_MES_29099	8034	9.74	20.15	2	1	0.65	9.9
gene_MES_36951	100952	5.06	93.16	1	1	0.09	2.3
gene_MES_32671	29466	4.95	69.08	1	1	0.32	11.2
gene_MES_39287	67296	5.02	69.08	1	1	0.13	4.1
gene_MES_5140	10874	9.66	53.17	1	1	0.45	16.7
gene_MES_19287	21148	4.93	49.6	1	1	0.21	5.3
gene_MES_4019	10524	10.47	48.33	1	1	0.47	21.5
gene_MES_7126	13375	11.05	48.33	1	1	0.36	17.6
gene_MES_5479	12560	4.61	48.01	1	1	0.38	10.2
gene_MES_38189	16195	4.62	47.03	1	1	0.29	7.8
gene_MES_36890	39420	4.76	42.28	1	1	0.23	5.7
gene_MES_21876	7595	11.78	41.23	1	1	3.86	31.8
gene_MES_29550	8110	10.86	41.23	1	1	0.64	24.6
gene_MES_1350	27322	4.68	40.96	1	1	0.16	4.3
gene_MES_22515	23405	4.58	40.15	1	1	0.19	4.7
gene_MES_282	46707	5.35	38.97	1	1	0.09	5.6
gene_MES_28962	7668	9.87	38.97	1	1	0.68	11
gene_MES_18393	19875	4.84	38.4	1	1	0.23	3.8
gene_MES_16680	19650	4.65	38.3	1	1	0.23	4
gene_MES_33457	42532	5.74	38.3	1	1	0.1	1.8
gene_MES_1524	38458	5.04	38.1	1	1	0.24	4.1
gene_MES_4020	38941	5.45	38.1	1	1	0.37	7.2
gene_MES_24339	15853	8.5	37.41	1	1	0.29	5.1
gene_MES_12895	46126	5.17	37.01	1	1	0.2	7.1
gene_MES_8201	19821	10.36	35.89	1	1	0.51	9.4
gene_MES_3360	20814	8.15	34.93	1	1	0.22	6.5
gene_MES_6834	92861	8	34.92	1	1	0.05	3
gene_MES_27030	30097	6.35	34.58	1	1	0.15	2.6
gene_MES_14233	70388	8.96	34.28	1	1	0.06	2
gene_MES_1874	22020	5.14	34.27	1	1	0.21	7
gene_MES_14118	22872	5	34.16	1	1	0.2	4
gene_MES_14937	26061	8.22	33.8	1	1	0.17	3.1
gene_MES_6876	67334	5.31	33.78	1	1	0.13	5.6
gene_MES_14579	54261	5.47	33.68	1	1	0.08	5.1
gene_MES_1245	75225	4.92	33.52	1	1	0.12	3.3
gene_MES_1773	41802	4.63	33.52	1	1	0.22	3.4
gene_MES_6634	39930	5.11	33.52	1	1	0.23	5.4
gene_MES_3027	18517	9.37	33.43	1	1	0.25	8
gene_MES_13317	40220	5.77	33.31	1	1	0.11	2.6
gene_MES_12269	77202	5.08	33.15	1	1	0.06	1
gene_MES_18236	20154	5.78	33.15	1	1	0.22	7.7
gene_MES_25271	27215	4.89	33.15	1	1	0.16	6.7
gene_MES_580	8952	4.61	33.13	1	1	0.56	13.2
gene_MES_11570	68311	7.29	32.77	1	1	0.06	1.3
gene_MES_38765	35769	9.77	32.66	1	1	0.12	3.2
gene_MES_4500	23091	9.2	32.6	1	1	0.19	3.4
gene_MES_32896	3901	8.37	32.48	1	1	1.67	21.9
gene_MES_23601	23801	5.78	32.41	1	1	0.19	3.2
gene_MES_35435	51928	5.67	32.41	1	1	0.17	2.7
gene_MES_2991	42494	5.58	32.39	1	1	0.1	3.7
gene_MES_32340	25455	9.13	32.35	1	1	0.18	5.2
gene_MES_12396	14486	5.14	32.27	1	1	0.32	5.3
gene_MES_5657	12755	4.35	32.21	1	1	0.37	6.4
gene_MES_11855	40488	6.68	31.94	1	1	0.11	4.8
gene_MES_752	31188	5.86	31.37	1	1	0.14	5
gene_MES_35678	18901	4.81	31.27	1	1	0.24	9
gene_MES_8008	22886	10.16	31.16	1	1	0.2	12
gene_MES_33991	32655	6.61	31.04	1	1	0.13	6.9
gene_MES_19624	21110	6.67	30.98	1	1	0.21	9
gene_MES_38581	97763	5.07	30.98	1	1	0.09	3.3
gene_MES_12517	13385	4.69	30.94	1	1	0.35	10.5
gene_MES_10089	46947	7.78	30.83	1	1	0.09	4.2
gene_MES_8596	14048	6.1	30.82	1	1	0.78	12.6
gene_MES_7964	62454	4.98	30.6	1	1	0.07	5.6
gene_MES_14285	46199	5.47	30.59	1	1	0.2	6.8
gene_MES_13130	28110	9.15	30.45	1	1	0.16	7.6
gene_MES_7388	9167	9.6	30.41	1	1	0.55	17.8
gene_MES_2159	59352	6.07	30.4	1	1	0.07	2.1
gene_MES_8857	50149	9.1	30.4	1	1	0.09	1.5
gene_MES_32356	34043	4.76	30.35	1	1	0.13	2.2
gene_MES_37358	72833	5.58	30.08	1	1	0.06	1.1
gene_MES_17322	10080	9.91	29.95	1	1	0.49	8.2
gene_MES_10382	41501	6.6	29.89	1	1	0.1	1.8
gene_MES_33699	52465	5.73	29.88	1	1	0.08	7.6
gene_MES_25731	28309	5.22	29.66	1	1	0.16	2.8
gene_MES_10965	62214	8.2	29.41	1	1	0.07	3.9
gene_MES_13203	105306	5.94	29.05	1	1	0.04	1.7
gene_MES_8779	42954	5.09	29.03	1	1	0.1	2.3
gene_MES_9815	20042	7.79	29.03	1	1	0.23	3.8
gene_MES_17763	19398	5.17	28.97	1	1	0.23	8.4
gene_MES_18215	20115	4.5	28.91	1	1	0.23	3.9
gene_MES_5305	24495	7.26	28.91	1	1	0.18	6.4
gene_MES_14945	13938	4.52	28.83	1	1	0.34	7.1
gene_MES_5290	11015	9.68	28.83	1	1	0.44	9.3
gene_MES_12419	91853	5.32	28.81	1	1	0.05	1.1
gene_MES_7665	86795	6.26	28.81	1	1	0.05	4.1
gene_MES_27481	18046	5.1	28.7	1	1	0.25	4.6
gene_MES_14930	64536	6.54	28.67	1	1	0.07	1.4
gene_MES_7204	24050	5.8	28.54	1	1	0.19	4.8
gene_MES_10311	43601	4.48	28.5	1	1	0.1	4.7
gene_MES_12507	28202	9.17	28.38	1	1	0.16	3.2
gene_MES_31471	41607	4.49	28.38	1	1	0.22	6.2
gene_MES_30971	13485	5.5	28.35	1	1	0.35	5.9
gene_MES_10856	75910	5.37	28.3	1	1	0.06	3.7
gene_MES_13245	48766	8.75	28.24	1	1	0.09	1.6
gene_MES_1652	73015	5.18	28.21	1	1	0.06	2.2
gene_MES_28097	22998	6.06	28.1	1	1	0.2	3.3
gene_MES_13595	154443	5.08	28.06	1	1	0.03	0.7
gene_MES_31359	42029	5.12	28.06	1	1	0.1	2.1
gene_MES_17194	19096	5.06	27.88	1	1	0.24	5.7
gene_MES_10557	35852	5.6	27.72	1	1	0.12	4.2
gene_MES_15565	10826	10.73	27.64	1	1	0.45	7.9
gene_MES_14545	82271	5.64	27.61	1	1	0.05	1.2
gene_MES_24854	18346	9.32	27.61	1	1	0.56	10.1
gene_MES_11919	13734	9.78	27.6	1	1	0.34	6.1
gene_MES_5757	23043	4.76	27.59	1	1	0.19	3.4
gene_MES_33672	25899	5.33	27.51	1	1	0.37	6.6
gene_MES_18409	18932	4.55	27.48	1	1	0.24	3.8
gene_MES_25877	27836	5.12	27.45	1	1	0.16	2.8
gene_MES_26943	15218	4.99	27.34	1	1	0.71	21.4
gene_MES_6193	52723	5.26	27.32	1	1	0.08	1.4
gene_MES_27146	26040	8.79	27.15	1	1	0.17	2.9
gene_MES_21008	11416	4.66	27.14	1	1	0.42	9.3
gene_MES_27117	28896	11.28	27.06	1	1	0.15	2.6
gene_MES_39471	41685	9.99	27.05	1	1	0.1	4.9
gene_MES_9869	76241	5.58	27.05	1	1	0.11	3.9
gene_MES_33829	7898	5.96	27.04	1	1	0.66	25.3
gene_MES_39836	36240	5.27	27.04	1	1	0.12	2.1
gene_MES_24779	22315	10.35	26.82	1	1	0.2	10.1
gene_MES_26962	20239	5.47	26.72	1	1	0.22	3.9
gene_MES_2257	12906	9.52	26.71	1	1	0.88	8.9
gene_MES_3078	8610	9.39	26.55	1	1	0.59	9.2
gene_MES_13168	90056	4.75	26.45	1	1	0.05	2.2
gene_MES_624	42276	4.85	26.43	1	1	0.1	1.9
gene_MES_39453	91280	9.13	26.4	1	1	0.05	1
gene_MES_11073	4183	9.98	26.36	1	1	1.49	24.3
gene_MES_37123	12810	5.67	26.3	1	1	0.37	9.1
gene_MES_14873	105226	7.93	26.12	1	1	0.08	2.1
gene_MES_13397	45214	5.83	26.09	1	1	0.1	2
gene_MES_236	47287	9.2	26.09	1	1	0.09	2.6
gene_MES_38345	111486	6.11	26.07	1	1	0.04	2.2
gene_MES_32007	26128	7.05	26.06	1	1	0.17	4.8
gene_MES_30808	7777	9.39	26.03	1	1	0.67	15.2
gene_MES_36107	81975	6.2	25.97	1	1	0.11	2.1
gene_MES_39756	56115	5.64	25.97	1	1	0.16	4.2
gene_MES_19615	21785	9.1	25.96	1	1	0.21	3.7
gene_MES_1206	48491	4.95	25.91	1	1	0.09	2.8
gene_MES_20797	10911	8.2	25.89	1	1	0.45	15
gene_MES_11136	20741	4.82	25.78	1	1	0.22	3.9
gene_MES_2979	23556	4.16	25.76	1	1	0.19	5
gene_MES_39759	65685	4.67	25.7	1	1	0.07	1.8
gene_MES_14211	36906	5.04	25.68	1	1	0.12	2.4
gene_MES_19937	20945	5.05	25.62	1	1	0.22	5.2
gene_MES_2338	49460	6.95	25.58	1	1	0.09	1.5
gene_MES_38149	24943	4.88	25.57	1	1	0.39	19.7
gene_MES_2240	55025	5.6	25.55	1	1	0.16	4.5
gene_MES_8157	39761	4.45	25.55	1	1	0.11	2.9
gene_MES_35805	23264	5.12	25.54	1	1	0.19	4.2
gene_MES_36863	61433	9.34	25.53	1	1	0.14	6.2
gene_MES_31766	45877	8.25	25.51	1	1	0.09	1.7
gene_MES_1459	49318	5.44	25.5	1	1	0.09	2
gene_MES_1147	56417	4.97	25.48	1	1	0.34	4.6
gene_MES_38335	33364	5.93	25.48	1	1	0.13	3.1
gene_MES_4087	60832	5.03	25.48	1	1	0.15	4.6
gene_MES_35343	35530	4.95	25.4	1	1	0.12	2.2
gene_MES_8666	33103	6.29	25.35	1	1	0.13	2.7
gene_MES_34179	52623	5.22	25.34	1	1	0.08	3.2
gene_MES_34871	25782	5.36	25.33	1	1	0.38	10.4
gene_MES_34454	3400	8.2	25.29	1	1	2	25.8
gene_MES_37047	48332	5.5	25.29	1	1	0.19	8.3
gene_MES_8965	37602	4.92	25.26	1	1	0.12	5.2
gene_MES_3445	164079	5.2	25.24	1	1	0.05	0.9
gene_MES_32650	21389	5.02	25.22	1	1	0.47	8.5
gene_MES_1984	26087	4.86	25.19	1	1	0.17	3.7
gene_MES_9412	51484	5.88	25.13	1	1	0.17	3.1
gene_MES_11194	33027	5.17	25.11	1	1	0.13	2.9
gene_MES_14238	18589	10.19	25.09	1	1	0.25	6
gene_MES_26788	10798	4.64	25.03	1	1	1.12	17
gene_MES_3447	39524	5.34	25.01	1	1	0.11	2
gene_MES_8752	62080	4.62	24.99	1	1	0.07	1.5
gene_MES_16196	19286	5.92	24.91	1	1	0.24	4.1
gene_MES_1100	18940	4.94	24.89	1	1	0.24	4.7
gene_MES_15326	17528	9.74	24.86	1	1	0.26	4.8
gene_MES_13910	111505	6.47	24.82	1	1	0.08	1.3
gene_MES_3283	95358	4.91	24.76	1	1	0.09	1.9
gene_MES_15237	18524	9.25	24.73	1	1	0.25	4.8
gene_MES_10668	69506	5.3	24.69	1	1	0.2	6.9
gene_MES_24619	23185	8.35	24.67	1	1	0.19	3.4
gene_MES_18750	20812	8.01	24.66	1	1	0.48	8.7
gene_MES_1886	23624	7.68	24.66	1	1	0.19	3.4
gene_MES_34412	32324	4.61	24.66	1	1	0.14	2.7
gene_MES_37831	42414	5.87	24.66	1	1	0.1	1.8
gene_MES_37725	47369	5.06	24.63	1	1	0.09	2.1
gene_MES_35611	49449	4.9	24.49	1	1	0.09	3.3
gene_MES_28928	33618	6.47	24.48	1	1	0.13	2.3
gene_MES_13630	21992	5.06	24.39	1	1	0.21	3.7
gene_MES_21288	22538	9.37	24.36	1	1	0.2	3.5
gene_MES_37284	68688	5.84	24.33	1	1	0.06	1.3
gene_MES_4196	25329	5.73	24.33	1	1	0.18	4.4
gene_MES_21197	22588	9.89	24.31	1	1	0.2	4
gene_MES_6645	51872	8.84	24.31	1	1	0.08	1.5
gene_MES_30162	38523	5.21	24.13	1	1	0.24	4.1
gene_MES_3118	47380	5.82	24.13	1	1	0.3	7.9
gene_MES_13037	78683	4.99	24.09	1	1	0.05	2.2
gene_MES_35285	15837	9.65	24.05	1	1	0.29	5.6
gene_MES_518	37217	6.08	24.05	1	1	0.12	2
gene_MES_16461	13877	9.41	24.01	1	1	0.34	5.9
gene_MES_27843	31795	4.65	23.98	1	1	0.14	2.5
gene_MES_14175	57296	5.92	23.93	1	1	0.07	2.7
gene_MES_36169	19151	9.48	23.93	1	1	0.24	4.2
gene_MES_14500	39568	5.23	23.91	1	1	0.11	2.6
gene_MES_12958	82787	8.6	23.84	1	1	0.05	1.1
gene_MES_29216	35373	10.05	23.78	1	1	0.12	2.6
gene_MES_39326	47553	5.06	23.75	1	1	0.09	2.1
gene_MES_36328	49282	4.99	23.72	1	1	0.09	2.1
gene_MES_20180	21352	4.91	23.69	1	1	0.21	3.6
gene_MES_30678	3085	11.22	23.63	1	1	2.34	25
gene_MES_30294	37451	9.1	23.62	1	1	0.12	2
gene_MES_5516	89206	4.3	23.62	1	1	0.1	1.8
gene_MES_34602	42536	6.88	23.58	1	1	0.1	6.2
gene_MES_10605	5558	8.15	23.57	1	1	1.03	31.9
gene_MES_12329	42231	5.45	23.56	1	1	0.1	2.2
gene_MES_32058	30852	6.67	23.55	1	1	0.14	2.5
gene_MES_35468	49596	6.88	23.54	1	1	0.09	3.1
gene_MES_3647	50660	8.67	23.54	1	1	0.18	3.1
gene_MES_38072	51510	8.54	23.54	1	1	0.08	3.2
gene_MES_27162	19442	4.74	23.5	1	1	0.52	7.6
gene_MES_605	31226	4.94	23.49	1	1	0.14	11.7
gene_MES_21486	23001	5	23.48	1	1	0.2	5
gene_MES_10706	2941	11.05	23.42	1	1	2.63	36
gene_MES_25255	15937	6.81	23.41	1	1	0.67	6
gene_MES_38357	64627	5.21	23.39	1	1	0.07	2.6
gene_MES_14335	85541	9.85	23.36	1	1	0.05	1.1
gene_MES_6892	24405	9.37	23.29	1	1	0.4	5.5
gene_MES_38777	19225	9.69	23.25	1	1	0.24	4.2
gene_MES_17233	17771	6.23	23.2	1	1	0.26	4.5
gene_MES_25425	27236	7.21	23.16	1	1	0.16	3.3
gene_MES_18016	19659	3.99	23.15	1	1	0.23	5
gene_MES_16600	10595	8.04	23.1	1	1	0.47	14
gene_MES_16459	19463	7.11	23.09	1	1	0.23	4.6
gene_MES_20482	17697	6.48	23.09	1	1	0.26	4.3
gene_MES_37228	41118	9.28	23.08	1	1	0.11	1.9
gene_MES_9573	59804	4.89	23.05	1	1	0.07	1.8
gene_MES_22578	24427	8.89	22.99	1	1	0.4	8.1
gene_MES_20166	21705	5.21	22.96	1	1	0.21	3.6
gene_MES_31129	36489	5.42	22.96	1	1	0.12	2.4
gene_MES_30449	39244	5.81	22.92	1	1	0.11	2.3
gene_MES_34773	25169	9.52	22.87	1	1	0.39	11.2
gene_MES_31531	20702	4.98	22.85	1	1	0.22	4.8
gene_MES_28067	31665	7.72	22.8	1	1	0.14	2.8
gene_MES_36032	8672	9.25	22.8	1	1	0.59	15.6
gene_MES_18277	18715	5.58	22.79	1	1	0.24	4.1
gene_MES_24574	16831	5.9	22.74	1	1	0.27	4.5
gene_MES_2463	18728	5.84	22.72	1	1	0.24	3.9
gene_MES_33212	21357	4.92	22.68	1	1	0.21	3.6
gene_MES_30814	21037	8.37	22.63	1	1	0.21	4.5
gene_MES_38613	35157	7.68	22.62	1	1	0.12	2.6
gene_MES_93	19627	5.04	22.57	1	1	0.23	3.7
gene_MES_1061	4589	9.69	22.56	1	1	1.34	17.5
gene_MES_33725	45607	5.98	22.56	1	1	0.09	2.2
gene_MES_3985	48809	5.94	22.54	1	1	0.09	4
gene_MES_37056	18272	9.32	22.53	1	1	0.56	17.8
gene_MES_39495	7646	10.81	22.52	1	1	0.68	9.9
gene_MES_10886	45125	4.88	22.51	1	1	0.2	3.4
gene_MES_26700	29355	5.33	22.51	1	1	0.32	6.5
gene_MES_6485	20279	9.54	22.49	1	1	0.22	4.5
gene_MES_37215	43787	7.13	22.48	1	1	0.21	4.3
gene_MES_23283	18788	5.47	22.47	1	1	0.24	6.5
gene_MES_21725	22385	7.11	22.42	1	1	0.2	3.4
gene_MES_38505	76471	8.92	22.39	1	1	0.06	2.6
gene_MES_28138	18634	5.81	22.37	1	1	0.25	7.1
gene_MES_32861	53160	5.37	22.37	1	1	0.08	1.7
gene_MES_7887	38031	4.68	22.36	1	1	0.11	2.3
gene_MES_39970	83622	9.11	22.34	1	1	0.05	1.3
gene_MES_26911	16479	5.8	22.32	1	1	0.28	5.6
gene_MES_33790	37151	10.1	22.31	1	1	0.12	2
gene_MES_6723	98323	6.51	22.31	1	1	0.09	2.8
gene_MES_22229	11012	4.62	22.3	1	1	0.44	6.4
gene_MES_40048	46199	5.81	22.3	1	1	0.09	2.1
gene_MES_29445	17049	5.3	22.28	1	1	0.61	10.2
gene_MES_31641	23625	6.82	22.21	1	1	0.19	3.8
gene_MES_11852	42392	6.16	22.2	1	1	0.1	2
gene_MES_12308	85692	8.84	22.2	1	1	0.05	0.9
gene_MES_3110	29439	4.2	22.19	1	1	0.15	2.6
gene_MES_9281	8089	6.04	22.19	1	1	0.64	10.1
gene_MES_29242	24947	8.61	22.17	1	1	0.18	4.7
gene_MES_4581	37846	9.87	22.17	1	1	0.12	2.5
gene_MES_515	23753	9.84	22.15	1	1	0.19	3.2
gene_MES_6669	26299	4.71	22.13	1	1	0.17	4.1
gene_MES_37434	26830	5.94	22.12	1	1	0.17	2.8
gene_MES_39550	47461	9.81	22.12	1	1	0.19	3.6
gene_MES_11169	115464	8	22.1	1	1	0.15	4.2
gene_MES_6066	30023	5.09	22.1	1	1	0.15	2.9
gene_MES_7237	20832	4.43	22.1	1	1	0.22	9.7
gene_MES_3100	16544	4.6	22.06	1	1	0.64	11.1
gene_MES_9392	38528	4.96	22.06	1	1	0.11	2.1
gene_MES_37932	68128	5.84	22.05	1	1	0.06	3.1
gene_MES_36560	2797	11.83	22.02	1	1	2.8	40.9
gene_MES_8833	63448	8.44	22.01	1	1	0.14	2.7
gene_MES_30138	18953	5.07	22	1	1	0.24	4.1
gene_MES_6110	15401	9.01	21.97	1	1	0.3	6
gene_MES_15514	19211	4.35	21.96	1	1	0.24	4.7
gene_MES_2279	16585	6.73	21.95	1	1	0.28	8.7
gene_MES_10994	27962	9.47	21.94	1	1	0.34	5.5
gene_MES_10539	32580	8.62	21.93	1	1	0.13	2.3
gene_MES_5672	80762	4.97	21.92	1	1	0.05	2.7
gene_MES_36893	79224	5.25	21.91	1	1	0.11	5.6
gene_MES_9747	19701	4.47	21.91	1	1	0.23	4
gene_MES_9951	25091	5.57	21.91	1	1	0.18	3.2
gene_MES_28168	33168	6.31	21.89	1	1	0.13	3.5
gene_MES_13668	40578	5.03	21.87	1	1	0.11	1.9
gene_MES_20550	21899	9.63	21.87	1	1	0.21	7.7
gene_MES_9279	96574	4.88	21.84	1	1	0.09	1.7
gene_MES_34237	7368	9	21.83	1	1	0.72	10.6
gene_MES_22494	10848	5.48	21.82	1	1	0.45	6.9
gene_MES_4396	37014	6.42	21.82	1	1	0.12	2.3
gene_MES_39009	107630	8.56	21.8	1	1	0.04	1.7
gene_MES_14969	129338	8.72	21.78	1	1	0.07	3.5
gene_MES_471	18625	9.92	21.78	1	1	0.25	4.5
gene_MES_11078	50257	5.67	21.77	1	1	0.09	1.6
gene_MES_13716	6750	10.51	21.76	1	1	0.79	11.3
gene_MES_15867	17917	9.19	21.76	1	1	0.26	5.3
gene_MES_18041	19394	5.07	21.75	1	1	0.23	4.4
gene_MES_5798	19790	5.31	21.75	1	1	0.23	4.7
gene_MES_30181	20018	5.3	21.74	1	1	0.23	4.4
gene_MES_30452	40124	5.9	21.74	1	1	0.11	2.3
gene_MES_12424	50690	5.6	21.7	1	1	0.08	2.5
gene_MES_12749	117270	5.06	21.69	1	1	0.04	0.7
gene_MES_17843	20778	9.37	21.69	1	1	0.22	3.9
gene_MES_8569	13963	9.05	21.65	1	1	0.34	9.7
gene_MES_18969	20919	5.24	21.64	1	1	0.22	4.3
gene_MES_35664	9581	6.75	21.61	1	1	0.52	10
gene_MES_7612	20818	5.96	21.6	1	1	0.22	3.9
gene_MES_26983	28905	6.2	21.58	1	1	0.15	3.4
gene_MES_33339	29787	5.93	21.56	1	1	0.15	5.3
gene_MES_34750	54280	4.75	21.54	1	1	0.08	2.1
gene_MES_36269	48471	5.26	21.54	1	1	0.19	3.6
gene_MES_37986	34545	5.8	21.54	1	1	0.13	2.3
gene_MES_29203	35019	8.29	21.53	1	1	0.13	2.2
gene_MES_25356	25532	4.94	21.49	1	1	0.38	7.5
gene_MES_30859	11635	9.73	21.49	1	1	1	16.3
gene_MES_32149	22875	9.9	21.48	1	1	0.2	7.5
gene_MES_4173	14354	5.2	21.48	1	1	0.33	5.2
gene_MES_881	35894	5.08	21.48	1	1	0.12	2.2
gene_MES_9590	10360	10.53	21.48	1	1	0.48	7.4
gene_MES_15019	54004	5.94	21.47	1	1	0.08	1.5
gene_MES_1903	24892	5.97	21.46	1	1	0.18	6.5
gene_MES_18938	19414	8.73	21.45	1	1	0.23	4.6
gene_MES_11139	29423	8.55	21.44	1	1	0.15	2.6
gene_MES_323	41117	9.62	21.43	1	1	0.35	5.6
gene_MES_33513	30640	9.21	21.4	1	1	0.14	6.2
gene_MES_13776	17689	6.9	21.39	1	1	0.59	8.9
gene_MES_12878	76415	9.1	21.38	1	1	0.06	1
gene_MES_27115	23753	9.4	21.36	1	1	0.68	10.6
gene_MES_11872	185113	8.44	21.35	1	1	0.05	2.2
gene_MES_25459	26741	6.56	21.34	1	1	0.17	6.6
gene_MES_20231	12079	9.69	21.32	1	1	0.4	7.4
gene_MES_23355	24682	5.59	21.32	1	1	0.4	7.8
gene_MES_24025	24669	4.87	21.32	1	1	0.4	11.6
gene_MES_5339	56162	4.3	21.32	1	1	0.16	4.2
gene_MES_12322	24466	7.68	21.3	1	1	0.18	4.7
gene_MES_14887	65118	5.27	21.3	1	1	0.07	2.9
gene_MES_14765	16325	8.75	21.28	1	1	0.28	7.1
gene_MES_25135	4044	9.52	21.26	1	1	1.61	27
gene_MES_190	31705	4.88	21.22	1	1	0.14	2.3
gene_MES_34090	58557	8.67	21.21	1	1	0.07	1.5
gene_MES_13516	65194	9.04	21.19	1	1	0.14	3.9
gene_MES_4480	9626	11.82	21.16	1	1	0.52	17.2
gene_MES_57	34708	5.3	21.16	1	1	0.13	2.3
gene_MES_9684	27826	9.5	21.16	1	1	0.16	11
gene_MES_13624	24190	4.76	21.15	1	1	0.18	4.3
gene_MES_31456	18011	4.97	21.14	1	1	0.26	5.8
gene_MES_32003	47387	6.46	21.11	1	1	0.09	3.4
gene_MES_2227	3206	6.34	21.1	1	1	2.22	24.1
gene_MES_2280	48618	10.13	21.09	1	1	0.09	3.2
gene_MES_31346	37806	9.78	21.09	1	1	0.12	4.3
gene_MES_38518	83043	6.48	21.09	1	1	0.05	1.2
gene_MES_1763	25150	6.61	21.05	1	1	0.18	3.1
gene_MES_7455	41537	9.16	21.04	1	1	0.1	2.9
gene_MES_12012	55561	5	21.03	1	1	0.08	2.7
gene_MES_33137	34219	4.88	21.02	1	1	0.13	3
gene_MES_22305	22711	4.67	20.98	1	1	0.2	3.4
gene_MES_5931	9860	5.67	20.98	1	1	0.5	11.8
gene_MES_7755	45083	9.08	20.98	1	1	0.1	2
gene_MES_19550	19662	6.71	20.97	1	1	0.52	9
gene_MES_6224	42326	4.99	20.95	1	1	0.1	2
gene_MES_10996	62104	8.96	20.92	1	1	0.07	1.4
gene_MES_37344	55121	5.11	20.89	1	1	0.08	1.9
gene_MES_39635	61476	6.52	20.89	1	1	0.14	2.8
gene_MES_7115	29787	9.17	20.89	1	1	0.15	6.4
gene_MES_12826	48945	5.29	20.88	1	1	0.09	5.5
gene_MES_13489	35163	5.05	20.86	1	1	0.12	5
gene_MES_33371	9241	5.66	20.86	1	1	0.55	20
gene_MES_29317	13103	4.24	20.85	1	1	0.36	8.1
gene_MES_31143	31779	9.84	20.85	1	1	0.68	6.9
gene_MES_28203	28682	5.14	20.83	1	1	0.15	2.8
gene_MES_29585	33878	5.88	20.83	1	1	0.13	2.9
gene_MES_20093	20141	4.95	20.82	1	1	0.23	4.1
gene_MES_4304	65429	5.07	20.82	1	1	0.07	1.7
gene_MES_5949	6986	5.85	20.82	1	1	0.76	12.7
gene_MES_36783	50202	4	20.81	1	1	0.09	1.5
gene_MES_18879	20629	6.17	20.8	1	1	0.22	3.8
gene_MES_27688	10435	5.52	20.75	1	1	0.47	7.1
gene_MES_10713	38958	4.6	20.72	1	1	0.11	2.5
gene_MES_1644	20747	5.17	20.72	1	1	0.22	3.7
gene_MES_25000	10125	8.82	20.71	1	1	0.49	9.3
gene_MES_322	47124	9.01	20.71	1	1	0.09	2.1
gene_MES_37713	36506	4.69	20.71	1	1	0.12	4.4
gene_MES_26758	28013	4.85	20.69	1	1	0.16	6.5
gene_MES_33772	9912	5.82	20.69	1	1	0.5	8
gene_MES_14280	12746	5.26	20.68	1	1	0.37	7
gene_MES_38158	55190	6.29	20.68	1	1	0.08	1.4
gene_MES_39502	157765	6.19	20.68	1	1	0.03	0.5
gene_MES_10047	28993	6.37	20.67	1	1	0.15	3.5
gene_MES_12480	41180	4.97	20.67	1	1	0.22	6.5
gene_MES_2932	36784	4.83	20.67	1	1	0.12	7.9
gene_MES_29209	25652	4.66	20.62	1	1	0.17	3.8
gene_MES_32893	9897	9.55	20.53	1	1	0.5	9.3
gene_MES_25958	28232	6.79	20.5	1	1	0.16	8.5
gene_MES_8188	31927	8.67	20.5	1	1	0.14	2.4
gene_MES_3524	36664	8.88	20.49	1	1	0.25	4.4
gene_MES_38447	54373	9.43	20.49	1	1	0.08	2.5
gene_MES_38639	37085	5.03	20.49	1	1	0.12	3.3
gene_MES_36796	44890	4.98	20.47	1	1	0.1	2.3
gene_MES_34286	62542	4.98	20.46	1	1	0.07	1.4
gene_MES_25252	26594	6.59	20.44	1	1	0.17	3.4
gene_MES_31141	23865	8.9	20.44	1	1	0.19	3.4
gene_MES_9024	28669	7.85	20.44	1	1	0.15	2.7
gene_MES_28650	2568	9.62	20.43	1	1	16.7	62.5
gene_MES_10744	34889	5.13	20.42	1	1	0.27	6
gene_MES_38380	36881	5.27	20.42	1	1	0.12	4.4
gene_MES_4866	24066	5.04	20.42	1	1	0.41	9.5
gene_MES_8820	29162	5.25	20.42	1	1	0.53	15.4
gene_MES_30864	17098	4.81	20.41	1	1	0.27	4.7
gene_MES_9716	29127	5.63	20.4	1	1	0.33	5.8
gene_MES_11373	18796	5.19	20.39	1	1	0.24	4.5
gene_MES_2412	31557	4.89	20.38	1	1	0.3	5
gene_MES_32063	31701	8.21	20.38	1	1	0.14	4.2
gene_MES_11314	150825	4.37	20.37	1	1	0.03	0.5
gene_MES_21359	22203	5.48	20.37	1	1	0.2	4
gene_MES_35878	42464	8.65	20.37	1	1	0.21	3.7
gene_MES_37823	42821	5.28	20.37	1	1	0.34	5.6
gene_MES_16511	7693	4.65	20.36	1	1	0.68	9.9
gene_MES_22924	23964	9.21	20.35	1	1	0.19	7
gene_MES_10016	114746	5.61	20.34	1	1	0.08	3.5
gene_MES_32242	41049	4.89	20.3	1	1	0.11	2.2
gene_MES_4321	6636	5.07	20.3	1	1	0.81	11.7
gene_MES_622	52629	5.97	20.3	1	1	0.08	1.4
gene_MES_35255	32381	8.7	20.27	1	1	0.14	3.8
gene_MES_39051	42735	5	20.27	1	1	0.1	2.1
gene_MES_39707	42350	4.55	20.27	1	1	0.1	2.8
gene_MES_37712	12196	7.01	20.26	1	1	0.39	12.1
gene_MES_12375	11006	6.07	20.24	1	1	0.44	7.4
gene_MES_13438	10478	5.1	20.24	1	1	0.47	8.9
gene_MES_21781	6166	8.31	20.24	1	1	2.55	32.1
gene_MES_34722	14711	5.33	20.24	1	1	0.32	5.1
gene_MES_25500	26766	8.58	20.23	1	1	0.17	3.3
gene_MES_4109	66129	4.93	20.23	1	1	0.13	3.1
gene_MES_18847	20628	5.06	20.22	1	1	0.22	3.8
gene_MES_5272	44289	5.01	20.22	1	1	0.1	4.4
gene_MES_25963	28753	8.42	20.21	1	1	0.33	5.6
gene_MES_26966	23116	6.01	20.2	1	1	0.43	7.5
gene_MES_2299	62982	9.67	20.17	1	1	0.07	1.2
gene_MES_24971	26886	8.48	20.17	1	1	0.17	3.8
gene_MES_10081	58532	5.02	20.16	1	1	0.07	1.9
gene_MES_12654	14094	6.62	20.16	1	1	0.78	13.7
gene_MES_13074	53601	5.45	20.16	1	1	0.08	3.8
gene_MES_21741	15228	8.95	20.14	1	1	0.31	5.2
gene_MES_37390	62109	5.49	20.14	1	1	0.07	1.3
gene_MES_13684	38831	4.78	20.12	1	1	0.11	5.2
gene_MES_7598	88694	7.75	20.09	1	1	0.05	1.1
gene_MES_11525	10732	6.71	20.08	1	1	0.45	7.1
gene_MES_13722	24676	5.43	20.08	1	1	0.4	8.6
gene_MES_7560	32694	5.54	20.08	1	1	0.13	7.2
gene_MES_8896	35799	5.61	20.08	1	1	0.12	6
gene_MES_9556	36280	5.19	20.07	1	1	0.12	2.4
gene_MES_35114	11501	10.11	20.06	1	1	0.42	8.7
gene_MES_26281	18032	4.67	20.05	1	1	0.26	10.2
gene_MES_13817	117143	6.05	20.04	1	1	0.04	3.4
gene_MES_487	21129	4.89	20.03	1	1	0.21	6.6
gene_MES_35927	38179	5.64	20.02	1	1	0.11	3.8

## Sheet: MES-Peptide
Protein AC	Peptide Sequence/Num. Pept	Modifications	Mod. Pos.	Pept. Score	# PSMs	m/z	Mr (Da)_exp	z (Charge)	Mr (Da)_calc	Delta (Da)	Miss. cleav.	e-value
P13645	20				68
	QSLEASLAETEGR			114.69	4	695.845	1389.68	2	1389.67	0.002	0	6.4e-11
	ALEESNYELEGK			96.14	6	691.328	1380.64	2	1380.64	0	0	9.7e-10
	AETECQNTEYQQLLDIK			85.4	3	1036.47	2070.93	2	2070.92	0.004	0	9.8e-09
	GSLGGGFSSGGFSGGSFSR			77.04	3	854.395	1706.78	2	1706.77	0.01	0	6e-08
	AETECQNTEYQQLLDIK			63.96	3	691.315	2070.92	3	2070.92	-0.002	0	1e-06
	VTMQNLNDR			63.58	4	545.769	1089.52	2	1089.52	0	0	1.4e-05
	VTMQNLNDR	Oxidation (M)	0.004000000.0	62.25	3	553.766	1105.52	2	1105.52	-0.001	0	1.6e-05
	LENEIQTYR			61.87	3	583.296	1164.58	2	1164.58	0.001	0	2.7e-05
	SLLEGEGSSGGGGR			60.07	4	631.801	1261.59	2	1261.59	-0.003	0	1.1e-05
	VLDELTLTK			57.59	4	516.303	1030.59	2	1030.59	0	0	3.9e-05
	LASYLDKVR			50.7	2	532.807	1063.6	2	1063.6	-0.004	1	0.00015
	QSLEASLAETEGR	Gln->pyro-Glu (N-term Q)	2.0000000000000.0	49.94	4	687.837	1373.66	2	1372.65	1.013	0	2.1e-05
	LAADDFR			45.05	6	404.204	806.393	2	806.392	0.001	0	0.0011
	SQYEQLAEQNRK			41.6	2	498.582	1492.72	3	1492.73	-0.002	1	0.00057
	SQYEQLAEQNRK			40.51	6	747.371	1492.73	2	1492.73	0	1	0.0013
	DAEAWFNEK			35.35	3	555.248	1108.48	2	1108.48	0	0	0.0013
	QSLEASLAETEGR			32.64	1	464.237	1389.69	3	1389.67	0.014	0	0.0026
	NVSTGDVNVEMNAAPGVDLTQLLNNMR	2 Oxidation (M)	0.000000000040000000000000040.0	31.89	2	968.799	2903.38	3	2903.38	-0.001	0	0.001
	LASYLDK			30.51	3	405.221	808.427	2	808.433	-0.006	0	0.026
	SQYEQLAEQNR			29.81	2	683.328	1364.64	2	1364.63	0.01	0	0.0022
P04264	19				64
	FLEQQNQVLQTK			82.65	6	738.397	1474.78	2	1474.78	0.002	0	1.4e-07
	WELLQQVDTSTR			77.31	5	738.378	1474.74	2	1474.74	0.001	0	2.3e-07
	SLNNQFASFIDK			68.17	5	692.35	1382.69	2	1382.68	0.003	0	4.6e-07
	SLDLDSIIAEVK			64.38	5	651.86	1301.71	2	1301.71	-0.002	0	9.8e-06
	TLLEGEESR			64.18	6	517.262	1032.51	2	1032.51	0.001	0	1.4e-05
	IEISELNR			61.26	6	487.27	972.525	2	972.524	0.001	0	3.7e-05
	TNAENEFVTIK			57.48	5	633.324	1264.63	2	1264.63	0.003	0	4.1e-06
	GGGGGGYGSGGSSYGSGGGSYGSGGGGGGGR			55.57	1	795.323	2382.95	3	2382.95	0.001	0	5e-06
	DVDGAYMTK	Oxidation (M)	0.000000400.0	52.41	3	508.224	1014.43	2	1014.43	0	0	1.2e-05
	AQYEDIAQK			49.19	5	533.264	1064.51	2	1064.51	0	0	0.00017
	SLVNLGGSK			48.47	3	437.754	873.493	2	873.492	0.001	0	0.00084
	TNAENEFVTIKK			44.87	3	465.248	1392.72	3	1392.72	-0.002	1	6.2e-05
	DVDGAYMTK			44.3	4	500.228	998.442	2	998.438	0.004	0	0.0002
	AEAESLYQSK			39.94	1	563.284	1124.55	2	1124.54	0.018	0	0.001
	NSKIEISELNR			34.31	1	652.347	1302.68	2	1301.69	0.986	1	0.00061
	SKAEAESLYQSK			30.48	1	670.838	1339.66	2	1339.66	-0.001	1	0.0014
	TNAENEFVTIKK			27.89	2	697.369	1392.72	2	1392.72	-0.002	1	0.0027
	QISNLQQSISDAEQR	Gln->pyro-Glu (N-term Q)	2.000000000000000.0	24.6	1	850.421	1698.83	2	1698.82	0.011	0	0.0049
	NKLNDLEDALQQAK			20.12	1	534.286	1599.84	3	1598.83	1.009	1	0.049
P35908	13				47
	FLEQQNQVLQTK			82.65	6	738.397	1474.78	2	1474.78	0.002	0	1.4e-07
	GFSSGSAVVSGGSR			62.71	4	627.807	1253.6	2	1253.6	0	0	1.3e-06
	IEISELNR			61.26	6	487.27	972.525	2	972.524	0.001	0	3.7e-05
	VDLLNQEIEFLK			58.22	3	730.902	1459.79	2	1459.79	-0.003	0	1.8e-05
	AQYEEIAQR			56.54	6	554.275	1106.54	2	1106.54	0	0	7.6e-05
	SLVGLGGTK			49.87	3	416.251	830.488	2	830.486	0.002	0	0.00087
	GGSISGGGYGSGGGK			49.83	3	599.279	1196.54	2	1196.54	0.001	0	2.4e-05
	YLDGLTAER			49.54	5	519.768	1037.52	2	1036.52	1.003	0	0.00025
	NLDLDSIIAEVK			42.57	3	665.365	1328.72	2	1328.72	-0.002	0	0.00037
	VDPEIQNVK			33.93	3	521.281	1040.55	2	1040.55	-0.002	0	0.00066
	NVQDAIADAEQR			26.56	1	665.333	1328.65	2	1328.63	0.019	0	0.0068
	TAAENDFVTLKK			25.96	2	446.241	1335.7	3	1335.7	-0.003	1	0.0037
	TAAENDFVTLK			24.07	2	604.813	1207.61	2	1207.61	0.002	0	0.0055
P35527	10				40
	GGSGGSYGGGGSGGGYGGGSGSR			130.22	4	896.368	1790.72	2	1790.72	0.002	0	3.2e-13
	SGGGGGGGLGSGGSIR			90.33	4	616.802	1231.59	2	1231.59	-0.002	0	5.7e-09
	QGVDADINGLR			73.34	3	579.3	1156.59	2	1156.58	0.002	0	2.3e-07
	FSSSSGYGGGSSR			70.91	4	618.268	1234.52	2	1234.52	0.001	0	2.9e-07
	STMQELNSR			66.83	5	533.253	1064.49	2	1064.49	0	0	1.6e-06
	TLLDIDNTR			65.63	6	530.785	1059.56	2	1059.56	0	0	1.4e-05
	MTLDDFR			47.01	4	449.21	896.405	2	896.406	-0.001	0	0.00018
	EIETYHNLLEGGQEDFESSGAGK			45.06	4	837.384	2509.13	3	2509.12	0.005	0	6e-05
	MTLDDFR	Oxidation (M)	0.4000000.0	30.84	3	457.21	912.406	2	912.401	0.005	0	0.0034
	LASYLDK			30.51	3	405.221	808.427	2	808.433	-0.006	0	0.026
gene_MESSINA_3476	9				27
	FATSDLNDLYR			89.92	5	657.821	1313.63	2	1313.62	0.003	0	2.7e-08
	TANSGYLTR			53.64	4	491.751	981.487	2	981.488	-0.001	0	3.3e-05
	GLMAKPDGSIIETPITANFR			53.15	4	711.045	2130.11	3	2130.11	-0.002	1	2.4e-05
	LGIQAFEPVLIEGK			49.28	3	757.433	1512.85	2	1512.86	-0.003	0	7.5e-05
	LVDTTVGR			46.56	3	430.745	859.476	2	859.476	-0.001	0	0.0015
	KGLADTALK			41.73	3	458.777	915.539	2	915.539	0	1	0.003
	SLADMIK			35.49	3	389.212	776.41	2	776.41	0	0	0.014
	VVATDVVK			22.49	1	415.752	829.489	2	829.491	-0.002	0	0.095
	GLATTIK			20.12	1	352.221	702.428	2	702.428	0	0	0.38
gene_MESSINA_578	9				27
	FATSDLNDLYR			89.92	5	657.821	1313.63	2	1313.62	0.003	0	2.7e-08
	TANSGYLTR			53.64	4	491.751	981.487	2	981.488	-0.001	0	3.3e-05
	GLMAKPDGSIIETPITANFR			53.15	4	711.045	2130.11	3	2130.11	-0.002	1	2.4e-05
	VADLFEAR			47.2	2	460.746	919.477	2	919.476	0.001	0	0.00072
	KGLADTALK			41.73	3	458.777	915.539	2	915.539	0	1	0.003
	SLADMIK			35.49	3	389.212	776.41	2	776.41	0	0	0.014
	DITGGLPR			32.89	4	414.733	827.451	2	827.45	0.001	0	0.013
	SWSFGEVK			23.83	1	470.233	938.452	2	938.45	0.003	0	0.12
	GLATTIK			20.12	1	352.221	702.428	2	702.428	0	0	0.38
gene_MESSINA_579	9				23
	GGVPMATPVFDGAK			56.49	3	673.843	1345.67	2	1345.67	0.002	0	5e-06
	ISALGPGGLTR			47.24	4	521.806	1041.6	2	1040.6	1	0	0.00029
	GETQLTPEEK			46.23	3	566.278	1130.54	2	1130.55	-0.005	0	0.00026
	ALMGSNMQR			45.72	3	504.243	1006.47	2	1006.47	0.002	0	0.00017
	YDLSAVGR			44.82	4	441.234	880.454	2	879.445	1.009	0	0.00098
	QAVPTLR			35.15	2	393.23	784.446	2	783.46	0.985	0	0.0082
	GGIVDSVDASR			26.12	2	538.276	1074.54	2	1074.53	0.008	0	0.011
	RGGIVDSVDASR			25.49	1	411.221	1230.64	3	1230.63	0.009	1	0.0093
	VIVSQLHR			24.13	1	476.285	950.556	2	950.566	-0.01	0	0.0055
gene_MESSINA_8464	9				33
	MPSAVGYQPTLAEEMGVLQER			94.73	6	769.376	2305.11	3	2305.11	-0.002	0	1.3e-09
	VALTGLTMAEK			90.3	5	567.315	1132.62	2	1132.62	-0.001	0	1.4e-08
	YTLAGTEVSALLGR			75.14	4	725.898	1449.78	2	1449.78	-0.001	0	1.7e-07
	VGLFGGAGVGK			70.73	6	481.275	960.536	2	960.539	-0.004	0	4.1e-06
	DIAAKGIYPAVDPLDSTSR			60.5	3	995.51	1989.01	2	1988.02	0.984	1	3.3e-06
	GIYPAVDPLDSTSR			50.52	4	745.879	1489.74	2	1489.74	0.002	0	1.8e-05
	VIDLVCPFAK			48.42	3	575.802	1149.59	2	1149.59	-0.003	0	0.00028
	DIAAKGIYPAVDPLDSTSR			32.63	1	664.008	1989	3	1988.02	0.98	1	0.002
	MPSAVGYQPTLAEEMGVLQER	Oxidation (M)	0.400000000000000000000.0	29.22	1	775.042	2322.11	3	2321.1	1.001	0	0.0018
gene_MESSINA_13710	7				23
	VSALGPGGLTR			64.76	7	514.298	1026.58	2	1026.58	0	0	1.1e-05
	GETQLTPEEK			46.23	3	566.278	1130.54	2	1130.55	-0.005	0	0.00026
	ALMGSNMQR			45.72	3	504.243	1006.47	2	1006.47	0.002	0	0.00017
	YDLSAVGR			44.82	4	441.234	880.454	2	879.445	1.009	0	0.00098
	QAVPTLR			35.15	2	393.23	784.446	2	783.46	0.985	0	0.0082
	ADKPLVGTGMER			31.19	3	425.227	1272.66	3	1272.65	0.008	1	0.0012
	VIVSQLHR			24.13	1	476.285	950.556	2	950.566	-0.01	0	0.0055
gene_MESSINA_1456	7				23
	MPSAVGYQPTLAEEMGVLQER			94.73	6	769.376	2305.11	3	2305.11	-0.002	0	1.3e-09
	YTLAGTEVSALLGR			75.14	4	725.898	1449.78	2	1449.78	-0.001	0	1.7e-07
	VGLFGGAGVGK			70.73	6	481.275	960.536	2	960.539	-0.004	0	4.1e-06
	VALVYGQMNEPPGNR			50.63	2	548.944	1643.81	3	1643.81	0.002	0	1.8e-05
	VALVYGQMNEPPGNR			34.62	3	822.914	1643.81	2	1643.81	0.004	0	0.0009
	MPSAVGYQPTLAEEMGVLQER	Oxidation (M)	0.400000000000000000000.0	29.22	1	775.042	2322.11	3	2321.1	1.001	0	0.0018
	QIAELGIYPAVDPLDSTSR			20.29	1	682.361	2044.06	3	2044.05	0.015	0	0.012
gene_MESSINA_7466	7				21
	EAGEALATSK			93.34	5	488.75	975.486	2	975.487	-0.001	0	2e-08
	EAGEALATSKR			78.14	4	566.801	1131.59	2	1131.59	0	1	8e-07
	IAFTGSTPVGAHIMK	Oxidation (M)	0.000000000000040.0	58.4	4	515.941	1544.8	3	1544.8	0	0	3.3e-06
	EAGEALATSKR			46.55	4	378.204	1131.59	3	1131.59	0.002	1	0.00011
	MMLDHYQQTK			44.94	2	432.203	1293.59	3	1293.59	0.003	0	6.1e-05
	MMLDHYQQTK			29.73	1	648.312	1294.61	2	1293.59	1.025	0	0.0016
	IAFTGSTPVGAHIMK	Oxidation (M)	0.000000000000040.0	26.15	1	773.91	1545.81	2	1544.8	1.004	0	0.0061
gene_MESSINA_1828	6				10
	TAIAEGLAQR			56.19	2	515.286	1028.56	2	1028.56	-0.005	0	4.4e-05
	AIDLIDEAASR			31.13	2	587.313	1172.61	2	1172.6	0.007	0	0.019
	IDMSEFMEK			30.98	1	565.251	1128.49	2	1128.48	0.004	0	0.0012
	WTGIPVSK			25.78	2	444.254	886.493	2	886.491	0.002	0	0.013
	TIQVLQR			22.67	2	429.264	856.513	2	856.513	0	0	0.19
	GKLDPVIGRDDEIR			20.65	1	792.436	1582.86	2	1581.85	1.01	2	0.012
gene_MESSINA_13099	5				11
	IINEPTAAALAYGMDK			94.46	5	839.43	1676.85	2	1676.84	0.002	0	1.4e-09
	IINEPTAAALAYGMDK			56.32	1	559.956	1676.85	3	1676.84	0.003	0	6.4e-06
	FDLADIPPAPR			46.43	2	606.324	1210.63	2	1210.63	-0.001	0	0.00028
	NTTIPTK			34.91	2	387.724	773.433	2	773.428	0.005	0	0.014
	IAGLEVK			27.61	1	365.228	728.441	2	728.443	-0.002	0	0.066
gene_MESSINA_24861	5				11
	IFGPVTR			37.31	6	395.235	788.455	2	788.454	0.001	0	0.01
	IISLAPEVL			33.06	2	477.796	953.576	2	953.58	-0.003	0	0.0014
	ADGSLIR			31.81	1	366.205	730.396	2	730.397	-0.001	0	0.037
	MIQMQTVLDAADNSGAR	Oxidation (M)	0.00040000000000000.0	20.62	1	918.935	1835.86	2	1835.85	0.005	0	0.065
	LEPIGTR			20.34	1	393.736	785.458	2	784.444	1.014	0	0.15
gene_MESSINA_2777	5				20
	LLDQGQAGDNVGVLLR			70	1	834.456	1666.9	2	1666.9	-0.002	0	2.7e-07
	TTLTAAITK			52.34	4	460.276	918.538	2	918.539	0	0	0.00016
	TTCTGVEMFR			44.64	3	595.753	1189.49	2	1189.49	-0.001	0	0.00016
	EHILLSR			41.54	11	434.256	866.498	2	866.497	0.001	0	0.0013
	EHILLSR	Glu->pyro-Glu (N-term E)	3.0000000.0	21.63	1	425.249	848.483	2	848.487	-0.004	0	0.11
gene_MESSINA_3464	5				10
	KGLADTALK			41.73	3	458.777	915.539	2	915.539	0	1	0.003
	VTELFEAR			31.12	1	482.76	963.505	2	963.503	0.003	0	0.009
	TADSGYLTR			31.03	3	492.25	982.486	2	982.472	0.014	0	0.012
	AQRVTIDDK			24.47	2	523.778	1045.54	2	1044.56	0.985	1	0.071
	SWSFGEVK			23.83	1	470.233	938.452	2	938.45	0.003	0	0.12
gene_MESSINA_9746	5				18
	EAGEALATSK			93.34	5	488.75	975.486	2	975.487	-0.001	0	2e-08
	EAGEALATSKR			78.14	4	566.801	1131.59	2	1131.59	0	1	8e-07
	IAFTGSTPVGSHIMK			76.46	4	515.941	1544.8	3	1544.8	0	0	1.1e-06
	EAGEALATSKR			46.55	4	378.204	1131.59	3	1131.59	0.002	1	0.00011
	IAFTGSTPVGSHIMK			26.15	1	773.91	1545.81	2	1544.8	1.004	0	0.0061
gene_MESSINA_1006	4				5
	QLPDKAIDLIDEAASR	Gln->pyro-Glu (N-term Q)	2.0000000000000000.0	35.82	1	580.309	1737.91	3	1736.89	1.012	1	0.0032
	AIDLIDEAASR			31.13	2	587.313	1172.61	2	1172.6	0.007	0	0.019
	IDMSEFMEK			30.98	1	565.251	1128.49	2	1128.48	0.004	0	0.0012
	QLPDKAIDLIDEAASR	Gln->pyro-Glu (N-term Q)	2.0000000000000000.0	26.23	1	869.453	1736.89	2	1736.89	-0.002	1	0.0035
gene_MESSINA_12357	4				17
	TTLTAALTK			52.34	4	460.276	918.538	2	918.539	0	0	0.00016
	EHILLSR			41.54	11	434.256	866.498	2	866.497	0.001	0	0.0013
	EHILLSR	Glu->pyro-Glu (N-term E)	3.0000000.0	21.63	1	425.249	848.483	2	848.487	-0.004	0	0.11
	GTKREDVER			21.34	1	363.86	1088.56	3	1088.56	0.002	2	0.098
gene_MESSINA_1333	4				10
	SAEGSYLAGPDDIYVSPSQIR			57.13	1	1113.04	2224.07	2	2224.07	0.004	0	4.4e-06
	SAEGSYLAGPDDIYVSPSQIR			53.05	3	742.362	2224.06	3	2224.07	-0.001	0	1.1e-05
	AYNTVIPSSGK			52.91	2	568.799	1135.58	2	1135.59	-0.004	0	6.7e-05
	MNLTELK			35.21	4	424.734	847.453	2	847.447	0.006	0	0.016
gene_MESSINA_13713	4				20
	VVGQLGQVLGPR			86.25	9	611.867	1221.72	2	1221.72	0.001	0	1.6e-08
	VGTVTPDVASAVK			60.34	5	622.349	1242.68	2	1242.68	0.001	0	3.1e-05
	GGDLNYDVVIASPDAMR			42.33	1	896.937	1791.86	2	1791.85	0.014	0	0.00011
	GLMPNPK			29.95	5	378.707	755.4	2	755.4	0	0	0.0075
gene_MESSINA_1783	4				11
	STPFAAQVAAER			53.04	4	624.826	1247.64	2	1246.63	1.007	0	1.1e-05
	KSTPFAAQVAAER			44.53	4	459.253	1374.74	3	1374.73	0.011	1	0.001
	KSTPFAAQVAAER			29.57	1	688.371	1374.73	2	1374.73	0.001	1	0.0056
	AGLAAQEYGLK			23.65	2	560.804	1119.59	2	1119.59	0.001	0	0.0085
gene_MESSINA_23940	4				20
	AVAAGMNPMDLKR			75.02	3	458.904	1373.69	3	1372.69	0.995	1	1.1e-07
	AVAAGMNPMDLKR			69.02	6	687.354	1372.69	2	1372.69	-0.001	1	4.3e-07
	AVAAGMNPMDLK			60.3	5	609.305	1216.6	2	1216.59	0.001	0	2.2e-06
	APGFGDR			41.17	6	360.675	719.335	2	718.34	0.995	0	0.0022
gene_MESSINA_769	4				22
	TTLTAALTR			84	7	474.28	946.546	2	946.545	0.001	0	1.4e-07
	KLLDEGR			53.04	3	415.74	829.465	2	829.466	-0.001	1	0.00028
	EHILLSR			41.54	11	434.256	866.498	2	866.497	0.001	0	0.0013
	EHILLSR	Glu->pyro-Glu (N-term E)	3.0000000.0	21.63	1	425.249	848.483	2	848.487	-0.004	0	0.11
gene_MESSINA_10	3				14
	AAVEEGVVPGGGVALVR			65.71	6	790.445	1578.88	2	1578.87	0.003	0	1.3e-06
	APGFGDR			41.17	6	360.675	719.335	2	718.34	0.995	0	0.0022
	LAGGVAVIK			28.97	2	414.271	826.527	2	826.528	0	0	0.017
gene_MESSINA_10415	3				11
	NAEPPDEETAR			51.42	3	614.776	1227.54	2	1227.54	0.001	0	2e-05
	LSALGPGGLSR			46.19	4	514.299	1026.58	2	1026.58	0.001	0	0.00074
	SIGPYSLITQQPLGGK			45.71	4	829.959	1657.9	2	1657.9	0	0	5.2e-05
gene_MESSINA_10672	3				6
	GVIVQYGGQTPLK			43.76	2	680.384	1358.75	2	1358.76	-0.003	0	0.00023
	ATGFPIAK			33.97	3	402.734	803.453	2	803.454	-0.001	0	0.0017
	SVGEVMAIGR			26.14	1	509.773	1017.53	2	1017.53	0.004	0	0.0096
gene_MESSINA_11260	3				10
	DVSGEGVQQALLK			89.59	4	672.361	1342.71	2	1342.71	-0.001	0	9.3e-09
	TLLAETLAR			61.19	5	494.296	986.577	2	986.576	0.001	0	3.3e-05
	SNILLIGPTGSGK			24	1	628.867	1255.72	2	1255.71	0.005	0	0.17
gene_MESSINA_1256	3				16
	TTLTAAITK			52.34	4	460.276	918.538	2	918.539	0	0	0.00016
	EHILLSR			41.54	11	434.256	866.498	2	866.497	0.001	0	0.0013
	EHILLSR	Glu->pyro-Glu (N-term E)	3.0000000.0	21.63	1	425.249	848.483	2	848.487	-0.004	0	0.11
gene_MESSINA_16215	3				11
	TTLTAAITK			52.34	4	460.276	918.538	2	918.539	0	0	0.00016
	EHILLAR			39.63	6	426.258	850.501	2	850.502	-0.002	0	0.0017
	IGEDAIR			26.72	1	387.218	772.42	2	772.408	0.013	0	0.11
gene_MESSINA_1658	3				9
	FPGVDPLLGPEMK			68.12	4	700.367	1398.72	2	1398.72	-0.002	0	4.1e-07
	GVIVQYGGQTPLK			43.76	2	680.384	1358.75	2	1358.76	-0.003	0	0.00023
	ATGFPIAK			33.97	3	402.734	803.453	2	803.454	-0.001	0	0.0017
gene_MESSINA_20727	3				10
	LVDIVDPNDKTVDALMK			57.68	5	629.347	1885.02	3	1884.99	0.034	1	3.9e-06
	TVDALMK			27.48	2	389.213	776.412	2	776.41	0.002	0	0.075
	GPIPLPTR			23.42	3	425.76	849.506	2	849.507	-0.001	0	0.0064
gene_MESSINA_2425	3				15
	VGLFGGAGVGK			70.73	6	481.275	960.536	2	960.539	-0.004	0	4.1e-06
	TVNMMELIR			58.56	6	553.788	1105.56	2	1105.56	-0.001	0	4.4e-05
	VIDLVCPFAK			48.42	3	575.802	1149.59	2	1149.59	-0.003	0	0.00028
gene_MESSINA_30384	3				9
	FATSDLNDLYR			89.92	5	657.821	1313.63	2	1313.62	0.003	0	2.7e-08
	SLADMIK			35.49	3	389.212	776.41	2	776.41	0	0	0.014
	SWSFGEVK			23.83	1	470.233	938.452	2	938.45	0.003	0	0.12
gene_MESSINA_38419	3				6
	LVPGFEAPVMLAYSAR			73.82	3	860.957	1719.9	2	1719.9	-0.002	0	1.2e-07
	LVPGFEAPVMLAYSAR			35.94	1	574.307	1719.9	3	1719.9	-0.003	0	0.00067
	TATFMPK			24.4	2	398.209	794.403	2	794.4	0.003	0	0.061
gene_MESSINA_4721	3				10
	GAEYVVDFLPK			58.59	8	619.326	1236.64	2	1236.64	-0.002	0	1.9e-05
	QKGHTELYR	Gln->pyro-Glu (N-term Q)	2.000000000.0	23.05	1	372.194	1113.56	3	1113.56	0.002	1	0.019
	MITAVVK	Oxidation (M)	0.4000000.0	21.82	1	389.229	776.443	2	776.447	-0.003	0	0.24
gene_MESSINA_5795	3				3
	ALEYGMPPTAGEGIGIDR			61.09	1	923.957	1845.9	2	1845.89	0.005	0	3.1e-05
	ASFANIR			21.84	1	390.216	778.418	2	777.413	1.005	0	0.15
	ALEYGMPPTAGEGIGIDR			21.39	1	616.646	1846.92	3	1845.89	1.023	0	0.051
gene_MESSINA_623	3				11
	MPSAVGYQPTLAEEMGVLQER			94.73	6	769.376	2305.11	3	2305.11	-0.002	0	1.3e-09
	YTLAGTEVSALLGR			75.14	4	725.898	1449.78	2	1449.78	-0.001	0	1.7e-07
	MPSAVGYQPTLAEEMGVLQER	Oxidation (M)	0.400000000000000000000.0	29.22	1	775.042	2322.11	3	2321.1	1.001	0	0.0018
gene_MESSINA_8714	3				10
	FTQAGSEVSALLGR			62.1	4	718.379	1434.74	2	1434.75	-0.003	0	1.5e-06
	VIDLIEPYAK			49.97	4	580.832	1159.65	2	1159.65	0.001	0	2.1e-05
	KIAELGIYPAVDPLDSTSR			31.52	2	682.367	2044.08	3	2044.08	-0.006	1	0.032
gene_MESSINA_9947	3				6
	FDLADIPPAPR			46.43	2	606.324	1210.63	2	1210.63	-0.001	0	0.00028
	NTTIPTKK			35.6	2	451.769	901.523	2	901.523	0	1	0.0088
	NTTIPTK			34.91	2	387.724	773.433	2	773.428	0.005	0	0.014
P00761	3				24
	LSSPATLNSR			60.7	9	523.285	1044.56	2	1044.56	0	0	3.8e-05
	VATVSLPR			54.73	12	421.759	841.503	2	841.502	0.001	0	8e-05
	LGEHNIDVLEGNEQFINAAK			47.05	3	737.707	2210.1	3	2210.1	0.002	0	3.9e-05
gene_MESSINA_10594	2				6
	FGLLEMSR			47.35	3	476.75	951.485	2	951.485	0	0	0.00035
	YLVLMPNNPR			36.77	3	608.83	1215.64	2	1215.64	0.002	0	0.0019
gene_MESSINA_12400	2				5
	LDIVENR			35.09	4	429.738	857.461	2	857.461	0.001	0	0.011
	AIESLTLDR			21.02	1	509.286	1016.56	2	1016.55	0.006	0	0.15
gene_MESSINA_1244	2				2
	IGAASNLR			33.29	1	401.23	800.445	2	800.45	-0.006	0	0.058
	QALADGSLK			21.06	1	452.258	902.501	2	901.487	1.014	0	0.46
gene_MESSINA_1318	2				6
	VADLFEAR			47.2	2	460.746	919.477	2	919.476	0.001	0	0.00072
	DITGGLPR			32.89	4	414.733	827.451	2	827.45	0.001	0	0.013
gene_MESSINA_13466	2				3
	VSAFVEK			22.69	2	390.21	778.405	2	778.423	-0.017	0	0.24
	IPVIMSGGSGTR	Oxidation (M)	0.000040000000.0	22	1	595.807	1189.6	2	1189.61	-0.012	0	0.062
gene_MESSINA_13485	2				3
	DAPIQDWVK			24.17	2	536.779	1071.54	2	1070.54	1.004	0	0.0062
	GSAVNPVLR			22.28	1	457.264	912.513	2	911.519	0.994	0	0.017
gene_MESSINA_13830	2				2
	FALGENVK			29.41	1	439.751	877.488	2	876.471	1.017	0	0.026
	LGTIEAGK			29.09	1	394.731	787.448	2	787.444	0.004	0	0.081
gene_MESSINA_1404	2				4
	ALSMDAVQK			40.9	2	481.754	961.493	2	961.49	0.003	0	0.00018
	TTIGFGSPNK			40.26	2	511.766	1021.52	2	1020.52	0.993	0	0.0023
gene_MESSINA_14359	2				2
	LGQIEAAR			33.82	1	429.245	856.476	2	856.477	-0.001	0	0.013
	ISSAEIR			25.29	1	388.218	774.421	2	774.424	-0.002	0	0.18
gene_MESSINA_14815	2				2
	VEATGLK			29.25	1	359.206	716.398	2	716.407	-0.009	0	0.17
	SDVALLK			28.38	1	373.227	744.439	2	744.438	0.001	0	0.067
gene_MESSINA_15054	2				8
	DVSGEGVQQALLK			89.59	4	672.361	1342.71	2	1342.71	-0.001	0	9.3e-09
	LIEGTVASVPPQGGR			66.47	4	740.91	1479.81	2	1479.81	0.002	0	5.9e-07
gene_MESSINA_16417	2				3
	VEVVTPEDYMGDVMGDLNR			70.03	2	1069.99	2137.97	2	2137.97	0.003	0	2.7e-07
	VEVVTPEDYMGDVMGDLNR			49.57	1	713.662	2137.96	3	2137.97	-0.003	0	2.2e-05
gene_MESSINA_17451	2				6
	TAIAIDAIINQK			48.91	2	635.872	1269.73	2	1269.73	0	0	5e-05
	ELIIGDR			40.51	4	408.235	814.455	2	814.455	0	0	0.0038
gene_MESSINA_19251	2				10
	LDNVVYR			54.52	6	439.74	877.466	2	877.466	0	0	0.00016
	MGFGSTR			38.63	4	378.179	754.344	2	754.343	0.001	0	0.0018
gene_MESSINA_20585	2				6
	GLVVPVLR			47.51	5	426.787	851.56	2	851.559	0	0	3e-05
	AATEALKR			20.18	1	430.253	858.492	2	858.492	0	1	0.078
gene_MESSINA_21508	2				2
	GVGLGMKPPK	Oxidation (M)	0.0000040000.0	30.8	1	500.295	998.576	2	998.558	0.018	1	0.025
	GVGLGMKPPK	Acetyl (Protein N-term); Oxidation (M)	1.0000040000.0	21.5	1	521.302	1040.59	2	1040.57	0.021	1	0.21
gene_MESSINA_22061	2				7
	LGTVLGPR			48.9	2	406.753	811.492	2	811.492	0	0	0.00023
	GLMPNPK			29.95	5	378.707	755.4	2	755.4	0	0	0.0075
gene_MESSINA_22386	2				5
	ELIIGDR			40.51	4	408.235	814.455	2	814.455	0	0	0.0038
	SVDAMIPIGR	Oxidation (M)	0.0000400000.0	29.71	1	537.784	1073.55	2	1073.55	0	0	0.0055
gene_MESSINA_22932	2				3
	ADEVQTLK			58.9	1	452.242	902.469	2	902.471	-0.002	0	6.7e-05
	TATFMPK			24.4	2	398.209	794.403	2	794.4	0.003	0	0.061
gene_MESSINA_23323	2				7
	KLLDEGR			53.04	3	415.74	829.465	2	829.466	-0.001	1	0.00028
	TVGAGVVSK			46.92	4	409.243	816.471	2	816.471	0	0	0.0012
gene_MESSINA_23654	2				4
	AVIAESFER			40.07	3	511.27	1020.52	2	1020.52	0.001	0	0.0047
	GTFANIR			21.84	1	390.216	778.418	2	777.413	1.005	0	0.15
gene_MESSINA_24958	2				5
	VGAEGIR			31.94	4	351.2	700.385	2	700.387	-0.002	0	0.024
	LNGAEIAR			26.82	1	422.241	842.467	2	842.461	0.006	0	0.06
gene_MESSINA_25289	2				7
	FATSDLNDLYR			89.92	5	657.821	1313.63	2	1313.62	0.003	0	2.7e-08
	LQVVEAFR			33.26	2	481.278	960.541	2	960.539	0.001	0	0.0085
gene_MESSINA_26591	2				12
	AGDVVAVR			75.32	6	393.728	785.441	2	785.44	0.001	0	9.2e-07
	LDNVVYR			54.52	6	439.74	877.466	2	877.466	0	0	0.00016
gene_MESSINA_26942	2				10
	VGLFGGAGVGK			70.73	6	481.275	960.536	2	960.539	-0.004	0	4.1e-06
	FTQAGSEVSALLGR			62.1	4	718.379	1434.74	2	1434.75	-0.003	0	1.5e-06
gene_MESSINA_27736	2				8
	APGFGDR			41.17	6	360.675	719.335	2	718.34	0.995	0	0.0022
	LAGGVAVIR			29.45	2	428.771	855.528	2	854.534	0.994	0	0.026
gene_MESSINA_28700	2				10
	ETLNADIPLAADHFR			91.46	8	561.621	1681.84	3	1681.84	0	0	2.7e-09
	ETLNADIPLAADHFR			44.66	2	841.93	1681.85	2	1681.84	0.003	0	6.5e-05
gene_MESSINA_2988	2				5
	VGIGPGSICTTR			61.31	3	603.802	1205.59	2	1205.59	-0.001	0	1.8e-06
	LVPEGIEGR			32.89	2	485.273	968.532	2	968.529	0.003	0	0.00082
gene_MESSINA_30065	2				4
	IAGLDVK			48.02	3	358.222	714.429	2	714.428	0.001	0	0.00061
	IAGLDVKR			30.9	1	436.267	870.52	2	870.529	-0.009	1	0.029
gene_MESSINA_30942	2				11
	GTKRDDVER			60.14	4	359.189	1074.54	3	1074.54	0.002	2	4.3e-05
	TVGAGVVAK			54.25	7	401.245	800.476	2	800.476	0	0	0.00019
gene_MESSINA_3106	2				8
	VAEPLITLAK			69.35	7	527.829	1053.64	2	1053.64	0	0	1.6e-06
	RVAEPLITLAK			22.63	1	605.879	1209.74	2	1209.74	-0.001	1	0.0075
gene_MESSINA_3107	2				9
	TEVELLK			44.64	7	416.246	830.478	2	830.475	0.003	0	0.0035
	AENIYYIGDLIQR			28.29	2	784.911	1567.81	2	1566.8	1.004	0	0.0022
gene_MESSINA_32114	2				4
	NNPLLVGEAGVGK			47.18	3	634.353	1266.69	2	1266.69	-0.003	0	0.00063
	TAIAEGLAK			27.61	1	437.249	872.483	2	872.497	-0.014	0	0.087
gene_MESSINA_33091	2				6
	LSSGELR			31.79	3	381.212	760.41	2	760.408	0.002	0	0.016
	IEYDPNR			29.05	3	453.72	905.426	2	905.424	0.002	0	0.021
gene_MESSINA_33632	2				2
	NNPILIGEPGVGK			28.81	1	654.359	1306.7	2	1306.72	-0.022	0	0.002
	ALDVIDEASALVR			21.82	1	458.248	1371.72	3	1370.74	0.982	0	0.098
gene_MESSINA_34676	2				5
	ELIIGDR			40.51	4	408.235	814.455	2	814.455	0	0	0.0038
	EAYPGDVFYLHSR			20.42	1	777.387	1552.76	2	1552.73	0.028	0	0.012
gene_MESSINA_35013	2				7
	TFGMEGMFR			51.37	4	538.238	1074.46	2	1074.46	-0.001	0	1.5e-05
	GFLLGGTAGR			34.99	3	474.766	947.517	2	947.519	-0.002	0	0.011
gene_MESSINA_35036	2				2
	DLGMALK			27.65	1	374.705	747.395	2	746.4	0.996	0	0.061
	EILEEALGR			21.51	1	515.788	1029.56	2	1028.55	1.011	0	0.35
gene_MESSINA_35314	2				11
	LSGGVAVLK			56.3	5	422.269	842.523	2	842.523	0.001	0	8e-05
	APGFGDR			41.17	6	360.675	719.335	2	718.34	0.995	0	0.0022
gene_MESSINA_38421	2				8
	FATSDLNDLYR			89.92	5	657.821	1313.63	2	1313.62	0.003	0	2.7e-08
	SLADMLK			35.49	3	389.212	776.41	2	776.41	0	0	0.014
gene_MESSINA_38422	2				7
	ALMGSNMQR			45.72	3	504.243	1006.47	2	1006.47	0.002	0	0.00017
	SIGPYSLITQQPLGGK			45.71	4	829.959	1657.9	2	1657.9	0	0	5.2e-05
gene_MESSINA_38645	2				2
	QGISETLNR			22.76	1	509.271	1016.53	2	1016.52	0.002	0	0.27
	RKIVQPDK			22.16	1	492.294	982.573	2	982.592	-0.019	2	0.094
gene_MESSINA_3984	2				9
	ADLDVIMIAPK			82.98	7	593.33	1184.64	2	1184.65	-0.002	0	2e-07
	ADLDVIMIAPK	Oxidation (M)	0.00000040000.0	48.19	2	601.331	1200.65	2	1200.64	0.005	0	5.6e-05
gene_MESSINA_39864	2				4
	AGTPLLEIVSEPDMR			51.41	3	814.422	1626.83	2	1626.83	0	0	1.5e-05
	AGTPLLEIVSEPDMR			22.82	1	543.283	1626.83	3	1626.83	-0.003	0	0.0072
gene_MESSINA_39943	2				11
	ADLGAIQNR			82.88	7	479.26	956.506	2	956.504	0.002	0	1.8e-07
	ELAVQSANATNSASDR			70.6	4	817.394	1632.77	2	1632.77	0.003	0	5.3e-07
gene_MESSINA_4616	2				7
	LDNVVYR			54.52	6	439.74	877.466	2	877.466	0	0	0.00016
	LSDYATQLR			30.34	1	533.779	1065.54	2	1065.55	-0.001	0	0.004
gene_MESSINA_4961	2				5
	ELIIGDR			40.51	4	408.235	814.455	2	814.455	0	0	0.0038
	SIDAMVPVGR			21.62	1	522.771	1043.53	2	1043.54	-0.016	0	0.036
gene_MESSINA_5275	2				4
	NTTIPTKK			35.6	2	451.769	901.523	2	901.523	0	1	0.0088
	NTTIPTK			34.91	2	387.724	773.433	2	773.428	0.005	0	0.014
gene_MESSINA_5667	2				7
	MILPDTVGTGGDSHTR			60.75	3	552.938	1655.79	3	1655.79	-0.002	0	2e-06
	IPLIIGR			41.16	4	391.268	780.521	2	780.522	-0.001	0	0.00011
gene_MESSINA_6323	2				4
	NTTIPTKK			35.6	2	451.769	901.523	2	901.523	0	1	0.0088
	NTTIPTK			34.91	2	387.724	773.433	2	773.428	0.005	0	0.014
gene_MESSINA_6476	2				6
	GVAMNPVDHPHGGGEGR			33.43	3	562.932	1685.78	3	1685.77	0.006	0	0.00073
	LEYDPNR			29.05	3	453.72	905.426	2	905.424	0.002	0	0.021
gene_MESSINA_6477	2				7
	LGEFALTR			52.79	4	453.754	905.494	2	905.497	-0.003	0	0.00025
	QHVPVLVNENMVGHK	Gln->pyro-Glu (N-term Q)	2.000000000000000.0	28.35	3	562.288	1683.84	3	1682.86	0.985	0	0.0022
gene_MESSINA_6479	2				3
	VNIEEIR			27.78	2	437.255	872.496	2	871.476	1.02	0	0.075
	LNGAEIAR			26.82	1	422.241	842.467	2	842.461	0.006	0	0.06
gene_MESSINA_6652	2				4
	AFLPGSLVDVRPVR			35.37	2	509.299	1524.87	3	1524.88	-0.003	1	0.001
	NNVVVSR			29.34	2	394.224	786.433	2	786.435	-0.002	0	0.026
gene_MESSINA_7239	2				8
	AAVEEGILPGGGVALLR			43.31	2	811.467	1620.92	2	1620.92	-0.001	0	9.7e-05
	APGFGDR			41.17	6	360.675	719.335	2	718.34	0.995	0	0.0022
gene_MESSINA_7639	2				4
	GDVPGLVK			43.09	3	392.732	783.45	2	783.449	0.001	0	0.001
	EAAMRGDVPGLVK			27.11	1	448.242	1341.7	3	1341.71	-0.004	1	0.0029
gene_MESSINA_825	2				5
	DLGQLVAR			45.45	3	436.255	870.496	2	870.492	0.003	0	0.00092
	GGPGMQEMLYPTSYLK			28.05	2	886.423	1770.83	2	1770.83	-0.001	0	0.0023
gene_MESSINA_9899	2				4
	QNGLVVGR			41.48	1	422.249	842.484	2	841.477	1.007	0	0.0026
	QAKEAEDAAKK			29.27	3	397.208	1188.6	3	1187.62	0.987	2	0.011
O77727	2				10
	VLDELTLTK			57.59	4	516.303	1030.59	2	1030.59	0	0	3.9e-05
	LAADDFR			45.05	6	404.204	806.393	2	806.392	0.001	0	0.0011
gene_MESSINA_10016	1				1
	TAATALGR			20.34	1	380.718	759.422	2	759.424	-0.002	0	0.56
gene_MESSINA_10047	1				1
	IDRETQLAR			20.67	1	551.301	1100.59	2	1100.59	-0.006	1	0.054
gene_MESSINA_10081	1				1
	ILPEAFAVVK			20.16	1	543.822	1085.63	2	1085.65	-0.019	0	0.15
gene_MESSINA_10086	1				2
	VLEDLTR			21.6	2	423.24	844.466	2	844.465	0.001	0	0.42
gene_MESSINA_10089	1				1
	ELAAQVAK			30.83	1	415.242	828.469	2	828.47	-0.001	0	0.02
gene_MESSINA_10311	1				1
	TALFASDPNWGR			28.5	1	667.833	1333.65	2	1333.64	0.009	0	0.0031
gene_MESSINA_10382	1				1
	LDSPSRK			29.89	1	401.727	801.439	2	801.434	0.004	1	0.053
gene_MESSINA_10446	1				2
	NLIDEASMTFSK	Oxidation (M)	0.000000040000.0	23.03	2	686.34	1370.67	2	1370.64	0.028	0	0.013
gene_MESSINA_10459	1				2
	VQLVGDDLFVTNTK			51.56	2	774.917	1547.82	2	1547.82	0	0	1.5e-05
gene_MESSINA_10460	1				2
	EFVPVLAR			27.04	2	465.774	929.533	2	929.533	-0.001	0	0.02
gene_MESSINA_10539	1				1
	GNVALKK			21.93	1	365.227	728.44	2	728.454	-0.014	1	0.14
gene_MESSINA_10557	1				1
	LAELSNR			27.72	1	401.725	801.436	2	801.434	0.001	0	0.11
gene_MESSINA_10605	1				1
	IGATVEK			23.57	1	359.214	716.414	2	716.407	0.007	0	0.26
gene_MESSINA_1061	1				1
	GLEGIKR	Acetyl (Protein N-term)	1.0000000.0	22.56	1	407.743	813.471	2	813.471	0	1	0.11
gene_MESSINA_10636	1				3
	TPQVVDR			48.14	3	407.725	813.436	2	813.434	0.002	0	0.00043
gene_MESSINA_10668	1				1
	IMMGSERR			24.69	1	490.248	978.481	2	978.474	0.007	1	0.085
gene_MESSINA_10671	1				4
	IAISSPIAR			36.93	4	464.285	926.555	2	926.555	0	0	0.0044
gene_MESSINA_10706	1				1
	NRRVIQGGK			23.42	1	514.297	1026.58	2	1026.61	-0.025	2	0.012
gene_MESSINA_10713	1				1
	TSDDKAGRR			20.72	1	503.265	1004.52	2	1004.5	0.016	2	0.57
gene_MESSINA_10734	1				3
	QANRSMIK	Oxidation (M)	0.00000400.0	25.51	3	482.26	962.505	2	962.497	0.009	1	0.042
gene_MESSINA_10744	1				1
	EAYPGDVFYLHSR			20.42	1	777.387	1552.76	2	1552.73	0.028	0	0.012
gene_MESSINA_10803	1				3
	SPMVGTFYR			40.9	3	529.261	1056.51	2	1056.51	0.002	0	0.002
gene_MESSINA_10856	1				1
	VLAARVR			28.3	1	392.755	783.496	2	783.508	-0.012	1	0.018
gene_MESSINA_10886	1				1
	WTMSLFAR			22.51	1	506.267	1010.52	2	1010.5	0.018	0	0.13
gene_MESSINA_10897	1				6
	GFAVVADEVR			56.02	6	531.782	1061.55	2	1061.55	-0.001	0	3.8e-05
gene_MESSINA_10960	1				2
	LGATDIK			22.7	2	359.214	716.414	2	716.407	0.007	0	0.32
gene_MESSINA_10965	1				1
	FALGENVK			29.41	1	439.751	877.488	2	876.471	1.017	0	0.026
gene_MESSINA_10994	1				1
	TLAGLTK			21.94	1	352.216	702.418	2	702.428	-0.01	0	0.18
gene_MESSINA_10996	1				1
	QKQQAELK	Gln->pyro-Glu (N-term Q)	2.00000000.0	20.92	1	478.262	954.509	2	954.513	-0.004	1	0.12
gene_MESSINA_1100	1				1
	MLEDILSR			24.89	1	488.756	975.498	2	975.506	-0.008	0	0.31
gene_MESSINA_11055	1				4
	TSLLDYIR			47.36	4	490.774	979.533	2	979.534	-0.001	0	0.0001
gene_MESSINA_11061	1				2
	LIALEAKNAR			23.41	2	549.824	1097.63	2	1097.66	-0.023	1	0.079
gene_MESSINA_11073	1				1
	LDQLAAEGK			26.36	1	473.269	944.523	2	943.497	1.026	0	0.11
gene_MESSINA_11078	1				1
	IDISVLK			21.77	1	394.746	787.477	2	786.485	0.992	0	0.25
gene_MESSINA_11136	1				1
	QAQIHER			25.78	1	441.742	881.47	2	880.451	1.018	0	0.022
gene_MESSINA_11139	1				1
	VIEEQQR			21.44	1	451.751	901.488	2	900.466	1.021	0	0.34
gene_MESSINA_11169	1				1
	GLSDLVK	Acetyl (Protein N-term)	1.0000000.0	22.1	1	387.224	772.434	2	772.433	0.001	0	0.2
gene_MESSINA_11194	1				1
	NIALGSQLR			25.11	1	486.287	970.56	2	970.556	0.004	0	0.039
gene_MESSINA_1122	1				3
	LQAFEGVVIAK			39.95	3	587.846	1173.68	2	1173.68	0.001	0	0.0014
gene_MESSINA_11314	1				1
	LDTGLVR			20.37	1	387.724	773.434	2	772.444	0.989	0	0.43
gene_MESSINA_11373	1				1
	IELEIER			20.39	1	451.26	900.506	2	900.492	0.014	0	0.17
gene_MESSINA_1147	1				1
	AELEWVR			25.48	1	452.252	902.49	2	901.466	1.025	0	0.11
gene_MESSINA_11525	1				1
	KMDVLTR	Oxidation (M)	0.0400000.0	20.08	1	440.239	878.463	2	877.469	0.994	1	0.45
gene_MESSINA_11556	1				4
	VVTQIDSIVR			26.89	4	565.332	1128.65	2	1128.65	0	0	0.034
gene_MESSINA_11570	1				1
	QILEPLER			32.77	1	499.289	996.564	2	996.56	0.003	0	0.0035
gene_MESSINA_11852	1				1
	LSAATQLR			22.2	1	430.264	858.514	2	858.492	0.021	0	0.17
gene_MESSINA_11855	1				1
	SSDVLAR			31.94	1	374.203	746.392	2	746.392	0	0	0.038
gene_MESSINA_11872	1				1
	EQNERIAK			21.35	1	494.757	987.499	2	986.514	0.984	1	0.28
gene_MESSINA_11898	1				2
	AKALEIVR			24.53	2	450.779	899.543	2	898.56	0.983	1	0.12
gene_MESSINA_11918	1				2
	MAVKDPTER			21.46	2	524.272	1046.53	2	1045.52	1.008	1	0.35
gene_MESSINA_11919	1				1
	VSLPIWK			27.6	1	421.756	841.497	2	841.506	-0.009	0	0.042
gene_MESSINA_12003	1				2
	NMLGALSR			29.03	2	431.23	860.445	2	860.454	-0.009	0	0.034
gene_MESSINA_12012	1				1
	EAVTAGR			21.03	1	352.192	702.369	2	702.366	0.003	0	0.22
gene_MESSINA_1206	1				1
	VPAINVNDSVTK			25.91	1	628.847	1255.68	2	1255.68	0.002	0	0.0037
gene_MESSINA_12120	1				2
	LAEEGVSVR			29.51	2	480.268	958.521	2	958.508	0.013	0	0.018
gene_MESSINA_12121	1				3
	RAEEYLK			21.54	3	454.745	907.476	2	907.476	0	1	0.21
gene_MESSINA_12183	1				4
	INTILSR			40.82	4	408.75	815.486	2	815.486	-0.001	0	0.0046
gene_MESSINA_12269	1				1
	VVNLASR			33.15	1	379.726	757.438	2	757.445	-0.006	0	0.013
gene_MESSINA_12308	1				1
	VTGAVER			22.2	1	366.203	730.391	2	730.397	-0.007	0	0.11
gene_MESSINA_12322	1				1
	IVITADAGIR			21.3	1	514.81	1027.61	2	1027.6	0.002	0	0.18
gene_MESSINA_12329	1				1
	ADELGLAR			23.56	1	422.733	843.451	2	843.445	0.006	0	0.17
gene_MESSINA_12358	1				4
	LAQEDPSFR			57.99	4	531.764	1061.51	2	1061.51	0	0	1.9e-05
gene_MESSINA_12375	1				1
	AEIVIMK	Acetyl (Protein N-term); Oxidation (M)	1.0000040.0	20.24	1	431.733	861.451	2	860.468	0.983	0	0.27
gene_MESSINA_12390	1				4
	ELILGDR			40.51	4	408.235	814.455	2	814.455	0	0	0.0038
gene_MESSINA_12396	1				1
	LEADILR			32.27	1	415.246	828.477	2	828.47	0.006	0	0.019
gene_MESSINA_12419	1				1
	RWGPYLAER			28.81	1	383.206	1146.6	3	1146.59	0.003	1	0.039
gene_MESSINA_12424	1				1
	QIDGQFALVHK			21.7	1	628.338	1254.66	2	1254.67	-0.011	0	0.023
gene_MESSINA_1245	1				1
	IPGGFFK			33.52	1	383.219	764.423	2	764.422	0.001	0	0.05
gene_MESSINA_12480	1				1
	NALVNQLN			20.67	1	443.25	884.485	2	884.472	0.013	0	0.1
gene_MESSINA_12507	1				1
	IAVDIGLR			28.38	1	428.766	855.517	2	855.518	0	0	0.033
gene_MESSINA_12517	1				1
	SLDSIDTAAGLTP			30.94	1	630.826	1259.64	2	1259.62	0.013	0	0.0071
gene_MESSINA_12654	1				1
	ITPSVVAFTDK			20.16	1	589.819	1177.62	2	1176.64	0.984	0	0.043
gene_MESSINA_12688	1				2
	QLEAIANK			34.44	2	443.758	885.501	2	885.492	0.01	0	0.015
gene_MESSINA_12728	1				3
	VLGSAVNPVLR			47.96	3	562.843	1123.67	2	1123.67	0	0	7.7e-05
gene_MESSINA_12740	1				2
	VGIGGPVGSGK			34.64	2	464.262	926.51	2	926.519	-0.009	0	0.01
gene_MESSINA_12749	1				1
	IELDSQR			21.69	1	431.228	860.441	2	859.44	1.002	0	0.28
gene_MESSINA_12826	1				1
	VAALIIEMLDAGK			20.88	1	672.388	1342.76	2	1342.75	0.008	0	0.026
gene_MESSINA_12878	1				1
	QRSISSK			21.38	1	403.22	804.426	2	804.445	-0.019	1	0.077
gene_MESSINA_12895	1				1
	TGVIDILR			37.01	1	443.771	885.527	2	885.528	-0.002	0	0.0083
gene_MESSINA_12958	1				1
	GLVALAGK			23.84	1	364.737	727.459	2	727.459	0	0	0.087
gene_MESSINA_13037	1				1
	IIAAEALVR			24.09	1	478.31	954.606	2	954.586	0.02	0	0.05
gene_MESSINA_13074	1				1
	HQKVVEEAPSSILTPELR			20.16	1	509.28	2033.09	4	2032.1	0.994	1	0.12
gene_MESSINA_13130	1				1
	GALEIAR			30.45	1	365.218	728.421	2	728.418	0.003	0	0.03
gene_MESSINA_13165	1				4
	FVAEGWSMK			23.98	4	527.764	1053.51	2	1053.49	0.018	0	0.03
gene_MESSINA_13168	1				1
	LQTAGLR			26.45	1	379.729	757.443	2	757.445	-0.002	0	0.1
gene_MESSINA_1319	1				4
	VYTTTPK			50.3	4	405.224	808.434	2	808.433	0.001	0	0.00032
gene_MESSINA_1320	1				3
	IILPDPK			32.52	3	398.253	794.492	2	794.49	0.002	0	0.0049
gene_MESSINA_13203	1				1
	ISGQDVER			29.05	1	452.724	903.434	2	902.446	0.988	0	0.018
gene_MESSINA_13245	1				1
	LASIADK			28.24	1	359.205	716.396	2	716.407	-0.01	0	0.096
gene_MESSINA_13251	1				6
	GFAVVADEVR			56.02	6	531.782	1061.55	2	1061.55	-0.001	0	3.8e-05
gene_MESSINA_13317	1				1
	ADFALATDR			33.31	1	490.241	978.468	2	978.477	-0.009	0	0.0034
gene_MESSINA_13397	1				1
	IELTWTPK			26.09	1	494.771	987.527	2	986.544	0.983	0	0.035
gene_MESSINA_13426	1				2
	NYTIGDVISR			32.29	2	569.299	1136.58	2	1136.58	0.001	0	0.00094
gene_MESSINA_13430	1				2
	LAAEGLR			22.19	2	365.215	728.415	2	728.418	-0.003	0	0.21
gene_MESSINA_13438	1				1
	KLGSMTNPK			20.24	1	488.27	974.526	2	974.522	0.004	1	0.053
gene_MESSINA_13489	1				1
	IGQAVATR			20.86	1	408.233	814.452	2	814.466	-0.014	0	0.3
gene_MESSINA_1350	1				1
	DASATAIYGSR			40.96	1	556.272	1110.53	2	1110.53	-0.001	0	0.00014
gene_MESSINA_13500	1				2
	ALGVVDR			33.04	2	365.216	728.417	2	728.418	-0.001	0	0.017
gene_MESSINA_13516	1				1
	LGNVAVK			21.19	1	350.722	699.429	2	699.428	0.001	0	0.18
gene_MESSINA_13595	1				1
	LLASASGPR			28.06	1	436.745	871.475	2	870.492	0.983	0	0.062
gene_MESSINA_13624	1				1
	AGAPFEVGRR			21.15	1	530.293	1058.57	2	1058.56	0.009	1	0.04
gene_MESSINA_13630	1				1
	MLNLSLR	Oxidation (M)	0.4000000.0	24.39	1	432.245	862.476	2	861.474	1.002	0	0.17
gene_MESSINA_13668	1				1
	VLVDSVK			21.87	1	380.234	758.453	2	758.454	0	0	0.34
gene_MESSINA_13684	1				1
	EALDEVKR			20.12	1	480.254	958.494	2	958.508	-0.014	1	0.11
gene_MESSINA_13714	1				6
	AQLEEIAK			47.92	6	451.253	900.492	2	900.492	0	0	0.0008
gene_MESSINA_13716	1				1
	MRALVSR	Oxidation (M)	0.4000000.0	21.76	1	425.238	848.462	2	847.47	0.992	1	0.26
gene_MESSINA_13722	1				1
	LDGLAVCEALR			20.08	1	603.301	1204.59	2	1204.59	-0.008	0	0.12
gene_MESSINA_13727	1				3
	GIGPAYEDK			54.02	3	475.237	948.459	2	948.455	0.004	0	0.00013
gene_MESSINA_13743	1				4
	IPLIIGR			41.16	4	391.268	780.521	2	780.522	-0.001	0	0.00011
gene_MESSINA_13776	1				1
	MKHLALR	Oxidation (M)	0.4000000.0	21.39	1	443.256	884.498	2	883.506	0.992	1	0.082
gene_MESSINA_13817	1				1
	SGLASQWDIK			20.04	1	553.276	1104.54	2	1103.56	0.977	0	0.014
gene_MESSINA_13910	1				1
	VSLLDAK			24.82	1	373.234	744.453	2	744.438	0.015	0	0.21
gene_MESSINA_13928	1				2
	SVIDRGGR			23.25	2	430.232	858.449	2	858.467	-0.019	1	0.17
gene_MESSINA_14001	1				3
	LGSLSQR			40.95	3	380.717	759.419	2	759.424	-0.005	0	0.0052
gene_MESSINA_14118	1				1
	IDPATAKR			34.16	1	436.745	871.475	2	870.492	0.983	1	0.015
gene_MESSINA_14175	1				1
	TMLRVEGMTGGPVR			23.93	1	502.258	1503.75	3	1502.77	0.982	1	0.38
gene_MESSINA_14211	1				1
	ELIEIVAR			25.68	1	472.284	942.554	2	941.555	0.999	0	0.1
gene_MESSINA_14214	1				6
	KQFQTWK			32.34	6	483.256	964.498	2	964.513	-0.015	1	0.0093
gene_MESSINA_14220	1				2
	MGISHSK			21.18	2	380.194	758.374	2	758.374	-0.001	0	0.21
gene_MESSINA_14233	1				1
	KGLDAAK			34.28	1	352.209	702.404	2	701.407	0.997	1	0.022
gene_MESSINA_14238	1				1
	KVSELTEEEK			25.09	1	596.323	1190.63	2	1190.6	0.028	1	0.0071
gene_MESSINA_14280	1				1
	GIDFSNTR			20.68	1	455.226	908.438	2	908.435	0.002	0	0.2
gene_MESSINA_14285	1				1
	MVSSGTEATMSAIR			30.59	1	720.849	1439.68	2	1439.67	0.008	0	0.0014
gene_MESSINA_14335	1				1
	EAVTAGVK	Glu->pyro-Glu (N-term E)	3.00000000.0	23.36	1	379.216	756.416	2	755.418	0.999	0	0.079
gene_MESSINA_14344	1				6
	GFAVVADEVR			56.02	6	531.782	1061.55	2	1061.55	-0.001	0	3.8e-05
gene_MESSINA_14481	1				5
	LNQLAEQPR			24.3	5	534.793	1067.57	2	1067.57	0	0	0.019
gene_MESSINA_14500	1				1
	AGVEAFKDR			23.91	1	496.763	991.512	2	991.509	0.003	1	0.013
gene_MESSINA_14545	1				1
	TALAEGLAK			27.61	1	437.249	872.483	2	872.497	-0.014	0	0.087
gene_MESSINA_14579	1				1
	VSTNLNPGR			33.68	1	479.262	956.51	2	956.504	0.006	0	0.0018
gene_MESSINA_1459	1				1
	SSTPKVLHK			25.5	1	499.305	996.596	2	995.576	1.019	1	0.052
gene_MESSINA_14737	1				2
	DAGLIEAR			29.64	2	423.228	844.442	2	843.445	0.997	0	0.046
gene_MESSINA_14765	1				1
	SQALDAVIDK			21.28	1	530.275	1058.54	2	1058.56	-0.026	0	0.15
gene_MESSINA_14873	1				1
	EKQAEIKNMER	Oxidation (M)	0.00000000400.0	26.12	1	696.368	1390.72	2	1390.69	0.034	2	0.047
gene_MESSINA_14882	1				2
	IAAVEQLR			25.48	2	450.27	898.525	2	898.524	0.001	0	0.071
gene_MESSINA_14887	1				1
	ASDIIDLEK			21.3	1	502.262	1002.51	2	1002.52	-0.014	0	0.17
gene_MESSINA_14930	1				1
	IAFGEVDK			28.67	1	439.735	877.455	2	877.455	0	0	0.066
gene_MESSINA_14937	1				1
	FVGVKDK			33.8	1	396.735	791.456	2	791.454	0.001	1	0.015
gene_MESSINA_14945	1				1
	ENITAALEK			28.83	1	495.272	988.53	2	987.524	1.006	0	0.012
gene_MESSINA_14969	1				1
	QRDLFSLAAMLKR			21.78	1	517.288	1548.84	3	1547.86	0.98	2	0.11
gene_MESSINA_15019	1				1
	LLDAAIK			21.47	1	372.241	742.467	2	742.459	0.008	0	0.1
gene_MESSINA_15053	1				3
	AYDIYSR			30.18	3	444.219	886.423	2	886.418	0.004	0	0.019
gene_MESSINA_15237	1				1
	IVNFAEVK			24.73	1	460.263	918.511	2	918.517	-0.006	0	0.15
gene_MESSINA_1524	1				1
	YGVNDLR			38.1	1	418.719	835.423	2	835.419	0.004	0	0.013
gene_MESSINA_15326	1				1
	IVKPWDEK			24.86	1	508.275	1014.54	2	1013.55	0.982	1	0.14
gene_MESSINA_1540	1				2
	MSQKVAK	Oxidation (M)	0.4000000.0	23.91	2	404.222	806.429	2	806.432	-0.003	1	0.097
gene_MESSINA_15514	1				1
	YMNPEIGR			21.96	1	490.236	978.458	2	978.459	-0.001	0	0.18
gene_MESSINA_15565	1				1
	EVPVAIQK			27.64	1	442.268	882.521	2	882.517	0.003	0	0.013
gene_MESSINA_15615	1				5
	SGTLTYEAVK			70.77	5	534.782	1067.55	2	1067.55	0.001	0	9.7e-07
gene_MESSINA_15867	1				1
	LAQGAKPGK			21.76	1	435.27	868.526	2	868.513	0.013	1	0.046
gene_MESSINA_15901	1				3
	AIAAELIK			27.1	3	414.763	827.512	2	827.512	0	0	0.056
gene_MESSINA_16196	1				1
	LNQNLLK			24.91	1	421.751	841.488	2	841.502	-0.014	0	0.072
gene_MESSINA_16256	1				2
	ALLDMAAK	Oxidation (M)	0.00004000.0	21.31	2	424.736	847.457	2	847.447	0.009	0	0.12
gene_MESSINA_16267	1				5
	YILDEVK			28.71	5	440.25	878.485	2	878.475	0.01	0	0.052
gene_MESSINA_16420	1				8
	LGAAVGASR			48.28	8	401.232	800.449	2	800.45	-0.001	0	0.0018
gene_MESSINA_1644	1				1
	NLTLTTK			20.72	1	396.231	790.447	2	789.46	0.987	0	0.31
gene_MESSINA_16459	1				1
	ADVQLGLR			23.09	1	436.252	870.489	2	870.492	-0.003	0	0.12
gene_MESSINA_16461	1				1
	LQGIINR			24.01	1	407.743	813.472	2	812.487	0.985	0	0.12
gene_MESSINA_16511	1				1
	DTLTLSK			20.36	1	389.221	776.427	2	776.428	-0.001	0	0.44
gene_MESSINA_16519	1				2
	TLIGATNPAEAAEGTIR			39.22	2	842.945	1683.88	2	1683.88	-0.003	0	0.00021
gene_MESSINA_1652	1				1
	IAIVLPEK			28.21	1	441.792	881.569	2	881.559	0.01	0	0.0046
gene_MESSINA_16600	1				1
	LAEALSR			23.1	1	380.72	759.425	2	758.429	0.997	0	0.33
gene_MESSINA_16638	1				2
	AVETIDFMTAR			33.59	2	627.32	1252.63	2	1252.61	0.014	0	0.00071
gene_MESSINA_16680	1				1
	ILIPSPK			38.3	1	384.256	766.497	2	766.495	0.002	0	0.00056
gene_MESSINA_16690	1				2
	VGFEGGQMPLQR			60.56	2	659.832	1317.65	2	1317.65	0	0	1.1e-05
gene_MESSINA_16849	1				2
	AGVEVVK			43.81	2	351.211	700.406	2	700.412	-0.005	0	0.0019
gene_MESSINA_17194	1				1
	VLMSGLDYER			27.88	1	592.3	1182.59	2	1181.58	1.011	0	0.0024
gene_MESSINA_17233	1				1
	TNIPLHR			23.2	1	425.743	849.471	2	849.482	-0.012	0	0.044
gene_MESSINA_17322	1				1
	LVEIIER			29.95	1	436.263	870.512	2	870.517	-0.005	0	0.036
gene_MESSINA_17356	1				2
	GAELIGMLKR	Acetyl (Protein N-term)	1.0000000000.0	27.13	2	565.814	1129.61	2	1128.63	0.98	1	0.0092
gene_MESSINA_17569	1				2
	GLGAGANPEVGR			62.5	2	549.288	1096.56	2	1096.56	-0.001	0	4.7e-06
gene_MESSINA_1763	1				1
	IYGNKER			21.05	1	440.231	878.447	2	878.461	-0.014	1	0.03
gene_MESSINA_1773	1				1
	LPFGGFK			33.52	1	383.219	764.423	2	764.422	0.001	0	0.05
gene_MESSINA_17763	1				1
	KADAPATVDAFPER			28.97	1	744.389	1486.76	2	1486.74	0.022	1	0.0053
gene_MESSINA_17843	1				1
	ITEDVSR			21.69	1	410.219	818.423	2	818.413	0.01	0	0.36
gene_MESSINA_18013	1				3
	SAGASAQILGR			61.1	3	515.785	1029.56	2	1029.56	-0.001	0	1.1e-05
gene_MESSINA_18016	1				1
	LAEEQAQLK			23.15	1	515.286	1028.56	2	1028.55	0.007	0	0.088
gene_MESSINA_18041	1				1
	VLDAGGRR			21.75	1	422.237	842.46	2	842.472	-0.012	1	0.31
gene_MESSINA_1818	1				4
	ILNADVVMK			24.16	4	501.786	1001.56	2	1001.56	-0.001	0	0.11
gene_MESSINA_18184	1				5
	GLMPNPK			29.95	5	378.707	755.4	2	755.4	0	0	0.0075
gene_MESSINA_18189	1				4
	ATALSRR			22.15	4	387.74	773.465	2	773.451	0.014	1	0.18
gene_MESSINA_182	1				4
	GILENIIPSSTGAAK			60.65	4	735.912	1469.81	2	1469.81	0	0	6.3e-06
gene_MESSINA_18215	1				1
	IIVIDPR			28.91	1	413.76	825.505	2	824.512	0.993	0	0.019
gene_MESSINA_1822	1				4
	IDVSGTTDAR			27.97	4	517.759	1033.5	2	1033.5	-0.001	0	0.059
gene_MESSINA_18236	1				1
	VVNIASR			33.15	1	379.726	757.438	2	757.445	-0.006	0	0.013
gene_MESSINA_18277	1				1
	AIDGTIR			22.79	1	373.22	744.425	2	744.413	0.012	0	0.32
gene_MESSINA_18393	1				1
	IEVSSPR			38.4	1	394.73	787.445	2	786.424	1.021	0	0.01
gene_MESSINA_18409	1				1
	ADLVAAR			27.48	1	358.711	715.407	2	714.402	1.005	0	0.099
gene_MESSINA_18420	1				2
	LALSAAR			26.26	2	351.215	700.414	2	700.423	-0.009	0	0.12
gene_MESSINA_1874	1				1
	LASTDPNLQNIPVR			34.27	1	769.907	1537.8	2	1536.83	0.974	0	0.00061
gene_MESSINA_18750	1				1
	QTLSVNQLK			24.66	1	515.8	1029.59	2	1029.58	0.003	0	0.084
gene_MESSINA_18822	1				2
	LSAALVGDAVK			21.36	2	522.296	1042.58	2	1042.6	-0.025	0	0.31
gene_MESSINA_18847	1				1
	EAGIMKK			20.22	1	389.229	776.443	2	775.426	1.017	1	0.52
gene_MESSINA_1886	1				1
	ELTEQIK			24.66	1	430.745	859.476	2	859.465	0.011	0	0.14
gene_MESSINA_18879	1				1
	LGTFIER			20.8	1	418.236	834.458	2	834.46	-0.002	0	0.067
gene_MESSINA_18938	1				1
	VYRAEDPR			21.45	1	503.77	1005.52	2	1004.5	1.021	1	0.033
gene_MESSINA_18969	1				1
	SNGVDNRR			21.64	1	459.739	917.464	2	916.447	1.017	1	0.31
gene_MESSINA_190	1				1
	NLGEALR			21.22	1	386.721	771.427	2	771.424	0.003	0	0.52
gene_MESSINA_1903	1				1
	QTLAAGEVK			21.46	1	458.749	915.483	2	915.503	-0.019	0	0.023
gene_MESSINA_19036	1				3
	MGVGVQGYGVGER	Oxidation (M)	0.4000000000000.0	29.73	3	662.81	1323.61	2	1323.62	-0.019	0	0.021
gene_MESSINA_19120	1				3
	LSEGGLK			25.91	3	352.204	702.393	2	702.391	0.002	0	0.18
gene_MESSINA_19287	1				1
	GESPMTPEEK			49.6	1	552.755	1103.49	2	1103.48	0.015	0	4.3e-05
gene_MESSINA_19373	1				6
	SRIRDAAAAGK			28.49	6	558.306	1114.6	2	1114.62	-0.023	2	0.067
gene_MESSINA_19550	1				1
	AVAMVDGAVK			20.97	1	480.753	959.492	2	959.511	-0.019	0	0.17
gene_MESSINA_19554	1				4
	LWMASAR	Oxidation (M)	0.0040000.0	32.68	4	425.725	849.435	2	849.417	0.018	0	0.021
gene_MESSINA_19615	1				1
	NFDILTR			25.96	1	439.734	877.454	2	877.466	-0.011	0	0.12
gene_MESSINA_19624	1				1
	IDMSEFMEK			30.98	1	565.251	1128.49	2	1128.48	0.004	0	0.0012
gene_MESSINA_1963	1				3
	VGIGPGSICTTR			61.31	3	603.802	1205.59	2	1205.59	-0.001	0	1.8e-06
gene_MESSINA_19780	1				3
	DLGQLVAR			45.45	3	436.255	870.496	2	870.492	0.003	0	0.00092
gene_MESSINA_1984	1				1
	GGLPGDDIR			25.19	1	450.241	898.468	2	898.451	0.017	0	0.0085
gene_MESSINA_19937	1				1
	IDTLTKLANR			25.62	1	572.831	1143.65	2	1143.66	-0.015	1	0.0043
gene_MESSINA_20093	1				1
	TAAALESR			20.82	1	409.732	817.449	2	817.429	0.019	0	0.19
gene_MESSINA_20166	1				1
	NISNELK			22.96	1	409.23	816.445	2	816.434	0.011	0	0.18
gene_MESSINA_20180	1				1
	IAGEIDK			23.69	1	373.214	744.414	2	744.402	0.012	0	0.29
gene_MESSINA_20231	1				1
	QLVNASRR			21.32	1	472.778	943.542	2	942.536	1.006	1	0.087
gene_MESSINA_2024	1				2
	ILGAHPR			24.65	2	382.227	762.439	2	762.45	-0.011	0	0.12
gene_MESSINA_20482	1				1
	LEGGVLR			23.09	1	372.225	742.435	2	742.434	0.001	0	0.16
gene_MESSINA_20550	1				1
	ETLEKLQGK	Glu->pyro-Glu (N-term E)	3.000000000.0	21.87	1	514.794	1027.57	2	1026.57	1.002	1	0.15
gene_MESSINA_20691	1				3
	LAALAEGAR			30.13	3	436.254	870.493	2	870.492	0.001	0	0.0042
gene_MESSINA_20797	1				1
	LAQMSGEVR			25.89	1	495.764	989.514	2	989.496	0.018	0	0.12
gene_MESSINA_20845	1				2
	SNVERDR			23.86	2	438.228	874.442	2	874.426	0.017	1	0.091
gene_MESSINA_20863	1				3
	VGIGPGSICTTR			61.31	3	603.802	1205.59	2	1205.59	-0.001	0	1.8e-06
gene_MESSINA_20880	1				2
	GLTYSVPLK			45.67	2	489.286	976.558	2	976.559	-0.001	0	0.00015
gene_MESSINA_21008	1				1
	QILETETAR	Gln->pyro-Glu (N-term Q)	2.000000000.0	27.14	1	522.78	1043.55	2	1042.53	1.016	0	0.082
gene_MESSINA_21197	1				1
	LSLRADGR			24.31	1	444.254	886.494	2	886.498	-0.004	1	0.47
gene_MESSINA_21288	1				1
	IDASSLR			24.36	1	381.215	760.415	2	760.408	0.007	0	0.23
gene_MESSINA_21321	1				4
	VGGATYQVPVEVR			127.17	4	687.872	1373.73	2	1373.73	-0.001	0	1e-11
gene_MESSINA_21359	1				1
	SAALTGRR			20.37	1	416.235	830.456	2	830.472	-0.016	1	0.17
gene_MESSINA_2146	1				2
	ALGSGEVK			35.4	2	380.714	759.413	2	759.413	0	0	0.016
gene_MESSINA_21486	1				1
	ATRAGEGALR	Acetyl (Protein N-term)	1.0000000000.0	23.48	1	522.295	1042.58	2	1042.55	0.024	1	0.29
gene_MESSINA_2159	1				1
	VTVSAMMRSAR	2 Oxidation (M)	0.00000440000.0	30.4	1	414.535	1240.58	3	1239.61	0.977	1	0.01
gene_MESSINA_21707	1				2
	NLVVIEGR			24.76	2	450.268	898.522	2	898.524	-0.002	0	0.082
gene_MESSINA_21725	1				1
	KMGLTIR	Oxidation (M)	0.0400000.0	22.42	1	417.745	833.476	2	833.479	-0.003	1	0.19
gene_MESSINA_21734	1				7
	MFDGSSIAGWK			73.93	7	599.781	1197.55	2	1197.55	-0.001	0	1.2e-07
gene_MESSINA_21741	1				1
	LSLSNIK			20.14	1	387.74	773.466	2	773.465	0.002	0	0.47
gene_MESSINA_21781	1				1
	IGLASPDMIR	Oxidation (M)	0.0000000400.0	20.24	1	544.806	1087.6	2	1087.57	0.027	0	0.28
gene_MESSINA_21782	1				3
	STGSYSLVTQQPLGGK			94.11	3	811.923	1621.83	2	1621.83	0	0	1.5e-09
gene_MESSINA_21876	1				1
	LMDIGCYR			41.23	1	508.722	1015.43	2	1015.43	0	0	0.00016
gene_MESSINA_21920	1				2
	AFITVNK			43.02	2	396.734	791.454	2	791.454	0	0	0.0017
gene_MESSINA_21992	1				2
	NGIVTIR			44.59	2	386.737	771.46	2	771.46	-0.001	0	0.0014
gene_MESSINA_22048	1				3
	IEYDPNR			29.05	3	453.72	905.426	2	905.424	0.002	0	0.021
gene_MESSINA_2214	1				2
	VLADVGLLGLPNAGK			32.24	2	718.926	1435.84	2	1435.84	-0.002	0	0.00095
gene_MESSINA_22229	1				1
	VAASARR			22.3	1	365.713	729.412	2	729.425	-0.013	1	0.15
gene_MESSINA_2227	1				1
	TTNLSVK			21.1	1	382.221	762.427	2	761.428	0.999	0	0.24
gene_MESSINA_22305	1				1
	ITALDLK			20.98	1	387.242	772.47	2	772.469	0.001	0	0.39
gene_MESSINA_22365	1				3
	ITELAGR			31.97	3	380.221	758.428	2	758.429	-0.001	0	0.035
gene_MESSINA_2240	1				1
	IAELVKEK			25.55	1	465.279	928.544	2	928.559	-0.015	1	0.094
gene_MESSINA_22494	1				1
	DAFVVVK			21.82	1	389.229	776.443	2	776.443	0	0	0.24
gene_MESSINA_22515	1				1
	AANANIGAAR			40.15	1	464.75	927.485	2	927.489	-0.004	0	0.0005
gene_MESSINA_2257	1				1
	IEKSEIGR			26.71	1	466.264	930.513	2	930.513	0	1	0.12
gene_MESSINA_22578	1				1
	DNIDLLSSR			22.99	1	517.28	1032.55	2	1031.53	1.021	0	0.25
gene_MESSINA_2279	1				1
	IWVDADACPGVIK			21.95	1	717.339	1432.66	2	1431.69	0.974	0	0.0087
gene_MESSINA_2280	1				1
	IMSLMPK			21.09	1	410.217	818.419	2	818.439	-0.02	0	0.22
gene_MESSINA_22924	1				1
	RAGIDLAK			20.35	1	422.257	842.499	2	842.497	0.001	1	0.35
gene_MESSINA_2299	1				1
	VMSGALR			20.17	1	367.204	732.394	2	732.395	-0.001	0	0.49
gene_MESSINA_23158	1				2
	IIQELEGVFR			24.52	2	602.341	1202.67	2	1202.67	0.001	0	0.0079
gene_MESSINA_23167	1				2
	LSESGTVVR			30.75	2	474.754	947.494	2	946.508	0.986	0	0.017
gene_MESSINA_23283	1				1
	TALAHQVAEIK			22.47	1	394.221	1179.64	3	1179.66	-0.02	0	0.14
gene_MESSINA_23355	1				1
	GPQIFLSR			21.32	1	459.263	916.511	2	916.513	-0.002	0	0.024
gene_MESSINA_2338	1				1
	LIEANTR			25.58	1	408.727	815.439	2	815.45	-0.011	0	0.076
gene_MESSINA_23399	1				3
	AGLAMRPR			24.01	3	436.745	871.475	2	870.486	0.99	1	0.16
gene_MESSINA_23457	1				4
	TSLLDYIR			47.36	4	490.774	979.533	2	979.534	-0.001	0	0.0001
gene_MESSINA_2346	1				2
	VALVTDGR			48.01	2	415.744	829.473	2	829.466	0.007	0	0.00087
gene_MESSINA_236	1				1
	AALLSGDVPQK			26.09	1	550.309	1098.6	2	1097.61	0.996	0	0.01
gene_MESSINA_23601	1				1
	ILVAVGR			32.41	1	364.245	726.475	2	726.475	-0.001	0	0.0072
gene_MESSINA_2367	1				3
	IETVIDKQ			44.86	3	473.271	944.528	2	944.518	0.01	1	0.0018
gene_MESSINA_24025	1				1
	GPQLFLSR			21.32	1	459.263	916.511	2	916.513	-0.002	0	0.024
gene_MESSINA_24033	1				3
	ETDPIGASAKAK			27.62	3	594.819	1187.62	2	1186.62	1.004	1	0.097
gene_MESSINA_2412	1				1
	QLPVLLK			20.38	1	405.776	809.538	2	809.537	0.001	0	0.02
gene_MESSINA_24133	1				3
	DIQDITK			21.74	3	416.724	831.433	2	831.434	0	0	0.38
gene_MESSINA_24211	1				3
	SPLTALR			54.79	3	379.232	756.449	2	756.449	-0.001	0	9.7e-05
gene_MESSINA_24339	1				1
	LIENDIR			37.41	1	437.241	872.467	2	871.476	0.991	0	0.0081
gene_MESSINA_24387	1				2
	VAELFEAR			58.52	2	467.753	933.492	2	933.492	0	0	6.7e-05
gene_MESSINA_24436	1				5
	TLELRGK			43.83	5	408.745	815.475	2	815.486	-0.011	1	0.0026
gene_MESSINA_24574	1				1
	SGLYDIR			22.74	1	412.716	823.418	2	822.424	0.994	0	0.073
gene_MESSINA_24619	1				1
	NGKLDIR			24.67	1	408.245	814.475	2	814.466	0.009	1	0.18
gene_MESSINA_2463	1				1
	ALLDQSR			22.72	1	401.725	801.435	2	801.434	0.001	0	0.51
gene_MESSINA_24631	1				3
	LVNLGNATGHPSR			75.25	3	446.248	1335.72	3	1334.7	1.017	0	4e-07
gene_MESSINA_24779	1				1
	LNGAEIAR			26.82	1	422.241	842.467	2	842.461	0.006	0	0.06
gene_MESSINA_24804	1				3
	LGEFAPTR			51.99	3	445.741	889.467	2	889.466	0.001	0	0.00034
gene_MESSINA_24854	1				1
	IAGLEVK			27.61	1	365.228	728.441	2	728.443	-0.002	0	0.066
gene_MESSINA_24971	1				1
	FTTENKDIK			20.17	1	366.204	1095.59	3	1094.56	1.03	1	0.6
gene_MESSINA_25000	1				1
	KIQGGTVK			20.71	1	415.75	829.486	2	829.502	-0.016	1	0.19
gene_MESSINA_25012	1				3
	ALGALEK			33.04	3	351.208	700.402	2	700.412	-0.01	0	0.021
gene_MESSINA_25135	1				1
	LGGDISKLVR			21.26	1	529.314	1056.61	2	1056.63	-0.015	1	0.051
gene_MESSINA_25236	1				5
	GIVLNEPSVVAIR			59.28	5	683.908	1365.8	2	1365.8	0.002	0	3.1e-06
gene_MESSINA_25252	1				1
	VIGAMPKR			20.44	1	436.253	870.49	2	870.511	-0.02	1	0.29
gene_MESSINA_25255	1				1
	RAGLVDSVR			23.41	1	487.285	972.556	2	971.551	1.005	1	0.012
gene_MESSINA_25271	1				1
	VVNIASR			33.15	1	379.726	757.438	2	757.445	-0.006	0	0.013
gene_MESSINA_25356	1				1
	IENTLGLK			21.49	1	444.256	886.498	2	886.512	-0.014	0	0.11
gene_MESSINA_25425	1				1
	LVTGGSAR			23.16	1	380.712	759.409	2	759.424	-0.015	0	0.29
gene_MESSINA_25459	1				1
	SARIIDLVAPIGKGQR			21.34	1	847.99	1693.96	2	1693	0.965	2	0.01
gene_MESSINA_25500	1				1
	LYLLPGMK	Oxidation (M)	0.00000040.0	20.23	1	476.269	950.523	2	949.531	0.992	0	0.19
gene_MESSINA_25545	1				5
	GLMPNPK			29.95	5	378.707	755.4	2	755.4	0	0	0.0075
gene_MESSINA_25731	1				1
	VNSNVVR			29.66	1	394.731	787.448	2	786.435	1.013	0	0.071
gene_MESSINA_25877	1				1
	INAEDPK			27.45	1	393.708	785.401	2	785.392	0.009	0	0.047
gene_MESSINA_25942	1				4
	RRPLVAGNWK			26.8	4	599.346	1196.68	2	1195.69	0.984	2	0.029
gene_MESSINA_25958	1				1
	QRTQELNQKNK			20.5	1	693.873	1385.73	2	1385.74	-0.006	2	0.037
gene_MESSINA_25963	1				1
	LVAATLDR			20.21	1	430.253	858.491	2	857.497	0.994	0	0.07
gene_MESSINA_26281	1				1
	RGSIAMAR			20.05	1	431.24	860.466	2	860.465	0.001	1	0.053
gene_MESSINA_26639	1				5
	VLDNGEVR			48.15	5	451.739	901.464	2	900.466	0.997	0	0.00055
gene_MESSINA_26640	1				2
	SFGAPTVTK			26.48	2	454.744	907.474	2	906.481	0.993	0	0.1
gene_MESSINA_26700	1				1
	WTMSLFAR			22.51	1	506.267	1010.52	2	1010.5	0.018	0	0.13
gene_MESSINA_26758	1				1
	KDPMALQRLK			20.69	1	600.35	1198.69	2	1198.69	0	2	0.1
gene_MESSINA_26788	1				1
	LAGEMLRK	Oxidation (M)	0.00004000.0	25.03	1	467.261	932.507	2	932.511	-0.004	1	0.15
gene_MESSINA_26911	1				1
	SGRIQEVR			22.32	1	473.262	944.51	2	943.52	0.99	1	0.11
gene_MESSINA_26943	1				1
	QAEILKAEGQK			27.34	1	607.827	1213.64	2	1213.67	-0.027	1	0.046
gene_MESSINA_26962	1				1
	LGEADLR			26.72	1	387.218	772.42	2	772.408	0.013	0	0.11
gene_MESSINA_26966	1				1
	AIVITGEGK			20.2	1	444.258	886.502	2	886.512	-0.01	0	0.1
gene_MESSINA_26983	1				1
	VAAGLGRGL			21.58	1	407.743	813.472	2	812.487	0.985	1	0.21
gene_MESSINA_27030	1				1
	IGEDPAR			34.58	1	379.197	756.38	2	756.377	0.003	0	0.0054
gene_MESSINA_27115	1				1
	IAGNQAR			21.36	1	365.207	728.399	2	728.393	0.006	0	0.14
gene_MESSINA_27117	1				1
	VDAGAIR			27.06	1	351.704	701.394	2	700.387	1.008	0	0.11
gene_MESSINA_27146	1				1
	VDGKWQR			27.15	1	444.735	887.456	2	887.461	-0.005	1	0.079
gene_MESSINA_27162	1				1
	HFNNDLK			23.5	1	444.232	886.449	2	886.43	0.019	0	0.036
gene_MESSINA_27481	1				1
	AVAAMPSR			28.7	1	401.722	801.429	2	801.417	0.012	0	0.066
gene_MESSINA_27514	1				4
	MYEFLDR			38.09	4	487.226	972.438	2	972.437	0	0	0.00027
gene_MESSINA_27565	1				3
	MIIAGGSAIPR			23.48	3	543.304	1084.59	2	1084.61	-0.014	0	0.034
gene_MESSINA_27688	1				1
	FTGVAAR			20.75	1	361.201	720.387	2	720.392	-0.005	0	0.24
gene_MESSINA_27811	1				4
	SMTDPIADMLTR	Acetyl (Protein N-term)	1.000000000000.0	42.06	4	697.328	1392.64	2	1391.64	0.998	0	0.00011
gene_MESSINA_27829	1				2
	KRLVDGR			20.56	2	422.257	842.499	2	842.509	-0.01	2	0.34
gene_MESSINA_27843	1				1
	IASKDSR			23.98	1	389.212	776.41	2	775.419	0.991	1	0.14
gene_MESSINA_27978	1				2
	IPDASTLSQNR			29.14	2	601.305	1200.6	2	1200.61	-0.014	0	0.041
gene_MESSINA_28067	1				1
	IGQTEAVR			22.8	1	437.238	872.462	2	872.472	-0.01	0	0.24
gene_MESSINA_28097	1				1
	INQTLQR			28.1	1	436.75	871.486	2	871.488	-0.001	0	0.068
gene_MESSINA_28138	1				1
	ALEQLPSTKGAL			22.37	1	614.353	1226.69	2	1226.69	0.004	1	0.069
gene_MESSINA_28168	1				1
	AEEALPYIER			21.89	1	595.812	1189.61	2	1189.6	0.012	0	0.3
gene_MESSINA_282	1				1
	VAGEIAER			38.97	1	422.727	843.44	2	843.445	-0.005	0	0.0045
gene_MESSINA_28203	1				1
	LGGVVDR			20.83	1	358.212	714.41	2	714.402	0.007	0	0.22
gene_MESSINA_28311	1				3
	LGQSATTLSGGEAQR			46.77	3	738.375	1474.74	2	1474.74	-0.002	0	6.4e-05
gene_MESSINA_28376	1				4
	FNDAVIR			38.56	4	417.728	833.441	2	833.44	0.002	0	0.0067
gene_MESSINA_28476	1				4
	LGGSWIK			22.14	4	380.72	759.425	2	759.428	-0.003	0	0.41
gene_MESSINA_28650	1				1
	LSTNSPL			20.43	1	366.206	730.398	2	730.386	0.011	0	0.51
gene_MESSINA_28928	1				1
	EATGRLR	Glu->pyro-Glu (N-term E)	3.0000000.0	24.48	1	393.225	784.436	2	783.435	1.001	1	0.087
gene_MESSINA_28962	1				1
	VAADIAER			38.97	1	422.727	843.44	2	843.445	-0.005	0	0.0045
gene_MESSINA_28981	1				4
	ISTNVIK			32.01	4	387.74	773.466	2	773.465	0.001	0	0.031
gene_MESSINA_29066	1				6
	LVADQIR			48.31	6	407.743	813.471	2	813.471	0	0	0.00045
gene_MESSINA_29099	1				2
	SDIDLTK			20.15	2	396.211	790.408	2	790.407	0.001	0	0.49
gene_MESSINA_29203	1				1
	VTAGEVR			21.53	1	366.21	730.405	2	730.397	0.008	0	0.44
gene_MESSINA_29209	1				1
	AIVDAMEAR			20.62	1	488.257	974.499	2	974.485	0.013	0	0.23
gene_MESSINA_29216	1				1
	AIAAQLGR			23.78	1	400.238	798.462	2	798.471	-0.009	0	0.12
gene_MESSINA_29242	1				1
	IIDIGGGDSK			22.17	1	488.265	974.516	2	973.508	1.008	0	0.017
gene_MESSINA_29253	1				3
	DQMADTINDLR	Oxidation (M)	0.00400000000.0	21.96	3	654.813	1307.61	2	1306.58	1.029	0	0.028
gene_MESSINA_29317	1				1
	IGEAAAREQR			20.85	1	550.788	1099.56	2	1099.57	-0.013	1	0.13
gene_MESSINA_2932	1				1
	NGGISKR			20.67	1	366.21	730.406	2	730.409	-0.003	1	0.21
gene_MESSINA_294	1				2
	QPVLVSGTDGVGTK			46.04	2	679.864	1357.71	2	1356.72	0.988	0	4.8e-05
gene_MESSINA_29429	1				2
	KIDQLPK			28.55	2	421.26	840.505	2	840.507	-0.001	1	0.027
gene_MESSINA_29430	1				6
	GFAVVADEVR			56.02	6	531.782	1061.55	2	1061.55	-0.001	0	3.8e-05
gene_MESSINA_29445	1				1
	GSAVNPVLR			22.28	1	457.264	912.513	2	911.519	0.994	0	0.017
gene_MESSINA_29550	1				1
	LMDLGCYR			41.23	1	508.722	1015.43	2	1015.43	0	0	0.00016
gene_MESSINA_29572	1				2
	DLPLVASNWR			44.37	2	585.818	1169.62	2	1169.62	0.003	0	0.00011
gene_MESSINA_29585	1				1
	AADDAYLEK			20.83	1	498.244	994.473	2	994.461	0.013	0	0.012
gene_MESSINA_29764	1				2
	LTAAEGLER			48.89	2	480.257	958.5	2	958.508	-0.008	0	0.00021
gene_MESSINA_2979	1				1
	FILDGIPPAPR			25.76	1	598.348	1194.68	2	1194.68	0.005	0	0.012
gene_MESSINA_2984	1				4
	LSSNIVQK			26.94	4	444.761	887.507	2	887.508	-0.001	0	0.08
gene_MESSINA_2991	1				1
	IALIIDK			32.39	1	393.26	784.505	2	784.506	-0.001	0	0.011
gene_MESSINA_29911	1				3
	NLAEGVPR			36.29	3	428.239	854.463	2	854.461	0.002	0	0.0027
gene_MESSINA_3000	1				2
	EQLETVK			23.16	2	423.733	845.451	2	845.449	0.001	0	0.28
gene_MESSINA_30138	1				1
	QMTGKEK	Oxidation (M)	0.0400000.0	22	1	419.711	837.407	2	836.406	1.001	1	0.21
gene_MESSINA_30162	1				1
	VIVSQLHR			24.13	1	476.285	950.556	2	950.566	-0.01	0	0.0055
gene_MESSINA_30181	1				1
	LSPSGPVK			21.74	1	392.734	783.453	2	783.449	0.004	0	0.058
gene_MESSINA_3027	1				1
	GGMILTNR			33.43	1	431.229	860.443	2	860.454	-0.011	0	0.024
gene_MESSINA_30294	1				1
	QSIDDLK			23.62	1	410.225	818.435	2	817.418	1.017	0	0.17
gene_MESSINA_30449	1				1
	PDLSLSLR			22.92	1	451.257	900.5	2	899.508	0.992	0	0.039
gene_MESSINA_30452	1				1
	QTKEEVEK			21.74	1	496.251	990.488	2	989.503	0.985	1	0.025
gene_MESSINA_30669	1				2
	QDPTGKLK			30.71	2	443.759	885.503	2	885.492	0.011	1	0.034
gene_MESSINA_30678	1				1
	ISSSAVR			23.63	1	360.199	718.383	2	718.397	-0.014	0	0.11
gene_MESSINA_30759	1				2
	TLQYIVER			21.87	2	511.286	1020.56	2	1020.56	-0.003	0	0.025
gene_MESSINA_3078	1				1
	IADIESK			26.55	1	388.216	774.417	2	774.412	0.005	0	0.14
gene_MESSINA_30808	1				1
	ARIAEEK			26.03	1	409.227	816.439	2	815.45	0.989	1	0.041
gene_MESSINA_30814	1				1
	KLDDNDRK			22.63	1	502.261	1002.51	2	1002.51	-0.003	2	0.037
gene_MESSINA_30858	1				5
	IVSLAPEVL			38.6	5	470.788	939.562	2	939.564	-0.002	0	0.00082
gene_MESSINA_30859	1				1
	GREGEVLK			21.49	1	444.256	886.498	2	886.487	0.011	1	0.11
gene_MESSINA_30864	1				1
	IEMPNIK	Oxidation (M)	0.0040000.0	20.41	1	430.741	859.467	2	859.447	0.019	0	0.61
gene_MESSINA_30874	1				5
	LGGAEIAR			62.56	5	393.728	785.441	2	785.44	0.001	0	1.7e-05
gene_MESSINA_30971	1				1
	AGLLLER			28.35	1	386.241	770.468	2	770.465	0.003	0	0.072
gene_MESSINA_3100	1				1
	VSAAIDAR			22.06	1	401.724	801.433	2	801.434	-0.002	0	0.096
gene_MESSINA_31068	1				3
	VGIGPGSICTTR			61.31	3	603.802	1205.59	2	1205.59	-0.001	0	1.8e-06
gene_MESSINA_3110	1				1
	ASAATLK	Acetyl (Protein N-term)	1.0000000.0	22.19	1	352.203	702.391	2	702.391	0	0	0.41
gene_MESSINA_31110	1				4
	ELIIGDR			40.51	4	408.235	814.455	2	814.455	0	0	0.0038
gene_MESSINA_31129	1				1
	ATSLTMDR			22.96	1	448.23	894.446	2	893.428	1.018	0	0.19
gene_MESSINA_31141	1				1
	EWLAMSR			20.44	1	446.732	891.449	2	891.427	0.022	0	0.29
gene_MESSINA_31143	1				1
	ATGTATVR	Acetyl (Protein N-term)	1.00000000.0	20.85	1	410.22	818.425	2	817.429	0.996	0	0.36
gene_MESSINA_3118	1				1
	VIVSQLHR			24.13	1	476.285	950.556	2	950.566	-0.01	0	0.0055
gene_MESSINA_31257	1				2
	EALDVIESK			23.42	2	502.275	1002.53	2	1002.52	0.012	0	0.11
gene_MESSINA_31346	1				1
	IMSLMPK			21.09	1	410.217	818.419	2	818.439	-0.02	0	0.22
gene_MESSINA_31359	1				1
	QALVEANK			28.06	1	437.252	872.49	2	871.476	1.014	0	0.091
gene_MESSINA_31449	1				3
	RLCYVGITR			26.43	3	563.783	1125.55	2	1125.58	-0.027	1	0.06
gene_MESSINA_31456	1				1
	IELNLGNPK			21.14	1	499.291	996.568	2	996.56	0.008	0	0.01
gene_MESSINA_31471	1				1
	SDVALLK			28.38	1	373.227	744.439	2	744.438	0.001	0	0.067
gene_MESSINA_31518	1				2
	VLEGEVK			25.88	2	387.729	773.443	2	772.433	1.01	0	0.21
gene_MESSINA_31531	1				1
	KISAFHSNR			22.85	1	530.292	1058.57	2	1058.56	0.007	1	0.28
gene_MESSINA_31641	1				1
	SGPVTMLK			22.21	1	417.234	832.452	2	831.452	1	0	0.21
gene_MESSINA_31766	1				1
	VAELMNK			25.51	1	402.718	803.422	2	803.421	0.001	0	0.074
gene_MESSINA_32003	1				1
	KLVDEGNMEPILQK	Oxidation (M)	0.00000004000000.0	21.11	1	544.303	1629.89	3	1628.84	1.044	1	0.08
gene_MESSINA_32007	1				1
	ANTSVQATSIK			26.06	1	374.213	1119.62	3	1118.59	1.024	0	0.046
gene_MESSINA_32020	1				4
	INSNKGK			22.14	4	380.72	759.425	2	759.424	0.001	1	0.41
gene_MESSINA_32058	1				1
	IGQAVAR			23.55	1	358.213	714.411	2	713.418	0.993	0	0.19
gene_MESSINA_32063	1				1
	KFIAACVVHRNK			20.38	1	716.876	1431.74	2	1430.76	0.974	2	0.012
gene_MESSINA_32149	1				1
	LSAAALR			21.48	1	351.221	700.427	2	700.423	0.004	0	0.24
gene_MESSINA_322	1				1
	LGESDRGVR			20.71	1	494.76	987.505	2	987.51	-0.005	1	0.096
gene_MESSINA_32242	1				1
	ISRDGSRK			20.3	1	459.75	917.485	2	917.504	-0.019	2	0.3
gene_MESSINA_323	1				1
	IAAEKAR			21.43	1	379.725	757.436	2	757.445	-0.009	1	0.32
gene_MESSINA_32340	1				1
	IKLTDSREENSK			32.35	1	474.26	1419.76	3	1418.74	1.023	2	0.024
gene_MESSINA_32356	1				1
	IWIDADK			30.35	1	430.737	859.46	2	859.444	0.016	0	0.056
gene_MESSINA_32480	1				3
	SLNVALR			47.37	3	386.738	771.461	2	771.46	0.001	0	0.00083
gene_MESSINA_32642	1				4
	LGGSWLK			22.14	4	380.72	759.425	2	759.428	-0.003	0	0.41
gene_MESSINA_32650	1				1
	LSTAGER			25.22	1	367.694	733.374	2	732.377	0.998	0	0.14
gene_MESSINA_32671	1				1
	INIVDTPGHADFGGEVER			69.08	1	642.653	1924.94	3	1924.93	0.01	0	4.7e-06
gene_MESSINA_3283	1				1
	IEGISALR			24.76	1	429.756	857.497	2	857.497	0	0	0.17
gene_MESSINA_32861	1				1
	WLLISEQK			22.37	1	508.803	1015.59	2	1015.57	0.022	0	0.14
gene_MESSINA_32893	1				1
	VVSDKMDK			20.53	1	461.24	920.465	2	920.464	0.002	1	0.036
gene_MESSINA_32896	1				1
	SVMEVPR			32.48	1	409.215	816.416	2	816.416	0	0	0.0085
gene_MESSINA_32976	1				6
	GFAVVADEVR			56.02	6	531.782	1061.55	2	1061.55	-0.001	0	3.8e-05
gene_MESSINA_33137	1				1
	AIESITIDR			21.02	1	509.286	1016.56	2	1016.55	0.006	0	0.15
gene_MESSINA_33212	1				1
	IIDTTIK			22.68	1	402.239	802.464	2	802.48	-0.016	0	0.18
gene_MESSINA_33281	1				2
	FTNLVAK			30.31	2	396.735	791.456	2	791.454	0.001	0	0.033
gene_MESSINA_33339	1				1
	IGADAVIK			21.56	1	393.74	785.466	2	785.465	0.001	0	0.28
gene_MESSINA_33371	1				1
	GTGEVIR			20.86	1	366.206	730.398	2	730.397	0	0	0.48
gene_MESSINA_33457	1				1
	LLIPSPK			38.3	1	384.256	766.497	2	766.495	0.002	0	0.00056
gene_MESSINA_3346	1				3
	AGVEALEAR			27.1	3	458.251	914.488	2	914.482	0.006	0	0.072
gene_MESSINA_33513	1				1
	KDLIDSLAGK			21.4	1	530.296	1058.58	2	1058.6	-0.02	1	0.18
gene_MESSINA_3360	1				1
	TLVLDEADEMLR			34.93	1	702.856	1403.7	2	1403.7	0.001	0	0.00053
gene_MESSINA_33672	1				1
	AEAELGWK			27.51	1	452.23	902.446	2	902.45	-0.004	0	0.061
gene_MESSINA_33699	1				1
	NLEEAIK			29.88	1	408.727	815.44	2	815.439	0.001	0	0.05
gene_MESSINA_33721	1				5
	TVDNFGFR			29.3	5	478.236	954.456	2	954.456	0	0	0.018
gene_MESSINA_33725	1				1
	EVEGIFVGK			22.56	1	489.259	976.503	2	976.523	-0.019	0	0.043
gene_MESSINA_33772	1				1
	ILMLSER			20.69	1	431.247	860.48	2	860.479	0.001	0	0.16
gene_MESSINA_33790	1				1
	QLATGIR			22.31	1	379.738	757.461	2	757.445	0.016	0	0.14
gene_MESSINA_33799	1				3
	ITIDAVAR			25.01	3	429.756	857.497	2	857.497	0	0	0.16
gene_MESSINA_33829	1				1
	FESVISNLQSLSENVSSAR			27.04	1	1034.5	2066.99	2	2066.03	0.962	0	0.0078
gene_MESSINA_33991	1				1
	IELPNNIK			31.04	1	470.777	939.539	2	939.539	0	0	0.017
gene_MESSINA_34090	1				1
	EDGLVGVR			21.21	1	422.733	843.451	2	843.445	0.006	0	0.31
gene_MESSINA_34179	1				1
	DLTDSTVLR			25.34	1	510.277	1018.54	2	1018.53	0.009	0	0.08
gene_MESSINA_34221	1				6
	LSEVSLK			31.73	6	388.232	774.449	2	774.449	0.001	0	0.036
gene_MESSINA_34237	1				1
	EASKTVK			21.83	1	382.222	762.429	2	761.428	1.001	1	0.65
gene_MESSINA_34286	1				1
	AIQPHGAK			20.46	1	411.23	820.445	2	820.456	-0.011	0	0.29
gene_MESSINA_34412	1				1
	ELTADALK			24.66	1	430.745	859.476	2	859.465	0.011	0	0.14
gene_MESSINA_34446	1				2
	SILNNVITLR			21.22	2	571.853	1141.69	2	1141.68	0.009	0	0.031
gene_MESSINA_3445	1				1
	ISGEIAR			25.24	1	373.214	744.414	2	744.413	0.001	0	0.2
gene_MESSINA_34454	1				1
	TVQGALVK			25.29	1	408.745	815.475	2	814.491	0.984	0	0.19
gene_MESSINA_3447	1				1
	IVSGLTR			25.01	1	373.232	744.449	2	744.449	-0.001	0	0.16
gene_MESSINA_34504	1				4
	FNDAVLR			38.56	4	417.728	833.441	2	833.44	0.002	0	0.0067
gene_MESSINA_34602	1				1
	AIGDMALAR	Oxidation (M)	0.000040000.0	23.58	1	467.254	932.493	2	932.475	0.018	0	0.091
gene_MESSINA_3463	1				3
	ALMGSNMQR			45.72	3	504.243	1006.47	2	1006.47	0.002	0	0.00017
gene_MESSINA_34722	1				1
	LLDIINR			20.24	1	429.268	856.52	2	855.518	1.003	0	0.39
gene_MESSINA_34750	1				1
	TTNTALNGGK			21.54	1	488.747	975.479	2	975.499	-0.02	0	0.2
gene_MESSINA_34773	1				1
	NEAIEEEKIK			22.87	1	601.804	1201.59	2	1201.62	-0.025	1	0.18
gene_MESSINA_3483	1				4
	GLILVRK			23.67	4	399.776	797.537	2	797.549	-0.012	1	0.02
gene_MESSINA_34871	1				1
	QILNAEADK			25.33	1	501.255	1000.5	2	1000.52	-0.024	0	0.079
gene_MESSINA_35045	1				5
	GTATAGQRR			51.44	5	459.256	916.498	2	916.484	0.014	1	0.00041
gene_MESSINA_35114	1				1
	LIDIAADER			20.06	1	508.27	1014.52	2	1014.53	-0.01	0	0.39
gene_MESSINA_35115	1				2
	TLGINQLIIAVNK			29.75	2	698.924	1395.83	2	1395.85	-0.012	0	0.013
gene_MESSINA_3524	1				1
	QGVANKR			20.49	1	386.72	771.426	2	771.435	-0.009	1	0.28
gene_MESSINA_35246	1				7
	IVPIIPDEAR			60.78	7	561.829	1121.64	2	1121.64	-0.001	0	2.6e-06
gene_MESSINA_35255	1				1
	VIDINQSPIGR			20.27	1	606.341	1210.67	2	1210.67	0	0	0.17
gene_MESSINA_35285	1				1
	LRPEWRQR			24.05	1	570.833	1139.65	2	1139.63	0.02	2	0.0063
gene_MESSINA_35343	1				1
	LDSGVVR			25.4	1	373.712	745.41	2	744.413	0.997	0	0.15
gene_MESSINA_35435	1				1
	LIVAVGR			32.41	1	364.245	726.475	2	726.475	-0.001	0	0.0072
gene_MESSINA_35442	1				2
	ISNGVGVER			23.62	2	466.245	930.476	2	929.493	0.983	0	0.18
gene_MESSINA_35468	1				1
	LVEAGAR			23.54	1	358.214	714.413	2	714.402	0.01	0	0.19
gene_MESSINA_35611	1				1
	IDQEIAK			24.49	1	408.728	815.442	2	815.439	0.003	0	0.19
gene_MESSINA_35664	1				1
	TVAWIDFK			21.61	1	490.266	978.517	2	978.517	0	0	0.097
gene_MESSINA_35678	1				1
	EEAGIALR			31.27	1	429.739	857.463	2	857.461	0.003	0	0.0088
gene_MESSINA_35797	1				3
	FGLLEMSR			47.35	3	476.75	951.485	2	951.485	0	0	0.00035
gene_MESSINA_35805	1				1
	ILITAGPTR			25.54	1	471.29	940.564	2	940.571	-0.006	0	0.055
gene_MESSINA_35851	1				2
	LNGLADGLLR			28.78	2	521.308	1040.6	2	1040.6	0.003	0	0.029
gene_MESSINA_35878	1				1
	IMSKINK	Oxidation (M)	0.0400000.0	20.37	1	425.254	848.494	2	848.479	0.015	1	0.29
gene_MESSINA_35903	1				3
	QTAEIEK			33.34	3	410.215	818.415	2	817.418	0.997	0	0.023
gene_MESSINA_35927	1				1
	LNIDAIK			20.02	1	393.738	785.461	2	785.465	-0.003	0	0.36
gene_MESSINA_35942	1				2
	LSGLLDPR			36.48	2	435.756	869.497	2	869.497	0	0	0.006
gene_MESSINA_36032	1				1
	MKAVILAAGEGR	Acetyl (Protein N-term)	1.000000000000.0	22.8	1	629.845	1257.67	2	1256.69	0.984	1	0.27
gene_MESSINA_36107	1				1
	LVQDPATK			25.97	1	436.254	870.493	2	870.481	0.011	0	0.076
gene_MESSINA_36169	1				1
	LAKENPK			23.93	1	400.245	798.475	2	798.46	0.015	1	0.21
gene_MESSINA_36269	1				1
	IDLGAGER			21.54	1	415.723	829.431	2	829.429	0.002	0	0.26
gene_MESSINA_36328	1				1
	VTEAITEGR			23.72	1	488.264	974.514	2	974.503	0.01	0	0.065
gene_MESSINA_3634	1				2
	IATDPFVGR			41.64	2	488.267	974.52	2	974.519	0.001	0	0.0007
gene_MESSINA_3637	1				3
	RALAEVR			31.83	3	407.743	813.472	2	813.482	-0.01	1	0.02
gene_MESSINA_3647	1				1
	LVEAGAR			23.54	1	358.214	714.413	2	714.402	0.01	0	0.19
gene_MESSINA_36512	1				6
	LDNVVYR			54.52	6	439.74	877.466	2	877.466	0	0	0.00016
gene_MESSINA_36560	1				1
	QAAIRSVFH			22.02	1	514.788	1027.56	2	1027.56	0.005	1	0.11
gene_MESSINA_36616	1				3
	FGGTSVGTVDR			50.53	3	548.277	1094.54	2	1094.54	0.004	0	0.00013
gene_MESSINA_36783	1				1
	IGTTGTR			20.81	1	353.194	704.373	2	704.382	-0.009	0	0.36
gene_MESSINA_36796	1				1
	VEQAIEIAR			20.47	1	514.782	1027.55	2	1027.57	-0.017	0	0.26
gene_MESSINA_36863	1				1
	VIEIANK			25.53	1	394.236	786.457	2	785.465	0.992	0	0.14
gene_MESSINA_36890	1				1
	TSFAMAQQDVR			42.28	1	627.814	1253.61	2	1252.59	1.026	0	0.00011
gene_MESSINA_36893	1				1
	SSPVVRPER			21.91	1	513.8	1025.58	2	1025.56	0.023	1	0.1
gene_MESSINA_36946	1				2
	IGSIGMR			46.75	2	367.206	732.397	2	732.395	0.001	0	0.00036
gene_MESSINA_36951	1				1
	LSSSDPNLQNIPVR			93.16	1	770.409	1538.8	2	1538.81	-0.002	0	2.6e-09
gene_MESSINA_37008	1				2
	VAIVTDGR			48.01	2	415.744	829.473	2	829.466	0.007	0	0.00087
gene_MESSINA_37047	1				1
	LAGSLEK			25.29	1	359.203	716.392	2	716.407	-0.015	0	0.18
gene_MESSINA_37054	1				2
	AAVVSLR			23.29	2	358.221	714.427	2	714.439	-0.012	0	0.2
gene_MESSINA_37056	1				1
	ISAVESR			22.53	1	381.712	761.41	2	760.408	1.002	0	0.29
gene_MESSINA_37123	1				1
	ELDSTISLAK			26.3	1	538.783	1075.55	2	1075.58	-0.025	0	0.086
gene_MESSINA_37137	1				4
	NKAVAGSR			28.97	4	401.725	801.436	2	801.446	-0.009	1	0.048
gene_MESSINA_37147	1				3
	YVGEQVR			30.7	3	425.725	849.436	2	849.434	0.002	0	0.006
gene_MESSINA_37172	1				4
	EILIGDR			40.51	4	408.235	814.455	2	814.455	0	0	0.0038
gene_MESSINA_37215	1				1
	TVDIPDSLR			22.48	1	508.262	1014.51	2	1014.53	-0.025	0	0.092
gene_MESSINA_37228	1				1
	IGIEAAR			23.08	1	365.221	728.427	2	728.418	0.009	0	0.18
gene_MESSINA_37284	1				1
	QAGPILIK			24.33	1	420.274	838.533	2	838.528	0.005	0	0.026
gene_MESSINA_37344	1				1
	EAAALDISK			20.89	1	459.256	916.498	2	916.487	0.012	0	0.047
gene_MESSINA_37358	1				1
	SSVEEVK			30.08	1	389.209	776.404	2	776.392	0.012	0	0.053
gene_MESSINA_37390	1				1
	EMLKDVK	Glu->pyro-Glu (N-term E); Oxidation (M)	3.0400000.0	20.14	1	431.237	860.46	2	859.447	1.013	1	0.18
gene_MESSINA_37434	1				1
	IGAEISR			22.12	1	373.215	744.415	2	744.413	0.002	0	0.36
gene_MESSINA_37454	1				3
	HFAVIKETK			21.98	3	537.313	1072.61	2	1071.61	1.004	1	0.2
gene_MESSINA_37660	1				2
	ITAVIPYFGYAR			24.21	2	685.875	1369.74	2	1369.74	-0.003	0	0.0096
gene_MESSINA_37712	1				1
	KAEKEAR			20.26	1	416.238	830.461	2	830.461	0	2	0.54
gene_MESSINA_37713	1				1
	AAAMLGFSK			20.71	1	448.228	894.441	2	894.463	-0.022	0	0.017
gene_MESSINA_37725	1				1
	NPDVPELVR			24.63	1	519.782	1037.55	2	1037.55	-0.001	0	0.0049
gene_MESSINA_37823	1				1
	IAIMDQAK	Oxidation (M)	0.00040000.0	20.37	1	453.231	904.447	2	904.469	-0.022	0	0.076
gene_MESSINA_37831	1				1
	NQTRTLK			24.66	1	430.745	859.476	2	859.488	-0.011	1	0.14
gene_MESSINA_37932	1				1
	IEIIDTNGER			22.05	1	580.298	1158.58	2	1158.59	-0.007	0	0.0085
gene_MESSINA_37986	1				1
	SADLVAR			21.54	1	366.206	730.398	2	730.397	0.001	0	0.4
gene_MESSINA_37992	1				2
	LTGTIPR			24.08	2	379.226	756.437	2	756.449	-0.012	0	0.11
gene_MESSINA_37997	1				3
	YPENLTQK			20.74	3	496.751	991.488	2	991.497	-0.009	0	0.076
gene_MESSINA_38072	1				1
	LVEAGAR			23.54	1	358.214	714.413	2	714.402	0.01	0	0.19
gene_MESSINA_38149	1				1
	EIAEAGADTFVAGSAIFGAK			25.57	1	482.238	1924.92	4	1923.96	0.967	0	0.02
gene_MESSINA_38158	1				1
	GAALMTR			20.68	1	360.195	718.375	2	718.38	-0.004	0	0.49
gene_MESSINA_38189	1				1
	TIVVILPDSGER			47.03	1	649.869	1297.72	2	1297.72	0	0	3.9e-05
gene_MESSINA_3823	1				6
	GFAVVADEVR			56.02	6	531.782	1061.55	2	1061.55	-0.001	0	3.8e-05
gene_MESSINA_38335	1				1
	LAAVVAAER			25.48	1	450.27	898.525	2	898.524	0.001	0	0.071
gene_MESSINA_38345	1				1
	FGPLATGK			26.07	1	395.727	789.44	2	789.438	0.002	0	0.067
gene_MESSINA_38357	1				1
	VIDLTER			23.39	1	423.236	844.457	2	844.465	-0.008	0	0.1
gene_MESSINA_38380	1				1
	LIVGSSR			20.42	1	366.717	731.419	2	730.434	0.985	0	0.12
gene_MESSINA_38447	1				1
	NVIIVGAGDLGK			20.49	1	578.838	1155.66	2	1154.67	0.995	0	0.012
gene_MESSINA_38505	1				1
	ASIELEAIGK			22.39	1	516.285	1030.56	2	1029.57	0.986	0	0.12
gene_MESSINA_38518	1				1
	KELTADAKK			21.09	1	502.803	1003.59	2	1002.57	1.02	2	0.11
gene_MESSINA_38581	1				1
	IDMSEFMEK			30.98	1	565.251	1128.49	2	1128.48	0.004	0	0.0012
gene_MESSINA_38613	1				1
	LGIMAPIK			22.62	1	421.757	841.5	2	841.51	-0.01	0	0.12
gene_MESSINA_38620	1				2
	TIEQLNR			21.28	2	437.243	872.471	2	872.472	0	0	0.073
gene_MESSINA_38639	1				1
	EAVASMPGVER			20.49	1	573.287	1144.56	2	1144.56	0.006	0	0.041
gene_MESSINA_38709	1				2
	ALAPEIR			24.3	2	385.232	768.45	2	768.449	0.001	0	0.081
gene_MESSINA_38765	1				1
	INDIIEAEIR			32.66	1	593.824	1185.63	2	1184.64	0.993	0	0.0088
gene_MESSINA_38777	1				1
	QLQQELK			23.25	1	443.758	885.502	2	885.492	0.01	0	0.19
gene_MESSINA_38796	1				3
	DVIMAKR	Oxidation (M)	0.0004000.0	23.8	3	425.232	848.45	2	847.459	0.992	1	0.12
gene_MESSINA_38969	1				2
	TATFMPK			24.4	2	398.209	794.403	2	794.4	0.003	0	0.061
gene_MESSINA_38996	1				6
	GFAVVADEVR			56.02	6	531.782	1061.55	2	1061.55	-0.001	0	3.8e-05
gene_MESSINA_39009	1				1
	LAGATIR			21.8	1	351.212	700.409	2	700.423	-0.014	0	0.29
gene_MESSINA_39051	1				1
	ISQADTFR			20.27	1	469.236	936.457	2	936.466	-0.009	0	0.07
gene_MESSINA_39117	1				2
	LAEAGIK			21.71	2	351.219	700.423	2	700.412	0.011	0	0.33
gene_MESSINA_39225	1				6
	MSELTMK	Acetyl (Protein N-term); Oxidation (M)	1.0000040.0	35.95	6	449.717	897.42	2	896.398	1.022	0	0.0047
gene_MESSINA_39287	1				1
	INIVDTPGHADFGGEVER			69.08	1	642.653	1924.94	3	1924.93	0.01	0	4.7e-06
gene_MESSINA_39307	1				2
	AVLEEAAR			24.08	2	429.738	857.462	2	857.461	0.001	0	0.034
gene_MESSINA_39326	1				1
	QLAELTPEK			23.75	1	515.277	1028.54	2	1027.56	0.984	0	0.16
gene_MESSINA_39390	1				2
	MSGLATR	Acetyl (Protein N-term)	1.0000000.0	27.87	2	389.201	776.387	2	776.385	0.002	0	0.021
gene_MESSINA_39453	1				1
	FEADTGIK			26.4	1	440.723	879.432	2	879.434	-0.002	0	0.082
gene_MESSINA_39471	1				1
	ALLASLNKPK			27.05	1	527.846	1053.68	2	1053.65	0.023	1	0.0029
gene_MESSINA_39495	1				1
	RADELVK			22.52	1	416.245	830.476	2	829.466	1.01	1	0.32
gene_MESSINA_39502	1				1
	FVTELGR			20.68	1	411.223	820.431	2	820.444	-0.013	0	0.17
gene_MESSINA_39540	1				4
	DAVALDR			30.6	4	380.205	758.396	2	758.392	0.004	0	0.033
gene_MESSINA_39550	1				1
	VLVLTPTR			22.12	1	450.28	898.546	2	897.565	0.981	0	0.081
gene_MESSINA_39635	1				1
	LAEDFAKR			20.89	1	475.258	948.501	2	948.503	-0.002	1	0.16
gene_MESSINA_39684	1				3
	MSIAQEK	Oxidation (M)	0.4000000.0	28.83	3	411.709	821.404	2	821.395	0.009	0	0.046
gene_MESSINA_39707	1				1
	NNPGGNIILAR			20.27	1	380.218	1137.63	3	1137.62	0.007	0	0.12
gene_MESSINA_39756	1				1
	LSGGNVQR			25.97	1	415.732	829.45	2	829.441	0.009	0	0.21
gene_MESSINA_39759	1				1
	LLYEGPWVAER			25.7	1	666.857	1331.7	2	1331.69	0.012	0	0.0039
gene_MESSINA_39836	1				1
	IVGNAPK			27.04	1	350.215	698.416	2	697.412	1.004	0	0.099
gene_MESSINA_3985	1				1
	ALGGGRGASTK			22.54	1	487.769	973.523	2	973.53	-0.007	1	0.16
gene_MESSINA_39970	1				1
	QLMVKFLKDR	Oxidation (M)	0.0040000000.0	22.34	1	647.369	1292.72	2	1292.73	-0.004	2	0.008
gene_MESSINA_40033	1				2
	AKTQLADIR			27.25	2	508.292	1014.57	2	1014.58	-0.012	1	0.094
gene_MESSINA_40048	1				1
	QQIDEGVER			22.3	1	537.766	1073.52	2	1072.52	1.002	0	0.16
gene_MESSINA_4019	1				1
	AGQYAYR			48.33	1	414.705	827.395	2	827.393	0.002	0	0.0003
gene_MESSINA_4020	1				1
	YGVNDLR			38.1	1	418.719	835.423	2	835.419	0.004	0	0.013
gene_MESSINA_4023	1				4
	FEEAGLR			31.65	4	411.217	820.42	2	820.408	0.012	0	0.03
gene_MESSINA_4087	1				1
	AELEWVR			25.48	1	452.252	902.49	2	901.466	1.025	0	0.11
gene_MESSINA_4109	1				1
	LSLADALER			20.23	1	494.267	986.52	2	986.54	-0.02	0	0.16
gene_MESSINA_4168	1				2
	MSIGEAK			24.75	2	368.695	735.375	2	734.363	1.012	0	0.074
gene_MESSINA_4173	1				1
	LGTAALR			21.48	1	351.221	700.427	2	700.423	0.004	0	0.24
gene_MESSINA_4196	1				1
	ETAAKMSGSR			24.33	1	519.262	1036.51	2	1036.5	0.012	1	0.0066
gene_MESSINA_4304	1				1
	IMASLDISER			20.82	1	567.805	1133.6	2	1133.58	0.021	0	0.011
gene_MESSINA_4321	1				1
	LSDTAIR			20.3	1	388.225	774.436	2	774.424	0.012	0	0.52
gene_MESSINA_4396	1				1
	AITESGLR			21.82	1	423.738	845.461	2	845.461	0	0	0.26
gene_MESSINA_4480	1				1
	TYLRKVEEAIASGDK			21.16	1	840.453	1678.89	2	1678.89	0.002	2	0.037
gene_MESSINA_4500	1				1
	VNSELEK			32.6	1	410.215	818.415	2	817.418	0.997	0	0.028
gene_MESSINA_4581	1				1
	GEIVKIQR			22.17	1	471.784	941.554	2	941.566	-0.011	1	0.075
gene_MESSINA_471	1				1
	LLGLDTK			21.78	1	380.233	758.451	2	758.454	-0.003	0	0.36
gene_MESSINA_4735	1				2
	AGIEVLNK	Acetyl (Protein N-term)	1.00000000.0	26.72	2	443.758	885.501	2	884.497	1.005	0	0.088
gene_MESSINA_4866	1				1
	EAYPGDVFYLHSR			20.42	1	777.387	1552.76	2	1552.73	0.028	0	0.012
gene_MESSINA_487	1				1
	LIGITGTPGTGK			20.03	1	557.825	1113.64	2	1113.64	-0.004	0	0.013
gene_MESSINA_4871	1				3
	FKQQVAEK			25.96	3	489.275	976.535	2	976.534	0.001	1	0.11
gene_MESSINA_4911	1				2
	LADALAR			24.86	2	365.224	728.434	2	728.418	0.016	0	0.12
gene_MESSINA_5004	1				2
	SNIKNLLAGR			21.65	2	543.824	1085.63	2	1084.63	0.999	1	0.0093
gene_MESSINA_5036	1				5
	EAFALAAAK			61.77	5	446.25	890.486	2	890.486	-0.001	0	1.2e-05
gene_MESSINA_5077	1				3
	GNVVTVIDTR			49.93	3	537.302	1072.59	2	1072.59	0.002	0	0.0005
gene_MESSINA_5140	1				1
	AGQANPSPPVGPALGQR			53.17	1	808.929	1615.84	2	1615.84	0	0	1e-05
gene_MESSINA_515	1				1
	AIDISPR			22.15	1	386.218	770.422	2	770.429	-0.007	0	0.17
gene_MESSINA_518	1				1
	ASFLAGR			24.05	1	361.203	720.392	2	720.392	0	0	0.17
gene_MESSINA_5272	1				1
	KMLGELMPDK	Oxidation (M)	0.0000004000.0	20.22	1	589.294	1176.57	2	1176.59	-0.015	1	0.19
gene_MESSINA_5290	1				1
	LSLKAAHESK			28.83	1	542.305	1082.6	2	1082.61	-0.012	1	0.0047
gene_MESSINA_5305	1				1
	LIVIDPR			28.91	1	413.76	825.505	2	824.512	0.993	0	0.019
gene_MESSINA_5338	1				4
	TSLLDYIR			47.36	4	490.774	979.533	2	979.534	-0.001	0	0.0001
gene_MESSINA_5339	1				1
	GPQLFISR			21.32	1	459.263	916.511	2	916.513	-0.002	0	0.024
gene_MESSINA_5391	1				2
	LTEDLIK			25.6	2	416.245	830.476	2	830.475	0.001	0	0.16
gene_MESSINA_5479	1				1
	VVDALGNPIDGK			48.01	1	599.329	1196.64	2	1196.64	0.003	0	0.00039
gene_MESSINA_5516	1				1
	IGGADIFK			23.62	1	411.227	820.44	2	819.449	0.991	0	0.19
gene_MESSINA_5571	1				3
	SNLVGMGVLPLQFK			35.09	3	751.923	1501.83	2	1501.83	-0.001	0	0.00051
gene_MESSINA_563	1				3
	DAHQSLIATR			26.51	3	556.297	1110.58	2	1110.58	0.001	0	0.013
gene_MESSINA_5657	1				1
	ELTGLGLK			32.21	1	415.754	829.494	2	829.491	0.003	0	0.022
gene_MESSINA_5672	1				1
	LLITLSDGK			21.92	1	480.288	958.561	2	958.57	-0.009	0	0.1
gene_MESSINA_5673	1				6
	GFAVVADEVR			56.02	6	531.782	1061.55	2	1061.55	-0.001	0	3.8e-05
gene_MESSINA_57	1				1
	DTETAVK			21.16	1	382.202	762.389	2	762.376	0.013	0	0.059
gene_MESSINA_5757	1				1
	LGSIESR			27.59	1	381.213	760.411	2	760.408	0.003	0	0.1
gene_MESSINA_5798	1				1
	AAVRDIGR			21.75	1	429.247	856.479	2	856.488	-0.009	1	0.21
gene_MESSINA_580	1				1
	QLSEAGAAAELK			33.13	1	594.32	1186.63	2	1186.62	0.006	0	0.0055
gene_MESSINA_5931	1				1
	PGAFKAEMER			20.98	1	568.274	1134.53	2	1134.55	-0.015	1	0.041
gene_MESSINA_5949	1				1
	LAVAEKEK			20.82	1	444.258	886.501	2	886.512	-0.011	1	0.34
gene_MESSINA_605	1				1
	LFNAGVK			23.49	1	374.723	747.431	2	747.428	0.003	0	0.16
gene_MESSINA_6066	1				1
	LGIPFVYK			22.1	1	468.781	935.547	2	935.548	-0.001	0	0.013
gene_MESSINA_6110	1				1
	QSITPAVR			21.97	1	436.252	870.489	2	870.492	-0.003	0	0.081
gene_MESSINA_6187	1				3
	ALTGLGLK			57.08	3	386.751	771.487	2	771.485	0.001	0	7.2e-05
gene_MESSINA_6193	1				1
	AGVDVVR			27.32	1	358.212	714.41	2	714.402	0.007	0	0.079
gene_MESSINA_622	1				1
	LAADLSR			20.3	1	373.215	744.415	2	744.413	0.002	0	0.093
gene_MESSINA_6224	1				1
	NRITGDRT			20.95	1	467.253	932.491	2	931.484	1.007	2	0.055
gene_MESSINA_624	1				1
	HFELLVR			26.43	1	457.774	913.534	2	912.518	1.015	0	0.076
gene_MESSINA_6302	1				3
	KDGTTGK			28.36	3	354.192	706.369	2	705.366	1.003	1	0.06
gene_MESSINA_6355	1				6
	GFAVVADEVR			56.02	6	531.782	1061.55	2	1061.55	-0.001	0	3.8e-05
gene_MESSINA_6399	1				3
	VVLEPLER			30.52	3	477.785	953.555	2	953.555	0	0	0.0067
gene_MESSINA_643	1				2
	LAVEGIKR			22.35	2	443.275	884.535	2	884.544	-0.009	1	0.065
gene_MESSINA_6472	1				2
	TVDALMK			27.48	2	389.213	776.412	2	776.41	0.002	0	0.075
gene_MESSINA_6485	1				1
	GNYSMGVK			22.49	1	428.205	854.395	2	854.396	-0.001	0	0.029
gene_MESSINA_6490	1				4
	EVPAAIQK			30.73	4	428.25	854.486	2	854.486	0	0	0.0094
gene_MESSINA_6492	1				2
	VGFEGGQMPLQR			60.56	2	659.832	1317.65	2	1317.65	0	0	1.1e-05
gene_MESSINA_6595	1				3
	QKDGTPLK			36.03	3	444.248	886.481	2	885.492	0.989	1	0.013
gene_MESSINA_6634	1				1
	IPGGFFK			33.52	1	383.219	764.423	2	764.422	0.001	0	0.05
gene_MESSINA_6645	1				1
	VAPLDVR			24.31	1	385.232	768.45	2	768.449	0	0	0.039
gene_MESSINA_6669	1				1
	LNELTPEMVK	Oxidation (M)	0.0000000400.0	22.13	1	595.323	1188.63	2	1188.61	0.025	0	0.054
gene_MESSINA_6671	1				3
	SLLSDGEQAIK	Acetyl (Protein N-term)	1.00000000000.0	28.39	3	601.804	1201.59	2	1201.62	-0.025	0	0.048
gene_MESSINA_6723	1				1
	SVTFEVTGPK			22.31	1	533.282	1064.55	2	1063.56	0.995	0	0.066
gene_MESSINA_6771	1				2
	VIEIYGPESSGK			41.83	2	639.833	1277.65	2	1277.65	0.001	0	0.0033
gene_MESSINA_68	1				3
	LITVIDAPMSR	Oxidation (M)	0.00000000400.0	31.24	3	616.829	1231.64	2	1230.66	0.978	0	0.0078
gene_MESSINA_6834	1				1
	AGALRVR			34.92	1	371.732	741.449	2	741.461	-0.012	1	0.0076
gene_MESSINA_6876	1				1
	NSPVPIGTVPLYQALEK			33.78	1	913.506	1825	2	1825	-0.001	0	0.00068
gene_MESSINA_6892	1				1
	ILFVGTK			23.29	1	389.242	776.47	2	776.48	-0.009	0	0.041
gene_MESSINA_7115	1				1
	VNDLGLQR			20.89	1	458.251	914.488	2	913.498	0.99	0	0.14
gene_MESSINA_7126	1				1
	AGQYAYR			48.33	1	414.705	827.395	2	827.393	0.002	0	0.0003
gene_MESSINA_7204	1				1
	TALEIMQAAK	Oxidation (M)	0.0000040000.0	28.54	1	546.281	1090.55	2	1090.57	-0.021	0	0.061
gene_MESSINA_7237	1				1
	VIVSSGPAEA			22.1	1	465.255	928.495	2	928.487	0.008	0	0.11
gene_MESSINA_7275	1				4
	VGGATYQVPVEVR			127.17	4	687.872	1373.73	2	1373.73	-0.001	0	1e-11
gene_MESSINA_7388	1				1
	ALKDAVN			30.41	1	365.709	729.403	2	729.402	0.001	1	0.036
gene_MESSINA_7453	1				3
	AISVTER			28.9	3	388.213	774.412	2	774.424	-0.011	0	0.079
gene_MESSINA_7455	1				1
	LLLAMRDK			21.04	1	480.28	958.546	2	958.563	-0.017	1	0.15
gene_MESSINA_7483	1				2
	VVNDTAVAVNQGGK			76.23	2	686.368	1370.72	2	1370.71	0.006	0	2.9e-06
gene_MESSINA_7495	1				2
	ILDQGQAGDNVGLLLR			37.39	2	841.466	1680.92	2	1680.92	0.001	0	0.00031
gene_MESSINA_7517	1				2
	EDAAKLALER			29.98	2	558.306	1114.6	2	1114.6	-0.001	1	0.047
gene_MESSINA_752	1				1
	MTLTELR			31.37	1	432.239	862.464	2	862.458	0.006	0	0.016
gene_MESSINA_7526	1				2
	TKVAELK			27.88	2	394.747	787.479	2	787.48	-0.002	1	0.062
gene_MESSINA_7560	1				1
	PIADNSTEEGR			20.08	1	594.779	1187.54	2	1187.54	0.002	0	0.013
gene_MESSINA_7598	1				1
	AGQPVAGAK			20.09	1	400.238	798.461	2	797.44	1.021	0	0.27
gene_MESSINA_7612	1				1
	LLEKPVR			21.6	1	427.774	853.534	2	853.539	-0.005	1	0.059
gene_MESSINA_7665	1				1
	NNPLLIGEPGVGK			28.81	1	654.359	1306.7	2	1306.72	-0.022	0	0.002
gene_MESSINA_7727	1				3
	IEYDPNR			29.05	3	453.72	905.426	2	905.424	0.002	0	0.021
gene_MESSINA_7755	1				1
	AVGEATHK			20.98	1	407.228	812.441	2	811.419	1.022	0	0.048
gene_MESSINA_7864	1				6
	EHLLLAR			39.63	6	426.258	850.501	2	850.502	-0.002	0	0.0017
gene_MESSINA_7876	1				2
	IIYLHSER			22.83	2	515.793	1029.57	2	1029.56	0.011	0	0.088
gene_MESSINA_7885	1				3
	GFLIGGTAGR			34.99	3	474.766	947.517	2	947.519	-0.002	0	0.011
gene_MESSINA_7887	1				1
	AAAINAQR			22.36	1	407.725	813.435	2	813.446	-0.01	0	0.046
gene_MESSINA_7925	1				6
	LDNVVYR			54.52	6	439.74	877.466	2	877.466	0	0	0.00016
gene_MESSINA_7964	1				1
	EGVADLR			30.6	1	380.205	758.396	2	758.392	0.004	0	0.033
gene_MESSINA_8008	1				1
	QYLANQR			31.16	1	446.734	891.454	2	891.456	-0.002	0	0.0057
gene_MESSINA_8157	1				1
	KIDDGTLAQR			25.55	1	558.808	1115.6	2	1115.59	0.007	1	0.054
gene_MESSINA_8188	1				1
	LAGNVTR			20.5	1	365.709	729.403	2	729.413	-0.011	0	0.36
gene_MESSINA_8201	1				1
	LGIAKGR			35.89	1	357.729	713.444	2	713.455	-0.011	1	0.0063
gene_MESSINA_824	1				6
	GFAVVADEVR			56.02	6	531.782	1061.55	2	1061.55	-0.001	0	3.8e-05
gene_MESSINA_8261	1				5
	LSVSSAR			28.11	5	360.207	718.399	2	718.397	0.002	0	0.079
gene_MESSINA_8569	1				1
	KAATKNSAQGVP			21.65	1	586.319	1170.62	2	1170.64	-0.012	2	0.056
gene_MESSINA_8596	1				1
	NIGEVSNR			30.82	1	444.731	887.448	2	887.446	0.002	0	0.021
gene_MESSINA_8606	1				3
	IGINAPK			40.77	3	356.721	711.428	2	711.428	0.001	0	0.0012
gene_MESSINA_8666	1				1
	LEQDVIAR			25.35	1	472.267	942.519	2	942.513	0.005	0	0.12
gene_MESSINA_8752	1				1
	LEQALEER			24.99	1	494.26	986.506	2	986.503	0.003	0	0.076
gene_MESSINA_8779	1				1
	KNAGLAMAR			29.03	1	466.255	930.495	2	930.507	-0.012	1	0.026
gene_MESSINA_8800	1				3
	LGGQTAIR			30.07	3	408.75	815.486	2	814.466	1.02	0	0.055
gene_MESSINA_881	1				1
	LLQEGIK			21.48	1	400.746	799.478	2	799.48	-0.002	0	0.17
gene_MESSINA_8820	1				1
	EAYPGDVFYIHSR			20.42	1	777.387	1552.76	2	1552.73	0.028	0	0.012
gene_MESSINA_8833	1				1
	MKLEVTEK			22.01	1	489.26	976.506	2	976.526	-0.02	1	0.057
gene_MESSINA_8857	1				1
	LAQQADR			30.4	1	401.723	801.432	2	800.414	1.018	0	0.043
gene_MESSINA_8896	1				1
	IVGGLEK			20.08	1	358.219	714.423	2	714.428	-0.005	0	0.24
gene_MESSINA_8954	1				2
	ALGADIR			24.49	2	358.718	715.422	2	714.402	1.02	0	0.2
gene_MESSINA_8965	1				1
	EDDEVAIYKR			25.26	1	619.32	1236.62	2	1236.6	0.026	1	0.018
gene_MESSINA_9024	1				1
	QRAEVNK			20.44	1	423.245	844.475	2	843.456	1.019	1	0.11
gene_MESSINA_9192	1				3
	LWDVLVDPAR			38.22	3	592.831	1183.65	2	1182.64	1.007	0	0.00081
gene_MESSINA_9231	1				2
	LYFSLWAR			23.06	2	528.28	1054.55	2	1054.56	-0.015	0	0.053
gene_MESSINA_9279	1				1
	GTFANIR			21.84	1	390.216	778.418	2	777.413	1.005	0	0.15
gene_MESSINA_9281	1				1
	INAVEIR			22.19	1	408.235	814.456	2	813.471	0.985	0	0.26
gene_MESSINA_93	1				1
	AIDAARK			22.57	1	372.717	743.419	2	743.429	-0.01	1	0.17
gene_MESSINA_9392	1				1
	INAQEVK			22.06	1	401.233	800.451	2	800.439	0.012	0	0.29
gene_MESSINA_9412	1				1
	KLEADIAR			25.13	1	458.777	915.539	2	914.518	1.021	1	0.14
gene_MESSINA_9526	1				4
	EIIIGDR			40.51	4	408.235	814.455	2	814.455	0	0	0.0038
gene_MESSINA_9556	1				1
	IIDATANR			20.07	1	437.75	873.485	2	872.472	1.014	0	0.22
gene_MESSINA_9573	1				1
	QAALGVQDVK			23.05	1	514.795	1027.58	2	1027.57	0.01	0	0.19
gene_MESSINA_9590	1				1
	ISAAALR			21.48	1	351.221	700.427	2	700.423	0.004	0	0.24
gene_MESSINA_9657	1				4
	QRNIALK			36.29	4	421.758	841.501	2	841.513	-0.012	1	0.0058
gene_MESSINA_9684	1				1
	LENEKVK			21.16	1	430.246	858.478	2	858.481	-0.003	1	0.35
gene_MESSINA_9710	1				2
	RNEELEAAKK			23.87	2	594.322	1186.63	2	1186.63	-0.002	2	0.011
gene_MESSINA_9716	1				1
	WEKLNPAR			20.4	1	507.272	1012.53	2	1012.54	-0.017	1	0.087
gene_MESSINA_9747	1				1
	TGPDLAR			21.91	1	365.705	729.395	2	728.382	1.013	0	0.15
gene_MESSINA_9802	1				2
	ASASETLK			22.05	2	403.71	805.405	2	805.418	-0.013	0	0.17
gene_MESSINA_9815	1				1
	AATELAR			29.03	1	366.209	730.403	2	730.397	0.005	0	0.077
gene_MESSINA_986	1				2
	VAELATK			21.65	2	366.219	730.423	2	730.422	0	0	0.17
gene_MESSINA_9869	1				1
	TEGELEPALK			27.05	1	543.795	1085.58	2	1085.56	0.015	0	0.0038
gene_MESSINA_9901	1				6
	VEDALHATR			54.75	6	506.264	1010.51	2	1010.51	-0.001	0	2.8e-05
gene_MESSINA_9951	1				1
	TGPDIAR			21.91	1	365.705	729.395	2	728.382	1.013	0	0.15
O76013	1				6
	LAADDFR			45.05	6	404.204	806.393	2	806.392	0.001	0	0.0011
O76014	1				6
	LAADDFR			45.05	6	404.204	806.393	2	806.392	0.001	0	0.0011
P02769	1				2
	KVPQVSTPTLVEVSR			29.46	2	547.323	1638.95	3	1638.93	0.017	1	0.0017
Q14525	1				6
	LAADDFR			45.05	6	404.204	806.393	2	806.392	0.001	0	0.0011

## Sheet: AQ
Protein AC	MW (Da)	pI	Prot. Score	# PSMs	# Peptidos	emPAI	Cobertura
gene_AQ_10933	55428	5.3	750.04	39	15	1.45	23.2
gene_AQ_1371	155191	6.83	651.12	27	15	0.66	16.2
gene_AQ_18938	41443	5.83	575.29	26	12	2.31	31.7
gene_AQ_25652	37187	4.72	340.67	25	7	1.43	18.9
gene_AQ_7842	27368	5.09	511.53	24	10	2.86	37.4
gene_AQ_22033	99577	5.56	454.9	24	10	0.58	14.1
gene_AQ_6347	36561	5.48	343.53	23	5	0.76	16.6
gene_AQ_1140	55931	4.96	414.41	22	8	0.56	12.6
gene_AQ_5074	152618	6.86	508.89	21	12	0.5	13.1
gene_AQ_1370	151358	5.57	576.57	20	12	0.55	14.6
gene_AQ_8582	49835	4.99	554.26	20	9	1.29	31
gene_AQ_1138	50060	4.91	525.59	18	9	0.78	19.1
gene_AQ_8584	55653	5.49	352.53	18	8	0.68	14.6
gene_AQ_4567	36276	6.49	320.41	17	5	0.98	23.1
gene_AQ_22173	100186	5.71	272.14	16	6	0.28	7.2
gene_AQ_4534	155247	6.26	408.69	15	10	0.45	12.6
gene_AQ_7932	17868	5.16	312.86	15	5	2.14	25.3
gene_AQ_9456	41661	5.28	303.88	14	7	1	19.8
gene_AQ_4604	36699	4.91	282.22	14	6	0.96	18
gene_AQ_5075	95510	5.15	360.04	13	7	0.61	13.7
gene_AQ_9266	56786	4.97	357.39	13	7	0.55	15.6
gene_AQ_5751	9950	6.26	258.89	13	4	4.01	36.6
gene_AQ_18852	57338	4.98	367.32	12	7	0.54	11.3
gene_AQ_9597	51870	5.17	345.98	12	7	1.05	20.3
gene_AQ_1374	78725	5.13	289.94	12	5	0.45	11.2
gene_AQ_18939	50109	5.93	287.38	12	5	0.51	11.7
gene_AQ_1695	10181	5.06	196.88	12	4	6.18	44.7
gene_AQ_12916	25915	5	267.3	11	5	0.89	22
gene_AQ_20239	36630	7.52	224.25	11	5	0.76	21.3
gene_AQ_13542	8841	7.88	188.12	11	3	5.08	36.1
gene_AQ_22714	21854	5.06	123.53	11	2	0.46	12
gene_AQ_18937	30413	5.89	260.22	10	5	1.25	19.4
gene_AQ_22705	55652	5.18	231.5	10	5	0.56	12.4
gene_AQ_20402	51842	4.95	193.49	10	5	0.49	7.9
gene_AQ_26654	63823	4.06	183.53	10	3	0.22	3.9
gene_AQ_12484	78369	5.16	281.38	9	6	0.53	15
gene_AQ_18186	38089	5.6	178.97	9	4	0.72	11.4
gene_AQ_17964	75063	5.11	254.99	8	6	0.47	14
gene_AQ_9455	30263	5.44	203.53	8	4	0.72	11.9
gene_AQ_22392	15035	5.45	159.33	8	3	1.26	31.2
gene_AQ_13094	38731	4.8	160.12	8	2	0.53	11.5
gene_AQ_8379	77519	5.64	175.28	7	5	0.31	8.3
gene_AQ_3626	34054	5.56	164.31	7	5	0.83	21.9
gene_AQ_11038	40355	5.93	235.86	7	4	0.36	17.2
gene_AQ_23156	57611	4.59	200.54	7	4	0.24	5.3
gene_AQ_4531	77533	5.06	173.31	7	4	0.45	9.7
gene_AQ_14508	116340	5.66	168.79	7	4	0.24	5.3
gene_AQ_17568	55047	5.45	137.44	7	4	0.25	7.1
gene_AQ_2315	52096	4.38	198.32	7	3	0.27	4.9
gene_AQ_13430	107330	5.66	113.79	7	3	0.12	4.4
gene_AQ_7131	15392	5.23	185.57	6	4	1.21	19
gene_AQ_18680	45727	4.94	119.57	6	4	0.44	8.9
gene_AQ_14130	24228	9.54	163.66	6	3	0.97	26.8
gene_AQ_21168	46075	5.83	154.31	6	3	0.2	8.6
gene_AQ_5826	16456	5.39	126.63	6	3	1.11	19
gene_AQ_10132	15504	5.74	122.73	6	3	1.2	21
gene_AQ_7132	32583	5.03	93.3	6	3	0.66	7.9
gene_AQ_3588	68042	5.17	120.37	6	2	0.28	6.7
gene_AQ_20296	24236	9.5	182.42	5	4	1.34	31.6
gene_AQ_10931	14049	4.49	168.73	5	4	1.38	36.3
gene_AQ_16776	45129	5.85	156.36	5	4	0.44	13.2
gene_AQ_12311	13459	10.94	137.28	5	4	2.35	42.6
gene_AQ_9461	64061	5.81	121.8	5	4	0.3	6.8
gene_AQ_10932	31536	8.91	116.07	5	3	0.48	16.4
gene_AQ_19088	118379	5.03	89.81	5	3	0.11	4.5
gene_AQ_1373	17567	10.15	129.27	5	2	1.01	19.9
gene_AQ_17052	61826	4.5	105.22	5	2	0.14	3.4
gene_AQ_22712	18084	4.8	103.28	5	2	0.57	15.3
gene_AQ_18535	57936	4.74	100.54	5	2	0.24	6.4
gene_AQ_7949	46218	4.95	98.87	5	2	0.43	9.2
gene_AQ_6508	51452	4.99	97.46	5	2	0.27	4.4
gene_AQ_7590	20311	4.76	89.77	5	2	0.22	11.6
gene_AQ_19126	68820	4.83	131.54	4	4	0.27	11.1
gene_AQ_20334	63869	5.83	108.82	4	4	0.3	7.3
gene_AQ_18799	27052	8.85	138.09	4	3	0.84	26.1
gene_AQ_10558	38057	5.92	131.41	4	3	0.38	11.6
gene_AQ_24595	25608	4.66	120.39	4	3	0.62	16.3
gene_AQ_6893	66183	5.55	102.19	4	3	0.28	7.5
gene_AQ_9647	83915	5.31	100.79	4	3	0.16	6.2
gene_AQ_3522	36497	6.3	95.87	4	3	0.4	10.2
gene_AQ_4592	20316	9.69	95.69	4	3	0.83	19
gene_AQ_355	14468	5.2	116.8	4	2	0.76	16.2
gene_AQ_20972	52793	5.43	114.47	4	2	0.17	6.3
gene_AQ_1368	12592	4.74	102.97	4	2	1.64	26.4
gene_AQ_15655	13272	11.6	102.17	4	2	0.84	16.1
gene_AQ_25025	51664	5.97	92.58	4	2	0.38	9.2
gene_AQ_20336	106851	6.1	85.82	4	2	0.21	4.6
gene_AQ_24523	23742	4.64	78.8	4	2	0.41	8.8
gene_AQ_20292	3029	6.02	76.51	4	2	11.08	62.1
gene_AQ_18011	36729	4.76	67.94	4	2	0.25	7.3
gene_AQ_20335	26489	7.41	102.95	4	1	0.17	5.1
gene_AQ_21140	39525	5.87	66.46	4	1	0.11	6.2
gene_AQ_3309	51823	5.15	62.7	4	1	0.08	4.5
gene_AQ_25630	23412	5.49	40.48	4	1	0.19	10.2
gene_AQ_17512	55946	5.47	23.69	4	1	0.08	1.8
gene_AQ_21083	50331	5.63	104.74	3	3	0.28	6
gene_AQ_13742	17735	5.93	101.14	3	3	0.58	24.1
gene_AQ_5109	63769	4.87	95.56	3	3	0.3	5.8
gene_AQ_4583	29789	11.14	112.65	3	2	0.51	9.9
gene_AQ_21165	26727	4.67	93.75	3	2	0.36	9.6
gene_AQ_20169	78067	5.05	87.81	3	2	0.17	4
gene_AQ_4588	7168	10.6	85.09	3	2	4.22	46
gene_AQ_17562	69138	6.52	82.02	3	2	0.13	5.9
gene_AQ_16314	77304	5.57	78.07	3	2	0.11	5.5
gene_AQ_24241	8960	8.09	76.05	3	2	1.44	25.9
gene_AQ_10240	9865	10.75	75.68	3	2	1.26	28.7
gene_AQ_17076	15457	11.46	74.56	3	2	0.7	28.5
gene_AQ_22234	52200	6.07	69.14	3	2	0.17	7.6
gene_AQ_10929	14391	5.08	68.82	3	2	0.76	12.4
gene_AQ_14422	20474	9.74	66.03	3	2	0.49	19
gene_AQ_7129	51667	5.11	62.81	3	2	0.27	4.1
gene_AQ_22222	16979	5.9	59.34	3	2	0.62	11.7
gene_AQ_24637	23670	5.98	55.76	3	1	0.19	5.5
gene_AQ_4603	23226	9.98	53.29	3	1	0.19	7.8
gene_AQ_11366	14704	5	52.71	3	1	0.32	8
gene_AQ_11457	59184	5.13	52.71	3	1	0.07	3.1
gene_AQ_14113	55245	6.5	52.71	3	1	0.08	4.4
gene_AQ_14899	57131	5.75	52.71	3	1	0.08	5.6
gene_AQ_14915	59411	4.84	52.71	3	1	0.23	3.4
gene_AQ_15379	60168	5.16	52.71	3	1	0.07	3.1
gene_AQ_20874	47523	6.1	52.71	3	1	0.19	4.1
gene_AQ_21503	33171	4.84	52.71	3	1	0.13	7.6
gene_AQ_21980	58206	4.78	52.71	3	1	0.07	5.2
gene_AQ_22086	60209	5.81	52.71	3	1	0.07	3.4
gene_AQ_23427	70924	4.92	52.71	3	1	0.12	2.4
gene_AQ_23530	71614	5.57	52.71	3	1	0.12	2.6
gene_AQ_23773	57754	4.94	52.71	3	1	0.15	3
gene_AQ_25687	69796	4.93	52.71	3	1	0.19	2.8
gene_AQ_3361	68696	5.11	52.71	3	1	0.2	3
gene_AQ_8395	58555	5.36	52.71	3	1	0.24	4.6
gene_AQ_8504	40781	5.41	52.71	3	1	0.22	5.3
gene_AQ_9276	67659	5.08	52.71	3	1	0.06	2.7
gene_AQ_11650	22063	5.55	52.69	3	1	0.75	21.2
gene_AQ_19334	107771	5.27	52.32	3	1	0.04	2
gene_AQ_15650	7706	6.56	52.25	3	1	0.68	14.3
gene_AQ_16899	21233	5.29	43.57	3	1	0.21	5.5
gene_AQ_22958	56783	7.43	36.44	3	1	0.08	1.4
gene_AQ_14424	14107	9.67	36.35	3	1	0.33	9.2
gene_AQ_11449	9035	9.9	33.67	3	1	0.56	15.6
gene_AQ_7661	45130	5.98	28.44	3	1	0.1	2.1
gene_AQ_4010	13455	6.81	28.21	3	1	0.35	8.9
gene_AQ_4557	49648	5.66	22.93	3	1	0.09	2
gene_AQ_4597	17701	10	119.21	2	2	1	19.9
gene_AQ_7122	24566	4.69	118.32	2	2	0.4	12
gene_AQ_21603	59993	5.16	92.01	2	2	0.15	10.4
gene_AQ_18021	101579	4.96	90.54	2	2	0.09	3.3
gene_AQ_15626	20585	5.07	89.35	2	2	0.49	12.3
gene_AQ_20892	93618	5.11	87.3	2	2	0.09	3.7
gene_AQ_2919	73340	5.05	87.3	2	2	0.18	5.2
gene_AQ_19937	46037	5.04	86.09	2	2	0.2	6.3
gene_AQ_13386	51992	5.46	85.67	2	2	0.17	7.3
gene_AQ_19938	57889	6.06	84.62	2	2	0.15	3.6
gene_AQ_20819	58283	5.27	82.05	2	2	0.24	7
gene_AQ_14109	48517	4.81	80.68	2	2	0.29	7.6
gene_AQ_13525	94638	5.16	75.72	2	2	0.14	6.1
gene_AQ_816	101288	5.02	73.43	2	2	0.09	4.1
gene_AQ_24749	29990	4.7	72.92	2	2	0.32	12.5
gene_AQ_12670	49653	5.58	66.82	2	2	0.18	5.4
gene_AQ_22815	33677	5.43	66.82	2	2	0.28	9.8
gene_AQ_14442	38127	5.48	66.67	2	2	0.24	7.4
gene_AQ_7457	52021	5.09	66.51	2	2	0.17	4.4
gene_AQ_2744	13360	10.95	66.06	2	2	0.84	23.7
gene_AQ_11455	26849	4.69	66	2	2	0.36	9.3
gene_AQ_520	16719	8.62	64.97	2	2	1.08	10.3
gene_AQ_12751	65894	5.22	58.29	2	2	0.21	5.1
gene_AQ_17968	74773	5.78	54.37	2	2	0.12	2.9
gene_AQ_7673	44678	5.31	49.91	2	2	0.32	6.8
gene_AQ_5854	55518	5.7	47.67	2	2	0.25	6.9
gene_AQ_1830	48891	5.39	47.43	2	2	0.18	8.2
gene_AQ_19729	51101	7.24	47.4	2	2	0.38	9.3
gene_AQ_4312	34537	5.63	47.27	2	2	0.27	4.9
gene_AQ_14490	87576	5.01	46.13	2	2	0.1	3.7
gene_AQ_18351	37880	5.17	44.39	2	2	0.24	5.6
gene_AQ_7970	20856	9.47	75.47	2	1	0.48	11.3
gene_AQ_15583	22325	4.66	75.2	2	1	0.2	5.4
gene_AQ_13154	11829	5.02	74.41	2	1	0.41	11
gene_AQ_11086	20512	4.91	70.18	2	1	0.22	14
gene_AQ_15889	46000	5.17	62.29	2	1	0.2	5.2
gene_AQ_21132	15718	9.02	56.86	2	1	0.68	11.7
gene_AQ_25838	32982	9.25	55.12	2	1	0.28	6.2
gene_AQ_4584	10310	10.62	54.06	2	1	0.48	8.8
gene_AQ_10430	49381	5.22	52.25	2	1	0.09	5.1
gene_AQ_8238	7722	6.54	50.91	2	1	0.67	14.5
gene_AQ_20196	63921	5.68	47.46	2	1	0.07	1.3
gene_AQ_22407	11894	8.96	45.56	2	1	0.41	8.1
gene_AQ_15354	34682	5.11	45.41	2	1	0.27	4.7
gene_AQ_17431	33777	5.25	45.41	2	1	0.13	5.2
gene_AQ_25503	17819	4.39	44.76	2	1	0.26	6.3
gene_AQ_1097	73019	5.73	44.72	2	1	0.06	3
gene_AQ_21677	77689	5.53	44.72	2	1	0.05	2.8
gene_AQ_7475	24285	5.3	43.68	2	1	0.66	11.1
gene_AQ_18103	53826	4.95	43.08	2	1	0.08	1.6
gene_AQ_22310	29192	6.52	42.9	2	1	0.15	9.7
gene_AQ_17072	29621	11.22	41.98	2	1	0.32	5.1
gene_AQ_18926	18916	6.08	41.85	2	1	0.24	5.3
gene_AQ_18940	33376	7.15	41.73	2	1	0.13	2.5
gene_AQ_16315	41556	5.89	40.84	2	1	0.1	2.3
gene_AQ_3357	41098	5.77	40.65	2	1	0.11	1.9
gene_AQ_22312	21026	6.89	39.21	2	1	0.22	9.1
gene_AQ_2026	61847	4.78	36.61	2	1	0.07	2.3
gene_AQ_6407	24198	9.55	36.33	2	1	0.18	3.2
gene_AQ_14911	67520	9.58	36.09	2	1	0.06	2.3
gene_AQ_4985	18643	7.79	34.51	2	1	0.25	6.3
gene_AQ_23795	33711	9.34	34.36	2	1	0.13	4.3
gene_AQ_10947	56281	7.9	34.24	2	1	0.08	1.4
gene_AQ_1326	23717	9.05	34.05	2	1	0.19	3.8
gene_AQ_20507	77760	5.58	33.61	2	1	0.05	2.3
gene_AQ_1546	9415	9.86	33.11	2	1	0.53	11.6
gene_AQ_20581	11624	9.99	32.85	2	1	0.41	9.6
gene_AQ_21268	14716	6.04	31.69	2	1	0.74	13.5
gene_AQ_8581	15379	4.95	31.47	2	1	0.3	11.7
gene_AQ_20624	35772	9.57	31.35	2	1	0.26	5
gene_AQ_19917	51243	5.31	30.94	2	1	0.08	1.9
gene_AQ_7618	22815	6.04	30.79	2	1	0.2	5.4
gene_AQ_3079	27156	10.5	30.7	2	1	0.16	8.1
gene_AQ_15351	13051	6.08	30.1	2	1	0.36	5.9
gene_AQ_14129	14986	9.81	29.82	2	1	0.72	10.5
gene_AQ_19631	97645	5.08	29.13	2	1	0.04	0.9
gene_AQ_18491	62387	9.2	28.49	2	1	0.07	1.4
gene_AQ_22703	54517	7.81	28.1	2	1	0.08	2.3
gene_AQ_21753	54336	8.56	27.82	2	1	0.16	3.8
gene_AQ_20864	85340	5.79	27.69	2	1	0.05	1
gene_AQ_16841	22511	6.51	27.22	2	1	0.2	4.9
gene_AQ_4155	39548	4.82	26.55	2	1	0.11	2.5
gene_AQ_1084	31867	5.62	26.48	2	1	0.3	6.7
gene_AQ_6067	18097	6.39	25.74	2	1	0.25	9.3
gene_AQ_13399	83499	8.72	25.73	2	1	0.05	1.8
gene_AQ_621	19158	4.95	25.35	2	1	0.24	4.2
gene_AQ_14217	74782	5.03	23.9	2	1	0.06	3
gene_AQ_26335	36355	5.09	23.83	2	1	0.12	3.1
gene_AQ_9959	24530	5.23	23.78	2	1	0.18	4.7
gene_AQ_10815	50200	9.67	23.73	2	1	0.09	1.9
gene_AQ_12930	43671	5.46	23.13	2	1	0.1	2.5
gene_AQ_16308	136502	4.91	21.99	2	1	0.06	2.1
gene_AQ_23702	42248	9.58	21.94	2	1	0.1	4.1
gene_AQ_3373	46438	6.47	21.62	2	1	0.09	4.7
gene_AQ_17687	19295	10.12	21.23	2	1	0.24	4.8
gene_AQ_10934	19231	5.57	20.81	2	1	0.24	6.2
gene_AQ_1258	44459	9.64	20.5	2	1	0.1	3.9
gene_AQ_4580	21519	9.85	62.69	1	1	0.21	5
gene_AQ_17075	25142	10.05	59.76	1	1	0.63	9.7
gene_AQ_20617	26380	8.94	56.66	1	1	0.6	10.4
gene_AQ_3372	17256	9.25	55.01	1	1	0.27	10.5
gene_AQ_23683	118163	9.04	53.23	1	1	0.07	1.5
gene_AQ_20331	47881	6.5	52.95	1	1	0.19	5.1
gene_AQ_4835	15809	9.84	52.36	1	1	0.68	15.5
gene_AQ_254	47102	5.32	51.91	1	1	0.19	5.2
gene_AQ_1372	13856	11.15	51.67	1	1	0.34	6.5
gene_AQ_10796	45353	4.84	51.15	1	1	0.2	6.1
gene_AQ_20493	39021	5.65	50.57	1	1	0.11	2.7
gene_AQ_19123	41759	5.48	48.13	1	1	0.22	4.7
gene_AQ_10466	8963	11.78	47.94	1	1	0.56	26.9
gene_AQ_16678	19583	6.36	47.2	1	1	0.23	4.8
gene_AQ_17090	13362	10.95	45.83	1	1	0.36	16.1
gene_AQ_12686	19553	5.11	45.23	1	1	0.23	9.9
gene_AQ_21569	141450	4.93	44.19	1	1	0.03	2.1
gene_AQ_24267	20172	5.06	42.53	1	1	0.22	4.3
gene_AQ_21474	64267	6.11	41.99	1	1	0.14	2.3
gene_AQ_14106	88909	5.76	41.71	1	1	0.1	2
gene_AQ_22484	48985	6.33	40.3	1	1	0.18	3.2
gene_AQ_22701	36869	9.21	40.14	1	1	0.25	8.4
gene_AQ_15108	31376	4.97	39.14	1	1	0.48	12.1
gene_AQ_3600	20530	9.2	39.04	1	1	0.49	9.3
gene_AQ_10608	34487	5.55	38.63	1	1	0.13	3.7
gene_AQ_3410	36248	6.42	38.34	1	1	0.12	6.8
gene_AQ_18829	40816	5.47	38.01	1	1	0.35	7.3
gene_AQ_20531	24562	8.97	37.88	1	1	0.18	3.7
gene_AQ_18234	42918	5.57	37.71	1	1	0.1	1.8
gene_AQ_240	39179	6.37	37.7	1	1	0.11	1.9
gene_AQ_2457	24639	5.67	37.35	1	1	0.18	3.9
gene_AQ_12797	5496	11	36.75	1	1	1.03	14
gene_AQ_9267	52229	6.18	36.16	1	1	0.08	5.2
gene_AQ_12063	3881	4.36	36.03	1	1	1.67	23.7
gene_AQ_17094	11983	9.6	35.82	1	1	0.4	9.3
gene_AQ_12298	45379	6.09	35.43	1	1	0.1	1.6
gene_AQ_20956	40256	9.97	35.41	1	1	0.11	2.5
gene_AQ_13066	58997	9.27	35.32	1	1	0.07	2.3
gene_AQ_7349	31993	4.66	34.94	1	1	0.29	7.6
gene_AQ_13903	7962	6.95	34.67	1	1	0.65	9.7
gene_AQ_18806	35974	5.53	34.22	1	1	0.12	3.2
gene_AQ_10406	13515	5.15	34.05	1	1	0.35	15.1
gene_AQ_21057	13476	4.86	34.05	1	1	0.35	15.1
gene_AQ_2877	7144	6.92	33.68	1	1	0.75	13.4
gene_AQ_21552	38712	5.81	33.38	1	1	0.11	4
gene_AQ_26508	70096	5.53	33.22	1	1	0.13	2.2
gene_AQ_18372	53057	5.64	32.71	1	1	0.08	1.5
gene_AQ_16504	68768	4.61	32.7	1	1	0.13	2.3
gene_AQ_21982	24456	5.07	32.54	1	1	0.18	3.7
gene_AQ_8454	20294	6.19	32.54	1	1	0.5	13.6
gene_AQ_4596	12666	10.19	32.53	1	1	0.38	10.3
gene_AQ_17870	18710	6.74	32.49	1	1	0.24	6
gene_AQ_22786	30561	10.48	32.48	1	1	0.14	2.6
gene_AQ_13547	15819	8.87	32.4	1	1	0.29	5
gene_AQ_12665	43812	5.82	32.38	1	1	0.1	2.8
gene_AQ_22049	53640	6.04	32.37	1	1	0.17	2.8
gene_AQ_22827	34937	6.26	32.25	1	1	0.13	5.3
gene_AQ_11041	32591	6.15	32.07	1	1	0.13	3.8
gene_AQ_986	19023	6.05	32.04	1	1	0.24	5.7
gene_AQ_21481	59974	8.85	31.95	1	1	0.07	1.3
gene_AQ_8801	10136	7.1	31.91	1	1	0.49	9.3
gene_AQ_1677	34595	5.3	31.84	1	1	0.13	2.3
gene_AQ_5270	73734	5.5	31.6	1	1	0.06	3.3
gene_AQ_18564	13262	9.12	31.35	1	1	0.36	7.1
gene_AQ_25510	27223	9.28	31.3	1	1	0.16	5.6
gene_AQ_16523	75532	4.92	31.26	1	1	0.12	2.7
gene_AQ_20727	8625	10.96	31.13	1	1	0.59	11.3
gene_AQ_26573	81088	4.42	31.11	1	1	0.05	1.5
gene_AQ_22370	77555	4.86	30.98	1	1	0.11	4.3
gene_AQ_23401	44089	9.5	30.87	1	1	0.1	1.7
gene_AQ_17563	16466	5.01	30.55	1	1	0.28	5.9
gene_AQ_24031	67189	5.02	30.41	1	1	0.13	2.6
gene_AQ_6748	13571	9.33	30.3	1	1	0.35	5.7
gene_AQ_9885	59005	6.44	30.25	1	1	0.07	2.1
gene_AQ_18127	21825	5.9	30.04	1	1	0.21	3.6
gene_AQ_13023	10242	3.88	30.03	1	1	0.48	8.5
gene_AQ_22385	40722	4.92	29.98	1	1	0.11	5.8
gene_AQ_975	40856	4.88	29.98	1	1	0.11	3.9
gene_AQ_21988	68880	4.25	29.92	1	1	0.06	1.2
gene_AQ_14924	12970	4.51	29.91	1	1	0.87	13.2
gene_AQ_14209	7406	5.22	29.75	1	1	1.91	26.4
gene_AQ_19157	43623	4.81	29.68	1	1	0.1	2.2
gene_AQ_5906	35411	5.23	29.68	1	1	0.26	8.5
gene_AQ_20931	40834	5.07	29.65	1	1	0.11	3.2
gene_AQ_23214	137782	4.83	29.63	1	1	0.06	1.2
gene_AQ_15737	45607	7.12	29.2	1	1	0.09	2
gene_AQ_4795	39894	8.9	29.14	1	1	0.11	2.4
gene_AQ_3220	41567	4.99	29.13	1	1	0.1	2.2
gene_AQ_10544	40475	5.96	29.04	1	1	0.23	4
gene_AQ_3541	37867	5.91	28.86	1	1	0.12	6.4
gene_AQ_8006	31542	6.34	28.54	1	1	0.14	3.2
gene_AQ_7528	40156	5.48	28.5	1	1	0.11	2.5
gene_AQ_20330	22622	8.34	28.48	1	1	0.2	5.4
gene_AQ_3587	50544	9.17	28.45	1	1	0.09	2.2
gene_AQ_1160	59953	5.21	28.36	1	1	0.07	1.8
gene_AQ_21437	162380	5.95	28.21	1	1	0.03	1.6
gene_AQ_23755	75176	5.31	28.11	1	1	0.06	1
gene_AQ_9425	25174	7.7	27.99	1	1	0.18	3.3
gene_AQ_10825	31049	6.31	27.84	1	1	0.14	6.4
gene_AQ_16112	21534	6.97	27.81	1	1	0.21	5.2
gene_AQ_946	15378	9.18	27.81	1	1	0.3	6
gene_AQ_4554	55095	6.3	27.8	1	1	0.08	3.5
gene_AQ_17471	17522	9.79	27.72	1	1	0.26	4.4
gene_AQ_12725	13369	4.07	27.65	1	1	0.36	6.3
gene_AQ_9306	51504	9.27	27.56	1	1	0.08	1.9
gene_AQ_12639	66122	5.49	27.48	1	1	0.06	1.3
gene_AQ_21108	59697	10.05	27.43	1	1	0.15	2.6
gene_AQ_21885	102036	5.18	27.3	1	1	0.04	1.3
gene_AQ_20834	79970	5.34	27.02	1	1	0.05	1.2
gene_AQ_10789	9685	4.67	26.95	1	1	0.52	9.7
gene_AQ_11421	94956	5.24	26.94	1	1	0.09	4.6
gene_AQ_2643	44387	5.23	26.94	1	1	0.1	2.7
gene_AQ_17108	34554	5.21	26.86	1	1	0.13	2.2
gene_AQ_25786	67816	5.15	26.75	1	1	0.06	1.2
gene_AQ_3415	65485	5.4	26.68	1	1	0.07	1.9
gene_AQ_22318	49381	5.47	26.67	1	1	0.09	4.5
gene_AQ_17997	65972	5.57	26.6	1	1	0.06	1.5
gene_AQ_16444	71044	5.47	26.59	1	1	0.06	3.8
gene_AQ_23373	32870	6.49	26.58	1	1	0.13	7.5
gene_AQ_9271	14148	9.4	26.56	1	1	0.33	5.6
gene_AQ_16343	45466	8.9	26.49	1	1	0.1	1.9
gene_AQ_25778	37647	5.85	26.28	1	1	0.25	7.8
gene_AQ_14848	55143	9.23	26.18	1	1	0.08	1.8
gene_AQ_6441	87227	4.92	26.04	1	1	0.05	2.9
gene_AQ_9429	85916	5.07	26.04	1	1	0.1	2.7
gene_AQ_20724	20823	11.36	25.99	1	1	0.22	4.6
gene_AQ_18779	31276	5.69	25.9	1	1	0.14	2.5
gene_AQ_16340	27158	9.27	25.74	1	1	0.35	6.2
gene_AQ_340	16024	5.84	25.74	1	1	0.29	5.6
gene_AQ_8076	32861	4.76	25.7	1	1	0.29	2.7
gene_AQ_9309	83225	6.01	25.7	1	1	0.05	2.2
gene_AQ_20848	37913	5.95	25.61	1	1	0.11	2
gene_AQ_2756	24237	5.19	25.58	1	1	0.18	4.6
gene_AQ_18513	62876	5.28	25.57	1	1	0.14	5.8
gene_AQ_26142	43176	8.55	25.49	1	1	0.1	4.6
gene_AQ_8930	57960	5.35	25.38	1	1	0.07	1.4
gene_AQ_26486	51836	5.72	25.37	1	1	0.08	1.5
gene_AQ_1733	35174	7.74	25.13	1	1	0.12	5.3
gene_AQ_21814	53378	5.58	25.09	1	1	0.08	3.3
gene_AQ_6018	27307	6.5	25.07	1	1	0.16	2.9
gene_AQ_1565	12965	5.7	25.03	1	1	0.37	6.7
gene_AQ_10876	23635	9.47	24.87	1	1	0.19	4
gene_AQ_21046	29434	7.79	24.87	1	1	0.15	3.8
gene_AQ_22635	56394	5.17	24.85	1	1	0.08	2.5
gene_AQ_143	28053	6.17	24.84	1	1	0.16	3.5
gene_AQ_9586	39793	5.21	24.83	1	1	0.11	2.5
gene_AQ_22605	27885	10.08	24.81	1	1	0.16	3.5
gene_AQ_12795	18927	4.96	24.78	1	1	0.24	4.2
gene_AQ_12423	13908	8.65	24.64	1	1	0.34	6.7
gene_AQ_3795	48090	6.55	24.64	1	1	0.09	2.5
gene_AQ_20243	41215	8.69	24.59	1	1	0.11	1.8
gene_AQ_5971	10233	8.86	24.38	1	1	0.48	8.8
gene_AQ_23205	41750	6.95	24.32	1	1	0.1	2
gene_AQ_2508	16060	9.5	24.29	1	1	0.66	10.9
gene_AQ_18051	21534	6.28	24.16	1	1	0.21	5.5
gene_AQ_1910	204759	4.93	24.09	1	1	0.06	1.6
gene_AQ_20534	82241	6.23	24.06	1	1	0.05	0.9
gene_AQ_10234	27271	4.67	23.96	1	1	0.16	4.3
gene_AQ_17074	11983	10.12	23.92	1	1	0.96	15.5
gene_AQ_5774	53758	5.88	23.92	1	1	0.08	1.4
gene_AQ_26514	31412	7.15	23.89	1	1	0.14	3.6
gene_AQ_21387	34686	5.02	23.86	1	1	0.13	4
gene_AQ_18800	29170	6.26	23.85	1	1	0.53	10.8
gene_AQ_1785	41940	4.92	23.82	1	1	0.1	2.1
gene_AQ_20568	32927	6.67	23.7	1	1	0.13	2.3
gene_AQ_1982	35177	7.98	23.64	1	1	0.12	2.3
gene_AQ_26033	47096	5.84	23.61	1	1	0.09	1.9
gene_AQ_4823	19741	7.22	23.59	1	1	0.51	9.7
gene_AQ_11219	13506	5.08	23.56	1	1	0.35	7.9
gene_AQ_23917	71498	5.11	23.54	1	1	0.06	1.4
gene_AQ_5717	29620	9.65	23.54	1	1	0.15	2.6
gene_AQ_8837	53433	8.79	23.51	1	1	0.08	1.4
gene_AQ_1214	77317	6.09	23.46	1	1	0.06	2.3
gene_AQ_20404	66876	5.13	23.46	1	1	0.06	1.8
gene_AQ_24320	20337	4.64	23.46	1	1	0.22	8
gene_AQ_13605	15307	9.69	23.43	1	1	0.3	16.5
gene_AQ_21090	35595	9.67	23.43	1	1	0.26	4.1
gene_AQ_18475	15887	9.72	23.42	1	1	0.29	5.6
gene_AQ_19170	58345	5.34	23.34	1	1	0.07	4.6
gene_AQ_21967	50720	5.76	23.34	1	1	0.08	2.1
gene_AQ_12884	18085	6.45	23.28	1	1	0.25	5.3
gene_AQ_23873	55348	5.66	23.28	1	1	0.08	1.4
gene_AQ_8157	18350	4.65	23.28	1	1	0.25	4.1
gene_AQ_11680	25680	7.74	23.26	1	1	0.17	6.7
gene_AQ_25305	13410	10	23.23	1	1	0.35	5.6
gene_AQ_13985	34823	4.39	23.22	1	1	0.13	6
gene_AQ_19045	26494	6.67	23.21	1	1	0.17	3.7
gene_AQ_25368	34738	5.02	23.18	1	1	0.13	6
gene_AQ_23435	65696	5.25	23.17	1	1	0.07	3.9
gene_AQ_15069	49379	6.09	23.08	1	1	0.18	7.3
gene_AQ_6988	16539	5.95	23.07	1	1	0.28	4.9
gene_AQ_12919	17878	10.18	23.02	1	1	0.26	5.2
gene_AQ_6500	38940	5.93	23	1	1	0.11	2.6
gene_AQ_17402	9910	9.52	22.99	1	1	0.5	8
gene_AQ_18139	11752	10.4	22.99	1	1	1.81	21.9
gene_AQ_18411	48752	9.06	22.92	1	1	0.09	1.8
gene_AQ_12130	35510	6.02	22.9	1	1	0.12	5.6
gene_AQ_19171	53281	7.15	22.9	1	1	0.36	8.8
gene_AQ_10431	42600	8.74	22.85	1	1	0.21	9.6
gene_AQ_22221	38854	5.31	22.85	1	1	0.11	3.1
gene_AQ_22302	17158	4.95	22.84	1	1	0.27	6.6
gene_AQ_3363	33788	6.17	22.79	1	1	0.13	2.7
gene_AQ_19289	17314	5.98	22.72	1	1	0.27	4.7
gene_AQ_1775	19461	8.67	22.7	1	1	0.23	5.1
gene_AQ_15987	23633	9.25	22.65	1	1	0.19	8.9
gene_AQ_21606	88761	5.24	22.59	1	1	0.05	0.9
gene_AQ_14898	100986	5.58	22.58	1	1	0.04	3.3
gene_AQ_18111	98832	4.91	22.58	1	1	0.04	2.8
gene_AQ_421	24608	4.95	22.55	1	1	0.18	3.8
gene_AQ_22304	64935	6.99	22.48	1	1	0.14	1.8
gene_AQ_25024	44620	9.16	22.48	1	1	0.1	3.5
gene_AQ_18538	55803	5.33	22.47	1	1	0.08	1.4
gene_AQ_9282	41995	5.79	22.42	1	1	0.1	4.5
gene_AQ_21744	112853	5.77	22.41	1	1	0.08	1.4
gene_AQ_17452	24727	4.77	22.39	1	1	0.18	3
gene_AQ_14053	14346	6.54	22.37	1	1	0.33	8.6
gene_AQ_24153	9866	4.83	22.37	1	1	0.5	10.6
gene_AQ_6515	47929	5.93	22.36	1	1	0.09	1.6
gene_AQ_1065	34853	5.28	22.26	1	1	0.27	6.3
gene_AQ_21394	66955	5.48	22.26	1	1	0.06	3.4
gene_AQ_951	67724	5.96	22.26	1	1	0.06	3.7
gene_AQ_11681	60540	7.01	22.22	1	1	0.15	2.4
gene_AQ_18448	31753	6.31	22.2	1	1	0.14	2.5
gene_AQ_4708	19912	8.79	22.19	1	1	0.23	8.7
gene_AQ_8343	5160	4.76	22.08	1	1	1.15	17.8
gene_AQ_18042	75519	8.62	22.06	1	1	0.06	2.4
gene_AQ_1738	29470	4.68	22.04	1	1	0.15	2.7
gene_AQ_23141	62422	5.61	22.04	1	1	0.07	1.8
gene_AQ_1339	22626	9.66	21.99	1	1	0.2	3.9
gene_AQ_17400	40990	6.38	21.97	1	1	0.11	1.9
gene_AQ_3127	40385	5.75	21.92	1	1	0.11	4.6
gene_AQ_4611	50601	5.93	21.91	1	1	0.09	1.7
gene_AQ_14219	39600	5.55	21.9	1	1	0.11	2.5
gene_AQ_14613	6270	12.6	21.9	1	1	2.55	25.5
gene_AQ_2032	102297	4.86	21.77	1	1	0.08	1.5
gene_AQ_22641	12043	5.82	21.77	1	1	0.4	7.5
gene_AQ_12506	48013	4.76	21.75	1	1	0.09	2
gene_AQ_13319	8899	6.06	21.64	1	1	0.57	8.8
gene_AQ_4417	5958	8.42	21.64	1	1	0.93	13.5
gene_AQ_15772	52367	5.36	21.62	1	1	0.17	3.3
gene_AQ_24344	21015	4.82	21.61	1	1	0.22	4.7
gene_AQ_20780	72157	9.13	21.57	1	1	0.06	1.2
gene_AQ_23198	33846	6.41	21.57	1	1	0.13	3.3
gene_AQ_11443	17937	7.82	21.56	1	1	0.26	6.5
gene_AQ_24515	23818	6.18	21.56	1	1	0.19	5.1
gene_AQ_10197	31548	5.65	21.53	1	1	0.14	2.4
gene_AQ_18230	26250	6.12	21.53	1	1	0.17	3
gene_AQ_22611	50023	6.42	21.49	1	1	0.09	1.8
gene_AQ_16588	12418	7.96	21.48	1	1	0.39	6.1
gene_AQ_9298	57561	5.17	21.48	1	1	0.07	3.3
gene_AQ_272	15520	8.98	21.47	1	1	0.3	12.9
gene_AQ_15546	27556	5.41	21.44	1	1	0.16	2.8
gene_AQ_8120	7602	9.68	21.43	1	1	0.69	20.5
gene_AQ_23150	44207	7.78	21.39	1	1	0.1	1.7
gene_AQ_20333	13616	8.93	21.38	1	1	0.35	7.4
gene_AQ_3642	50948	7.12	21.38	1	1	0.08	1.7
gene_AQ_9505	67641	7.12	21.37	1	1	0.06	1.6
gene_AQ_11398	86949	5.22	21.33	1	1	0.05	0.9
gene_AQ_8197	23497	4.67	21.33	1	1	0.19	7
gene_AQ_10495	34670	6.77	21.28	1	1	0.43	8.6
gene_AQ_6956	22415	4.61	21.28	1	1	0.2	5.3
gene_AQ_5782	48825	10.24	21.24	1	1	0.09	1.8
gene_AQ_20647	73357	5.61	21.23	1	1	0.06	1.1
gene_AQ_658	71189	5.9	21.23	1	1	0.12	3.2
gene_AQ_22025	53971	7.32	21.22	1	1	0.08	1.9
gene_AQ_22500	24614	4.89	21.21	1	1	0.18	5.9
gene_AQ_22774	7243	5.69	21.15	1	1	0.73	10.6
gene_AQ_9368	42720	5.51	21.14	1	1	0.1	2.3
gene_AQ_15014	3348	9.97	21.11	1	1	2.1	23.3
gene_AQ_25364	84722	5.16	21.11	1	1	0.1	1.7
gene_AQ_19188	71250	5.3	21.09	1	1	0.06	3.6
gene_AQ_3690	37489	4.81	21.05	1	1	0.12	2
gene_AQ_3221	4929	6.78	21.02	1	1	1.22	19.6
gene_AQ_18004	95544	5.88	21	1	1	0.04	1.2
gene_AQ_21696	71821	5.74	21	1	1	0.06	1.5
gene_AQ_21629	17230	8.53	20.98	1	1	0.27	7.1
gene_AQ_23175	67727	8.58	20.92	1	1	0.13	3
gene_AQ_9341	49774	5.81	20.92	1	1	0.39	7.1
gene_AQ_11952	15483	4.53	20.89	1	1	0.3	7.7
gene_AQ_12395	28472	4.58	20.86	1	1	0.16	5.7
gene_AQ_24909	11516	5	20.83	1	1	0.42	9.6
gene_AQ_1707	17371	4.17	20.8	1	1	0.27	4.9
gene_AQ_1819	49983	9.49	20.77	1	1	0.09	3
gene_AQ_22742	28488	6.41	20.76	1	1	0.16	4.1
gene_AQ_25619	2855	12	20.74	1	1	2.63	25
gene_AQ_26495	16183	9.3	20.74	1	1	0.29	4.8
gene_AQ_13064	31069	8.9	20.72	1	1	0.14	3.5
gene_AQ_9376	13004	10.27	20.72	1	1	0.87	14.7
gene_AQ_13795	39130	4.95	20.71	1	1	0.11	2
gene_AQ_4930	38782	5.35	20.68	1	1	0.11	4
gene_AQ_13952	41137	5.1	20.67	1	1	0.11	2.1
gene_AQ_20437	41245	6.1	20.67	1	1	0.11	3.5
gene_AQ_5038	48318	5.01	20.67	1	1	0.29	6.9
gene_AQ_4143	6885	8.2	20.64	1	1	0.78	10.9
gene_AQ_23757	58678	5.54	20.62	1	1	0.07	2.2
gene_AQ_10356	15648	5.37	20.6	1	1	0.3	6.2
gene_AQ_13389	34158	4.95	20.58	1	1	0.13	2.2
gene_AQ_19488	34161	6.27	20.58	1	1	0.13	2.3
gene_AQ_15615	22725	9.42	20.56	1	1	0.2	3.4
gene_AQ_20415	20804	10.52	20.52	1	1	0.22	3.6
gene_AQ_5691	34246	9.43	20.5	1	1	0.13	3.2
gene_AQ_9567	36295	7.13	20.44	1	1	0.41	7.3
gene_AQ_19523	203829	4.95	20.43	1	1	0.02	0.4
gene_AQ_22208	84222	6.28	20.42	1	1	0.05	2
gene_AQ_11072	39557	3.7	20.41	1	1	0.11	2.4
gene_AQ_15587	11858	9.76	20.38	1	1	0.41	7.1
gene_AQ_18334	52044	9.28	20.36	1	1	0.08	3.4
gene_AQ_21984	83881	5.65	20.35	1	1	0.05	1.3
gene_AQ_21916	83062	5.54	20.32	1	1	0.05	2.3
gene_AQ_18297	109483	4.94	20.29	1	1	0.08	1.3
gene_AQ_19727	53207	7.23	20.27	1	1	0.08	2.3
gene_AQ_16509	18907	4.81	20.23	1	1	0.24	5.3
gene_AQ_625	17011	8.96	20.22	1	1	0.27	6.9
gene_AQ_20844	16850	9.81	20.2	1	1	0.27	4.7
gene_AQ_16992	40987	5.98	20.14	1	1	0.11	2.2
gene_AQ_23330	64870	5.31	20.13	1	1	0.07	1.4
gene_AQ_23901	35113	5.23	20.1	1	1	0.12	3.6
gene_AQ_25385	30527	8.74	20.1	1	1	0.14	3.2

## Sheet: AQ-Peptides
Protein AC	Peptide Sequence/Num. Pept	Modifications	Mod. Pos.	Pept. Score	# PSMs	m/z	Mr (Da)_exp	z (Charge)	Mr (Da)_calc	Delta (Da)	Miss. cleav.	e-value
P13645	23				49
	QSLEASLAETEGR			93.68	1	695.846	1389.68	2	1389.67	0.003	0	1.1e-08
	AETECQNTEYQQLLDIK			88.27	3	1036.46	2070.91	2	2070.92	-0.014	0	5.3e-09
	ALEESNYELEGK			86.93	2	691.328	1380.64	2	1380.64	0	0	9.9e-09
	GSLGGGFSSGGFSGGSFSR			83.76	4	854.386	1706.76	2	1706.77	-0.008	0	1.4e-08
	SLLEGEGSSGGGGR			72.48	3	631.804	1261.59	2	1261.59	0.004	0	1.1e-06
	VLDELTLTK			72.04	3	516.307	1030.6	2	1030.59	0.009	0	1.4e-06
	LENEIQTYR			59.67	2	583.299	1164.58	2	1164.58	0.006	0	2.5e-05
	VTMQNLNDR			58.48	2	545.773	1089.53	2	1089.52	0.008	0	9.5e-06
	LKYENEVALR			51.69	5	412.238	1233.69	3	1233.67	0.021	1	5.4e-05
	LASYLDKVR			50.74	2	532.807	1063.6	2	1063.6	-0.003	1	0.00018
	SQYEQLAEQNRK			49.91	3	747.369	1492.72	2	1492.73	-0.003	1	2.1e-05
	SQYEQLAEQNR			49.09	2	683.328	1364.64	2	1364.63	0.009	0	5.5e-05
	LAADDFR			41.12	3	404.211	806.408	2	806.392	0.016	0	0.0014
	NVSTGDVNVEMNAAPGVDLTQLLNNMR	Oxidation (M)	0.000000000040000000000000000.0	39.77	1	963.796	2888.37	3	2887.38	0.986	0	0.00019
	DAEAWFNEK			36.22	3	555.253	1108.49	2	1108.48	0.008	0	0.00064
	IRLENEIQTYR			28.31	1	717.889	1433.76	2	1433.76	0	1	0.0071
	LASYLDK			26.82	2	405.231	808.448	2	808.433	0.015	0	0.013
	SQYEQLAEQNRK			26.06	1	498.588	1492.74	3	1492.73	0.016	1	0.0044
	QSVEADINGLRR			25.7	1	453.25	1356.73	3	1356.71	0.018	1	0.0039
	AETECQNTEYQQLLDIK			21.57	2	691.32	2070.94	3	2070.92	0.013	0	0.0095
	QSVEADINGLRR	Gln->pyro-Glu (N-term Q)	2.000000000000.0	21.57	1	670.85	1339.68	2	1339.68	0.001	1	0.046
	LKYENEVALR			20.33	1	617.844	1233.67	2	1233.67	0.001	1	0.065
	SKELTTEIDNNIEQISSYK			20.08	1	738.379	2212.11	3	2211.09	1.024	1	0.013
P35908	17				27
	VDLLNQEIEFLK			95.17	4	730.902	1459.79	2	1459.79	-0.003	0	1.2e-09
	HSSGGGSRGGSSSGGGYGSGGGGSSSVK			82.68	1	772.332	2313.97	3	2313	0.977	1	1.6e-08
	FLEQQNQVLQTK			75.92	2	738.393	1474.77	2	1474.78	-0.006	0	1.2e-07
	GFSSGSAVVSGGSR			63.44	1	627.806	1253.6	2	1253.6	-0.002	0	3.2e-06
	NLDLDSIIAEVK			59.83	3	665.367	1328.72	2	1328.72	0	0	2.6e-05
	SLVGLGGTK			58.31	2	416.256	830.498	2	830.486	0.012	0	2.6e-05
	KYEDEINKR			49.69	2	398.883	1193.63	3	1193.6	0.024	2	0.00019
	YLDGLTAER			48.68	1	519.272	1036.53	2	1036.52	0.011	0	0.00041
	AQYEEIAQR			43.19	2	554.781	1107.55	2	1106.54	1.013	0	0.00013
	GGSGGGGSISGGGYGSGGGSGGR			42.31	1	871.371	1740.73	2	1740.74	-0.013	0	0.00021
	GGGFGGGSSFGGGSGFSGGGFGGGGFGGGR			41.87	1	800.342	2398.01	3	2398.01	-0.006	0	0.0002
	HGGGGGGFGGGGFGSR			33.97	1	440.873	1319.6	3	1319.58	0.023	0	0.00065
	TAAENDFVTLKK			33.61	1	446.246	1335.72	3	1335.7	0.014	1	0.0017
	TSQNSELNNMQDLVEDYKK			29.61	2	752.689	2255.05	3	2255.04	0.008	1	0.0017
	IEISELNR			28.79	1	487.275	972.535	2	972.524	0.011	0	0.053
	GSSSGGGYSSGSSSYGSGGR			28.44	1	580.909	1739.7	3	1739.7	0.006	0	0.0027
	VDPEIQNVK			22.24	1	521.29	1040.57	2	1040.55	0.015	0	0.028
P04264	16				36
	SLDLDSIIAEVK			78.45	6	651.862	1301.71	2	1301.71	0.001	0	5.6e-07
	TNAENEFVTIKK			77.2	2	465.252	1392.73	3	1392.72	0.01	1	5.8e-08
	FLEQQNQVLQTK			75.92	2	738.393	1474.77	2	1474.78	-0.006	0	1.2e-07
	WELLQQVDTSTR			69.13	3	738.378	1474.74	2	1474.74	-0.001	0	3.5e-07
	TLLEGEESR			64.11	2	517.266	1032.52	2	1032.51	0.009	0	1.2e-05
	SLVNLGGSK			57.42	3	437.759	873.503	2	873.492	0.011	0	5.9e-05
	YEELQITAGR			55.27	3	590.809	1179.6	2	1178.59	1.011	0	8.6e-06
	TNAENEFVTIK			53.28	3	633.325	1264.63	2	1264.63	0.005	0	1e-05
	AQYEDIAQK			48.63	3	533.269	1064.52	2	1064.51	0.01	0	0.00041
	SLNNQFASFIDK			43.44	2	692.352	1382.69	2	1382.68	0.007	0	8.4e-05
	DVDGAYMTK			38.91	2	500.233	998.452	2	998.438	0.015	0	0.00024
	TNAENEFVTIKK			35.99	1	697.37	1392.72	2	1392.72	0	1	0.00042
	GGGGGGYGSGGSSYGSGGGSYGSGGGGGGGR			29.27	1	795.319	2382.94	3	2382.95	-0.009	0	0.0012
	IEISELNR			28.79	1	487.275	972.535	2	972.524	0.011	0	0.053
	SISISVAR			26.46	1	416.75	831.486	2	831.481	0.005	0	0.057
	SKAEAESLYQSK			24.33	1	670.837	1339.66	2	1339.66	-0.003	1	0.0052
gene_ULIXES1_10933	15				39
	NEGTVVSVSDGIVR			86.06	3	716.375	1430.73	2	1430.74	-0.002	0	9.3e-08
	DRGEDALIVYDDLSK			80.36	3	854.921	1707.83	2	1707.83	-0.005	1	1.4e-07
	EAYPGDVFYLHSR			61.89	3	777.371	1552.73	2	1552.73	-0.003	0	1.6e-06
	EAYPGDVFYLHSR			60.37	4	518.588	1552.74	3	1552.73	0.013	0	8.8e-06
	KSVDQPVQTGYK			50.17	2	675.35	1348.69	2	1348.7	-0.013	1	2e-05
	VAPGVIWR			48.62	2	449.279	896.544	2	896.523	0.021	0	0.00012
	DRGEDALIVYDDLSK			48.19	6	570.289	1707.85	3	1707.83	0.014	1	0.00033
	MQQLNPSEISEIIK			47.26	4	815.428	1628.84	2	1628.84	-0.003	0	3.7e-05
	SVDQPVQTGYK			46.8	2	611.811	1221.61	2	1220.6	1.003	0	5.5e-05
	ILEVPVGK			45.49	3	427.777	853.54	2	853.527	0.013	0	0.00019
	ELIIGDR			42.79	3	408.243	814.471	2	814.455	0.016	0	0.0023
	MQQLNPSEISEIIK			37.05	1	543.958	1628.85	3	1628.84	0.009	0	0.00034
	GPLGNTETDAVEK			33.09	1	666.331	1330.65	2	1329.64	1.007	0	0.00079
	TALAQYR			31.01	1	411.734	821.453	2	821.44	0.013	0	0.0044
	VSEEYVEK			30.89	1	491.748	981.482	2	981.465	0.017	0	0.0013
gene_ULIXES1_1371	15				27
	NQGQVEEFDAIR			64.34	3	703.341	1404.67	2	1404.66	0.004	0	9.7e-07
	VFADLQEVDR			61.72	4	596.307	1190.6	2	1190.59	0.007	0	1e-05
	LGIQAFEPVLIEGK			53.78	3	757.433	1512.85	2	1512.86	-0.004	0	9.1e-06
	IVDTTVGR			50.14	1	430.752	859.49	2	859.476	0.014	0	0.0002
	LIPAGTGLAYHSER			50.06	1	495.938	1484.79	3	1483.78	1.014	0	2e-05
	TANSGYLTR			46.58	1	492.247	982.479	2	981.488	0.991	0	8.5e-05
	LLDLSAPDIIVR			43.79	2	662.896	1323.78	2	1323.78	0	0	0.00016
	TSAADSVQVK			43.05	1	503.268	1004.52	2	1004.51	0.008	0	9.2e-05
	VADLFEAR			43.03	1	460.751	919.488	2	919.476	0.012	0	0.0019
	SVITVGPTLR			41.96	2	521.821	1041.63	2	1041.62	0.009	0	0.0014
	DITGGLPR			41.1	2	414.74	827.465	2	827.45	0.014	0	0.0017
	KPETINYR			32.17	1	510.775	1019.53	2	1019.54	-0.005	1	0.0018
	GLMAKPDGSIIETPITANFR			29.78	3	711.042	2130.11	3	2130.11	-0.009	1	0.013
	YIVNEIQDVYR			29.05	1	706.365	1410.72	2	1410.71	0.002	0	0.016
	IIGNATDEVK			20.57	1	530.293	1058.57	2	1058.56	0.012	0	0.039
gene_ULIXES1_1370	12				20
	APEDVTLMDVSPK			76.32	3	701.351	1400.69	2	1400.69	0.001	0	7e-08
	IVEGATFER			72.2	2	511.274	1020.53	2	1020.52	0.009	0	2.2e-06
	MAEDALNEQLEK			55.95	1	695.832	1389.65	2	1389.64	0.005	0	1.7e-05
	VADDEVETGEAGVDIYNLTK			51.63	2	713.343	2137.01	3	2137.01	0.002	0	1.4e-05
	VSALGPGGLTR			48.49	2	514.303	1026.59	2	1026.58	0.008	0	0.0003
	QAVPTLR			46.34	1	393.241	784.467	2	783.46	1.007	0	0.00042
	YDLSAVGR			44.09	2	440.737	879.459	2	879.445	0.014	0	0.001
	ALMGSNMQR			43.72	1	504.252	1006.49	2	1006.47	0.022	0	0.00022
	STGSYSLVTQQPLGGK			40.35	2	811.914	1621.81	2	1621.83	-0.018	0	0.00016
	VADDEVETGEAGVDIYNLTK			39.24	1	1069.5	2136.99	2	2137.01	-0.019	0	0.00021
	GETQLTPEEK			32.62	2	566.284	1130.55	2	1130.55	0.007	0	0.00091
	ADKPLVGTGMER			25.62	1	637.329	1272.64	2	1272.65	-0.007	1	0.004
gene_ULIXES1_18938	12				26
	ATIDPLVGAQPFQGR			80.33	4	785.422	1568.83	2	1568.83	-0.003	0	6.4e-08
	ELYLGAVVDR			67.57	3	567.814	1133.61	2	1133.61	0.005	0	6.1e-06
	INIDANAMYR			63.35	2	590.8	1179.59	2	1179.57	0.016	0	1.5e-06
	LEGNNAELGAK			59.03	2	558.292	1114.57	2	1114.56	0.008	0	2.2e-05
	ILVESCTDIAK			58.52	2	619.315	1236.62	2	1236.61	0.005	0	1.9e-05
	QLFAEYGLPVSK			49.71	4	676.366	1350.72	2	1350.72	-0.001	0	3.9e-05
	ELAFQLGLEGK			46.98	3	602.834	1203.65	2	1203.65	0.005	0	0.00034
	QLFAEYGLPVSK	Gln->pyro-Glu (N-term Q)	2.000000000000.0	39.68	1	667.853	1333.69	2	1333.69	-0.001	0	0.00019
	VLAESGLNIIAATSLTDAAQQVVK			38.37	2	805.114	2412.32	3	2411.33	0.992	0	0.00025
	IFVGLAK			28.49	1	374.25	746.485	2	746.469	0.016	0	0.0038
	MNLHEYQGK			22.01	1	560.271	1118.53	2	1118.52	0.01	0	0.061
	INIDANAMYRQPK			21.25	1	512.273	1533.8	3	1532.78	1.02	1	0.01
gene_ULIXES1_5074	12				21
	VFADLQEVDR			61.72	4	596.307	1190.6	2	1190.59	0.007	0	1e-05
	LGIQAFEPVLIEGK			53.78	3	757.433	1512.85	2	1512.86	-0.004	0	9.1e-06
	IVDTTVGR			50.14	1	430.752	859.49	2	859.476	0.014	0	0.0002
	LIPAGTGLAYHSER			50.06	1	495.938	1484.79	3	1483.78	1.014	0	2e-05
	TANSGYLTR			46.58	1	492.247	982.479	2	981.488	0.991	0	8.5e-05
	VADLFEAR			43.03	1	460.751	919.488	2	919.476	0.012	0	0.0019
	SVITVGPTLR			41.96	2	521.821	1041.63	2	1041.62	0.009	0	0.0014
	DITGGLPR			41.1	2	414.74	827.465	2	827.45	0.014	0	0.0017
	KPETINYR			32.17	1	510.775	1019.53	2	1019.54	-0.005	1	0.0018
	GLMAKPDGSIIETPITANFR			29.78	3	711.042	2130.11	3	2130.11	-0.009	1	0.013
	SPISCETR			29.52	1	469.715	937.416	2	937.4	0.016	0	0.0017
	YIVNEIQDVYR			29.05	1	706.365	1410.72	2	1410.71	0.002	0	0.016
P35527	11				23
	GGSGGSYGGGGSGGGYGGGSGSR			103.51	1	597.917	1790.73	3	1790.72	0.008	0	1.1e-10
	FSSSSGYGGGSSR			93.03	1	618.269	1234.52	2	1234.52	0.002	0	1.9e-09
	SGGGGGGGLGSGGSIR			89.02	2	616.804	1231.59	2	1231.59	0.003	0	1.7e-08
	EIETYHNLLEGGQEDFESSGAGK			75.54	5	837.381	2509.12	3	2509.12	-0.005	0	8.3e-08
	TLLDIDNTR			65.47	4	530.791	1059.57	2	1059.56	0.011	0	1.1e-05
	QGVDADINGLR			64.44	2	579.813	1157.61	2	1156.58	1.027	0	2.4e-06
	MTLDDFR			42.81	2	449.217	896.42	2	896.406	0.014	0	0.00016
	STMQELNSR			38.64	2	533.259	1064.5	2	1064.49	0.011	0	0.00035
	LASYLDK			26.82	2	405.231	808.448	2	808.433	0.015	0	0.013
	MTLDDFR	Oxidation (M)	0.4000000.0	25.08	1	457.216	912.418	2	912.401	0.017	0	0.0044
	TLNDMRQEYEQLIAK			21.48	1	617.984	1850.93	3	1850.92	0.011	1	0.0097
gene_ULIXES1_22033	10				24
	IGDLAWAAGDSR			73.6	5	616.309	1230.6	2	1230.6	0.004	0	1e-06
	IIQELEGVFR			59.01	3	602.342	1202.67	2	1202.67	0.004	0	4e-05
	NTIPVTHEAR			54.04	1	379.88	1136.62	3	1136.59	0.024	0	1.1e-05
	IVPIIPDEAR			53.48	2	561.833	1121.65	2	1121.64	0.007	0	5.5e-05
	MPGDLFMER			47.67	4	548.256	1094.5	2	1094.49	0.008	0	0.00017
	TFGMEGMFR			41.64	3	538.243	1074.47	2	1074.46	0.009	0	0.00012
	SGSQLPYAITTPYR			41.56	1	777.398	1552.78	2	1552.79	-0.007	0	0.00013
	EQPTVILAK			32.35	2	499.804	997.593	2	997.581	0.013	0	0.0051
	GFLIGGTAGR			28.79	2	474.772	947.53	2	947.519	0.011	0	0.034
	FWDPLLAK			22.76	1	495.281	988.547	2	988.538	0.008	0	0.014
gene_ULIXES1_4534	10				15
	LGIQAFEPVLIEGK			53.78	3	757.433	1512.85	2	1512.86	-0.004	0	9.1e-06
	IVDTTVGR			50.14	1	430.752	859.49	2	859.476	0.014	0	0.0002
	TANSGYLTR			46.58	1	492.247	982.479	2	981.488	0.991	0	8.5e-05
	TSAADSVQVK			43.05	1	503.268	1004.52	2	1004.51	0.008	0	9.2e-05
	VADLFEAR			43.03	1	460.751	919.488	2	919.476	0.012	0	0.0019
	DITGGLPR			41.1	2	414.74	827.465	2	827.45	0.014	0	0.0017
	EGDKVDAGAIVAK			40.01	1	424.906	1271.7	3	1271.67	0.023	1	0.002
	KPETINYR			32.17	1	510.775	1019.53	2	1019.54	-0.005	1	0.0018
	GLMAKPDGSIIETPITANFR			29.78	3	711.042	2130.11	3	2130.11	-0.009	1	0.013
	YIVNEIQDVYR			29.05	1	706.365	1410.72	2	1410.71	0.002	0	0.016
gene_ULIXES1_7842	10				24
	NEGTVVSVSDGIVR			86.06	3	716.375	1430.73	2	1430.74	-0.002	0	9.3e-08
	TALAIDAIINQK			75.82	3	635.873	1269.73	2	1269.73	0.003	0	6.7e-07
	KSVDQPVQTGYK			50.17	2	675.35	1348.69	2	1348.7	-0.013	1	2e-05
	VAPGVIWR			48.62	2	449.279	896.544	2	896.523	0.021	0	0.00012
	MQQLNPSEISEIIK			47.26	4	815.428	1628.84	2	1628.84	-0.003	0	3.7e-05
	SVDQPVQTGYK			46.8	2	611.811	1221.61	2	1220.6	1.003	0	5.5e-05
	ILEVPVGPELLGR			46.59	2	696.416	1390.82	2	1390.82	-0.001	0	7.8e-05
	ELIIGDR			42.79	3	408.243	814.471	2	814.455	0.016	0	0.0023
	MQQLNPSEISEIIK			37.05	1	543.958	1628.85	3	1628.84	0.009	0	0.00034
	QSTIANVVR			30.37	2	494.271	986.527	2	986.551	-0.024	0	0.0062
gene_ULIXES1_1138	9				18
	VALTGLTMAEK			83.48	2	567.317	1132.62	2	1132.62	0.003	0	1.5e-07
	TIAMGSTEGLKR			81.09	2	421.903	1262.69	3	1262.66	0.022	1	2.5e-07
	YTLAGTEVSALLGR			74.15	1	725.898	1449.78	2	1449.78	-0.001	0	1.1e-06
	MPSAVGYQPTLAEEMGVLQER			68.08	2	769.375	2305.1	3	2305.11	-0.005	0	4.1e-07
	TVNMMELIR			60.89	4	553.793	1105.57	2	1105.56	0.008	0	2.9e-05
	VGLFGGAGVGK			52.66	3	481.282	960.549	2	960.539	0.01	0	9.5e-05
	VIDLVCPFAK			48.01	2	575.807	1149.6	2	1149.59	0.006	0	3.1e-05
	MPSAVGYQPTLAEEMGVLQER			33.73	1	1153.54	2305.07	2	2305.11	-0.035	0	0.00069
	TIAMGSTEGLKR			23.5	1	632.841	1263.67	2	1262.66	1.002	1	0.047
gene_ULIXES1_8582	9				20
	DIASLGIYPAVDPLDSTSR			95.96	4	995.502	1988.99	2	1989.01	-0.016	0	1e-09
	VALTGLTMAEK			83.48	2	567.317	1132.62	2	1132.62	0.003	0	1.5e-07
	YTLAGTEVSALLGR			74.15	1	725.898	1449.78	2	1449.78	-0.001	0	1.1e-06
	MPSAVGYQPTLAEEMGVLQER			68.08	2	769.375	2305.1	3	2305.11	-0.005	0	4.1e-07
	TVNMMELIR			60.89	4	553.793	1105.57	2	1105.56	0.008	0	2.9e-05
	VGLFGGAGVGK			52.66	3	481.282	960.549	2	960.539	0.01	0	9.5e-05
	VIDLVCPFAK			48.01	2	575.807	1149.6	2	1149.59	0.006	0	3.1e-05
	IMDVLGNPIDEAGPIGEEER			37.3	1	1077.52	2153.02	2	2153.03	-0.011	0	0.00032
	MPSAVGYQPTLAEEMGVLQER			33.73	1	1153.54	2305.07	2	2305.11	-0.035	0	0.00069
gene_ULIXES1_1140	8				22
	NEGTVVSVSDGIVR			86.06	3	716.375	1430.73	2	1430.74	-0.002	0	9.3e-08
	EAYPGDVFYLHSR			61.89	3	777.371	1552.73	2	1552.73	-0.003	0	1.6e-06
	EAYPGDVFYLHSR			60.37	4	518.588	1552.74	3	1552.73	0.013	0	8.8e-06
	VAPGVIWR			48.62	2	449.279	896.544	2	896.523	0.021	0	0.00012
	MQQLNPSEISEIIK			47.26	4	815.428	1628.84	2	1628.84	-0.003	0	3.7e-05
	ELIIGDR			42.79	3	408.243	814.471	2	814.455	0.016	0	0.0023
	MQQLNPSEISEIIK			37.05	1	543.958	1628.85	3	1628.84	0.009	0	0.00034
	QSTIANVVR			30.37	2	494.271	986.527	2	986.551	-0.024	0	0.0062
gene_ULIXES1_8584	8				18
	EAYPGDVFYLHSR			61.89	3	777.371	1552.73	2	1552.73	-0.003	0	1.6e-06
	EAYPGDVFYLHSR			60.37	4	518.588	1552.74	3	1552.73	0.013	0	8.8e-06
	VAPGVIWR			48.62	2	449.279	896.544	2	896.523	0.021	0	0.00012
	ILEVPVGPELLGR			46.59	2	696.416	1390.82	2	1390.82	-0.001	0	7.8e-05
	ELIIGDR			42.79	3	408.243	814.471	2	814.455	0.016	0	0.0023
	TALAQYR			31.01	1	411.734	821.453	2	821.44	0.013	0	0.0044
	VSEEYVEK			30.89	1	491.748	981.482	2	981.465	0.017	0	0.0013
	QSTIANVVR			30.37	2	494.271	986.527	2	986.551	-0.024	0	0.0062
gene_ULIXES1_18852	7				12
	VEDALHATR			68.69	1	506.269	1010.52	2	1010.51	0.008	0	3.1e-06
	AVAAGMNPMDLKR			67.32	1	458.912	1373.71	3	1372.69	1.019	1	5.5e-06
	AAVEEGVVPGGGVALVR			61.85	3	790.442	1578.87	2	1578.87	-0.004	0	3.9e-06
	AVEAPLR			53.23	2	378.232	754.45	2	754.434	0.016	0	6.7e-05
	AVAAGMNPMDLK			40.5	2	609.308	1216.6	2	1216.59	0.007	0	0.00016
	LAGGVAVIK			38.69	2	414.278	826.542	2	826.528	0.015	0	0.0012
	AVAAGMNPMDLKR			37.04	1	687.854	1373.69	2	1372.69	0.998	1	0.00067
gene_ULIXES1_25652	7				25
	RVEAQVEAQAK			58.4	5	615.337	1228.66	2	1227.66	1.002	1	5.3e-05
	SVVKPNSYGDIK			54.62	4	436.245	1305.71	3	1305.69	0.021	1	7.6e-06
	VEAQVEAQAK			54.2	2	537.282	1072.55	2	1071.56	0.994	0	6.1e-05
	QYPQTTTVVEGHTDSVGPDAYNQK			51.14	3	879.075	2634.2	3	2634.22	-0.017	0	1.6e-05
	RVEAQVEAQAK			47.52	5	410.233	1227.68	3	1227.66	0.021	1	0.00061
	NLADFMK			44.83	5	419.717	837.419	2	837.405	0.014	0	0.00016
	QYPQTTTVVEGHTDSVGPDAYNQK	Gln->pyro-Glu (N-term Q)	2.000000000000000000000000.0	29.96	1	873.402	2617.18	3	2617.19	-0.01	0	0.0015
gene_ULIXES1_5075	7				13
	APEDVTLMDVSPK			76.32	3	701.351	1400.69	2	1400.69	0.001	0	7e-08
	IVEGATFER			72.2	2	511.274	1020.53	2	1020.52	0.009	0	2.2e-06
	VSALGPGGLTR			48.49	2	514.303	1026.59	2	1026.58	0.008	0	0.0003
	QAVPTLR			46.34	1	393.241	784.467	2	783.46	1.007	0	0.00042
	ALMGSNMQR			43.72	1	504.252	1006.49	2	1006.47	0.022	0	0.00022
	STGSYSLVTQQPLGGK			40.35	2	811.914	1621.81	2	1621.83	-0.018	0	0.00016
	GETQLTPEEK			32.62	2	566.284	1130.55	2	1130.55	0.007	0	0.00091
gene_ULIXES1_9266	7				13
	VEDALHATR			68.69	1	506.269	1010.52	2	1010.51	0.008	0	3.1e-06
	AVAAGMNPMDLKR			67.32	1	458.912	1373.71	3	1372.69	1.019	1	5.5e-06
	AAVEEGVVPGGGVALVR			61.85	3	790.442	1578.87	2	1578.87	-0.004	0	3.9e-06
	SFGAPTITK			43.3	3	461.262	920.509	2	920.497	0.013	0	0.00019
	AVAAGMNPMDLK			40.5	2	609.308	1216.6	2	1216.59	0.007	0	0.00016
	LAGGVAVIK			38.69	2	414.278	826.542	2	826.528	0.015	0	0.0012
	AVAAGMNPMDLKR			37.04	1	687.854	1373.69	2	1372.69	0.998	1	0.00067
gene_ULIXES1_9456	7				14
	ELYLGAVVDR			67.57	3	567.814	1133.61	2	1133.61	0.005	0	6.1e-06
	ILVESCTDIAK			58.52	2	619.315	1236.62	2	1236.61	0.005	0	1.9e-05
	QLFAEYGLPVSK			49.71	4	676.366	1350.72	2	1350.72	-0.001	0	3.9e-05
	QLFAEYGLPVSK	Gln->pyro-Glu (N-term Q)	2.000000000000.0	39.68	1	667.853	1333.69	2	1333.69	-0.001	0	0.00019
	VLAESGLNIIAATSLTDAAQQVVK			38.37	2	805.114	2412.32	3	2411.33	0.992	0	0.00025
	LEGNNADLGAK			28.02	1	551.785	1101.56	2	1100.55	1.009	0	0.0065
	MNLHEYQGK			22.01	1	560.271	1118.53	2	1118.52	0.01	0	0.061
gene_ULIXES1_9597	7				12
	MFDGSSIAGWK			71.45	3	599.784	1197.55	2	1197.55	0.005	0	2e-07
	EALEELDKGR			63.37	2	580.307	1158.6	2	1158.59	0.012	1	6.9e-06
	DALDEDFFEVGK			59.64	2	692.818	1383.62	2	1383.62	0.002	0	2.6e-06
	EALEELDKGR			50.54	1	387.212	1158.61	3	1158.59	0.025	1	9.6e-05
	SEEEIKVR			39.79	1	495.271	988.528	2	988.519	0.009	1	0.00019
	GGYFPVPPFDHDHEIR			31.35	2	628.303	1881.89	3	1881.88	0.007	0	0.0011
	RAEEYLK			29.84	1	454.752	907.489	2	907.476	0.012	1	0.029
gene_ULIXES1_12484	6				9
	FQFGQSTVTLETGR			78.92	2	785.895	1569.78	2	1569.78	-0.004	0	8.3e-08
	FAVLTDILGDEDHLGDMDFK			62.97	1	751.023	2250.05	3	2250.05	-0.004	0	1.2e-06
	EGRPSEKETLTSR			42.88	2	497.263	1488.77	3	1488.75	0.013	2	0.00047
	APVAGIAMGLVK			41.99	2	563.84	1125.67	2	1125.66	0.008	0	0.00022
	KFQFGQSTVTLETGR			27.44	1	567.3	1698.88	3	1697.87	1.004	1	0.0037
	EGRPSEKETLTSR			27.18	1	373.203	1488.78	4	1488.75	0.031	2	0.033
gene_ULIXES1_17964	6				8
	FAVLTDILGDEDHLGDMDFK			62.97	1	751.023	2250.05	3	2250.05	-0.004	0	1.2e-06
	SVQAMLPAADVFPYTIR			48.71	1	626.996	1877.97	3	1877.97	-0.004	0	3.6e-05
	EGRPSEKETLTSR			42.88	2	497.263	1488.77	3	1488.75	0.013	2	0.00047
	APVAGIAMGLVK			41.99	2	563.84	1125.67	2	1125.66	0.008	0	0.00022
	GVTALQMDIK			31.26	1	538.798	1075.58	2	1074.57	1.007	0	0.0029
	EGRPSEKETLTSR			27.18	1	373.203	1488.78	4	1488.75	0.031	2	0.033
gene_ULIXES1_22173	6				16
	IGDLAWAAGDSR			73.6	5	616.309	1230.6	2	1230.6	0.004	0	1e-06
	NTIPVTHEAR			54.04	1	379.88	1136.62	3	1136.59	0.024	0	1.1e-05
	MPGDLFMER			47.67	4	548.256	1094.5	2	1094.49	0.008	0	0.00017
	TFGMEGMFR			41.64	3	538.243	1074.47	2	1074.46	0.009	0	0.00012
	GFLIGGTAGR			28.79	2	474.772	947.53	2	947.519	0.011	0	0.034
	LYADQIR			26.4	1	439.746	877.478	2	877.466	0.013	0	0.021
gene_ULIXES1_4604	6				14
	MQISVNEFLTPR			65.84	2	717.875	1433.73	2	1433.73	0.002	0	2e-06
	HIDVQVVSPTR			55.85	2	625.847	1249.68	2	1249.68	0.002	0	5.8e-06
	AENIYYIGDLIQR			51.73	3	784.408	1566.8	2	1566.8	-0.003	0	1.7e-05
	IAYVVENAR			41	2	517.789	1033.56	2	1033.56	0.008	0	0.0012
	TEVELLK			36.64	3	416.251	830.488	2	830.475	0.013	0	0.0079
	ITLEPLER			31.16	2	485.788	969.561	2	969.549	0.011	0	0.018
gene_ULIXES1_12916	5				11
	AGENCGVLLR			79.01	1	539.267	1076.52	2	1076.51	0.009	0	5.7e-08
	VQDPLEIVGLR			59.78	4	619.861	1237.71	2	1237.7	0.004	0	1.6e-05
	DLLSTYDFPGDDTPIIIGSAR			47.06	2	1133.55	2265.09	2	2265.12	-0.022	0	3.9e-05
	TIAMEDGLR			46.16	3	503.76	1005.5	2	1004.5	1.009	0	0.00069
	DLLSTYDFPGDDTPIIIGSAR			35.29	1	756.044	2265.11	3	2265.12	-0.005	0	0.00049
gene_ULIXES1_1374	5				12
	IATDPFVGTLTFVR			94.93	4	768.922	1535.83	2	1535.84	-0.006	0	9.4e-09
	AGDIAALIGMK			65.19	4	530.301	1058.59	2	1058.58	0.008	0	5.6e-06
	AGANFLR			62.57	2	374.717	747.418	2	747.403	0.016	0	1.5e-05
	AEVPLGEMFGYATDVR			36.27	1	585.622	1753.84	3	1753.84	0.01	0	0.0004
	LAQEDPSFR			30.98	1	531.769	1061.52	2	1061.51	0.009	0	0.0012
gene_ULIXES1_18937	5				10
	SGTLTYEAVK			70.18	2	534.786	1067.56	2	1067.55	0.008	0	1.7e-06
	GTADEKFAALQDAGVK			54.28	2	540.947	1619.82	3	1619.82	0.005	1	9.1e-05
	FAALQDAGVK			53.86	2	510.785	1019.55	2	1018.54	1.01	0	3e-05
	MVGGVTPGK			42.09	2	423.241	844.467	2	844.448	0.019	0	0.0021
	DSILEAAFGGIK			39.81	2	610.833	1219.65	2	1219.64	0.006	0	0.00042
gene_ULIXES1_18939	5				12
	AMAANDTGGFVK			78.67	2	591.788	1181.56	2	1180.56	1.008	0	1.8e-07
	ASEEGIMVVER			68.76	4	610.305	1218.6	2	1218.59	0.004	0	2.8e-06
	LIVAVGR			56.58	2	364.253	726.49	2	726.475	0.015	0	1.3e-05
	AEGVEVNVGTFPFAASGR			42.49	1	904.446	1806.88	2	1806.89	-0.012	0	0.0001
	ALLDSSWK			40.88	3	460.255	918.495	2	918.481	0.013	0	0.0028
gene_ULIXES1_20239	5				11
	YTPITFDTSDESAK			57.35	3	787.864	1573.71	2	1573.71	-0.001	0	5.3e-06
	LLGADGEYGKDLK			53.37	3	460.252	1377.73	3	1377.71	0.019	1	9.9e-06
	AVAAAVFGDATK			52.1	2	560.805	1119.6	2	1119.59	0.002	0	2.7e-05
	QVGNYGEVFEK			40.61	2	635.31	1268.61	2	1268.6	0.001	0	0.00016
	DWVVQIVK			20.82	1	493.792	985.569	2	985.56	0.009	0	0.032
gene_ULIXES1_20402	5				10
	MFDGSSIAGWK			71.45	3	599.784	1197.55	2	1197.55	0.005	0	2e-07
	SDISGSMFK			38.49	2	486.234	970.454	2	970.443	0.011	0	0.002
	IPYVSSPK			31.87	2	445.759	889.503	2	889.491	0.012	0	0.019
	RAEEYLK			29.84	1	454.752	907.489	2	907.476	0.012	1	0.029
	FKSDISGSMFK			21.84	2	623.814	1245.61	2	1245.61	0.007	1	0.0089
gene_ULIXES1_22705	5				10
	AALESIAYQTR			59.09	2	611.826	1221.64	2	1221.63	0.003	0	3e-06
	NYIIALDQGTTSSR			51.27	2	769.892	1537.77	2	1537.77	-0.005	0	0.00024
	WILDNVDGTR			43.66	2	594.807	1187.6	2	1187.59	0.006	0	0.00018
	GALFGLTR			43.08	2	417.753	833.49	2	833.476	0.015	0	0.00085
	ETTVVWDK			34.4	2	489.258	976.501	2	976.487	0.014	0	0.00075
gene_ULIXES1_3626	5				7
	VVADMLTVVGIDR			43.56	1	694.384	1386.75	2	1386.75	-0.002	0	8.2e-05
	ISNEESISAMFR			31.94	1	692.346	1382.68	2	1382.65	0.028	0	0.001
	SLGVDLGIIDK			31.78	1	565.327	1128.64	2	1128.64	0.001	0	0.0036
	QLDIAPVVAEAVR			30.45	2	690.897	1379.78	2	1379.78	0.002	0	0.0014
	ITAVIPYFGYAR			26.58	2	685.877	1369.74	2	1369.74	0	0	0.0032
gene_ULIXES1_4567	5				17
	GADATVVYGVNHDILR			108.96	6	567.3	1698.88	3	1698.87	0.01	0	6.1e-11
	TGAAEAVGLVLPELAGK			79.75	5	798.452	1594.89	2	1594.89	-0.004	0	3.3e-08
	VLAWYDNEWGFSNR			68.12	4	878.904	1755.79	2	1755.8	-0.007	0	2.1e-06
	LTGMAVR			40.94	1	374.22	746.426	2	746.411	0.015	0	0.0027
	ALYTQGYR			22.64	1	486.257	970.5	2	970.487	0.012	0	0.058
gene_ULIXES1_6347	5				23
	GGGIPDLIAIYQDASGNAK			97.62	8	930.472	1858.93	2	1858.94	-0.014	0	7.2e-10
	ADLDVIMIAPK			84.8	5	593.333	1184.65	2	1184.65	0.004	0	1e-07
	NNAAHGIEIIGEQLR			68.21	3	817.93	1633.85	2	1633.85	-0.008	0	4e-07
	NNAAHGIEIIGEQLR			61.94	6	545.963	1634.87	3	1633.85	1.012	0	2.2e-05
	ADLDVIMIAPK	Oxidation (M)	0.00000040000.0	30.96	1	601.33	1200.64	2	1200.64	0.002	0	0.003
gene_ULIXES1_7932	5				15
	VVLEGNTDER			82.36	4	566.29	1130.56	2	1130.56	0.008	0	5.6e-08
	VVLEGNTDERGTR			67.65	1	482.588	1444.74	3	1444.73	0.014	1	6.7e-07
	AITTFYFEYDSSDLKPEAMR			67.64	5	795.372	2383.09	3	2383.1	-0.009	1	4.5e-07
	EYNMALGER			50.61	2	541.754	1081.49	2	1081.49	0.007	0	1.8e-05
	EYNMALGER	Oxidation (M)	0.000400000.0	44.6	3	549.752	1097.49	2	1097.48	0.009	0	0.00034
gene_ULIXES1_8379	5				7
	LGIYPGFGGTVR			44.72	2	618.843	1235.67	2	1235.67	0.005	0	6.4e-05
	LTLNELR			39.44	1	429.763	857.511	2	857.497	0.014	0	0.0033
	VLFPYFGGFAK			37.66	2	623.34	1244.66	2	1244.66	0.005	0	0.00029
	GFVAGQAGPNYPAPVEAIK			33.35	1	943.488	1884.96	2	1884.97	-0.012	0	0.00075
	LVSAGVDFVR			20.11	1	531.807	1061.6	2	1061.59	0.012	0	0.023
O77727	5				9
	VLDELTLTK			72.04	3	516.307	1030.6	2	1030.59	0.009	0	1.4e-06
	LAADDFR			41.12	3	404.211	806.408	2	806.392	0.016	0	0.0014
	ALEEANADLEVK			26.5	1	651.838	1301.66	2	1300.65	1.011	0	0.009
	QSVEADINGLRR			25.7	1	453.25	1356.73	3	1356.71	0.018	1	0.0039
	QSVEADINGLRR	Gln->pyro-Glu (N-term Q)	2.000000000000.0	21.57	1	670.85	1339.68	2	1339.68	0.001	1	0.046
gene_ULIXES1_10931	4				5
	TIAMGSTEGLKR			81.09	2	421.903	1262.69	3	1262.66	0.022	1	2.5e-07
	IMDVLGNPIDEAGPIGEEER			37.3	1	1077.52	2153.02	2	2153.03	-0.011	0	0.00032
	GLDVVDTGAAISVPVGK			26.84	1	799.437	1596.86	2	1596.87	-0.012	0	0.003
	TIAMGSTEGLKR			23.5	1	632.841	1263.67	2	1262.66	1.002	1	0.047
gene_ULIXES1_11038	4				7
	IGVAGPMTGANAAFGEQYMK			84.33	2	1006.98	2011.93	2	2011.95	-0.014	0	1.2e-08
	STGADVVYFGGLHPEAGPLVR			83.73	2	714.703	2141.09	3	2141.09	-0.005	0	1.4e-08
	IVLVKGDDACEPK			36.63	2	478.248	1431.72	3	1431.71	0.011	1	0.00037
	IGVAGPMTGANAAFGEQYMK			31.17	1	671.658	2011.95	3	2011.95	0.002	0	0.0012
gene_ULIXES1_12311	4				5
	MIQTQSMLDVADNSGAR			40.41	1	919.431	1836.85	2	1835.85	0.997	0	0.00016
	IFGPVTR			37.33	2	395.241	788.468	2	788.454	0.013	0	0.0042
	IVSLAPEVL			35.52	1	471.289	940.563	2	939.564	0.999	0	0.0033
	YAGIGDIIK			24.02	1	475.276	948.538	2	948.528	0.01	0	0.0082
gene_ULIXES1_14508	4				7
	LGIQAFEPVLIEGK			53.78	3	757.433	1512.85	2	1512.86	-0.004	0	9.1e-06
	TANSGYLTR			46.58	1	492.247	982.479	2	981.488	0.991	0	8.5e-05
	DITGGLPR			41.1	2	414.74	827.465	2	827.45	0.014	0	0.0017
	VAELFEAR			27.33	1	467.762	933.509	2	933.492	0.017	0	0.062
gene_ULIXES1_16776	4				5
	AFITVNK			47.22	1	396.74	791.466	2	791.454	0.012	0	0.00028
	SPFVTSGLR			40.79	1	482.272	962.53	2	962.519	0.011	0	0.00048
	FGTPAVTTR			37.39	2	475.264	948.513	2	948.503	0.01	0	0.0039
	YAEGYPGKR			30.96	1	520.765	1039.52	2	1039.51	0.008	1	0.0012
gene_ULIXES1_1695	4				12
	IRTGETDTDAI			62.05	2	596.299	1190.58	2	1190.58	0.005	1	1.5e-05
	IFVVNLEQAIR			60.06	5	651.383	1300.75	2	1300.75	0.002	0	6.9e-06
	GAEYVVDFLPK			42.74	3	619.329	1236.64	2	1236.64	0.005	0	9.8e-05
	QKGHTELYR			32.03	2	377.876	1130.61	3	1130.58	0.023	1	0.0065
gene_ULIXES1_17568	4				7
	ETLNADVPLAADHFR			68.13	4	556.954	1667.84	3	1667.83	0.012	0	4.1e-07
	MMLDHYQQTK			24.17	1	432.21	1293.61	3	1293.59	0.023	0	0.0054
	EAGEALATSKR			23.5	1	378.211	1131.61	3	1131.59	0.023	1	0.0062
	ETLNADVPLAADHFR			21.64	1	834.918	1667.82	2	1667.83	-0.006	0	0.0093
gene_ULIXES1_18186	4				9
	ELYLGAVVDR			67.57	3	567.814	1133.61	2	1133.61	0.005	0	6.1e-06
	QLFAEYGLPVSK			49.71	4	676.366	1350.72	2	1350.72	-0.001	0	3.9e-05
	QLFAEYGLPVSK	Gln->pyro-Glu (N-term Q)	2.000000000000.0	39.68	1	667.853	1333.69	2	1333.69	-0.001	0	0.00019
	MNLHEYQGK			22.01	1	560.271	1118.53	2	1118.52	0.01	0	0.061
gene_ULIXES1_18680	4				6
	GPLTTPVGGGIR			36.23	3	562.827	1123.64	2	1123.63	0.004	0	0.0032
	SLNVALR			31.95	1	386.744	771.474	2	771.46	0.014	0	0.02
	WFEGVPSPVK			27.8	1	573.312	1144.61	2	1144.59	0.017	0	0.0025
	TVTYDFER			23.59	1	515.751	1029.49	2	1029.48	0.011	0	0.0061
gene_ULIXES1_19126	4				4
	IINEPTAAALAYGMDK			41.23	1	839.426	1676.84	2	1676.84	-0.006	0	0.00014
	NQGDALVHSTR			35.98	1	399.878	1196.61	3	1196.59	0.024	0	0.00042
	IAGLDVK			32.7	1	358.229	714.444	2	714.428	0.016	0	0.018
	IINEPTAAALAYGMDK			21.63	1	559.961	1676.86	3	1676.84	0.017	0	0.0094
gene_ULIXES1_20296	4				5
	VGTVTPDVATAVK			58.48	2	629.356	1256.7	2	1256.7	0.001	0	5.5e-06
	SATVLPHGTGK			58.09	1	356.542	1066.6	3	1066.58	0.026	0	3.6e-06
	VVGQLGQVLGPR			36.68	1	611.86	1221.7	2	1221.72	-0.014	0	0.00036
	GLMPNPK			29.17	1	378.715	755.416	2	755.4	0.016	0	0.01
gene_ULIXES1_20334	4				4
	INDKSQAFNTAR			38.47	1	682.842	1363.67	2	1363.68	-0.015	1	0.00025
	ATVLATGGAGR			25.77	1	487.768	973.521	2	972.535	0.986	0	0.019
	LPGICELSK			24.35	1	503.266	1004.52	2	1004.5	0.014	0	0.025
	AALQLAQGGHK			20.23	1	547.3	1092.59	2	1092.6	-0.018	0	0.11
gene_ULIXES1_23156	4				7
	INSAKDDAAGLQIANR			71.13	3	552.963	1655.87	3	1655.86	0.009	1	2.2e-07
	INSAKDDAAGLQIANR			64.62	1	828.931	1655.85	2	1655.86	-0.011	1	1.6e-06
	DDAAGLQIANR			42.39	2	572.797	1143.58	2	1142.57	1.012	0	0.00025
	VQDADFASETAELTK			22.4	1	812.888	1623.76	2	1623.76	-0.001	0	0.029
gene_ULIXES1_4531	4				7
	AGDIAALIGMK			65.19	4	530.301	1058.59	2	1058.58	0.008	0	5.6e-06
	MVQMHANAR			40.87	1	353.181	1056.52	3	1056.5	0.025	0	0.00038
	AEVPLGEMFGYATDVR			36.27	1	585.622	1753.84	3	1753.84	0.01	0	0.0004
	LAQEDPSFR			30.98	1	531.769	1061.52	2	1061.51	0.009	0	0.0012
gene_ULIXES1_5751	4				13
	AQQTADEANER			78.03	1	616.78	1231.55	2	1231.54	0.002	0	1.5e-07
	LTATEDAAAR			76.37	9	509.766	1017.52	2	1017.51	0.009	0	8.1e-07
	ADEALAAAQK			70.77	2	494.265	986.516	2	986.503	0.013	0	5.1e-06
	AQQTADEANERALR			33.72	1	524.934	1571.78	3	1571.77	0.014	1	0.00069
gene_ULIXES1_7131	4				6
	EALEELDKGR			63.37	2	580.307	1158.6	2	1158.59	0.012	1	6.9e-06
	EALEELDKGR			50.54	1	387.212	1158.61	3	1158.59	0.025	1	9.6e-05
	SEEEIKVR			39.79	1	495.271	988.528	2	988.519	0.009	1	0.00019
	IPYVSSPK			31.87	2	445.759	889.503	2	889.491	0.012	0	0.019
gene_ULIXES1_9455	4				8
	SGTLTYEAVK			70.18	2	534.786	1067.56	2	1067.55	0.008	0	1.7e-06
	FAALEDAGVK			47.55	2	510.776	1019.54	2	1019.53	0.01	0	0.00059
	GTADEKFAALEDAGVK			43.71	2	541.281	1620.82	3	1620.8	0.02	1	8e-05
	MVGGVTPGK			42.09	2	423.241	844.467	2	844.448	0.019	0	0.0021
gene_ULIXES1_9461	4				5
	GIAQLADLR			51.45	2	478.786	955.558	2	955.545	0.013	0	0.00016
	ATVLATGGAGR			25.77	1	487.768	973.521	2	972.535	0.986	0	0.019
	LPGICELSK			24.35	1	503.266	1004.52	2	1004.5	0.014	0	0.025
	AALQLAQGGHK			20.23	1	547.3	1092.59	2	1092.6	-0.018	0	0.11
gene_ULIXES1_10132	3				6
	ELMGATNPK			55.79	2	480.752	959.49	2	959.475	0.016	0	4.5e-05
	NVIGEITTR			37.84	3	501.788	1001.56	2	1001.55	0.01	0	0.0069
	TFSIIKPDAVAK			29.1	1	430.593	1288.76	3	1288.74	0.019	1	0.0019
gene_ULIXES1_10558	3				4
	AKYTGTEQQHLK			55.76	1	468.584	1402.73	3	1402.72	0.01	1	5.9e-06
	ITLTEDPK			45.45	1	458.758	915.501	2	915.491	0.01	0	0.00047
	YLLDLSR			30.2	2	440.256	878.497	2	878.486	0.011	0	0.016
gene_ULIXES1_10932	3				5
	AGAKEIR	Acetyl (Protein N-term)	1.0000000.0	41.31	2	393.735	785.454	2	785.44	0.015	1	0.0022
	YVESQVYQAVVENNAAEQAAR			39.09	2	780.38	2338.12	3	2338.12	-0.001	0	0.00022
	ELLDGLMVR			35.67	1	523.296	1044.58	2	1044.56	0.014	0	0.0033
gene_ULIXES1_13430	3				7
	FAGGLGNDWTPVR			52.32	3	695.358	1388.7	2	1388.68	0.017	0	1.5e-05
	LLMDTLR			36.67	2	431.253	860.492	2	860.479	0.013	0	0.0063
	YYDGSVQQIER			24.8	2	679.325	1356.63	2	1356.63	0.004	0	0.0053
gene_ULIXES1_13542	3				11
	AQQTADEANER			78.03	1	616.78	1231.55	2	1231.54	0.002	0	1.5e-07
	LTATEDAAAR			76.37	9	509.766	1017.52	2	1017.51	0.009	0	8.1e-07
	AQQTADEANERALR			33.72	1	524.934	1571.78	3	1571.77	0.014	1	0.00069
gene_ULIXES1_13742	3				3
	NYNIESLTVAPTEDPTLSR			45.07	1	1060.52	2119.01	2	2119.04	-0.028	0	6e-05
	NYNIESLTVAPTEDPTLSR			31.7	1	707.355	2119.04	3	2119.04	0.001	0	0.0073
	LVDLSESAHIER			24.37	1	684.857	1367.7	2	1367.7	-0.006	0	0.0052
gene_ULIXES1_14130	3				6
	VVGQLGQILGPR			76.01	3	618.877	1235.74	2	1235.73	0.004	0	7.5e-08
	VGTVTPDVATAVK			58.48	2	629.356	1256.7	2	1256.7	0.001	0	5.5e-06
	GLMPNPK			29.17	1	378.715	755.416	2	755.4	0.016	0	0.01
gene_ULIXES1_18799	3				4
	IAITEANK			56.66	1	430.253	858.492	2	858.481	0.011	0	7e-05
	AGVHFGHQTR			43.07	1	370.533	1108.58	3	1108.55	0.026	0	0.00011
	LGIPVIGVVDTNSSPEGVDYIIPGNDDAIR			38.36	2	1032.53	3094.55	3	3094.58	-0.029	0	0.0022
gene_ULIXES1_19088	3				5
	FPGVDPILGPEMK			34.21	2	700.868	1399.72	2	1398.72	1	0	0.00062
	GVIVQYGGQTPLK			29.51	1	680.378	1358.74	2	1358.76	-0.014	0	0.0017
	FQQMVER			26.09	2	469.241	936.468	2	936.449	0.02	0	0.071
gene_ULIXES1_21083	3				3
	AAYQDQFGLGQR			49.55	1	677.84	1353.67	2	1352.65	1.019	0	2.3e-05
	VNDQIGLR			27.75	1	457.763	913.511	2	913.498	0.013	0	0.03
	ELVTLAK			27.44	1	387.244	772.474	2	772.469	0.004	0	0.057
gene_ULIXES1_21168	3				6
	ATDVPVVAFSVGEEELR			76.06	2	909.46	1816.91	2	1816.92	-0.015	0	7.4e-08
	MLEPVVVDPASNWPLFAEK			46.52	2	715.037	2142.09	3	2141.09	1.004	0	4.3e-05
	MLEPVVVDPASNWPLFAEK			31.73	2	1071.54	2141.07	2	2141.09	-0.02	0	0.0011
gene_ULIXES1_22392	3				8
	ADFAESIDANAVHGSDSEAAAAR			74.44	5	759.012	2274.01	3	2274.01	0	0	1e-07
	ELMGATNPK			55.79	2	480.752	959.49	2	959.475	0.016	0	4.5e-05
	TFSIIKPDAVAK			29.1	1	430.593	1288.76	3	1288.74	0.019	1	0.0019
gene_ULIXES1_2315	3				7
	INSAKDDAAGLQISNR			94.42	3	558.295	1671.86	3	1671.85	0.01	1	1.4e-09
	ADLGAVQNR			60.87	2	472.257	942.499	2	942.488	0.011	0	2.2e-05
	DDAAGLQISNR			43.03	2	580.292	1158.57	2	1158.56	0.007	0	9.2e-05
gene_ULIXES1_24595	3				4
	VGEEVEIVGIK			53.04	2	586.336	1170.66	2	1170.65	0.009	0	8.9e-05
	EHILLSR			39.31	1	434.262	866.51	2	866.497	0.013	0	0.00069
	AGENVGVLLR			28.04	1	514.292	1026.57	2	1026.58	-0.014	0	0.014
gene_ULIXES1_26654	3				10
	INSAKDDAAGLQISNR			94.42	3	558.295	1671.86	3	1671.85	0.01	1	1.4e-09
	ASLGAIQNR			46.08	5	465.268	928.522	2	928.509	0.013	0	0.00015
	DDAAGLQISNR			43.03	2	580.292	1158.57	2	1158.56	0.007	0	9.2e-05
gene_ULIXES1_3522	3				4
	VGIVGGTGYTGVELLR			44.4	2	795.942	1589.87	2	1589.88	-0.008	0	6.9e-05
	VIDLSADFR			30.1	1	518.28	1034.55	2	1034.54	0.006	0	0.038
	MGLAHAGLLP	Oxidation (M)	0.4000000000.0	21.37	1	498.277	994.539	2	994.527	0.012	0	0.095
gene_ULIXES1_4592	3				4
	EQIIFPEIDYDKIDALR			38.9	2	693.365	2077.07	3	2077.07	-0.001	1	0.00022
	LSNVMEVPR			29.66	1	523.287	1044.56	2	1043.54	1.015	0	0.024
	EGWPIGVK			27.13	1	443.253	884.491	2	884.476	0.016	0	0.048
gene_ULIXES1_5109	3				3
	IINEPTAAALAYGMDK			41.23	1	839.426	1676.84	2	1676.84	-0.006	0	0.00014
	IAGLDVK			32.7	1	358.229	714.444	2	714.428	0.016	0	0.018
	IINEPTAAALAYGMDK			21.63	1	559.961	1676.86	3	1676.84	0.017	0	0.0094
gene_ULIXES1_5826	3				6
	APGAFEIPLVAQK			56.06	3	670.883	1339.75	2	1339.75	0.002	0	5.5e-06
	TIEGTFIAPK			43.42	2	538.806	1075.6	2	1075.59	0.006	0	0.00032
	YALVVGR			27.15	1	389.239	776.463	2	776.454	0.009	0	0.029
gene_ULIXES1_6893	3				4
	IFESQDSAVR			43.9	2	576.291	1150.57	2	1150.56	0.006	0	0.00054
	DLGQLVAR			35.95	1	436.26	870.505	2	870.492	0.013	0	0.0066
	GGPGMQEMLYPTSYLK			22.34	1	886.42	1770.83	2	1770.83	-0.006	0	0.008
gene_ULIXES1_7132	3				6
	SDISGSMFK			38.49	2	486.234	970.454	2	970.443	0.011	0	0.002
	FNTLVAK			32.97	2	396.741	791.468	2	791.454	0.014	0	0.0064
	FKSDISGSMFK			21.84	2	623.814	1245.61	2	1245.61	0.007	1	0.0089
gene_ULIXES1_9647	3				4
	IMILGGGPNR			43.92	1	514.294	1026.57	2	1026.56	0.009	0	0.001
	FPGVDPILGPEMK			34.21	2	700.868	1399.72	2	1398.72	1	0	0.00062
	ELTVPGAER			22.66	1	486.77	971.526	2	970.508	1.018	0	0.042
P00761	3				12
	LGEHNIDVLEGNEQFINAAK			76.41	3	738.04	2211.1	3	2210.1	1.001	0	6.8e-08
	LSSPATLNSR			59.34	5	523.29	1044.57	2	1044.56	0.009	0	4.6e-05
	VATVSLPR			54.75	4	421.765	841.516	2	841.502	0.014	0	6.5e-05
gene_ULIXES1_10240	2				3
	AGQAALEYGLK			47.66	2	560.805	1119.6	2	1119.59	0.003	0	0.00015
	QGNALSWATSGGSGFR			28.02	1	798.885	1595.76	2	1594.75	1.007	0	0.0024
gene_ULIXES1_10929	2				3
	VLADTVQR			37.35	1	451.757	901.5	2	900.503	0.997	0	0.0081
	LAEAAAQLR			31.47	2	472.284	942.554	2	941.529	1.024	0	0.0028
gene_ULIXES1_11455	2				2
	MIPGFEDALVGAK			40.27	1	674.353	1346.69	2	1346.69	0.002	0	0.0004
	GTQLVLGSGR			25.73	1	494.274	986.534	2	986.551	-0.017	0	0.011
gene_ULIXES1_12670	2				2
	DLTDSTVLR			40.34	1	510.277	1018.54	2	1018.53	0.01	0	0.00051
	ELANVVYR			26.48	1	482.271	962.527	2	962.519	0.008	0	0.017
gene_ULIXES1_12751	2				2
	DLGQLVAR			35.95	1	436.26	870.505	2	870.492	0.013	0	0.0066
	GGPGMQEMLYPTSYLK			22.34	1	886.42	1770.83	2	1770.83	-0.006	0	0.008
gene_ULIXES1_13094	2				8
	IATDPFVGTLTFVR			94.93	4	768.922	1535.83	2	1535.84	-0.006	0	9.4e-09
	AGDIAALIGMK			65.19	4	530.301	1058.59	2	1058.58	0.008	0	5.6e-06
gene_ULIXES1_13386	2				2
	FSEPVDAFVAR			57.49	1	619.83	1237.65	2	1236.61	1.032	0	1.1e-05
	GFSTATDLADYLVR			28.18	1	764.885	1527.76	2	1527.76	-0.001	0	0.0023
gene_ULIXES1_13525	2				2
	AKGFPVAYVGDVVGTGSSR			50.59	1	622.985	1865.93	3	1865.96	-0.029	1	1.8e-05
	YLSFDQIAEFR			25.13	1	694.847	1387.68	2	1387.68	0.003	0	0.0044
gene_ULIXES1_1368	2				4
	SLTNEQIIEAIGQK			79.16	2	772.915	1543.82	2	1542.83	0.99	0	4.7e-07
	TVLEVVELIK			23.81	2	571.86	1141.7	2	1141.7	0.009	0	0.042
gene_ULIXES1_1373	2				5
	LAGELLDAAEGK			68.33	2	593.823	1185.63	2	1185.62	0.008	0	5.4e-06
	ALDAIAPLVEVK			60.94	3	619.873	1237.73	2	1237.73	0.004	0	1.9e-06
gene_ULIXES1_14109	2				2
	VDGEVFAGGSAK			40.41	1	568.785	1135.56	2	1135.55	0.005	0	0.00017
	MIPGFEEGLVGAK			40.27	1	674.353	1346.69	2	1346.69	0.002	0	0.0004
gene_ULIXES1_14422	2				3
	EQIIFPEIDYDKIDALR			38.9	2	693.365	2077.07	3	2077.07	-0.001	1	0.00022
	EGWPIGVK			27.13	1	443.253	884.491	2	884.476	0.016	0	0.048
gene_ULIXES1_14442	2				2
	YEAFGTAGNASK			39.54	1	608.295	1214.58	2	1214.56	0.019	0	0.00023
	FTKPPTGDVLAIDR			27.13	1	510.954	1529.84	3	1528.83	1.015	1	0.02
gene_ULIXES1_14490	2				2
	LYEPEEENPMLGFR			26.04	1	862.402	1722.79	2	1722.79	-0.002	0	0.0036
	AFDFAQLPNAGVGLAR			20.09	1	823.935	1645.86	2	1645.86	-0.002	0	0.013
gene_ULIXES1_15626	2				2
	IVELNDGGVGR			65.64	1	564.808	1127.6	2	1127.59	0.007	0	8.4e-06
	GTFVINPEGQIK			23.71	1	651.857	1301.7	2	1301.7	0.002	0	0.018
gene_ULIXES1_15655	2				4
	VLADLAVNEK			64.61	3	536.31	1070.61	2	1070.6	0.008	0	5.2e-06
	AAFAAIVEK			37.56	1	460.268	918.522	2	918.517	0.005	0	0.00087
gene_ULIXES1_16314	2				3
	LGIYPGFGGTVR			44.72	2	618.843	1235.67	2	1235.67	0.005	0	6.4e-05
	GFVAGQAGPNYPAPVEAIK			33.35	1	943.488	1884.96	2	1884.97	-0.012	0	0.00075
gene_ULIXES1_17052	2				5
	LGGLVEFYR			63.99	4	527.293	1052.57	2	1052.57	0.007	0	8.6e-06
	AGVQGDIGPK			41.23	1	471.259	940.504	2	940.498	0.007	0	0.00017
gene_ULIXES1_17076	2				3
	VSFGEFALK			47.6	2	499.276	996.538	2	996.528	0.01	0	5.1e-05
	VLYEIEGVSEELAR			26.96	1	803.915	1605.82	2	1605.83	-0.009	0	0.003
gene_ULIXES1_17562	2				3
	GNLVFTGTGDGFFK			54.72	2	730.366	1458.72	2	1458.71	0.003	0	7.4e-06
	IYFGTLDAR			27.3	1	528.284	1054.55	2	1054.55	0.008	0	0.0047
gene_ULIXES1_17968	2				2
	FKDDASEVR			27.9	1	356.186	1065.54	3	1065.51	0.026	1	0.01
	KIVEQEGLDMR			26.47	1	659.352	1316.69	2	1316.68	0.014	1	0.0033
gene_ULIXES1_18011	2				4
	IGLFGGAGVGK			36.91	2	488.289	974.564	2	974.555	0.009	0	0.0045
	FTQAGSEVSALLGR			31.03	2	718.379	1434.74	2	1434.75	-0.004	0	0.0012
gene_ULIXES1_18021	2				2
	YLLVDGQGNFGSVDGDNAAAMR			68.77	1	1136.02	2270.03	2	2269.04	0.99	0	3.6e-07
	VVGDVIGK			21.77	1	393.745	785.476	2	785.465	0.012	0	0.014
gene_ULIXES1_1830	2				2
	AGLDQAIAR			27	1	458.251	914.488	2	913.498	0.99	0	0.016
	VLVPTQEAVQK			20.43	1	606.355	1210.69	2	1210.69	0.002	0	0.18
gene_ULIXES1_18351	2				2
	YGVNDLR			23.54	1	418.723	835.432	2	835.419	0.013	0	0.05
	GEISALMKGLGK			20.85	1	602.334	1202.65	2	1202.67	-0.016	1	0.055
gene_ULIXES1_18535	2				5
	AAVEEGVVPGGGVALVR			61.85	3	790.442	1578.87	2	1578.87	-0.004	0	3.9e-06
	LAGGVAVIK			38.69	2	414.278	826.542	2	826.528	0.015	0	0.0012
gene_ULIXES1_19729	2				2
	GQIEVDEAYR			26.75	1	590.293	1178.57	2	1178.56	0.015	0	0.0031
	WFSFPDVLK			20.65	1	569.804	1137.59	2	1137.59	0.007	0	0.012
gene_ULIXES1_19937	2				2
	VFVAPGNAGTAIEAK			51.15	1	722.889	1443.76	2	1443.77	-0.009	0	1.6e-05
	FGDPETQPVMLR			34.94	1	695.845	1389.67	2	1388.68	0.999	0	0.0023
gene_ULIXES1_19938	2				2
	AGGLTYAQR			60.21	1	468.752	935.488	2	935.482	0.006	0	3e-05
	VNGGLLVQSR			24.41	1	522.298	1042.58	2	1041.59	0.989	0	0.0084
gene_ULIXES1_20169	2				3
	YDLSAVGR			44.09	2	440.737	879.459	2	879.445	0.014	0	0.001
	ALMGSNMQR			43.72	1	504.252	1006.49	2	1006.47	0.022	0	0.00022
gene_ULIXES1_20292	2				4
	TIAMEDGLR			46.16	3	503.76	1005.5	2	1004.5	1.009	0	0.00069
	TVGAGVVAK			30.35	1	401.252	800.489	2	800.476	0.013	0	0.02
gene_ULIXES1_20336	2				4
	STEYATDVAK			55.14	1	542.765	1083.52	2	1083.51	0.008	0	2.8e-05
	LLELPEGFVVQR			30.68	3	700.401	1398.79	2	1398.79	0.001	0	0.0016
gene_ULIXES1_20819	2				2
	IINEIEGISR			58.71	1	572.813	1143.61	2	1142.63	0.981	0	4.9e-05
	VTYDVSSKPPATIEWE			23.34	1	911.955	1821.9	2	1820.88	1.013	1	0.0065
gene_ULIXES1_20892	2				2
	AKGFPVAYVGDVVGTGSSR			50.59	1	622.985	1865.93	3	1865.96	-0.029	1	1.8e-05
	IPLIIGR			36.71	1	391.274	780.534	2	780.522	0.012	0	0.00021
gene_ULIXES1_20972	2				4
	AVNTDVEQVQAR			70.05	2	665.336	1328.66	2	1328.67	-0.01	0	4.8e-07
	NIVDVLDAQR			44.42	2	571.815	1141.62	2	1141.61	0.007	0	0.00015
gene_ULIXES1_21165	2				3
	SLAQEGMDDLDSK			67.6	2	704.816	1407.62	2	1407.62	-0.001	0	4.6e-07
	ASYGIGLNMGK			26.15	1	555.789	1109.56	2	1109.55	0.009	0	0.0035
gene_ULIXES1_21603	2				2
	VALVDGQR			53.23	1	429.253	856.491	2	856.477	0.014	0	0.00013
	LYDLDIESGAR			38.78	1	626.818	1251.62	2	1250.61	1.008	0	0.00024
gene_ULIXES1_22222	2				3
	LGIPYEVK			29.92	1	459.775	917.535	2	917.522	0.013	0	0.0022
	SALVGVIMGSK			29.42	2	531.306	1060.6	2	1060.6	0.002	0	0.016
gene_ULIXES1_22234	2				3
	LIEIAPSPQLTPEQR			47.89	2	846.465	1690.91	2	1690.92	-0.01	0	3.2e-05
	YYAPGGPGVR			21.25	1	519.266	1036.52	2	1035.51	1.003	0	0.01
gene_ULIXES1_22712	2				5
	ILFLEGIPNVQDLGK			79.42	4	828.469	1654.92	2	1654.93	-0.006	0	2.4e-07
	MYEDWGLNK			23.86	1	578.273	1154.53	2	1154.51	0.026	0	0.056
gene_ULIXES1_22714	2				11
	AYDVESEGGVAFR			67.55	8	700.834	1399.65	2	1398.64	1.013	0	3.9e-06
	SQIVNDLPLGR			55.98	3	606.342	1210.67	2	1210.67	0.003	0	5.6e-06
gene_ULIXES1_22815	2				2
	DLTDSTVLR			40.34	1	510.277	1018.54	2	1018.53	0.01	0	0.00051
	ELANVVYR			26.48	1	482.271	962.527	2	962.519	0.008	0	0.017
gene_ULIXES1_24241	2				3
	TAGGIVLPGSAAEK			49.62	2	635.854	1269.69	2	1269.69	0.002	0	2.2e-05
	VLDNGEVR			26.43	1	451.244	900.473	2	900.466	0.006	0	0.016
gene_ULIXES1_24523	2				4
	AYDQIDAAPEEK			48.99	2	675.315	1348.62	2	1348.62	0.001	0	2.5e-05
	EHILLAR			29.81	2	426.265	850.515	2	850.502	0.012	0	0.0065
gene_ULIXES1_24749	2				2
	EHILLSR			39.31	1	434.262	866.51	2	866.497	0.013	0	0.00069
	TTLTAALTR			33.61	1	474.282	946.55	2	946.545	0.005	0	0.0023
gene_ULIXES1_25025	2				4
	VSALGPGGLTR			48.49	2	514.303	1026.59	2	1026.58	0.008	0	0.0003
	YDLSAVGR			44.09	2	440.737	879.459	2	879.445	0.014	0	0.001
gene_ULIXES1_2744	2				2
	IAGVNIPDNK			45.83	1	520.793	1039.57	2	1039.57	0.006	0	5e-05
	IKDLSDEQIEQLRGEVAK			20.23	1	691.039	2070.1	3	2070.1	0	2	0.013
gene_ULIXES1_2919	2				2
	AKGFPVAYVGDVVGTGSSR			50.59	1	622.985	1865.93	3	1865.96	-0.029	1	1.8e-05
	IPLIIGR			36.71	1	391.274	780.534	2	780.522	0.012	0	0.00021
gene_ULIXES1_355	2				4
	DLSLAYSPGVAEPVR			62.29	2	787.413	1572.81	2	1572.82	-0.002	0	1.4e-06
	LSVELTK			54.51	2	395.245	788.476	2	788.464	0.012	0	7.1e-05
gene_ULIXES1_3588	2				6
	GLSQTSDDGHLNFK			61.45	1	506.916	1517.72	3	1517.71	0.014	0	1.7e-06
	YGDTGVFVR			58.92	5	507.26	1012.51	2	1012.5	0.008	0	1.2e-05
gene_ULIXES1_4312	2				2
	LGMSLFVR	Oxidation (M)	0.00400000.0	25.51	1	470.27	938.526	2	937.506	1.02	0	0.029
	FTSAGLR			21.76	1	376.712	751.409	2	750.402	1.006	0	0.12
gene_ULIXES1_4583	2				3
	ATLGEVSNSEHSLR			74.78	2	500.592	1498.75	3	1498.74	0.016	0	9.7e-08
	IEYDPNR			37.87	1	453.727	905.439	2	905.424	0.014	0	0.0033
gene_ULIXES1_4588	2				3
	SAQQLNEQLLGLLR			52.93	2	791.946	1581.88	2	1581.88	-0.006	0	1.1e-05
	MKANELREK			32.16	1	373.545	1117.61	3	1117.59	0.022	2	0.013
gene_ULIXES1_4597	2				2
	VYMQPASEGTGIIAGGAMR			66.2	1	954.963	1907.91	2	1907.92	-0.012	0	6.2e-07
	VYMQPASEGTGIIAGGAMR			53.01	1	636.983	1907.93	3	1907.92	0.005	0	0.00015
gene_ULIXES1_520	2				2
	GIGPAYEDKVAR			35.52	1	426.221	1275.64	3	1274.66	0.98	1	0.0013
	GIGPAYEDK			29.45	1	475.245	948.476	2	948.455	0.02	0	0.0052
gene_ULIXES1_5854	2				2
	MMLDHYQQTK			24.17	1	432.21	1293.61	3	1293.59	0.023	0	0.0054
	EAGEALATSKR			23.5	1	378.211	1131.61	3	1131.59	0.023	1	0.0062
gene_ULIXES1_6508	2				5
	LIVAVGR			56.58	2	364.253	726.49	2	726.475	0.015	0	1.3e-05
	ALLDSSWK			40.88	3	460.255	918.495	2	918.481	0.013	0	0.0028
gene_ULIXES1_7122	2				2
	AGENCGVLLR			79.01	1	539.267	1076.52	2	1076.51	0.009	0	5.7e-08
	EHILLSR			39.31	1	434.262	866.51	2	866.497	0.013	0	0.00069
gene_ULIXES1_7129	2				3
	FNTLVAK			32.97	2	396.741	791.468	2	791.454	0.014	0	0.0064
	RAEEYLK			29.84	1	454.752	907.489	2	907.476	0.012	1	0.029
gene_ULIXES1_7457	2				2
	IFAGGDMVR			38.12	1	483.252	964.489	2	964.48	0.009	0	0.0012
	LNNDFQFIDVGR			28.39	1	719.362	1436.71	2	1436.7	0.005	0	0.0022
gene_ULIXES1_7590	2				5
	ETLNADVPLAADHFR			68.13	4	556.954	1667.84	3	1667.83	0.012	0	4.1e-07
	ETLNADVPLAADHFR			21.64	1	834.918	1667.82	2	1667.83	-0.006	0	0.0093
gene_ULIXES1_7673	2				2
	VSIVGVGMR			29.68	1	459.272	916.53	2	916.516	0.013	0	0.0041
	ILQIDDQK			20.23	1	486.78	971.545	2	971.529	0.017	0	0.15
gene_ULIXES1_7949	2				5
	ISNTVLK			50.23	2	387.748	773.481	2	773.465	0.017	0	0.00011
	AGTGLFPTGSDGR			48.64	3	618.307	1234.6	2	1234.59	0.005	0	4.7e-05
gene_ULIXES1_816	2				2
	IMILGGGPNR			43.92	1	514.294	1026.57	2	1026.56	0.009	0	0.001
	GVIVQYGGQTPLK			29.51	1	680.378	1358.74	2	1358.76	-0.014	0	0.0017
O76014	2				4
	LAADDFR			41.12	3	404.211	806.408	2	806.392	0.016	0	0.0014
	VGSTPLGR			23.82	1	394.232	786.449	2	785.44	1.009	0	0.18
gene_ULIXES1_10197	1				1
	IASLIGR			21.53	1	365.226	728.438	2	728.454	-0.016	0	0.24
gene_ULIXES1_10234	1				1
	GANGVIVITTK			23.96	1	537.315	1072.61	2	1071.63	0.986	0	0.018
gene_ULIXES1_10356	1				1
	ILAGGQVGR			20.6	1	435.766	869.517	2	869.508	0.009	0	0.056
gene_ULIXES1_10406	1				1
	AAIGVAALPK			34.05	1	455.796	909.577	2	909.565	0.012	0	0.0016
gene_ULIXES1_10430	1				2
	YVVQTGPAK			52.25	2	481.775	961.535	2	961.523	0.012	0	2.4e-05
gene_ULIXES1_10431	1				1
	GLRIVDGR			22.85	1	443.777	885.539	2	884.519	1.02	1	0.13
gene_ULIXES1_10466	1				1
	GPVTGNNISHANNK			47.94	1	474.912	1421.71	3	1421.7	0.014	0	3.2e-05
gene_ULIXES1_10495	1				1
	DAGTVETVR			21.28	1	474.255	946.495	2	946.472	0.023	0	0.22
gene_ULIXES1_10544	1				1
	VGLLPQER			29.04	1	456.273	910.531	2	910.524	0.007	0	0.0078
gene_ULIXES1_10608	1				1
	TIVVILPDSGER			38.63	1	649.872	1297.73	2	1297.72	0.005	0	0.00024
gene_ULIXES1_1065	1				1
	VNELGVAEPLVQR			22.26	1	712.381	1422.75	2	1422.78	-0.035	0	0.0082
gene_ULIXES1_10789	1				1
	SPMVGTFYR			26.95	1	529.266	1056.52	2	1056.51	0.012	0	0.003
gene_ULIXES1_10796	1				1
	VFVAPGNAGTAIEAK			51.15	1	722.889	1443.76	2	1443.77	-0.009	0	1.6e-05
gene_ULIXES1_10815	1				2
	LIDAEPGFR			23.73	2	509.765	1017.52	2	1016.53	0.987	0	0.15
gene_ULIXES1_10825	1				1
	LFSVNQTTAENVPELFAR			27.84	1	1018.51	2035.01	2	2035.04	-0.028	0	0.0024
gene_ULIXES1_1084	1				2
	ISPEKRPDR			26.48	2	549.304	1096.59	2	1096.6	-0.006	2	0.0053
gene_ULIXES1_10876	1				1
	LMNELGLK			24.87	1	459.754	917.494	2	916.505	0.989	0	0.13
gene_ULIXES1_10934	1				2
	AGDLVIDGSVR			20.81	2	551.296	1100.58	2	1100.58	-0.005	0	0.039
gene_ULIXES1_10947	1				2
	ISDLLSK			34.24	2	388.239	774.463	2	774.449	0.014	0	0.0073
gene_ULIXES1_1097	1				2
	LGIYPGFGGTVR			44.72	2	618.843	1235.67	2	1235.67	0.005	0	6.4e-05
gene_ULIXES1_11041	1				1
	LAGELSYGQQR			32.07	1	611.314	1220.61	2	1220.62	-0.002	0	0.00098
gene_ULIXES1_11072	1				1
	IDAGAGNDR			20.41	1	444.723	887.432	2	887.41	0.022	0	0.19
gene_ULIXES1_11086	1				2
	SGTLTYEAVK			70.18	2	534.786	1067.56	2	1067.55	0.008	0	1.7e-06
gene_ULIXES1_11219	1				1
	LSNTPELSSR			23.56	1	552.293	1102.57	2	1102.56	0.01	0	0.0078
gene_ULIXES1_11366	1				3
	GFAVVADEVR			52.71	3	531.787	1061.56	2	1061.55	0.008	0	3e-05
gene_ULIXES1_11398	1				1
	LPIGGTR			21.33	1	357.226	712.438	2	712.423	0.015	0	0.078
gene_ULIXES1_11421	1				1
	DLAGQLK			26.94	1	372.724	743.434	2	743.418	0.017	0	0.084
gene_ULIXES1_11443	1				1
	LLETSAIAQK			21.56	1	358.872	1073.6	3	1072.61	0.982	0	0.14
gene_ULIXES1_11449	1				3
	ALDAVIESVTGALK			33.67	3	693.897	1385.78	2	1385.78	0.003	0	0.012
gene_ULIXES1_11457	1				3
	GFAVVADEVR			52.71	3	531.787	1061.56	2	1061.55	0.008	0	3e-05
gene_ULIXES1_1160	1				1
	NTIAGVGQGR			28.36	1	486.761	971.507	2	971.515	-0.008	0	0.0045
gene_ULIXES1_11650	1				3
	TLEEIVK			52.69	3	416.251	830.488	2	830.475	0.013	0	0.0002
gene_ULIXES1_11680	1				1
	AEVSKEVAR			23.26	1	494.763	987.511	2	987.535	-0.023	1	0.066
gene_ULIXES1_11681	1				1
	NIAKVEK			22.22	1	401.24	800.465	2	800.476	-0.011	1	0.061
gene_ULIXES1_11952	1				1
	AEALAWAEQAK			20.89	1	594.816	1187.62	2	1186.6	1.02	0	0.17
gene_ULIXES1_12063	1				1
	LGMLDAAPR	Oxidation (M)	0.004000000.0	36.03	1	480.248	958.481	2	958.491	-0.01	0	0.0074
gene_ULIXES1_12130	1				1
	VGIGPGSICTTR			22.9	1	603.803	1205.59	2	1205.59	0.002	0	0.0071
gene_ULIXES1_1214	1				1
	LATLGDGVR			23.46	1	451.263	900.511	2	900.503	0.008	0	0.093
gene_ULIXES1_12298	1				1
	LAQVLGR			35.43	1	378.746	755.478	2	755.465	0.012	0	0.0036
gene_ULIXES1_12395	1				1
	GVVYAPAR			20.86	1	416.744	831.474	2	831.46	0.014	0	0.12
gene_ULIXES1_12423	1				1
	NNSLGLVK			24.64	1	423.241	844.468	2	843.481	0.986	0	0.03
gene_ULIXES1_12506	1				1
	LSGVVEAVK			21.75	1	451.267	900.519	2	900.528	-0.009	0	0.28
gene_ULIXES1_1258	1				2
	VLAEAGIR			20.5	2	414.757	827.5	2	827.486	0.014	0	0.19
gene_ULIXES1_12639	1				1
	TTTLMKSR	Oxidation (M)	0.00004000.0	27.48	1	477.264	952.514	2	952.501	0.013	1	0.017
gene_ULIXES1_12665	1				1
	VLGSAVNPVLR			32.38	1	562.838	1123.66	2	1123.67	-0.011	0	0.00092
gene_ULIXES1_12686	1				1
	LAGGVAVIR			45.23	1	428.28	854.546	2	854.534	0.012	0	0.00027
gene_ULIXES1_12725	1				1
	SNIPADLR			27.65	1	443.742	885.47	2	884.472	0.998	0	0.043
gene_ULIXES1_12795	1				1
	SYEAVIR			24.78	1	419.235	836.456	2	836.439	0.017	0	0.02
gene_ULIXES1_12797	1				1
	ATIALVK			36.75	1	358.245	714.475	2	714.464	0.011	0	0.0024
gene_ULIXES1_12884	1				1
	VTGLSGTDR			23.28	1	453.246	904.478	2	904.461	0.017	0	0.14
gene_ULIXES1_12919	1				1
	LLADGPFR			23.02	1	444.75	887.485	2	887.486	-0.002	0	0.077
gene_ULIXES1_12930	1				2
	LDSAVSGVDK			23.13	2	495.752	989.489	2	989.503	-0.014	0	0.019
gene_ULIXES1_13023	1				1
	LTLVGYAR			30.03	1	446.772	891.529	2	891.518	0.011	0	0.012
gene_ULIXES1_13064	1				1
	IGLIVPEYVK			20.72	1	565.847	1129.68	2	1129.67	0.004	0	0.011
gene_ULIXES1_13066	1				1
	SQTGLGASGAVSH			35.32	1	586.294	1170.57	2	1170.56	0.01	0	0.00049
gene_ULIXES1_13154	1				2
	LNIDENQETPAK			74.41	2	686.341	1370.67	2	1370.67	-0.001	0	1.1e-07
gene_ULIXES1_1326	1				2
	SVVSKLDR			34.05	2	452.267	902.519	2	902.519	0.001	1	0.014
gene_ULIXES1_13319	1				1
	AKLELNR			21.64	1	422.755	843.496	2	842.497	0.998	1	0.27
gene_ULIXES1_13389	1				1
	LLRAEAR			20.58	1	414.758	827.501	2	827.498	0.004	1	0.23
gene_ULIXES1_1339	1				1
	GLGGSALR			21.99	1	366.211	730.408	2	729.413	0.994	0	0.31
gene_ULIXES1_13399	1				2
	REERNLK			25.73	2	472.762	943.509	2	943.52	-0.011	2	0.097
gene_ULIXES1_13547	1				1
	KVDAIVR			32.4	1	400.752	799.49	2	799.492	-0.002	1	0.0083
gene_ULIXES1_13605	1				1
	LSAAGALGEK			23.43	1	459.254	916.493	2	915.503	0.99	0	0.19
gene_ULIXES1_1372	1				1
	ATINQLVR			51.67	1	457.779	913.544	2	913.534	0.009	0	0.00019
gene_ULIXES1_13795	1				1
	RGTLDLR			20.71	1	416.251	830.487	2	829.477	1.01	1	0.12
gene_ULIXES1_13903	1				1
	GGVEKAR			34.67	1	358.711	715.408	2	715.398	0.01	1	0.021
gene_ULIXES1_13952	1				1
	LAGATEVR			20.67	1	408.742	815.469	2	815.45	0.019	0	0.4
gene_ULIXES1_13985	1				1
	QATRVDTPIR			23.22	1	579.333	1156.65	2	1155.64	1.016	1	0.056
gene_ULIXES1_14053	1				1
	LLADMTAELEK			22.37	1	617.83	1233.64	2	1232.63	1.013	0	0.059
gene_ULIXES1_14106	1				1
	VLVEGEQR			41.71	1	465.259	928.504	2	928.498	0.006	0	0.002
gene_ULIXES1_14113	1				3
	GFAVVADEVR			52.71	3	531.787	1061.56	2	1061.55	0.008	0	3e-05
gene_ULIXES1_14129	1				2
	AQLEEIAK			29.82	2	451.261	900.506	2	900.492	0.015	0	0.057
gene_ULIXES1_14209	1				1
	AYVQEVEPNQVFR			29.75	1	789.897	1577.78	2	1577.78	-0.004	0	0.031
gene_ULIXES1_14217	1				2
	VPFLGDLPYLGR			23.9	2	673.877	1345.74	2	1345.74	0	0	0.0057
gene_ULIXES1_14219	1				1
	LGWIDGGVR			21.9	1	486.765	971.516	2	971.519	-0.002	0	0.22
gene_ULIXES1_143	1				1
	FVDLEAEQK			24.84	1	539.776	1077.54	2	1077.53	0.002	0	0.008
gene_ULIXES1_14424	1				3
	SMQDPLADMLTR			36.35	3	689.33	1376.65	2	1376.64	0.003	0	0.00039
gene_ULIXES1_14613	1				1
	LGGAMSLR			21.9	1	402.714	803.413	2	803.432	-0.02	0	0.24
gene_ULIXES1_14848	1				1
	AYLEALEGR			26.18	1	511.262	1020.51	2	1020.52	-0.015	0	0.073
gene_ULIXES1_14898	1				1
	VLMQDFTGVPAVVDLAAMR			22.58	1	678.356	2032.05	3	2032.05	-0.001	0	0.0076
gene_ULIXES1_14899	1				3
	GFAVVADEVR			52.71	3	531.787	1061.56	2	1061.55	0.008	0	3e-05
gene_ULIXES1_14911	1				2
	QAAVEALR			36.09	2	429.252	856.49	2	856.477	0.013	0	0.0069
gene_ULIXES1_14915	1				3
	GFAVVADEVR			52.71	3	531.787	1061.56	2	1061.55	0.008	0	3e-05
gene_ULIXES1_14924	1				1
	AAVEAWLK			29.91	1	444.251	886.487	2	886.491	-0.004	0	0.02
gene_ULIXES1_15014	1				1
	GYLTLSR	Acetyl (Protein N-term)	1.0000000.0	21.11	1	426.739	851.463	2	850.455	1.009	0	0.054
gene_ULIXES1_15069	1				1
	VLEEAPAPGIDEK			23.08	1	684.355	1366.7	2	1366.7	-0.002	0	0.0068
gene_ULIXES1_15108	1				1
	EVQEAFDDVIR			39.14	1	660.827	1319.64	2	1319.64	0.004	0	0.001
gene_ULIXES1_15351	1				2
	MTGRKPK	Acetyl (Protein N-term)	1.0000000.0	30.1	2	430.746	859.478	2	858.475	1.003	2	0.042
gene_ULIXES1_15354	1				2
	ISTEVDAR			45.41	2	445.74	889.465	2	889.45	0.015	0	0.00031
gene_ULIXES1_15379	1				3
	GFAVVADEVR			52.71	3	531.787	1061.56	2	1061.55	0.008	0	3e-05
gene_ULIXES1_1546	1				2
	FFGQVLPTAK			33.11	2	554.315	1106.62	2	1106.61	0.004	0	0.00079
gene_ULIXES1_15546	1				1
	LFADAIR			21.44	1	403.224	804.433	2	804.449	-0.016	0	0.21
gene_ULIXES1_15583	1				2
	QVGNYGEVFER			75.2	2	649.314	1296.61	2	1296.61	0.003	0	2.4e-07
gene_ULIXES1_15587	1				1
	IFLIPIK			20.38	1	422.295	842.576	2	842.563	0.013	0	0.017
gene_ULIXES1_15615	1				1
	NLAVLGK			20.56	1	357.737	713.459	2	713.444	0.015	0	0.16
gene_ULIXES1_1565	1				1
	ALAGIEAR			25.03	1	400.743	799.471	2	799.455	0.015	0	0.087
gene_ULIXES1_15650	1				3
	GMQAAQVRPE			52.25	3	543.776	1085.54	2	1085.53	0.008	1	2.3e-05
gene_ULIXES1_15737	1				1
	KVDIVVPK			29.2	1	449.281	896.547	2	896.57	-0.022	1	0.022
gene_ULIXES1_15772	1				1
	LEALGGTR			21.62	1	409.233	816.452	2	815.45	1.002	0	0.3
gene_ULIXES1_15889	1				2
	DLSLAYSPGVAEPVR			62.29	2	787.413	1572.81	2	1572.82	-0.002	0	1.4e-06
gene_ULIXES1_15987	1				1
	LSSGVHFGSR			22.65	1	523.78	1045.55	2	1045.53	0.016	0	0.1
gene_ULIXES1_16112	1				1
	SSSAFGMIMR	Oxidation (M)	0.0000000040.0	27.81	1	551.766	1101.52	2	1101.49	0.022	0	0.017
gene_ULIXES1_16308	1				2
	LSGLEPFTIDR			21.99	2	624.339	1246.66	2	1246.66	0.009	0	0.049
gene_ULIXES1_16315	1				2
	DVVIVDFGR			40.84	2	510.285	1018.56	2	1018.54	0.011	0	0.00033
gene_ULIXES1_16340	1				1
	ALEAGVTR			25.74	1	409.228	816.441	2	815.45	0.991	0	0.11
gene_ULIXES1_16343	1				1
	FNVAVGDK			26.49	1	425.234	848.453	2	848.439	0.014	0	0.035
gene_ULIXES1_16444	1				1
	IGLLGPNGAGK			26.59	1	498.802	995.59	2	995.576	0.014	0	0.0041
gene_ULIXES1_16504	1				1
	IAGLDVK			32.7	1	358.229	714.444	2	714.428	0.016	0	0.018
gene_ULIXES1_16509	1				1
	ISAAIAEAR			20.23	1	451.765	901.516	2	900.503	1.013	0	0.17
gene_ULIXES1_16523	1				1
	GVTALQMDIK			31.26	1	538.798	1075.58	2	1074.57	1.007	0	0.0029
gene_ULIXES1_16588	1				1
	LTGLSEK			21.48	1	374.219	746.423	2	746.417	0.005	0	0.15
gene_ULIXES1_16678	1				1
	IFKNDAEPR			47.2	1	363.868	1088.58	3	1088.56	0.022	1	0.00018
gene_ULIXES1_1677	1				1
	LDALDVK			31.84	1	387.23	772.446	2	772.433	0.013	0	0.033
gene_ULIXES1_16841	1				2
	IIDLFSPIGK			27.22	2	551.825	1101.64	2	1101.64	-0.007	0	0.047
gene_ULIXES1_16899	1				3
	DASATAIYGSR			43.57	3	556.277	1110.54	2	1110.53	0.01	0	0.00012
gene_ULIXES1_16992	1				1
	DVLEKIGR			20.14	1	465.277	928.54	2	928.534	0.005	1	0.19
gene_ULIXES1_1707	1				1
	AGGGLDLR			20.8	1	380.21	758.406	2	757.408	0.998	0	0.32
gene_ULIXES1_17072	1				2
	AGNTLPLR			41.98	2	421.257	840.499	2	840.482	0.018	0	0.00089
gene_ULIXES1_17074	1				1
	VSTVFVNEGR			23.92	1	554.295	1106.58	2	1106.57	0.003	0	0.0073
gene_ULIXES1_17075	1				1
	LGGAEIAR			59.76	1	393.735	785.455	2	785.44	0.016	0	3.1e-05
gene_ULIXES1_17090	1				1
	IAGVNIPDNK			45.83	1	520.793	1039.57	2	1039.57	0.006	0	5e-05
gene_ULIXES1_17094	1				1
	VAEPLITLAK			35.82	1	527.833	1053.65	2	1053.64	0.008	0	0.00044
gene_ULIXES1_17108	1				1
	LTLSNTR			26.86	1	403.23	804.446	2	803.45	0.996	0	0.052
gene_ULIXES1_1733	1				1
	LENQKTK			25.13	1	430.749	859.483	2	859.476	0.006	1	0.12
gene_ULIXES1_1738	1				1
	VSLGLTR			22.04	1	373.24	744.465	2	744.449	0.016	0	0.043
gene_ULIXES1_17400	1				1
	YIGQALR			21.97	1	410.745	819.475	2	819.46	0.014	0	0.12
gene_ULIXES1_17402	1				1
	LIAEKPR			22.99	1	413.768	825.522	2	825.507	0.015	1	0.03
gene_ULIXES1_17431	1				2
	ISTEVDAR			45.41	2	445.74	889.465	2	889.45	0.015	0	0.00031
gene_ULIXES1_17452	1				1
	INTIATK			22.39	1	380.724	759.434	2	759.449	-0.015	0	0.23
gene_ULIXES1_17471	1				1
	AAGKLLQ			27.72	1	351.215	700.416	2	699.428	0.988	1	0.057
gene_ULIXES1_17512	1				4
	LLVDRTDFR			23.69	4	567.821	1133.63	2	1133.62	0.009	1	0.13
gene_ULIXES1_17563	1				1
	SGGIAPDLR			30.55	1	443.241	884.467	2	884.472	-0.005	0	0.019
gene_ULIXES1_17687	1				2
	GAVDWAILR			21.23	2	500.787	999.559	2	999.55	0.009	0	0.41
gene_ULIXES1_1775	1				1
	GIESITLDR			22.7	1	502.267	1002.52	2	1002.53	-0.015	0	0.071
gene_ULIXES1_1785	1				1
	VTLPASTR			23.82	1	422.755	843.496	2	843.481	0.014	0	0.16
gene_ULIXES1_17870	1				1
	VAEIAGEYLR			32.49	1	560.808	1119.6	2	1119.59	0.009	0	0.0009
gene_ULIXES1_17997	1				1
	LPDAPAGTK			26.6	1	435.248	868.481	2	868.465	0.016	0	0.0042
gene_ULIXES1_18004	1				1
	DNTLQSVIDR			21	1	581.305	1160.6	2	1159.58	1.013	0	0.021
gene_ULIXES1_18042	1				1
	GAMDKVRAK	Oxidation (M)	0.004000000.0	22.06	1	496.762	991.51	2	990.528	0.982	2	0.22
gene_ULIXES1_18051	1				1
	LFGGGSLGVTK			24.16	1	518.301	1034.59	2	1034.58	0.012	0	0.2
gene_ULIXES1_18103	1				2
	GAIFGLTR			43.08	2	417.753	833.49	2	833.476	0.015	0	0.00085
gene_ULIXES1_18111	1				1
	VLMQDFTGVPAVVDLAAMR			22.58	1	678.356	2032.05	3	2032.05	-0.001	0	0.0076
gene_ULIXES1_18127	1				1
	LAGVVEK			30.04	1	358.222	714.429	2	714.428	0.002	0	0.038
gene_ULIXES1_18139	1				1
	TLAEVLAR			22.99	1	436.769	871.523	2	871.513	0.011	0	0.17
gene_ULIXES1_1819	1				1
	AVGSFQR			20.77	1	383.21	764.406	2	763.398	1.008	0	0.19
gene_ULIXES1_18230	1				1
	IASLGLR			21.53	1	365.226	728.438	2	728.454	-0.016	0	0.24
gene_ULIXES1_18234	1				1
	LLTYGFR			37.71	1	435.255	868.496	2	868.481	0.015	0	0.0022
gene_ULIXES1_18297	1				1
	LTAALDR			20.29	1	380.22	758.426	2	758.429	-0.003	0	0.53
gene_ULIXES1_18334	1				1
	LEGTPIR			20.36	1	393.238	784.461	2	784.444	0.016	0	0.17
gene_ULIXES1_18372	1				1
	TAIAEVR			32.71	1	380.215	758.415	2	758.429	-0.013	0	0.022
gene_ULIXES1_18411	1				1
	TVAELDQR			22.92	1	466.236	930.457	2	930.477	-0.02	0	0.12
gene_ULIXES1_18448	1				1
	LTIISGR			22.2	1	380.246	758.478	2	758.465	0.013	0	0.078
gene_ULIXES1_18475	1				1
	LATEVASR			23.42	1	423.737	845.459	2	845.461	-0.002	0	0.021
gene_ULIXES1_18491	1				2
	ELLGAVQK			28.49	2	429.264	856.514	2	856.502	0.012	0	0.065
gene_ULIXES1_18513	1				1
	TRAIDFR			25.57	1	439.747	877.479	2	877.477	0.002	1	0.088
gene_ULIXES1_18538	1				1
	AIADTVR			22.47	1	373.218	744.421	2	744.413	0.008	0	0.048
gene_ULIXES1_18564	1				1
	SVEGLTTK			31.35	1	417.737	833.459	2	833.449	0.01	0	0.0049
gene_ULIXES1_18779	1				1
	QLDDLVK			25.9	1	416.239	830.464	2	829.455	1.009	0	0.079
gene_ULIXES1_18800	1				1
	LGDIGEVIQK			23.85	1	536.311	1070.61	2	1070.6	0.01	0	0.039
gene_ULIXES1_18806	1				1
	MTDYVVPAGVR			34.22	1	604.312	1206.61	2	1206.61	0.003	0	0.00062
gene_ULIXES1_18829	1				1
	VIDQQLDAGTK			38.01	1	594.318	1186.62	2	1186.62	0.001	0	0.00067
gene_ULIXES1_18926	1				2
	EIYTAEGLR			41.85	2	526.278	1050.54	2	1050.54	0.007	0	0.00073
gene_ULIXES1_18940	1				2
	GLVVPVLR			41.73	2	426.793	851.572	2	851.559	0.013	0	6.7e-05
gene_ULIXES1_19045	1				1
	AYAGSDLPK			23.21	1	461.246	920.477	2	920.46	0.017	0	0.021
gene_ULIXES1_1910	1				1
	ITPDFTVLGR			24.09	1	559.811	1117.61	2	1117.61	-0.006	0	0.013
gene_ULIXES1_19123	1				1
	SLFDGTLQGIER			48.13	1	668.347	1334.68	2	1334.68	-0.003	0	3.1e-05
gene_ULIXES1_19157	1				1
	VSLVGVGMR			29.68	1	459.272	916.53	2	916.516	0.013	0	0.0041
gene_ULIXES1_19170	1				1
	VTYDVSSKPPATIEWE			23.34	1	911.955	1821.9	2	1820.88	1.013	1	0.0065
gene_ULIXES1_19171	1				1
	VGIGPGSICTTR			22.9	1	603.803	1205.59	2	1205.59	0.002	0	0.0071
gene_ULIXES1_19188	1				1
	FPDILQDR			21.09	1	502.27	1002.53	2	1002.51	0.012	0	0.054
gene_ULIXES1_19289	1				1
	IGELARR			22.72	1	408.255	814.495	2	813.482	1.013	1	0.16
gene_ULIXES1_19334	1				3
	FAGGLGNDWTPVR			52.32	3	695.358	1388.7	2	1388.68	0.017	0	1.5e-05
gene_ULIXES1_19488	1				1
	FTTAGLR			20.58	1	383.222	764.429	2	764.418	0.011	0	0.055
gene_ULIXES1_19523	1				1
	LTVADAR			20.43	1	373.222	744.43	2	744.413	0.017	0	0.41
gene_ULIXES1_19631	1				2
	VALDVDIR			29.13	2	450.756	899.497	2	899.508	-0.011	0	0.037
gene_ULIXES1_19727	1				1
	NNNVVSSIYGR			20.27	1	612.314	1222.61	2	1221.61	1.003	0	0.013
gene_ULIXES1_1982	1				1
	VTKVDVR			23.64	1	408.757	815.499	2	815.487	0.013	1	0.11
gene_ULIXES1_19917	1				2
	GAALTPKGR			30.94	2	435.763	869.511	2	869.508	0.002	1	0.013
gene_ULIXES1_20196	1				2
	VALVTDGR			47.46	2	415.746	829.478	2	829.466	0.012	0	0.00047
gene_ULIXES1_20243	1				1
	ITIEVMR	Oxidation (M)	0.0000040.0	24.59	1	439.747	877.479	2	876.474	1.005	0	0.11
gene_ULIXES1_2026	1				2
	SESFAELFEESLK			36.61	2	758.364	1514.71	2	1514.71	-0.001	0	0.00037
gene_ULIXES1_2032	1				1
	VVGDVIGK			21.77	1	393.745	785.476	2	785.465	0.012	0	0.014
gene_ULIXES1_20330	1				1
	FVVDAPFNTLK			28.48	1	625.844	1249.67	2	1249.67	0.002	0	0.0021
gene_ULIXES1_20331	1				1
	LEEIALTDPYFIER			52.95	1	570.303	1707.89	3	1707.87	0.015	0	2.4e-05
gene_ULIXES1_20333	1				1
	VTNVTNLSR			21.38	1	502.271	1002.53	2	1002.55	-0.019	0	0.16
gene_ULIXES1_20335	1				4
	LASLDDPFSVFR			102.95	4	683.855	1365.69	2	1365.69	0.002	0	6.5e-10
gene_ULIXES1_20404	1				1
	VEEGDSADKFK			23.46	1	408.871	1223.59	3	1223.57	0.026	1	0.0063
gene_ULIXES1_20415	1				1
	ASFIAAR			20.52	1	368.22	734.426	2	734.408	0.018	0	0.21
gene_ULIXES1_20437	1				1
	DAIPGFVNEAWTR			20.67	1	738.378	1474.74	2	1474.72	0.021	0	0.012
gene_ULIXES1_20493	1				1
	VAATPETIKK			50.57	1	353.214	1056.62	3	1056.62	0.003	1	3.9e-05
gene_ULIXES1_20507	1				2
	LTAALDADGK			33.61	2	488.265	974.515	2	973.508	1.007	0	0.0096
gene_ULIXES1_20531	1				1
	KYGVAEAR			37.88	1	447.235	892.455	2	892.477	-0.022	1	0.0019
gene_ULIXES1_20534	1				1
	ASNYFIR			24.06	1	435.73	869.446	2	869.44	0.006	0	0.04
gene_ULIXES1_20568	1				1
	NLDTVVR			23.7	1	409.23	816.446	2	815.45	0.995	0	0.043
gene_ULIXES1_20581	1				2
	SYAVIVTGGK			32.85	2	497.787	993.56	2	993.55	0.01	0	0.00083
gene_ULIXES1_20617	1				1
	IAITEANK			56.66	1	430.253	858.492	2	858.481	0.011	0	7e-05
gene_ULIXES1_20624	1				2
	QEQIALR			31.35	2	429.252	856.49	2	856.477	0.013	0	0.021
gene_ULIXES1_20647	1				1
	ISGAYWR			21.23	1	426.722	851.43	2	851.429	0.001	0	0.18
gene_ULIXES1_20724	1				1
	GALAVALAR			25.99	1	421.257	840.499	2	840.518	-0.019	0	0.085
gene_ULIXES1_20727	1				1
	AGVLAEVR			31.13	1	407.751	813.488	2	813.471	0.017	0	0.024
gene_ULIXES1_20780	1				1
	FAKDALIR			21.57	1	467.276	932.538	2	932.544	-0.007	1	0.11
gene_ULIXES1_20834	1				1
	DAPIQDWVK			27.02	1	536.781	1071.55	2	1070.54	1.007	0	0.029
gene_ULIXES1_20844	1				1
	VVQQSKR			20.2	1	422.754	843.494	2	843.493	0.001	1	0.37
gene_ULIXES1_20848	1				1
	ERILAAR			25.61	1	414.759	827.503	2	827.498	0.006	1	0.08
gene_ULIXES1_20864	1				2
	AALDIAAK			27.69	2	386.73	771.445	2	771.449	-0.004	0	0.058
gene_ULIXES1_20874	1				3
	GFAVVADEVR			52.71	3	531.787	1061.56	2	1061.55	0.008	0	3e-05
gene_ULIXES1_20931	1				1
	NINTVAPADVAR			29.65	1	620.836	1239.66	2	1239.66	0.001	0	0.0017
gene_ULIXES1_20956	1				1
	INALGLAER			35.41	1	479.287	956.559	2	955.545	1.014	0	0.0073
gene_ULIXES1_21046	1				1
	SQTPTDAAAR			24.87	1	509.258	1016.5	2	1016.49	0.012	0	0.0078
gene_ULIXES1_21057	1				1
	AAIGVAALPK			34.05	1	455.796	909.577	2	909.565	0.012	0	0.0016
gene_ULIXES1_21090	1				1
	EIQLFSK			23.43	1	432.751	863.487	2	863.475	0.012	0	0.084
gene_ULIXES1_21108	1				1
	RVWAAVAR			27.43	1	465.275	928.536	2	927.54	0.995	1	0.015
gene_ULIXES1_21132	1				2
	TQGVEITVR			56.86	2	501.788	1001.56	2	1001.55	0.01	0	4.8e-05
gene_ULIXES1_21140	1				4
	TIGLDSAQGPAAGNYIADHVKPK			66.46	4	581.56	2322.21	4	2322.2	0.014	1	5.9e-07
gene_ULIXES1_21268	1				2
	DTPVILLSSR			31.69	2	551.332	1100.65	2	1099.62	1.026	0	0.0047
gene_ULIXES1_21387	1				1
	YIGLPSEEAFMGK			23.86	1	721.355	1440.7	2	1440.7	0.001	0	0.0058
gene_ULIXES1_21394	1				1
	VNELGVAEPLVQR			22.26	1	712.381	1422.75	2	1422.78	-0.035	0	0.0082
gene_ULIXES1_21437	1				1
	TQLVLSDR			28.21	1	466.269	930.523	2	930.513	0.01	0	0.02
gene_ULIXES1_21474	1				1
	QALELIK			41.99	1	408.255	814.495	2	813.496	0.999	0	0.0019
gene_ULIXES1_21481	1				1
	SLNVAIR			31.95	1	386.744	771.474	2	771.46	0.014	0	0.02
gene_ULIXES1_21503	1				3
	GFAVVADEVR			52.71	3	531.787	1061.56	2	1061.55	0.008	0	3e-05
gene_ULIXES1_21552	1				1
	EYIFSDAGQINLAK			33.38	1	784.897	1567.78	2	1567.79	-0.009	0	0.00074
gene_ULIXES1_21569	1				1
	TPLALLDAPASGR			44.19	1	641.853	1281.69	2	1280.71	0.983	0	7.2e-05
gene_ULIXES1_21606	1				1
	IDTTLGR			22.59	1	388.219	774.424	2	774.424	0	0	0.15
gene_ULIXES1_21629	1				1
	NGNDVPLTELR			20.98	1	614.815	1227.62	2	1226.63	0.989	0	0.011
gene_ULIXES1_21677	1				2
	LGLYPGFGGTVR			44.72	2	618.843	1235.67	2	1235.67	0.005	0	6.4e-05
gene_ULIXES1_21696	1				1
	EIRDGGNQIR			21	1	579.302	1156.59	2	1156.6	-0.006	1	0.057
gene_ULIXES1_21744	1				1
	QITERVEK			22.41	1	501.779	1001.54	2	1001.55	-0.006	1	0.25
gene_ULIXES1_21753	1				2
	SALVNSGFDFPQR			27.82	2	719.352	1436.69	2	1436.7	-0.015	0	0.0025
gene_ULIXES1_21814	1				1
	QVEDIAK			25.09	1	402.225	802.436	2	801.423	1.013	0	0.14
gene_ULIXES1_21885	1				1
	DIELPLVTVLSR			27.3	1	452.266	1353.78	3	1353.79	-0.011	0	0.06
gene_ULIXES1_21916	1				1
	RLCYVGLTR			20.32	1	563.785	1125.56	2	1125.58	-0.023	1	0.092
gene_ULIXES1_21967	1				1
	LASALSDEQK			23.34	1	531.273	1060.53	2	1060.54	-0.008	0	0.016
gene_ULIXES1_21980	1				3
	GFAVVADEVR			52.71	3	531.787	1061.56	2	1061.55	0.008	0	3e-05
gene_ULIXES1_21982	1				1
	SLDLIWLR			32.54	1	508.297	1014.58	2	1014.59	-0.007	0	0.021
gene_ULIXES1_21984	1				1
	ALSQAGYPAR			20.35	1	517.765	1033.52	2	1032.54	0.979	0	0.1
gene_ULIXES1_21988	1				1
	EASTLAVR			29.92	1	423.735	845.455	2	845.461	-0.005	0	0.045
gene_ULIXES1_22025	1				1
	TGGAASVAR			21.22	1	395.209	788.404	2	788.414	-0.01	0	0.21
gene_ULIXES1_22049	1				1
	VLLAGAR			32.37	1	350.238	698.461	2	698.444	0.017	0	0.0064
gene_ULIXES1_22086	1				3
	GFAVVADEVR			52.71	3	531.787	1061.56	2	1061.55	0.008	0	3e-05
gene_ULIXES1_22208	1				1
	IIIEEGGK			20.42	1	430.243	858.472	2	857.486	0.987	0	0.41
gene_ULIXES1_22221	1				1
	IGVIGGGQLGR			22.85	1	513.81	1025.61	2	1025.6	0.008	0	0.046
gene_ULIXES1_22302	1				1
	GANAVSLDAK			22.84	1	473.257	944.5	2	944.493	0.007	0	0.097
gene_ULIXES1_22304	1				1
	LSAADLAYK			22.48	1	476.258	950.502	2	950.507	-0.006	0	0.066
gene_ULIXES1_22310	1				2
	TWFGAAPPDLTLVAR			42.9	2	807.932	1613.85	2	1613.86	-0.008	0	9.5e-05
gene_ULIXES1_22312	1				2
	GQPVFIVR			39.21	2	458.279	914.543	2	914.534	0.009	0	0.0011
gene_ULIXES1_22318	1				1
	LLAADGEQLLLSR			26.67	1	699.894	1397.77	2	1397.79	-0.015	0	0.02
gene_ULIXES1_22370	1				1
	LAQEDPSFR			30.98	1	531.769	1061.52	2	1061.51	0.009	0	0.0012
gene_ULIXES1_22385	1				1
	VAIPQGR			29.98	1	370.733	739.452	2	739.434	0.018	0	0.011
gene_ULIXES1_22407	1				2
	GAIAATLPK			45.56	2	421.266	840.517	2	840.507	0.01	0	0.00034
gene_ULIXES1_22484	1				1
	LVSPATGR			40.3	1	401.242	800.469	2	799.455	1.014	0	0.0039
gene_ULIXES1_22500	1				1
	QMGEGTLSEEAFR	Gln->pyro-Glu (N-term Q)	2.0000000000000.0	21.21	1	719.807	1437.6	2	1436.62	0.975	0	0.025
gene_ULIXES1_22605	1				1
	SADAIRQGQ			24.81	1	473.245	944.475	2	944.468	0.008	1	0.083
gene_ULIXES1_22611	1				1
	IDGLAEVK			21.49	1	423.241	844.467	2	843.47	0.997	0	0.064
gene_ULIXES1_22635	1				1
	MTTQTAWQNLFGR			24.85	1	777.381	1552.75	2	1552.75	0.002	0	0.0047
gene_ULIXES1_22641	1				1
	LDIANSIR			21.77	1	451.265	900.515	2	900.503	0.012	0	0.26
gene_ULIXES1_22701	1				1
	NVVTTAGTTSER			40.14	1	618.314	1234.61	2	1234.62	-0.003	0	0.00037
gene_ULIXES1_22703	1				2
	LGLSLTAQEQR			28.1	2	608.341	1214.67	2	1214.66	0.005	0	0.026
gene_ULIXES1_22742	1				1
	SQELVLPGVR			20.76	1	549.306	1096.6	2	1096.62	-0.026	0	0.051
gene_ULIXES1_22774	1				1
	LGLTGKR			21.15	1	372.742	743.469	2	743.465	0.003	1	0.064
gene_ULIXES1_22786	1				1
	QMTLLTR	Oxidation (M)	0.0400000.0	32.48	1	439.741	877.468	2	877.469	-0.002	0	0.02
gene_ULIXES1_22827	1				1
	LAEAAGVR			32.25	1	394.23	786.446	2	785.44	1.007	0	0.047
gene_ULIXES1_22958	1				3
	AIVLDRR			36.44	3	421.764	841.514	2	841.513	0.001	1	0.0044
gene_ULIXES1_23141	1				1
	PSLDQGLSGR			22.04	1	515.769	1029.52	2	1028.53	0.998	0	0.11
gene_ULIXES1_23150	1				1
	DMLVFAR			21.39	1	426.23	850.446	2	850.437	0.009	0	0.082
gene_ULIXES1_23175	1				1
	GRELTISHRVR			20.92	1	662.385	1322.76	2	1322.75	0.003	2	0.13
gene_ULIXES1_23198	1				1
	AVGLDTERRK			21.57	1	572.833	1143.65	2	1143.64	0.015	2	0.018
gene_ULIXES1_23205	1				1
	EGFTLAVK	Glu->pyro-Glu (N-term E)	3.00000000.0	24.32	1	423.735	845.455	2	845.465	-0.009	0	0.16
gene_ULIXES1_23214	1				1
	EVRAWAEK			29.63	1	494.761	987.508	2	987.514	-0.006	1	0.038
gene_ULIXES1_23330	1				1
	MPTISGLR			20.13	1	438.25	874.486	2	873.474	1.012	0	0.2
gene_ULIXES1_23373	1				1
	VSRSLADALEK			26.58	1	594.819	1187.62	2	1187.65	-0.028	1	0.0087
gene_ULIXES1_23401	1				1
	SALTAVR			30.87	1	359.225	716.435	2	716.418	0.017	0	0.021
gene_ULIXES1_23427	1				3
	GFAVVADEVR			52.71	3	531.787	1061.56	2	1061.55	0.008	0	3e-05
gene_ULIXES1_23435	1				1
	QAVAEIGR			23.17	1	422.738	843.462	2	842.461	1.001	0	0.2
gene_ULIXES1_23530	1				3
	GFAVVADEVR			52.71	3	531.787	1061.56	2	1061.55	0.008	0	3e-05
gene_ULIXES1_23683	1				1
	VALVDGQR			53.23	1	429.253	856.491	2	856.477	0.014	0	0.00013
gene_ULIXES1_23702	1				2
	LLSLVINFR			21.94	2	537.827	1073.64	2	1073.66	-0.019	0	0.011
gene_ULIXES1_23755	1				1
	AVAARLR			28.11	1	379.24	756.465	2	755.477	0.989	1	0.039
gene_ULIXES1_23757	1				1
	LGVDPLGGAGVR			20.62	1	556.328	1110.64	2	1109.62	1.022	0	0.012
gene_ULIXES1_23773	1				3
	GFAVVADEVR			52.71	3	531.787	1061.56	2	1061.55	0.008	0	3e-05
gene_ULIXES1_23795	1				2
	ELPDFNSSLAPSGK			34.36	2	731.869	1461.72	2	1460.71	1.008	0	0.0006
gene_ULIXES1_23873	1				1
	LGMREGR			23.28	1	409.728	817.441	2	817.423	0.018	1	0.16
gene_ULIXES1_23901	1				1
	LALTLATPQHNA			20.1	1	625.344	1248.67	2	1248.68	-0.01	0	0.013
gene_ULIXES1_23917	1				1
	DPAFAEKAK			23.54	1	488.769	975.524	2	975.503	0.022	1	0.16
gene_ULIXES1_240	1				1
	VLEVTER			37.7	1	423.247	844.479	2	844.465	0.013	0	0.0075
gene_ULIXES1_24031	1				1
	LPVTVLSR			30.41	1	442.788	883.561	2	883.549	0.012	0	0.0022
gene_ULIXES1_24153	1				1
	LLQLCHLLK			22.37	1	563.836	1125.66	2	1125.64	0.016	0	0.026
gene_ULIXES1_24267	1				1
	LTVAEALR			42.53	1	436.771	871.527	2	871.513	0.014	0	0.0017
gene_ULIXES1_24320	1				1
	ETLNADIPLAADHFR			23.46	1	561.959	1682.85	3	1681.84	1.011	0	0.0063
gene_ULIXES1_24344	1				1
	IAVEPSPEK			21.61	1	485.262	968.509	2	968.518	-0.009	0	0.0094
gene_ULIXES1_24515	1				1
	NLPLYDEPAQR			21.56	1	658.841	1315.67	2	1314.66	1.011	0	0.0095
gene_ULIXES1_2457	1				1
	VLADTLGGR			37.35	1	451.757	901.5	2	900.503	0.997	0	0.0081
gene_ULIXES1_24637	1				3
	FVALLGDLQGPK			55.76	3	629.366	1256.72	2	1256.71	0.004	0	2.6e-05
gene_ULIXES1_24909	1				1
	GEAVTAGGVK			20.83	1	444.742	887.469	2	887.471	-0.002	0	0.09
gene_ULIXES1_25024	1				1
	GLRAAAR			22.48	1	357.728	713.441	2	713.43	0.012	1	0.087
gene_ULIXES1_2508	1				1
	LGIAEHAPK			24.29	1	468.27	934.526	2	934.524	0.002	0	0.083
gene_ULIXES1_25305	1				1
	RINLTLR			23.23	1	443.286	884.557	2	884.556	0.002	1	0.072
gene_ULIXES1_25364	1				1
	LDPEALR			21.11	1	407.731	813.448	2	812.439	1.009	0	0.18
gene_ULIXES1_25368	1				1
	NLFPLAEGAQR			23.18	1	608.33	1214.64	2	1214.64	0.004	0	0.086
gene_ULIXES1_25385	1				1
	LGISVQPIR			20.1	1	491.812	981.609	2	981.597	0.012	0	0.06
gene_ULIXES1_254	1				1
	LTTADVNYAEALGYR			51.91	1	828.914	1655.81	2	1655.82	-0.001	0	1.4e-05
gene_ULIXES1_25503	1				2
	GNVVTVIDTR			44.76	2	537.308	1072.6	2	1072.59	0.014	0	0.00031
gene_ULIXES1_25510	1				1
	LSLEGVR			31.3	1	387.238	772.461	2	772.444	0.017	0	0.033
gene_ULIXES1_25619	1				1
	MLGLSVR			20.74	1	388.226	774.437	2	774.442	-0.005	0	0.32
gene_ULIXES1_25630	1				4
	FGIPQISTGDMLR			40.48	4	717.874	1433.73	2	1433.73	-0.001	0	0.00023
gene_ULIXES1_25687	1				3
	GFAVVADEVR			52.71	3	531.787	1061.56	2	1061.55	0.008	0	3e-05
gene_ULIXES1_25778	1				1
	FVAALEEVLLNGSGATAQVE			26.28	1	673.35	2017.03	3	2017.04	-0.01	0	0.0091
gene_ULIXES1_25786	1				1
	MREALIK			26.75	1	430.745	859.476	2	859.495	-0.019	1	0.14
gene_ULIXES1_25838	1				2
	LMTLDAPTQR			55.12	2	573.798	1145.58	2	1144.59	0.991	0	2.7e-05
gene_ULIXES1_26033	1				1
	LARFTSDR			23.61	1	483.26	964.506	2	964.509	-0.003	1	0.13
gene_ULIXES1_26142	1				1
	SIDPGIISLGR			25.49	1	564.324	1126.63	2	1126.63	-0.001	0	0.0047
gene_ULIXES1_26335	1				2
	LARETDFAGR			23.83	2	568.302	1134.59	2	1134.58	0.012	1	0.024
gene_ULIXES1_2643	1				1
	LGGLGLAGSDR			26.94	1	508.28	1014.54	2	1014.55	-0.001	0	0.023
gene_ULIXES1_26486	1				1
	LFPSIAK			25.37	1	388.234	774.454	2	774.464	-0.01	0	0.077
gene_ULIXES1_26495	1				1
	LAATLDK			20.74	1	366.224	730.434	2	730.422	0.011	0	0.34
gene_ULIXES1_26508	1				1
	TLGELTK			33.22	1	381.229	760.444	2	760.433	0.011	0	0.027
gene_ULIXES1_26514	1				1
	AGLQSLGVEK			23.89	1	501.273	1000.53	2	1000.55	-0.023	0	0.053
gene_ULIXES1_26573	1				1
	EADDIYSAVSK			31.11	1	599.28	1196.55	2	1196.56	-0.011	0	0.0056
gene_ULIXES1_272	1				1
	MTNITLK			21.47	1	410.74	819.465	2	819.452	0.013	0	0.11
gene_ULIXES1_2756	1				1
	MRQTVSNNAR	Acetyl (Protein N-term); Oxidation (M)	1.4000000000.0	25.58	1	412.213	1233.62	3	1233.59	0.029	1	0.052
gene_ULIXES1_2877	1				1
	IFGTKQKDV			33.68	1	518.299	1034.58	2	1034.58	0.008	2	0.011
gene_ULIXES1_3079	1				2
	KMLGLEKK	Oxidation (M)	0.04000000.0	30.7	2	481.779	961.543	2	961.563	-0.02	2	0.024
gene_ULIXES1_3127	1				1
	ARIPGTEGGR			21.92	1	507.276	1012.54	2	1012.54	-0.005	1	0.16
gene_ULIXES1_3220	1				1
	LGMDTGLR	Oxidation (M)	0.00400000.0	29.13	1	439.731	877.448	2	877.433	0.015	0	0.045
gene_ULIXES1_3221	1				1
	IQVPADMPK	Oxidation (M)	0.000000400.0	21.02	1	508.282	1014.55	2	1013.52	1.027	0	0.03
gene_ULIXES1_3309	1				4
	TGFFQDIQLGR			62.7	4	641.334	1280.65	2	1280.65	0.002	0	1.2e-05
gene_ULIXES1_3357	1				2
	INALMPR			40.65	2	408.237	814.459	2	813.453	1.005	0	0.0033
gene_ULIXES1_3361	1				3
	GFAVVADEVR			52.71	3	531.787	1061.56	2	1061.55	0.008	0	3e-05
gene_ULIXES1_3363	1				1
	LGTTLVNR			22.79	1	437.759	873.503	2	872.508	0.995	0	0.05
gene_ULIXES1_3372	1				1
	GLGSSQPVADNRTSAGR			55.01	1	558.272	1671.79	3	1671.83	-0.036	1	4e-05
gene_ULIXES1_3373	1				2
	LSRSVQNAAR			21.62	2	551.303	1100.59	2	1100.61	-0.013	1	0.28
gene_ULIXES1_340	1				1
	LALDEQTR			25.74	1	473.257	944.5	2	944.493	0.007	0	0.0055
gene_ULIXES1_3410	1				1
	IITTAGEILR			38.34	1	543.832	1085.65	2	1085.64	0.006	0	0.0013
gene_ULIXES1_3415	1				1
	PQSIDLAELHR			26.68	1	639.838	1277.66	2	1277.67	-0.012	0	0.012
gene_ULIXES1_3541	1				1
	IVAGEYNGEMAK			28.86	1	641.314	1280.61	2	1280.61	0.007	0	0.0036
gene_ULIXES1_3587	1				1
	AGHINQDLAR			28.45	1	547.79	1093.57	2	1093.56	0.003	0	0.0036
gene_ULIXES1_3600	1				1
	YGASLDQR			39.04	1	455.236	908.457	2	908.435	0.022	0	0.002
gene_ULIXES1_3642	1				1
	TLVTSPVR			21.38	1	436.77	871.526	2	871.513	0.013	0	0.22
gene_ULIXES1_3690	1				1
	ALLQLIK			21.05	1	399.783	797.551	2	797.537	0.014	0	0.018
gene_ULIXES1_3795	1				1
	LALNPEDGSIK			24.64	1	578.828	1155.64	2	1155.61	0.027	0	0.1
gene_ULIXES1_4010	1				3
	QWGDLAALSEK			28.21	3	609.306	1216.6	2	1216.61	-0.011	0	0.011
gene_ULIXES1_4143	1				1
	IASLTPR			20.64	1	379.227	756.439	2	756.449	-0.01	0	0.21
gene_ULIXES1_4155	1				2
	LAAEDPSFR			26.55	2	503.259	1004.5	2	1004.49	0.011	0	0.0099
gene_ULIXES1_421	1				1
	IDGGLTRAV			22.55	1	451.262	900.51	2	900.503	0.007	1	0.18
gene_ULIXES1_4417	1				1
	LSLAAPK			21.64	1	350.222	698.429	2	698.433	-0.003	0	0.096
gene_ULIXES1_4554	1				1
	LQPDEGISLR			27.8	1	564.819	1127.62	2	1126.6	1.025	0	0.0025
gene_ULIXES1_4557	1				3
	IHVNDDVKK			22.93	3	356.541	1066.6	3	1066.58	0.025	1	0.0071
gene_ULIXES1_4580	1				1
	VTVQSLEVVR			62.69	1	565.329	1128.64	2	1128.65	-0.006	0	1.6e-05
gene_ULIXES1_4584	1				2
	LGEFAGTR			54.06	2	425.734	849.453	2	849.434	0.019	0	0.00013
gene_ULIXES1_4596	1				1
	DGATGNIDAATK			32.53	1	567.276	1132.54	2	1132.54	0.002	0	0.00089
gene_ULIXES1_4603	1				3
	LDNVVYR			53.29	3	439.746	877.478	2	877.466	0.012	0	0.00015
gene_ULIXES1_4611	1				1
	QAIAEIAR			21.91	1	436.762	871.51	2	870.492	1.018	0	0.22
gene_ULIXES1_4708	1				1
	GMGQTALVK			22.19	1	453.251	904.487	2	903.485	1.002	0	0.17
gene_ULIXES1_4795	1				1
	VTALARTNR			29.14	1	501.292	1000.57	2	1000.58	-0.007	1	0.047
gene_ULIXES1_4823	1				1
	STLAYAVER			23.59	1	505.272	1008.53	2	1008.52	0.006	0	0.018
gene_ULIXES1_4835	1				1
	DWFVVDAAGQTLGR			52.36	1	767.887	1533.76	2	1533.76	0.003	0	1.2e-05
gene_ULIXES1_4930	1				1
	ITDAVAR			20.68	1	373.223	744.431	2	744.413	0.018	0	0.38
gene_ULIXES1_4985	1				2
	AIVAEVNEAAK			34.51	2	557.811	1113.61	2	1113.6	0.004	0	0.0019
gene_ULIXES1_5038	1				1
	TMTDLTPREIVSELDR	Acetyl (Protein N-term)	1.0000000000000000.0	20.67	1	480.254	1916.98	4	1916.95	0.034	1	0.05
gene_ULIXES1_5270	1				1
	LLSEWYLR			31.6	1	540.297	1078.58	2	1078.58	-0.002	0	0.0011
gene_ULIXES1_5691	1				1
	KIAPNLSPSK			20.5	1	527.82	1053.63	2	1053.62	0.008	1	0.02
gene_ULIXES1_5717	1				1
	LDGNVIR			23.54	1	393.735	785.455	2	785.44	0.016	0	0.13
gene_ULIXES1_5774	1				1
	FASLQIR			23.92	1	417.753	833.491	2	833.476	0.016	0	0.067
gene_ULIXES1_5782	1				1
	LSDLSAQR			21.24	1	445.248	888.482	2	888.466	0.015	0	0.32
gene_ULIXES1_5906	1				1
	VSIVGVGMR			29.68	1	459.272	916.53	2	916.516	0.013	0	0.0041
gene_ULIXES1_5971	1				1
	VTATVDAR			24.38	1	417.232	832.449	2	831.445	1.004	0	0.15
gene_ULIXES1_6018	1				1
	LIRGMAR			25.07	1	408.753	815.491	2	815.48	0.011	1	0.072
gene_ULIXES1_6067	1				2
	LAIDMPTGK			25.74	2	473.257	944.5	2	944.5	0	0	0.0055
gene_ULIXES1_621	1				2
	DQLFYLR			25.35	2	478.254	954.494	2	953.497	0.997	0	0.019
gene_ULIXES1_625	1				1
	LPDATPEQAAR			20.22	1	584.809	1167.6	2	1167.59	0.015	0	0.016
gene_ULIXES1_6407	1				2
	AEVAKLR			36.33	2	393.753	785.491	2	785.476	0.015	1	0.0064
gene_ULIXES1_6441	1				1
	LYEPEEENPMLGFR			26.04	1	862.402	1722.79	2	1722.79	-0.002	0	0.0036
gene_ULIXES1_6500	1				1
	IESQVLVPR			23	1	520.813	1039.61	2	1039.6	0.009	0	0.046
gene_ULIXES1_6515	1				1
	ISPTLAK			22.36	1	365.235	728.455	2	728.443	0.012	0	0.12
gene_ULIXES1_658	1				1
	LSGAYWR			21.23	1	426.722	851.43	2	851.429	0.001	0	0.18
gene_ULIXES1_6748	1				1
	QWYTEIK			30.3	1	484.253	966.492	2	966.481	0.011	0	0.0039
gene_ULIXES1_6956	1				1
	QVSSDIAHDLK			21.28	1	607.316	1212.62	2	1211.62	1.002	0	0.063
gene_ULIXES1_6988	1				1
	LGDELTK			23.07	1	388.217	774.419	2	774.412	0.007	0	0.093
gene_ULIXES1_7349	1				1
	FGDPETQPIMVR			34.94	1	695.845	1389.67	2	1388.68	0.999	0	0.0023
gene_ULIXES1_7475	1				2
	ILPVITIAR			43.68	2	498.339	994.663	2	994.654	0.009	0	6.9e-05
gene_ULIXES1_7528	1				1
	TADAGYLTR			28.5	1	484.252	966.49	2	966.477	0.013	0	0.0081
gene_ULIXES1_7618	1				2
	QLGEDPWVAIK			30.79	2	628.838	1255.66	2	1254.66	1.001	0	0.0013
gene_ULIXES1_7661	1				3
	ALDAGIELR			28.44	3	479.265	956.515	2	956.529	-0.014	0	0.037
gene_ULIXES1_7970	1				2
	LVSDVLSDALTR			75.47	2	644.86	1287.71	2	1287.7	0.002	0	8.4e-07
gene_ULIXES1_8006	1				1
	NRSAKMAAK	Acetyl (Protein N-term)	1.000000000.0	28.54	1	510.266	1018.52	2	1017.54	0.98	2	0.012
gene_ULIXES1_8076	1				1
	RAAELALR			25.7	1	450.275	898.536	2	898.535	0.001	1	0.051
gene_ULIXES1_8120	1				1
	LEGMPLR			21.43	1	408.222	814.429	2	814.437	-0.008	0	0.56
gene_ULIXES1_8157	1				1
	LSVDTLK			23.28	1	388.239	774.464	2	774.449	0.015	0	0.092
gene_ULIXES1_8197	1				1
	GEFDPKSMR			21.33	1	533.758	1065.5	2	1065.49	0.01	1	0.01
gene_ULIXES1_8238	1				2
	GMQAEEVQVI			50.91	2	552.278	1102.54	2	1102.53	0.008	0	1.7e-05
gene_ULIXES1_8343	1				1
	ALLPETTR	Acetyl (Protein N-term)	1.00000000.0	22.08	1	471.777	941.54	2	941.518	0.022	0	0.16
gene_ULIXES1_8395	1				3
	GFAVVADEVR			52.71	3	531.787	1061.56	2	1061.55	0.008	0	3e-05
gene_ULIXES1_8454	1				1
	QAGSNPDPDSGVEQIFR			32.54	1	908.923	1815.83	2	1815.84	-0.007	0	0.00089
gene_ULIXES1_8504	1				3
	GFAVVADEVR			52.71	3	531.787	1061.56	2	1061.55	0.008	0	3e-05
gene_ULIXES1_8581	1				2
	LAEAAAQLR			31.47	2	472.284	942.554	2	941.529	1.024	0	0.0028
gene_ULIXES1_8801	1				1
	LQASLALR			31.91	1	436.771	871.527	2	870.529	0.999	0	0.02
gene_ULIXES1_8837	1				1
	LGKGVER			23.51	1	379.735	757.456	2	757.445	0.011	1	0.16
gene_ULIXES1_8930	1				1
	RTVDKPK			25.38	1	422.249	842.484	2	842.497	-0.014	2	0.084
gene_ULIXES1_9267	1				1
	AIIALTESGYTPLIMSR			36.16	1	918.493	1834.97	2	1834.99	-0.015	0	0.00041
gene_ULIXES1_9271	1				1
	SLINEYR			26.56	1	448.24	894.465	2	893.461	1.004	0	0.017
gene_ULIXES1_9276	1				3
	GFAVVADEVR			52.71	3	531.787	1061.56	2	1061.55	0.008	0	3e-05
gene_ULIXES1_9282	1				1
	VMGIGPVPAVR			22.42	1	548.322	1094.63	2	1094.63	0.002	0	0.0079
gene_ULIXES1_9298	1				1
	IDIDPDQTVR			21.48	1	586.31	1170.61	2	1170.59	0.017	0	0.11
gene_ULIXES1_9306	1				1
	AELFPTEIR			27.56	1	538.286	1074.56	2	1074.57	-0.014	0	0.065
gene_ULIXES1_9309	1				1
	LISIGPEMPR			25.7	1	556.819	1111.62	2	1111.61	0.017	0	0.018
gene_ULIXES1_9341	1				1
	LSDRSELK			20.92	1	474.264	946.514	2	946.508	0.006	1	0.082
gene_ULIXES1_9368	1				1
	AVTDALGGR			21.14	1	430.242	858.47	2	858.456	0.014	0	0.098
gene_ULIXES1_9376	1				1
	LQAFEGVVIAK			20.72	1	587.847	1173.68	2	1173.68	0.004	0	0.011
gene_ULIXES1_9425	1				1
	RALEKLR			27.99	1	443.28	884.545	2	884.556	-0.01	2	0.031
gene_ULIXES1_9429	1				1
	LYEPEEENPMLGFR			26.04	1	862.402	1722.79	2	1722.79	-0.002	0	0.0036
gene_ULIXES1_946	1				1
	TAIDRSVMR			27.81	1	525.281	1048.55	2	1047.55	0.997	1	0.005
gene_ULIXES1_9505	1				1
	LSSLVSQGAR			21.37	1	509.281	1016.55	2	1016.56	-0.015	0	0.25
gene_ULIXES1_951	1				1
	VNELGVAEPLVQR			22.26	1	712.381	1422.75	2	1422.78	-0.035	0	0.0082
gene_ULIXES1_9567	1				1
	VAELKEK			20.44	1	408.74	815.465	2	815.475	-0.01	1	0.1
gene_ULIXES1_9586	1				1
	VMREIADGK	Oxidation (M)	0.040000000.0	24.83	1	518.274	1034.53	2	1033.52	1.01	1	0.025
gene_ULIXES1_975	1				1
	VAIPQGR			29.98	1	370.733	739.452	2	739.434	0.018	0	0.011
gene_ULIXES1_986	1				1
	STIIGDAVGR			32.04	1	494.78	987.546	2	987.535	0.011	0	0.0018
gene_ULIXES1_9885	1				1
	QAGDQKANAKK			30.25	1	579.811	1157.61	2	1157.62	-0.008	2	0.0096
gene_ULIXES1_9959	1				2
	LSYADQNAISR			23.78	2	619.309	1236.6	2	1236.61	-0.007	0	0.017
O76013	1				3
	LAADDFR			41.12	3	404.211	806.408	2	806.392	0.016	0	0.0014
P00722	1				1
	VTRMVQR	Oxidation (M)	0.0004000.0	20.52	1	453.251	904.488	2	904.491	-0.003	1	0.075
Q14525	1				3
	LAADDFR			41.12	3	404.211	806.408	2	806.392	0.016	0	0.0014

## Sheet: ElMAX
Protein AC	MW (Da)	pI	Prot. Score	# PSMs	# Peptidos	emPAI	Cobertura
gene_ElMAX_2911	24259	5.45	346.92	19	5	1.32	24.2
gene_ElMAX_12508	24852	4.84	307.45	17	6	1.69	26
gene_ElMAX_26085	55582	5.15	261.25	14	6	0.56	11.3
gene_ElMAX_24942	35884	5.35	248.5	12	6	1.24	24.3
gene_ElMAX_9304	12592	4.74	178.75	12	2	0.91	11.6
gene_ElMAX_20378	15845	4.6	146.58	11	3	2.61	39.3
gene_ElMAX_30500	22063	5.55	86.4	11	2	0.45	13.6
gene_ElMAX_5125	15345	9.92	52.17	11	2	0.7	6.6
gene_ElMAX_56653	42599	5.14	293.56	9	5	0.62	10.5
gene_ElMAX_22084	30489	5.05	157.13	9	4	0.71	8.3
gene_ElMAX_5027	22876	4.67	232.9	8	3	0.71	14.8
gene_ElMAX_10204	55235	5.28	154.33	7	4	0.45	10.5
gene_ElMAX_43985	14840	5.63	84.57	7	2	0.73	11.6
gene_ElMAX_12361	55882	5.33	121.94	6	3	0.34	8.6
gene_ElMAX_4225	25052	5.33	53.34	6	1	0.18	4.8
gene_ElMAX_26246	31049	4.57	117.49	5	2	0.3	8.3
gene_ElMAX_46934	55736	5.01	80.71	5	2	0.16	5.1
gene_ElMAX_51279	15096	9.75	76.66	5	2	0.71	25.4
gene_ElMAX_51282	12737	4.6	98.83	5	1	0.37	11.4
gene_ElMAX_50385	95024	4.98	72.57	5	1	0.04	1
gene_ElMAX_30287	6173	9.7	49.12	5	1	0.89	18.6
gene_ElMAX_46375	22809	6.33	45.43	5	1	0.2	5.9
gene_ElMAX_16822	28246	8.77	37.24	5	1	0.16	3.8
gene_ElMAX_26087	50269	5.07	157.85	4	4	0.28	4.3
gene_ElMAX_51280	23899	9.54	106.94	4	3	0.99	12.1
gene_ElMAX_11816	29789	11.14	92.07	4	3	1	19
gene_ElMAX_6008	13525	10.46	76.23	4	3	1.46	27
gene_ElMAX_2908	30480	5.6	87.22	4	2	0.31	7.9
gene_ElMAX_13386	24052	9.57	78.79	4	2	0.67	8.7
gene_ElMAX_51283	151997	5.28	76.99	4	2	0.06	1.8
gene_ElMAX_15652	21112	7.05	61.72	4	1	0.21	6.2
gene_ElMAX_29346	7722	6.54	61.37	4	1	0.67	14.5
gene_ElMAX_9002	24810	8.91	58.17	4	1	0.18	9.1
gene_ElMAX_43856	9112	9.16	44.79	4	1	0.55	15.6
gene_ElMAX_43851	49256	4.66	41.35	4	1	0.09	7.6
gene_ElMAX_30808	24714	7.85	34.35	4	1	0.18	5
gene_ElMAX_60196	25836	5.59	31.08	4	1	0.17	3
gene_ElMAX_11885	32194	4.22	26.69	4	1	0.14	4.7
[truncated: 414 more rows]

## Sheet: ElMAX-Peptide
Protein AC	Peptide Sequence/Num. Pept	Modifications	Mod. Pos.	Pept. Score	# PSMs	m/z	Mr (Da)_exp	z (Charge)	Mr (Da)_calc	Delta (Da)	Miss. cleav.	e-value
[truncated: 1,002 more rows]

[truncated: 6 more sheets: BIZ, BIZ-Peptides, MCh, MCh-Peptides, GEN, GEN-Peptides]
