# Supplementary material for: Enzyme adaptation to habitat thermal legacy shapes the thermal plasticity of marine microbiomes
Source: Nat Commun. 2023 Feb 24;14:1045. doi: 10.1038/s41467-023-36610-0 (PMC9958047; doi:10.1038/s41467-023-36610-0)
Supplement: Supplementary file 5 — Supplementary Data 3 [file 41467_2023_36610_MOESM5_ESM.xlsx]

## Sheet: Data S3
Supplementary Data S3. Characteristics of the 73 ester-hydrolases and 5 EXDO from the Med Sea, Iris Sea and Red Sea investigated in this study. Shown are: 1) Enzyme type; 2) accession number; 3) indication whether the enzyme has been previously reported, and if so the ID, or is newly reported in this study; 4) family to which the sequences to which each enzymes belongs; 6) the site of origin; 7) …
Enzyme	Accession number(s)		Discovery method	ID in ACS Chem. Biol. 13, 225–234 (2018)	Family	Site	Sequence /or synthesized sequence once introduced in the expression vector	Mean Temperature	Min temperature [deg C]	Max temperature [deg C]	Denaturing Temperature, Td [deg C]	Td, SD	Topt (ºC)	SD, Topt (ºC)	Units/g (glyceryl tripropionate [esterase] or catechol [EXDO])	SD, Units/g	Tp [K]	SEM	Reasons for excluding in CNA calculations	MAT_BioOracle	MAT_range	Range	pH_BioOracle	Salinity_BioOracle
Ester-Hydrolase	FOT_15324	https://www.ncbi.nlm.nih.gov/bioproject/?term=PRJNA222667	Sequence homology (in meta-sequences available at NCBI non-redundant public database with the ID PRJNA222667)	Reported for first time in this study	FIV	Gulf of Aqaba	MKDSVNHIKQKTGANNGKNFDHNSFGKHPRRLRVVGAAALALGSIALATQSAQALSPLGFVNGITSSGGVGVSKDILYGDEPLQDLDIYYPKPLAQAMKAQSAINNDYPMVVFVHGGSWESGNKDQYAFVGQSLAQAGYVTAVINYRKAPERVYPDYVNDTAQAIAWSIENATSLHADPSRVAVMGHSAGAFNAVAAVANEDFLAPYGIKPTDIATVIGIAGPYSYDFRKFSSASAFPSDATPDQVMPDRQIKGAQPPYLLLTAEKDKVVHPTNALKMTQALKEAGVTVQTGEIEGASHATIIGAMAPPLRWVNDVRAQVVTYLDTMLK	24.3647	19.7	29.8	67.497	0.966908	63.2	0.61	2.94483	0.545503	365.14	0.24		24.75	0.825644	7.70578	8.3	38.9
Ester-Hydrolase	FOT_15588	https://www.ncbi.nlm.nih.gov/bioproject/?term=PRJNA222667	Sequence homology (in meta-sequences available at NCBI non-redundant public database with the ID PRJNA222667)	Reported for first time in this study	FIV	Gulf of Aqaba	MLGMIHNYKIHNYNKVLAMKDSVSNIEQKTGANNCKNFDHNSFGKHPRRLRVVGAAALVLGSIALATQSAQALSPLGFVNGITSSGGVGVSKDILYGDEPLQDLDIYYPKPLAQAMKAQSTINNDYPMVVFVHGGSWESGNKEQYAFVGQSLAQAGYVTAVINYRKAPEHVYPDYVEDAAQAIAWSIENATSLHADPSRVAVMGHSAGAFNAVAAVTNEDFLAPYGIKPTDVATVIGIAGPYSYDFRKFSSASAFPSDATPDQVMPDRQIKGAQPPYLLLTAEKDKVVHPTNALKMTQALKEAGVTVQTGEIEGASHATIIGAMAPPLRWVNDVRAQVVTYLDTMLK	24.3647	19.7	29.8	75.775	0.111977	55.3	0.94	7433.2	19.691			model quality not sufficient	24.75	0.825644	7.70578	8.3	38.9
Ester-Hydrolase	FOT_16223	https://www.ncbi.nlm.nih.gov/bioproject/?term=PRJNA222667	Sequence homology (in meta-sequences available at NCBI non-redundant public database with the ID PRJNA222667)	Reported for first time in this study	FIV	Gulf of Aqaba	MGVTQTTPNYNDTHVNEPNLFLRNASVDTHAKKFASTKPRLLTQVPYSELGVLPTSEQDDQFSYGDDPLQTVYIWHGRGGDENEFAGDAVIFVHGGCWLNAYGFDHAKGFYHALAELGMGVYAMEYRRVGDEGGGWPGSLEDVTSAVKASIENIEATGDSGNIYLVGHSAGGHLGLLAAQQLSSSDVSGSIEKVIGLAAITNVQSYALGENSCQTATPQFMGGMPTENKREYQTATPDAAAIKPSVILLQGNEDSIVPEHHATMPGAKNRIITNGGHFDWLHPESTSFDALLEVMSQHDK	24.3647	19.7	29.8	75.688	0.13065	62.6	0.76	122.22	0.584627			model quality not sufficient	24.75	0.825644	7.70578	8.3	38.9
Ester-Hydrolase	FOT_20979	https://www.ncbi.nlm.nih.gov/bioproject/?term=PRJNA222667	Sequence homology (in meta-sequences available at NCBI non-redundant public database with the ID PRJNA222667)	Reported for first time in this study	FVI	Gulf of Aqaba	MLRASLTTLLRITMSNYLDAVVVEHNPSQKKIDRAVIWLHGLGASGHDFEPVVPQLGLADDMAVRFIFPHAPKRPVTVNGGMVMPAWYDIIEMSLERKVDVAQIEESAQQIQDLISREIERGVSPEHIVIAGFSQGGAVAYHVALGYPERLAGLMTLSTYLATNDNIEYSAANKDMPILIEHGTHDPVVPVMLGEQAQQLLTSKGYNVEYHTYSMAHQVCMPQIQNIGKWLNTVLA	24.3647	19.7	29.8	75.447	0.139532	55.5	0.74	582.919	1.03085			model quality not sufficient	24.75	0.825644	7.70578	8.3	38.9
Ester-Hydrolase	FOT05572	https://www.ncbi.nlm.nih.gov/bioproject/?term=PRJNA222667	Sequence homology (in meta-sequences available at NCBI non-redundant public database with the ID PRJNA222667)	Reported for first time in this study	FIV	Gulf of Aqaba	MGVLPTSEADEQFSYGDDLLQTIYTWHGRSSTNEMYADKALIFIHGGCWLNAYGYEHAKGMYHALAELGMGVYVTEYRRVGDEGGGWPGSLDDVTQAISTALKRIENEGRYTNIYIAGHSAGGHLALLAAQRLSSSSLNLSRANIKRIIGLAAITDIQSYAMGHNSCQLATAKFMNGTPEDVPTAYQRATPRPTHGSLPITLLQGDADSIVPARHAVLSGTNQKIIKNGGHFDWLHPESTSFDALLEVISEHDE	24.3647	19.7	29.8	67.808	0.829406	59	0.5	188.202	3.1091	366.74	0.9		24.75	0.825644	7.70578	8.3	38.9
Ester-Hydrolase	KP347749	https://www.ncbi.nlm.nih.gov/nuccore/?term=KP347749	Naive (pCC1FOS fosmid metagenomic library)	EH75(16)	FI	Messina harbor	MFKKTLISLAVASSVGLTGCLSGGDEGANANPDYQINNPEISGKTWPLFNPVTSELPLPNDLIFQSDVQGTAIIEADGTFKVADTSPPVTTALNELSGASTVAPAVVRLNGDIDPDSVDSRPFVIQVVGGNPVPVPNPNQNVFLIELRYASGDPVQGLGAGEPPTIPLAVTAQVASGALGAGATDLDGRTVAEAGQYLGALAQNPTYTHEVVQLDGTSAIRIHPKVPLNPKSRYLVVVTNEVLDINGDPIIASPTYANLTDPDQPLGTSSLAPVRTIINSFWENVAGSYFGLNNSARAEALTVGDIALSYSFTTSNDQEVLQYIADPTTYFRDLVAGAARVAGVKQALAGGTTDYAGLLAAANAAETSADPDTTAANLAAGLAPLLPTPTDRSDTAAFG…	20.1634	13.9	28.5	37.97	0.37	30.86	0.47	17.6511	0.0961913			long sequence	20.05	0.683275	13.8222	7.37	38.5
Ester-Hydrolase	KP347758	https://www.ncbi.nlm.nih.gov/nuccore/?term=KP347758	Naive (pCC1FOS fosmid metagenomic library)	EH43(27)	FIV	Gulf of Genoa	MSQAQLDKLLTIFEKMPTLGSMSLEQERTNLDEGGARFLVPDDVTREVIDADGVPAEYLVAPGAADDKVVLYLHGGGYVIGSIKSHRYLMQNISRHSGARTLGIDYRLAPENPFPAAVEDATKAYCWLLAQGYQAKNIAIAGDSAGGGLTLATLVNLRDKGIDLPAAGVLISPWADLSGEAESVKARADIDPMVKPEGLYSLGGKYLNGTDAKNPLASPVFADMAGLPPLCIHVGGKEILYDDAITVADKARAAGVAVELLDEPELFHVWHAFAPMLDEGQEAVEKIGAFLQKQFS	18.7163	12.1	26.8	39.98	0.58	36.62	0.73	5.95246	0.316682	338.158	0.523922		18.7	0.634237	13.1371	8.05	38.5
Ester-Hydrolase	KP347759	https://www.ncbi.nlm.nih.gov/nuccore/?term=KP347759	Naive (pCC1FOS fosmid metagenomic library)	EH16(42)	FIV	Gulf of Genoa	MALNSQAEELLKRAAESGTPGLGEGTPQEGRAIFAGTTQLLGLPAPQVKDTQEIQISGPNGPIRTLVITPEGVETNNLPLFIYYHGGGWVIGSPETHYEECCHYANEAQCIVLVPDYRLAPEHPFPAAPEDCYAVLQWAADNAEKMGGDKSRIAVGGDSAGGNLSAVVAQMTKQRSGPELALQLLIYPATRMGAETQSYKDFDDGYFLTAKAMNWFFDHYLKKAEDWDNPMASPLLSDDLTGLAPAYVMTAGFDPLRDEGHAYADKLKAAGVPVEYVCYEGQIHGFASMAGALDEARSFLDEAVSVLRKAFNK	18.7163	12.1	26.8	35.9161	0.69	17.41	1.97	31.6738	0.226202	351.368	1.68173		18.7	0.634237	13.1371	8.05	38.5
Ester-Hydrolase	KP347760	https://www.ncbi.nlm.nih.gov/nuccore/?term=KP347760	Naive (pCC1FOS fosmid metagenomic library)	EH21(36)	FIV	Gulf of Genoa	MNIRLRLLLWYVNTLKPKSDITGMPAPKLREINRKELQKIGSIIDEPPCPMEQVEDITFPARDGASIICRHYTPKQGQAQQAILFFHGGGFVTRDLDSHDKACRRLAQVNGMQVFSIAYRLAPEHKFPVPVQDCHDAFNWLIIKAASFGVDANRIIVAGDSAGANLATVVNILARDAGGVQPWRQVLIYPTTDARLQHPSVETLCRDYFLTKKLMEWFVDHYKRTDEDIIDPLMSPLLHDDLSGLAPAYLCTADLDPLRDEGMAYAKRLEEAGVPTVFYNYENVIHGFLNMRRIMPRQNEQMHQDICEFLQEGS	18.7163	12.1	26.8	35.3125	0.43	20.46	3.31	1.61341	0.426597	360.14	0.45		18.7	0.634237	13.1371	8.05	38.5
Ester-Hydrolase	KP347763	https://www.ncbi.nlm.nih.gov/nuccore/?term=KP347763	Naive (pCC1FOS fosmid metagenomic library)	EH99(11)	FIV	Priolo Gargallo harbor	MSWQRVALNLILRLTEKPYLARVRDPEVIRASFERRARWLFRPPRSVPVRQVRLGTGSRGLEALRVGDGADGGPVILYFHGGAYVFGSPRTHAGLAARLAQVTGLPVCLPDYRKAPEHPFPAAVEDARAAFEALVASGIPAGRIVLGGDSAGGGLALALLGDLCARGADLPAAAFAFSPLTDLGFSGESFRANAARDVMLPAGRDRDMAQMYLQGADPEQPLASPLMADFTGAGPVWLAAGDTEIMLDDTRRMAAHLRRQGVVVEEIIARDLPHVWPFFWRYLPEGAETLRALAGWISRQSWRSGES	19.9751	14	27.8	35.38	0.167389	30.85	1.56	81.4856	1.39532	345.77	1.5629		20.05	0.676892	13.1563	6.85	38.7
Ester-Hydrolase	KP347764	https://www.ncbi.nlm.nih.gov/nuccore/?term=KP347764	Naive (pCC1FOS fosmid metagenomic library)	EH18(38)	FIV	Priolo Gargallo harbor	MSKLEQDPRVDPRIKKLMAAIPPKPQEDVASREDYVARANRPEALATIESTVAMFEMVDNDQVATSEGLDISEREFVSEPDGNRIKVQFIRPESSEALPCVYYIHGGGMQSMSCFYGIYRAWGKLIANQGVAVAMVDFRNCVHPSSAPEVAPYPAGLNDCVSGVKWLAANAAELGIDPEHIIIAGESGGGNLTLATGMRLLREGEMDLVRGLYALCPYIAGAWPQEQYPSSYENNGLLLDLHNNIGAMAYGIEEFDARNPLAWPAFAGEEDVRGLPPTVISVNECDPLRDEGIEFYRLLMRAGVSARCVQLMGTIHGSDVFVIACPDISKETAASIARFCHQA	19.9751	14	27.8	40.08	0.154723	34.4	0.27	295.165	79.7524	346.064	1.08706		20.05	0.676892	13.1563	6.85	38.7
Ester-Hydrolase	KP688389	https://www.ncbi.nlm.nih.gov/nuccore/?term=KP688389	Naive (pCC1FOS fosmid metagenomic library)	EH124(4)	FVIII	Gulf of Genoa	MQRYVDDKLVSGLSAVILKGTDIVDAKTWGYMDIEAQTPMRDDAIFRAYSNTKIVTSAAAMILYDDGAFDLDEPVEKYIPQFKSLKVLKKGAKELDDTEELQTPPTIRHLFTHTAGFAYGLFMTNPVDKVYVDQRMMGMESTLTEMIDKLAKLPLLYQPGEEWQYSISIDILARLVEIWSGKSFSEFLQERIFEPLGMVDTGFDVPEANHHRLSTNYSPIDLRDPMVPGLKPCPDIMIGSVLAPKSFHSGGGGLVTTIADYTTFIQMIINGGEWQGQRILSPESVALMHTNQLREGLKVKIPTWDMPNTVFGLGFAIKNSPAEGEPESAIGEYHWGGMAGTHSWISPQAGVSALIFTQRAYGFWHPFSHEFKRLVYKIAG	18.7163	12.1	26.8	32.53	0.1414	30.56	0.64	31.4093	0.966908	346.47	1.45002		18.7	0.634237	13.1371	8.05	38.5
Ester-Hydrolase	KR107246	https://www.ncbi.nlm.nih.gov/nuccore/?term=KR107246	Naive (pCC1FOS fosmid metagenomic library)	EH4(67)	FIV	Milazo harbor	MDLMSLQRMIVRTLLKLPDGLLVKMSGGKPLEIDGRTLDARVQLLASQGAKAPSMTTLPIEEARKGADDGLAMLDAKPRRNVSILSRSIPGPEGELHVRVYTPAGATGPLPGIVYYHMGGCVIGGLETCNTFCSILAEDCRAIVVSVDYRLAPEHKFPAAIDDAIASYDWVYQNATALGIDNTRLGLGGDSAGGWLSAVVCQHRKREGLPQPKAQLLIYPATDLQMTGGSMESCKDVYPLTREIMDWFMAQFLTSDADRSDWRGSPGQTADLSGLAPAIVATAGFDVLRDQGEAYANKLKAAGVPASYHCYDSLAHAFTAFSGTVPAAKQACEELAREMAKALNA	20.258	13.4	28.5	44.63	0.23	19.51	1.72	5.27942	1.3065	343.64	0.717412		20.05	0.68648	13.9627	7.35	38.8
Ester-Hydrolase	KR107247	https://www.ncbi.nlm.nih.gov/nuccore/?term=KR107247	Naive (pCC1FOS fosmid metagenomic library)	EH32(29)	FV	Milazo harbor	MKASDFPAVQKSLQRAEGIQSFLEWKSDTSLPPLHFAHANGFNGMTYRHLLAPLADRFHIRAWDARGHGATSLSADPTTQTSWYRYADDLIVLLEQFAEEAGGPVLLAGHSMGGATSILAAAERPDLVRGIILLDPVMIRRHQGRMLRLMTKVGLRIGPQDLAAGAQKRRSVFPDRQTMVESYRGRGIFRTWPEAFLLDYVEGGTRSLPSGEVELACAPAWEAANFRGHNHDIFAGLAKLNVPLTLIYAGIGSTCRGNAPFLIGEQDKRATLLRIGTGTHFLPVEYPDIVRREIVALYDRILGLEEKVAA	20.258	13.4	28.5	32.38	0.19	18.31	0.97	1.93775	0.226202	348.652	0.610159		20.05	0.68648	13.9627	7.35	38.8
Ester-Hydrolase	KR107248	https://www.ncbi.nlm.nih.gov/nuccore/?term=KR107248	Naive (pCC1FOS fosmid metagenomic library)	EH37(28)	FIV	Milazo harbor	MSGDNPFDPELYKDAAVSAETRALNTALIDLLETSDDNWDIGVEEARARRDRGEGPFPAVPKSPRARTIQIPGKGGDIALRIIAPETPKGVYLHFHGGGWVFGSADGQDPMLERISDTTGLVCVSVEYRLAPEHPYPAGPDDCESAALWLVENAKREFGTDLLTIGGESAGGHLAAVTLLRMRDRHGFTGFAGANLVFGAFDLRWTPSARSYGNDRYLILRTLDLEKFDACFLPENVDRADPDISPLMANLHDMPPALFTVGTDDALLDDSLFMHARWAAAGNEAELAVYPGGAHGFVAFPGALAASAVQRMDAFLKRFTD	20.258	13.4	28.5	35.99	0.2834	24.23	1.26	2110.82	12.7406	347.994	0.452588		20.05	0.68648	13.9627	7.35	38.8
Ester-Hydrolase	KR107249	https://www.ncbi.nlm.nih.gov/nuccore/?term=KR107249	Naive (pCC1FOS fosmid metagenomic library)	Reported for first time in this study	FIV	Milazo harbor	MLWITLAIIAFIVTATLLLFRLEDFSHLDEEDYPVRDGTPSEANREVLGRIRELGQSSKGLRGKARLMALRKHMDGLSEGLELASDIRHCESPRGEWVLAPGYDSRRRILYIHGGAWAAGSSRSHRAITDRLSQITRAAVFAVDYRLMPENRFMDGVRDCRDAYTWLLKHGPDGPGPADFMVVAGDSAGGSHTLGLIAWVRDNGLRQADAAIAFSPSTDLTLTAPSNRSNIKTDPLLGPTFGGLSKIPLPVIWWATLAAFRVSPASPVASPLRGDLRDLPPTLIQASDSEMLLDNARRYAARAEAAGSPVTLHTWPGMVHVWQIFVPLLPEAEEAFDDIKSFLDKVEPENEVPAPADAHT	20.258	13.4	28.5	45.44	0.24	20.77	0.1	9.45395	1.50291			model quality not sufficient	20.05	0.68648	13.9627	7.35	38.8
Ester-Hydrolase	KR107250	https://www.ncbi.nlm.nih.gov/nuccore/?term=KR107250	Naive (pCC1FOS fosmid metagenomic library)	Reported for first time in this study	FIV	Milazo harbor	MSLQRMIVRTLLKLPDGLLVKMSGGKPLEIDGRTLDARVQLLASQGAKAPSMTTLPIEEARKGADDGLAMLDAKPRRNVSILSRSIPGPEGELHVRVYTPAGATGPLPGIVYYHMGGCVIGGLETCNTFCSILAEDCRAIVVSVDYRLAPEHKFPAAIDDAIASYDWVYQNATALGIDNTRLGLGGDSAGGWLSAVVCQHRKREGLPQPKAQLLIYPATDLQMTGGSMESCKDVYPLTREIMDWFMAQFLTSDADRSDWRGSPGQTADLSGLAPAIVATAGFDVLRDQGEAYANKLKAAGVPASYHCYDSLAHAFTAFSGTVPAAKQACEELAREMAKALNA	20.258	13.4	28.5	44.63	0.44	17.22	1.01	8532.53	16.7389	342.574	0.57		20.05	0.68648	13.9627	7.35	38.8
Ester-Hydrolase	KR107251	https://www.ncbi.nlm.nih.gov/nuccore/?term=KR107251	Naive (pCC1FOS fosmid metagenomic library)	EH38(28)	Meta-cleavage product (MCP) hydrolase	Milazo harbor	MNEADFETKYIDVNGVKTCYIEEGQGEPVILIHGGGAGANSYGNWFASLPLFGKKFRAIAIDMIGFGKSEGPAVIGADCSQKTRYDHLAGFIKAMGFEKATLVGNSMGGATAMGVAIEYPELVDKLVLMGSAGLNTEISEALMPILKYDFTKEGMVKMVQALTNDDFVITDEMIDYRFANSIDPSNKEAYGNVMEWIKSQGGLFYEDEYIAKITQKTLVVNGKNDLVVPLTHAHKFLELINDSWGYIVPHCGHWAMIEHPEDFASAVSQFIESH	20.258	13.4	28.5	27.03	0.74	21.69	1.38	7.7901	0.407163	340.986	0.833916		20.05	0.68648	13.9627	7.35	38.8
Ester-Hydrolase	KR107252	https://www.ncbi.nlm.nih.gov/nuccore/?term=KR107252	Naive (pCC1FOS fosmid metagenomic library)	Reported for first time in this study	FIV	Messina harbor	MLDKETAALVAAMNAAQSDLHDQDISLQDARLGAREMFLSLAGEAPADVDVTELDVVYDGAGVSVSVPVRSYRPSSAGADVLPAVIFFHGGGWSLGDLDCYDTLMRDLCYRTGVQFFSVGYRLAPEHKYPAGLNDCLAAVRWLHGHADQYHVDVTKLVLMGDSAGGNLAVSVAHHLADEPIAITALHLIYPVLDVYSPHQQYASRVQFGDGDLLLSREAIANTAVYYAADPSQVHNVDVSPMALPDVSHLPATSILVAGYDPLHDEGAQFAQRLLAAGRLRHYSCFASTIHAFFSFGTLPVAQRARQLVATQLRADLAL	20.1634	13.9	28.5	46.782	0.175	21.38	0.43	34074.7	58.1529	363.99	0.36		20.05	0.683275	13.8222	7.37	38.5
Ester-Hydrolase	KR107253	https://www.ncbi.nlm.nih.gov/nuccore/?term=KR107253	Naive (pCC1FOS fosmid metagenomic library)	EH127(4)	FV	Messina harbor	MSENRTLFTLVQNLKIAADAFGPDHGRPVMLAHGGGQTRHAWQACGKRLGQNGYYTLAVDLRGHGESDWSPDGDYRMERFAEDLLDIADGFSVPPVLVGASLGGIAGMIAQGEYAKAGRRGFAALVLVDITPQMNMEGVQKILGFMSSNVEEGFASLEEAADTISRYMPGRTRPKNLSGLAKNLRLRENGRYYWHWDPRFVTGTQKPQGSREPERLQMAARSLKIPTLLVRGRDSDLVTVEAARQFAEIVPHSEFIDVANAGHMVAGDKNDIFTSAVLDFLTRMAPAASAS	20.1634	13.9	28.5	41.44	0.41	37.08	0.02	10.3768	1.53405	347.92	0.501268		20.05	0.683275	13.8222	7.37	38.5
Ester-Hydrolase	KR107254	https://www.ncbi.nlm.nih.gov/nuccore/?term=KR107254	Naive (pCC1FOS fosmid metagenomic library)	EH67(18)	FIV	Messina harbor	MSLEELAVVRQLLAGLVTGEARSLEDFRTSYDEAGKAFGLPEGVTVTPVSAGRVPGEWLAPAAGAGKRVLLYLHGGGYALGSLDSHRHLAARAALALKGRVLLIDYRRSPEHPFPAAVDDALAAYRWLTETGVDPAKLAVAGDSAGGGLTVAVLLAARDAGLRLPAAAVCISPWANLENKGASYGAKANVDPMVRHADLELWTAAYLGTSTPRRAPLASPVYADLNGLPPFLIQVGSSEVLLSDSHLLADRLKEAGVSVDLHVWPEMIHVWHWFAPVLSEGRAAIDEMASFLDTKLG	20.1634	13.9	28.5	47.2	1.05	49.63	0.07	23.152	0.584627	340.894	0.685781		20.05	0.683275	13.8222	7.37	38.5
Ester-Hydrolase	KR107255	https://www.ncbi.nlm.nih.gov/nuccore/?term=KR107255	Naive (pCC1FOS fosmid metagenomic library)	Reported for first time in this study	FVI	Messina harbor	MQILKNHVLEREQNKPILIDAFYHKDKTKQPIVIFCHGYKGFKDWGAWDLMAKQMAKAGFCFVKFNFSHNGGTIENPIDFPDLEAFGQNNYTKELDDLNDVISWSQHYFKDDLFVNIHNICLIGHSRGGGIATIKAEEDSRIKNCITLAGVSDFKVRFNEGTNEFKAWKQTGVKFIENGRTKQQMPHYFQFYEDFILNENRLTIKRAVCNLKIPQLIIHGNDDASVSVEEAKLLHRWNSNSILKIIEGADHVFNTKHPWDVKKLSPELEIVVKLITAF	20.1634	13.9	28.5	36.784	0.65	14.78	0.1	11009.1	40.8501	362.24	0.83		20.05	0.683275	13.8222	7.37	38.5
Ester-Hydrolase	KR107256	https://www.ncbi.nlm.nih.gov/nuccore/?term=KR107256	Naive (pCC1FOS fosmid metagenomic library)	EH113(8)	FI	Messina harbor	MKKLFSLLFIILLVTLVTFKTANAWFNHSDEVAENKEIIVLLHGLGRSNTSMWLLASRLEDAGYYVQRVGYSSLHQKPDEILQDISLQINQCCQNHTQNVNFVGHSLGGLMVRAYLQNNKVEKLGRVVLLGTPNKGSKAADHFSNSWLMDILGPTAKALGTDDKSFPKSLKPPYYPVGIIAGELKSKLNDTVIPGKDDGLVSVEATKIDGMTDFIIIETGHSMMRYDGEVADQTIEFIKKWCV	20.1634	13.9	28.5	18.05	0.28	16.53	0.68	1.5818	0.0431932	335.908	0.408722		20.05	0.683275	13.8222	7.37	38.5
Ester-Hydrolase	KR107257	https://www.ncbi.nlm.nih.gov/nuccore/?term=KR107257	Naive (pCC1FOS fosmid metagenomic library)	EH33(29)	Meta-cleavage product (MCP) hydrolase	Messina harbor	MSSNPEIANSIQTGAFKTNYHDEGEGYPVFMIHGSGPGVTAWANWRLVIPVLAEHYRVIAPDMAGFGFTERLENYEYTMDNWVQHAVDLMDALGIEKAHLVGNSFGGGLAIALAIKHPERVNRLVLMGAAGVEFELTAGLDEVWGYEPSVANMRKMMDLFAYDRSLVTDELAELRYKASIQPGFQESFSKMFPAPRQRWVEALASDPEDIKKIQHETLMVHGREDVVVPPITSKTFFELLPNSQLHMFGKCGHWTQIEQNARFNKLVLDFFAEADQ	20.1634	13.9	28.5	40.4	0.18	27.69	0.1	1307.63	16.1357	342.276	0.497892		20.05	0.683275	13.8222	7.37	38.5
Ester-Hydrolase	KR107258	https://www.ncbi.nlm.nih.gov/nuccore/?term=KR107258	Sequence homology (in meta-sequences available at NCBI non-redundant public database with the ID PRJNA222658)	EH90(13)	FI	Priolo Gargallo harbor	MHSVTTYKDLSYYTGSEYHHKKHLLDLYIPQDTGTCAMLLFVHGGAWSIGDKSMHEHVGRALARKGIGTAVINYRLSPEVLYPDHCIDVTRAIQWSMNEAPHYIGTTGGICLMGHSAGAHLVALVSLHPEYRKHIPIKFIKGVVCISGIFDIPALMNTSFGRSIIPPAFGKNPHTWKDASPVYHVSGKSPPFLVMVAEKDPVILKAQSLRFHDVVPFSRHYILPGRNHFNSIHKFGKRGDTAASQVVTFIDDQYRVSSGSL	19.9751	14	27.8	34.59	0.161357	62.26	2.47	5.3757	1.54723	354.95	0.255949		20.05	0.676892	13.1563	6.85	38.7
Ester-Hydrolase	KR107259	https://www.ncbi.nlm.nih.gov/nuccore/?term=KR107259	Sequence homology (in meta-sequences available at NCBI non-redundant public database with the ID PRJNA222658)	Reported for first time in this study	FIV	Priolo Gargallo harbor	MTMHHTTISLLIGLSLLGSMMGCLHHDSTPEPPVQTRDVVYSSSEHLTCDVYCPPPTSTPAGLHPAVITVHGGAWKGGDKKDHARIAELLADRGYVVFCINYRLAPAYHFPAPVEDIQCAVVWVRTHAQQYGVNPDAIALLGTSAGAHLAVLAGLTASSAALSSVPPAPWDISCGSSTDSRVQAVISCFGPLDLSYHNGENAGTARVVAAFLGAPCQKAPALCTAANPMTYVSSAAPPMLLIHGTLDEVVGYEASERFYHALLEAGGEVILLPIEANHGFILAVSSPEAAAAMEAVCAFLDDLFS	19.9751	14	27.8	36.769	0.195131	11.57	0.1	2468.64	36.3285	344.606	1.24		20.05	0.676892	13.1563	6.85	38.7
Ester-Hydrolase	KR107260	https://www.ncbi.nlm.nih.gov/nuccore/?term=KR107260	Sequence homology (in meta-sequences available at NCBI non-redundant public database with the ID PRJNA222661)	Reported for first time in this study	FVI	Mar Chica lagoon	MEISNKKNLVIEGKHNKPIVADVIFKDDGKAKPVVLFCHGYKGFKDWGAWDVMGERFAEEGFFFVKFNFSHNGTGPDHLTEFLNIEAFGDNNYIKELDDLQSVIDWLLLPDFKFAQQIDVNNLSLIGHSRGGGITLIKAAEDKRISKLLTYASVSDFGSRFPEGKELEAWEKKGVRYIVNTRTGQQLPHHYQFYKNYKENKERLSIKKAAKKLEIPHLIAHGSSDTSVSIGEAGNLFEWSPAPKLLLVENADHVFGTRHPWNGEELPKEFKHIIKKSIDFLKTDSKELWDEYGESDDD	22.5463	13.8	25.4	36.27	0.217964	36.95	0.51	11.9018	1.11977	356.536	2.17		19.6	0.764023	11.9339	8.62	39.5
Ester-Hydrolase	KR107261	https://www.ncbi.nlm.nih.gov/nuccore/?term=KR107261	Sequence homology (from meta-sequences available at NCBI non-redundant public database with the ID PRJNA193663)	EH19(37)	Meta-cleavage product (MCP) hydrolase	Bizerte lagoon	MTTLTEQNTSKNIHIKNLDMNLHYNEAGNGDETVIMLHGGGPGAAGWSNFSRNIDAFAEKYRTILLDCPGFNKSDAVITDLARDVLNARAIKGLMDELGIEKAHLIGNSMGGASALSFSLEFPERLDKMVLMGAGGGGQSMFSPMPLEGIKLLVALYQNPSLEALKRMIEVFVYDPSLMSDELIEGRFENMMRKPEHLENFMKSFASSNIIVSDFTPNLGKIAAETFIIWGRDDRFCPLDHGLKFLWGIPNADLHILSKCGHWAQWEHAEKFNSLTLDFLAR	20.1133	13.2	26.7	30.72	0.24	39.68	0.1	8.2368	0.139115	343.868	0.926582		19.35	0.681577	13.3822	7.76	31.9
Ester-Hydrolase	KR107262	https://www.ncbi.nlm.nih.gov/nuccore/?term=KR107262	Sequence homology (in meta-sequences available at NCBI non-redundant public database with the ID PRJNA22266)	EH36(28)	Meta-cleavage product (MCP) hydrolase	Bizerte lagoon	MSSNPEIANSIQTGAFKTNYHDEGEGYPVFMIHGSGPGVTAWANWRLVIPVLAEHYRVIAPDMAGFGFTERLENYEYTMDNWVQHAVDLMDALGIEKAHLVGNSFGGGLAIALAIKHPERVNRLVLMGAAGVEFELTAGLDEVWGYEPSVANMRKMMDLFAYDRSLVTDELAELRYKASIQPGFQESFSKMFPAPRQRWVEALASDPEDIKKVQHETLMVHGREDVVVPPITSKTFFELLPNSQLHMFGKCGHWTQIEQNARFNKLVLDFFAEADQ	20.1133	13.2	26.7	37.2859	0.89	27.8	0.1	1483.59	79.8922	344.602	0.782313		19.35	0.681577	13.3822	7.76	31.9
Ester-Hydrolase	KR107263	https://www.ncbi.nlm.nih.gov/nuccore/?term=KR107263	Sequence homology (in meta-sequences available at NCBI non-redundant public database with the ID PRJNA22266)	EH12(51)	FIV	Bizerte lagoon	MALNSQAEELLKRAAESGTPGLGEGTPEEGRDIFATTTQLLGLSAPQVKDTQEIQISGPNGPIRTLVITPDGVETNNLPLFIYYHGGGWVIGSPETHYEECCHYANEAQCIVLVPDYRLAPEHPFPAAPEDCYAVLQWAADNAEKLGADKSRIAVGGDSAGGNLSAVVAQMTKQRSGPELALQLLIYPATRMGSATQSYKDFEDGYFLTAKAMNWFFGHYLKKTEDWDNLLASPLLNDDLAGLAPAYVMTAGFDPLRDEGRAYADKLKAAGVPVEYVCYEGQIHGFASMAGALDEARSFLDEAVQVLRKAFNK	20.1133	13.2	26.7	38.57	0.26	17.41	2.43	261.795	10.7118	350.986	0.953219		19.35	0.681577	13.3822	7.76	31.9
Ester-Hydrolase	KR107265	https://www.ncbi.nlm.nih.gov/nuccore/?term=KR107265	Sequence homology (in meta-sequences available at NCBI non-redundant public database with the ID PRJNA22266)	EH94(12)	FV	Bizerte lagoon	MVSGCSHVQWQPAGAPIGAPALNEDHVLTADGYRLPLPRWLPPGEIKAVVLGLHGFNDYGNAFRYLQEAVVEAGNVAIYAYDQRGFGATKRPGIWAGRDTLVDDARTVAALLRTRYSHQPLFLIGESMGAAVVLSALAEDDLMPVDGAVLIAPAVWGPDAMPWYQRLGLWLAVRLMPGEYFSSETVRRMGKRPTDDSEVMRELSSDPLVLKGARVDTLHGVSELMQAASRVVSVPVPLQTLYGLNDQIVPSEPVCSWLRRLTQSTAAEMRIVLYPDGYHLLTRYSNRAKVIADIAAWLSSPKALLPSGNEIGLDEARAMGCAD	20.1133	13.2	26.7	41.53	0.25	36.42	0.85	9.31171	0.23043	339.566	0.484857		19.35	0.681577	13.3822	7.76	31.9
Ester-Hydrolase	KR107266	https://www.ncbi.nlm.nih.gov/nuccore/?term=KR107266	Sequence homology (in meta-sequences available at NCBI non-redundant public database with the ID PRJNA222666)	EH26(32)	FI	El-Max	MKKQLLVLLIPFLLLAGCATGPSALRHDVAVSYDAERIAYDVAGEGETALIFVHGWSCDGRYWQEQVPVFAKDYRVITVDLAGHGHSSLERSDYSMLSFAQDVKAVMDRENIGRAVLIGHSMGGGVIAEAARLMPKRVVGIVGVDTLQNVGELTPESVIEEMVTPFESDFRTATQGFVSQMFPAGTDQQLMDWVKEDMSSAPKVPALSAFRNYLGQYVSGDAAAVFKDVSVPVVSINARLWPTAFEENQKHIKDYQLLYIEESGHFPMLERPDAFNALLQQAIEAIETRNGI	21.1942	16.6	28.2	49.405	0.2	42.62	1.11	3.8444	0.243243	343.478	0.469568		22.15	0.718204	12.9099	7.59	38.5
Ester-Hydrolase	KR107267	https://www.ncbi.nlm.nih.gov/nuccore/?term=KR107267	Sequence homology (in meta-sequences available at NCBI non-redundant public database with the ID PRJNA222666)	Reported for first time in this study	Meta-cleavage product (MCP) hydrolase	El-Max	MSNPEIGQMLDVKGVQTNVHDLGEGFPVLLIHGSGPGVTAWANWRLVMPELAKQRRVVALDMLGFGYTERPADQVYNMERWVTHAIDLLDTLEIEQTDLVGNSFGGALALALAIRHPQRVRRLVLMGSVGVPFEITPGLDAVWGYEPSFETMRRLLDVFAYDRSLVNDELARLRYEASIRPGFQESFAAMFPAPRQRWVDAMASPEADIRALPHETLIIHGREDEVIPLQTSLTLAQWIDNAQLHVFGHCGHWTQIEHSERFTKLVSDFLTEADRLQHSQ	21.1942	16.6	28.2	47.67	0.316682	46.83	1.08	197.996	2.36967	346.544	0.6		22.15	0.718204	12.9099	7.59	38.5
Ester-Hydrolase	KR107268	https://www.ncbi.nlm.nih.gov/nuccore/?term=KR107268	Sequence homology (in meta-sequences available at NCBI non-redundant public database with the ID PRJNA222666)	Reported for first time in this study	Meta-cleavage product (MCP) hydrolase	El-Max	MTASEKSPEIGREITAAGYRTNVHDHGADNGKSDVPVMMIHGSGPGVTAWANWRLVIPELAKNRRVVAPDMLGFGYTERPGDNTYNRERWVAHAIGVMDSLDLEKVDLIGNSFGGGLALALAIEHPERVRRLVLMGSVGVSFPITKGLDEVWGYQPSLETMRRLMDVFAFNKGLLTDELAEMRYQASIRPGFQESFAAMFPAPRQRWVDNLASREEDIRALPHETLVLHGREDEVIPLEASLKLAELIDRAQLHVFGRCGHWTQIEHAGRFARLVNDFLTEADQAAAGAQ	21.1942	16.6	28.2	57.182	0.223303	39.9	0.51	5.94956	0.171256	359.24	0.89		22.15	0.718204	12.9099	7.59	38.5
Ester-Hydrolase	KR107269	https://www.ncbi.nlm.nih.gov/nuccore/?term=KR107269	Sequence homology (in meta-sequences available at NCBI non-redundant public database with the ID PRJNA222666)	EH65(20)	FV	El-Max	VKKFLVTLLVLGFAAWLASLHPRVGLAFYDAVGAAEAKLYGFEKSFVRIDDMEMAIYERNAHNADETLILLHGYTASKELWLRFANQLNKRYHVIIPDLAGHGETGYFSGWSYRASAqDRIAQLMNTLNVEQATIIGNSMGGLIAANFAIMYPLKTHKIVVFNPAGVTPPEPTETEQMFSRGESLFEIDSTAEFFEFYDRTMAQPPFVPQFVLRGMAERYRERKANYAHIAQDFRFHDQLDNRLGLIRVPTLIIWGDQDRILSPSAAPLWHQGIRQSELTIFNGIGHMPMVEVPQQAAQRVTEFLEH	21.1942	16.6	28.2	49.14	0.57047	40.62	2.35	13.9668	0.743816	345.41	0.331497		22.15	0.718204	12.9099	7.59	38.5
Ester-Hydrolase	KR107270	https://www.ncbi.nlm.nih.gov/nuccore/?term=KR107270	Sequence homology (in meta-sequences available at NCBI non-redundant public database with the ID PRJNA222666)	EH64(20)	FVII	El-Max	MTVVDTCFGKVKGQKQEGIWAFKGIPYGAPPVGELRWLPPQDPWAWAGVIDGSEYGKWALQNRSDMAAIMGADQGEQDEACLSLNIWTPAADSADRPVMVWIHGGGFTVGASSQGVYEGRELSRHGDVVVVTINYRLGLLGFANLNEATEGRIPATGNEGLLDQVKALEWVQDNIAFFGGDPDNVTLFGESAGGMSVGALLGLPAAQGLFHKAIPQSGACHTVATKASGALIGEAIMKCTGLNAQGLMSATMDDLLRAQRRIEGGKVDGYPLSKVGGLPFRPVVDGEVLPDLPIETVRKAGVAQVPIMAGSTLDEWQLFGAFQPAITKLNDETMAKRLGYLVDPAYIPSLVAAYKEALVQRGIEPTPPQVFIAIQTDRIFRLPALRLLEAQQPHNSEVY…	21.1942	16.6	28.2	48.57	0.584627	42.35	1.14	2.3765	0.243269	356.742	0.600037		22.15	0.718204	12.9099	7.59	38.5
Ester-Hydrolase	KR107271	https://www.ncbi.nlm.nih.gov/nuccore/?term=KR107271	Sequence homology (in meta-sequences available at NCBI non-redundant public database with the ID PRJNA222666)	EH5(67)	FIV	El-Max	MALNSQAEELLKRAAESGTPGLGEGTPEEGRAIFATTTQLLGLPAPDVKDTKEIQISGPNGPIRTLVITPDGVETNNLPLFIYYHGGGWVIGSPETHYEECCYYANEAQCIVLVPDYRLAPEYPFPAAPEDCYAVLQWAADNAESLGADKSRIAVGGDSAGGNLSAVVAQMTQQRNGPELALQLLIYPATRMGADTQSYKDFEDGYFLTAKAMNWFFGHYLKKAEDWDNLLASPLLNDDLAGLAPAYVVTAGFDPLRDEGRAYADKLKAAGVPVEYVCYEGQIHGFASMAGALDEARSFLDEAAKVLRKAFNK	21.1942	16.6	28.2	53.5509	0.26	57.63	1.91	3462.43	30.5654	360.55	0.58		22.15	0.718204	12.9099	7.59	38.5
Ester-Hydrolase	KR107272	https://www.ncbi.nlm.nih.gov/nuccore/?term=KR107272	Sequence homology (in meta-sequences available at NCBI non-redundant public database with the ID PRJNA222666)	Reported for first time in this study	FV	El-Max	MNDPAVMIARDPLGCHEVRWPLRHLTLAGEHWPASQPQGERPPIVALHGWLDNCRSFARLAPELTDLGDVYAVDLAGHGHSDHRPPGQGYPLMEYVADLEELLDSHFSGPVDLVSHSLGGIVSILFAAAFPEKVRKVAMIDSLGPISKPPEELVDQLRRSIRKRLSGSGHPAVYPDHESAARVRAQGMIPLSHEAAMLLISRSMKAVDGGFAWRTDARLRHPSMLMMDEQQVLAVLARVAPPVLFVEARNGLLSRRPQWDARIRAIASLTHVEVPGSHHCHLEGDISPVVAAIRKFLTDGK	21.1942	16.6	28.2	49.558	0.135721	50.3	1.98	6487.05	56.3089			model quality not sufficient	22.15	0.718204	12.9099	7.59	38.5
Ester-Hydrolase	KR107273	https://www.ncbi.nlm.nih.gov/nuccore/?term=KR107273	Sequence homology (in meta-sequences available at NCBI non-redundant public database with the ID PRJNA222666)	EH139(2)	FVII	El-Max	QPAEPWEGVREATSWADQSAQDFTLERVDEGGMSEDSLYLNITAPKDTEGLPVMVWFHGGSFAILSANSPQYNNPNGLVTKSVVQVSVNHRLGPFGYIAHPLLSAESGYGGSGNYGQMDLVMALEWIRDNIAAFGGDPGNVTIFGQSGGGGKVYSLMNSPQAVGLFHKAIVQSGVAPLETESSPADSLGVSEAIGEALFERAGVTTLEQARALPWTAFAqDLDNNIRRETYRPNSDNYYLPNTYYGNVQQGMPSDVPLMAGVTNGDYTTIRAALPIWLQQRSAEYQSNQYIYRFSRVPPGWDDLGLSSCHGCELPYLFNYPAGMVQNYLLGLVLTDAYTRPQIGDLNNNGVTGTQGDAADIYASMRWGMQDSAMADLLMTQWSNFARTGDPSTESLAWT…	21.1942	16.6	28.2	56.69	0.437323	53.96	2.74	4.34633	0.411537	354.77	0.56		22.15	0.718204	12.9099	7.59	38.5
Ester-Hydrolase	KR107274	https://www.ncbi.nlm.nih.gov/nuccore/?term=KR107274	Sequence homology (in meta-sequences available at NCBI non-redundant public database with the ID PRJNA222666)	EH114(8)	FV	El-Max	MMMNTLLPIPFRKTFTAFLLSCSLGAIAIQTTQAAEIEMSFQNLLQQERAWAGLQTKTLKVGDITWSYSEGGQAGKPIVILIHGLAGSRDNWNRVAHALTANYHVIIPDLPASGETKVPKEFDYSVPNVTEKLRRFIEAANLTGPAHIAGHSLGGSIAMLYAGQYPFETKSLFLIDAAGVYKSATTPYLKDPAQVKNMIVSKKGDFNYLMQQAMYSPPFIPKEIAqQEKMMIGQVEETQKMVDQIIALNKLFTPDSFALLAKSIDAPTLILWGKQDKIINVEVAPELKSLLKNAQPPVILDNVGHMPILEADQLVVQQYLPFLSKIQAQKPATAPSP	21.1942	16.6	28.2	59.91	0.500036	57.76	1.75	8.3941	0.219063	353.41	0.72		22.15	0.718204	12.9099	7.59	38.5
Ester-Hydrolase	KR107275	https://www.ncbi.nlm.nih.gov/nuccore/?term=KR107275	Sequence homology (in meta-sequences available at NCBI non-redundant public database with the ID PRJNA222666)	Reported for first time in this study	CE5	El-Max	MSLFRTMVLLLTSLLGGCSALAPVNWLVPENGYKTLTDLPYGDLPRQRLDVYLPTDLKANAPVVVFYYGGSWRNGERADYRFVGQALASRGIITVIPDYRLYPEVRYPDFLRDSAKALAWTQANRSNWQSPAGPLFVMGHSAGAYNAAMLALDPRWLAQEQLAPEVLSGWIGLAGPYDFLPIINPNVQPVFYHPQTPVDSQPLVHASAASPPALLLAGADDSLVDPQRNTRQLAEALSNYQVATQSAILSDMGHIKILLTLAAPFQDRAPMIEQITGFISRHGTRDGGQQVSTDPAVASARTN	21.1942	16.6	28.2	48.141	0.0961913	46.68	2.06	2048.58	82.9406	369.61	0.64		22.15	0.718204	12.9099	7.59	38.5
Ester-Hydrolase	KR107276	https://www.ncbi.nlm.nih.gov/nuccore/?term=KR107276	Naive (pCC1FOS fosmid metagenomic library)	EH92(12)	Meta-cleavage product (MCP) hydrolase	Ancona harbor	MEPLELEDQFVTTEAGYQLHYQSAGTGEPLIFLHGGGPGATSFGNFYYNAPAFLEQYQCFFYNMPGYGQSSKLVVEAPMYSFHASMLAEFMDLVGIPRAHLVCQSFGGCAAIKLAIDHPERVNKLVLMGAQPMFGGVIDPLKLMSKHAANIILDYYGGEGPTPEKMRRLLADYEMHDDSKLTDWTVNDRFANSTDPELLEVARTPGFMGQPESLLGDLHRNVVPTLCLWGLHDWFGGPDVPLLFLNQFANAQLFIEGQGAHHWQTELPERFNRVVLSYLSE	18.4614	10.4	28.1	26.05	0.2	28.17	1.04	10.5805	0.256373	351.486	0.290871		18.3	0.625597	15.87	7.85	38.7
Ester-Hydrolase	KR107277	https://www.ncbi.nlm.nih.gov/nuccore/?term=KR107277	Naive (pCC1FOS fosmid metagenomic library)	EH63(20)	Meta-cleavage product (MCP) hydrolase	Ancona harbor	MTNPEIGKSVVAAGIQTNYHDVGEGYPVILVHGSGPGVTAYANWRLNIPYLSQFYRVIAPDMVGFGYTEQPEGYEFSLDNWVQHIIGVMDALDIQKAHIVGNSFGGGLAIATALRYPERVGRLVLMGAAGTKFKLTEGLDAVWGYQPSIENMRKLLDLFAYDRSLVSDELAEVRYKASIRPGVQESFASMFPAPRQRWIDSLASSDEELKSLSNETLIIHGREDRVVPLSSSLHLAEVIDRAQLHVFGRCGHWTQIEHTDRFNRLVVDFFNEINE	18.4614	10.4	28.1	25.2	0.21	50.46	1.85	500.055	12.8066	345.676	0.653702		18.3	0.625597	15.87	7.85	38.7
Ester-Hydrolase	KR107278	https://www.ncbi.nlm.nih.gov/nuccore/?term=KR107278	Sequence homology (in meta-sequences available at NCBI non-redundant public database with the ID PRJNA222667)	EH17(39)	Meta-cleavage product (MCP) hydrolase	Gulf of Aqaba	MANLEIGKSILAAGVLTNYHDVGEGQPVILIHGSGPGVSAYANWRLTIPALSKFYRVIAPDMVGFGFTDRPENYNYSKDNWVNHVIGVMDALEIEKAHIVGNSFGGGLAIATALRYPERVDRIVLMGAAGTRFDMTEGLNAVWGYTPSIENMRNLLDIFAYDRSLVTDELARLRYEASIQPGFQESFSSMFPEPRQRWIDALASSDEDIKTLPNETLIVHGREDQVVPLSSSLRLGELIDRAQLHVFGRCGHWTQIEQTDRFNRLVVEFFNEANAPKLVGRP	24.3647	19.7	29.8	78.469	0.17	62.91	1.03	2715.13	31.7305	356.96	0.42		24.75	0.825644	7.70578	8.3	38.9
Ester-Hydrolase	KR107279	https://www.ncbi.nlm.nih.gov/nuccore/?term=KR107279	Sequence homology (in meta-sequences available at NCBI non-redundant public database with the ID PRJNA222667)	EH108(9)	FI	Gulf of Aqaba	MSLFRTMVLLLTSLLGGCSALAPVNWLVPENGYKTLTDLPYGDLPRQRLDVYLPTDLKANAPVVVFYYGGSWRNGERADYRFVGQALASRGIITVIPDYRLYPEVRYPDFLRDSAKALAWTQANRSNWQSPAGPLFVMGHSAGAYNAAMLALDPRWLAQEQLAPEVLSGWIGLAGPYDFLPIINPNVQPVFYHPQTPVDSQPLVHASAASPPALLLAGADDSLVDPQRNTRQLAEALSNYQVATQSAILSDMGHIKILLTLAAPFQDRAPMIEQITGFISRHGTRDGGQQVSTDPAVASARTN	24.3647	19.7	29.8	48.64	0.0743816	47.94	0.825	2148.59	103.085	369.61	0.64		24.75	0.825644	7.70578	8.3	38.9
Ester-Hydrolase	KR107280	https://www.ncbi.nlm.nih.gov/nuccore/?term=KR107280	Sequence homology (in meta-sequences available at NCBI non-redundant public database with the ID PRJNA222667)	EH119(6)	FIV	Gulf of Aqaba	MKRGETMFTLEIASKRKKLKKMKKALNVDIELMNLNDVVVRKLTPKVITPEFKDKVYLDIHGGAFVLFGGLPSIEEGLLVAERLGIVVYSVDYRMPPTFPFPAALNDVVAVYNALLDQAGEGNIFVGGTSAGGGLVLSLVQSLIKSETPLPNAVYAGTPWADLTKTSDSLYTNEGIDNVLVTYDGQLEAAAKLYAGKKALTDPAISPLYGSFGHFPPTFPGYRHQRPVFK	24.3647	19.7	29.8	79.78	0.0431932	63.25	2.67	2.5244	0.495602	345.27	0.81		24.75	0.825644	7.70578	8.3	38.9
EXDO	KR107281	https://www.ncbi.nlm.nih.gov/nuccore/?term=KR107281	Naive (pCC1FOS fosmid metagenomic library with catechol and 2,3-dihydroxybiphenyl)	Reported for first time in this study	Extradiol dioxygenase (EXDO)	Milazo harbor	MVKVIELGYLGLNVTDAAAWRKYATECIGLQIVESGQDDRFHLRMDLQHHRITVHETADCDDLAYMGWRVAGQEEFKAMQKQLTDAGVEFRIGTPEEARERHVLALIKLEDPSGTANEIYYSPQVDVMKPFHPGRPLFGNFIAGDQGLGHVLVRSDNDEETYNFYKLLGLVGSVEYRIPMPDGNFAEPCFMHCNSRQHSIAFGFHGMVERLNHLHIQYSHLDDFGQSHDIIRNQGIDVAMQLGKHANDQLYTFYSATPSGWLMELGWGDYVKPETQEHYAGDIFGHGVEASGYGMDIDI	20.258	13.4	28.5	39.826	0.41	33.8	1.25	111.847	2.41496			cofactor required	20.05	0.68648	13.9627	7.35	38.8
EXDO	KR107282	https://www.ncbi.nlm.nih.gov/nuccore/?term=KR107282	Naive (pCC1FOS fosmid metagenomic library with catechol and 2,3-dihydroxybiphenyl)	Reported for first time in this study	Extradiol dioxygenase (EXDO)	Milazo harbor	MVKVIELGYMGFNVTDMDAWREYATKCVGLEIEEGDRDDRFYLRMDGQHHRFTVHQSDEDDLAYAGWRVKGFEEFKAMQQHLTANGVDFRVASEEECEERFVLGLLKLEDPSGNPTEIFYSPQMDVMKPFHPGRPMYGKFLTGNQGIGHFIIRSLDDDATYAFYSMLGLEGSVEYKIKLPNGMIAKPVFMHCNDRQHSLAFGLGPMEKRINHLMLEYTELDDLGIAHDTARREGIDVAMQLGKHSNDQAYTFYFATPSGWLLELGHGAREAVREQEHYTGDIFGHKPEATGYGMNVDI	20.258	13.4	28.5	36.915	0.13	28.8	2.25	1002.41	14.7261			cofactor required	20.05	0.68648	13.9627	7.35	38.8
EXDO	KR107283	https://www.ncbi.nlm.nih.gov/nuccore/?term=KR107283	Naive (pCC1FOS fosmid metagenomic library with catechol and 2,3-dihydroxybiphenyl)	Reported for first time in this study	Extradiol dioxygenase (EXDO)	Milazo harbor	MNLDQLTPSSLGYFVFKSDKLAEWNTFLKDLVGLQLSDKSSDDQLAFRMDKQEQRIIIEKGTANDLSAVGWEYDNDQSLNEIVLHIKGKGVEIVKADQKFCESRGIKKAYICTDPDGVDHELYYGASIIPMNDSFKSDVLVGQFLADRFGAGHYVANAENVEMSLNFYRNVLCIRLSDYITGEVFPGGPVLEATFLHTKTGRHHSVACASIPIPKKLHHFMIEYENMNDVGLAFDRFKKADTPFFMELGHHPNDQMFSFYVQTPDGFGLEIGWGGIIIEEDNWEVKTYSQLSDWGHVEPRSNDN	20.258	13.4	28.5	36.559	0.6	30.4	1.05	1.24361	0.319968			cofactor required	20.05	0.68648	13.9627	7.35	38.8
EXDO	KR107284	https://www.ncbi.nlm.nih.gov/nuccore/?term=KR107284	Sequence homology (in meta-sequences available at NCBI non-redundant public database with the ID PRJNA222664)	Reported for first time in this study	Extradiol dioxygenase (EXDO)	Ancona harbor	MKKGVMRPGHVQIRVLDMDEALKHYTDLLGLIETDRDDQGRVYLKAWSEVDKFSVVLREADEPGCDFMAFKVLNEEVLVQLEKDLVDYGVEVEQVPAEELKDCGRRVRFTVPSGHAFELFADKLYTGKWGLASVNPEAWPRGLRGMKAVRFDHCLFYGPELAATYDIFVNVLGFDLAEQVLDPEGTRVAQFLTVSMKEHDVAFIHHEEKGKFHHASFYLESWEGVLRAADLISMTDTSIDIGPTRHGLTHGTTIYFFDPSGNRNEVFSGGDYFYPDHKPVTWKAEDLGKAIFYHDRVLNERFLTVLT	18.4614	10.4	28.1	29.507	0.147261	27.03	0.1	1.12027	0.286522			cofactor required	18.3	0.625597	15.87	7.85	38.7
EXDO	KR107285	https://www.ncbi.nlm.nih.gov/nuccore/?term=KR107285	Sequence homology (in meta-sequences available at NCBI non-redundant public database with the ID PRJNA222666)	Reported for first time in this study	Extradiol dioxygenase (EXDO)	El-Max	MKKGVMRPGHIQLRVLDMDEALKHYVDLMGMIEVDRDTQGRVYLKGWTEVDKFSLVLREADQPGMDFVGFKCLDEATIDRLSAELQAAGVATEEIAAGDLKDCGRRIAFTVPTGHRFELFATKEQTGKWGVGNRNPEAWPRDLKGMKATRFDHCLLYGPDVPATVKLLTDVLGMDLAEQVVDPEGKQLAGFMTASMKAHDVAFIEHPEPAKLHHASFFLETWNDVLKAADLISMTDTSIDIGPTRHGLTHGQTIYFFDPSGNRNEVFAGGDYHYPDHEPVTWDAEQLGKAIFYHDRQLNERFLTVLT	21.1942	16.6	28.2	50.25	0.0754005	43.44	1.58	749.685	1.46077			cofactor required	22.15	0.718204	12.9099	7.59	38.5
Ester-Hydrolase	KY483643	https://www.ncbi.nlm.nih.gov/nuccore/?term=KY483643	Naive (pCC1FOS fosmid metagenomic library)	EH2(71)	FIV	Milazo harbor	MGLQKLIVRTLMKLPESWILKLAGGTPVEIDGRTMDPRIQLLAAQGAKAPSMTSMSIEDARKSADEGLALLDAKPRRTVSILSRTIPGPAGDLHVRIYTPAGATGPLPGIVYYHMGGCVIGNLETCNTFCSILADDCRAIVVSVDYRLAPEHKFPAAMDDAVASFDWVSENAAALGIDPTRLGVGGDSAGGWLSAVVCQTRKAEGKTQPKAQLLIYPATDLDAKEGSMQSCAEIYPLTAEIMDWFMQQFLNSPEDAKDLKASPAHSEDLSGLAPALIMTAGFDVLRDQGEAYGNRLRDAGVPVTYRCYDSLSHAYTAFSGAVPAARQACEEIARDMARALG	20.258	13.4	28.5	47.45	0.41	38.52	1.49	86.3181	2.33962	345.456	0.721586		20.05	0.68648	13.9627	7.35	38.8
Ester-Hydrolase	KY483645	https://www.ncbi.nlm.nih.gov/nuccore/?term=KY483645	Naive (pCC1FOS fosmid metagenomic library)	EH3(69)	FIV	Milazo harbor	MPDTTSLNIADDVRMDPRLKAMLAAFPMMEQQTFQTREEQVANANTPEATAAREQLKMMMDMMDSEEFAPSDNLDISTREFTSSPDGNAIKIQFIRPKGKQKVPCVYYIHGGGMMIMSAFYGNYRAWGKMIANNGVAVAMVDFRNCLSPSSAPEVAPFPAGLNDCVSGLKWVSENADELSIDKNKIIIAGESGGGNLTLATGLKLKQDGNIDLVKGLYALCPYIAGKWPQDRFPSSSENNGIMIELHNNQGALAYGIEQLEAENPLAWPSFASAEDMQGLPPTVINVNECDPLRDEGIDFYRRLMAAGVPARCRQVMGTCHAGDMFVAVIPDVSADTAADIARTAKGG	20.258	13.4	28.5	45.9	0.43	46.7	1.5	2624.8	45.7685	347.38	1.51983		20.05	0.68648	13.9627	7.35	38.8
Ester-Hydrolase	KY483648	https://www.ncbi.nlm.nih.gov/nuccore/?term=KY483648	Naive (pCC1FOS fosmid metagenomic library)	EH9(61)	FIV	Milazo harbor	MEKKMALDKQAAEILKRAEESDTPGLGEGSPAEGREVFAGTTALLGLPTPEGQRISEVQIPGPSGDIRTRIIHPLEGLADNLPILIYYHGGGWVIGSPETHEGETCFYANEANCVVLVPDYRLAPEDPFPAAPDDCYAVLEWANANAETFGGDASRIAVAGDSAGGNLSAVVSQMAHANNGPDIALQLLIYPATRMGATTESYREFNDGYFLTGKAMDWFFNHYLKRPEDWDALKASPLLAPDLSGLPPAYIMTAGFDPLRDEGKAYAERLQQAGVPVDYVCYEEQIHGFVSMAGALDQGKQFLREAAAVLRRAFTS	20.258	13.4	28.5	36.1	0.21	25.53	1.97	2041.3	21.7964	349.352	0.982769		20.05	0.68648	13.9627	7.35	38.8
Ester-Hydrolase	MP_14267	https://www.ncbi.nlm.nih.gov/bioproject/?term=PRJNA222661	Sequence homology (in meta-sequences available at NCBI non-redundant public database with the ID PRJNA222661)	Reported for first time in this study	FV	Mar Chica lagoon	MVKFLYIEAGNTKFWLKVKGKGEPILLLHGFTGTHRTWSEIEGRLENYQLIMVDLPGHGNTVSLSSFNMESVCKDLQILISKLEIEKIHLIGYSMGGRTALSFAMFFPETVKSLILESASPGLASEKAREERIAQDTKLANRIANEGIQSFVDFWENIPLFSSQKKLPLEKQNEIRNERLSQREEGLIASLHGMGTGSQPSWWENFHQLEVPTLIVAGSLDHKFCEIGKKMRHSLPNAYYHEISGVGHAIHVEKPRIFG	22.5463	13.8	25.4	28.278	1.44266	42.16	0.75	458.214	28.3803	347.29	0.55		19.6	0.764023	11.9339	8.62	39.5
Ester-Hydrolase	MP_16774	https://www.ncbi.nlm.nih.gov/bioproject/?term=PRJNA222661	Sequence homology (in meta-sequences available at NCBI non-redundant public database with the ID PRJNA222661)	Reported for first time in this study	FV	Mar Chica lagoon	MKDHLKQEGKFTYLEKGEGTPIVILHGLMGGLSNFDGVIDYFPEKGYKVLIPELPLYSMSLLKTSVGTFARYLKEFVDFKGYENVILLGNSLGGHIALLATKMFPEIVQALVITGSSGLYENAMGESYPRRGDYEFIKKKAEAVFYDPEVATKEIVDEVYETVSDRNKLVKTLAIAKSAIRHNMAKDLPKMKTPTCIIWGKNDNVTPPEVAEDFKRLLPDADLYWIDKCGHAAMMEHPEEFNQLLHEWFKERDF	22.5463	13.8	25.4	28.955	0.408501	43.34	0.1	978.861	75.4005	343.098	0.8		19.6	0.764023	11.9339	8.62	39.5
Ester-Hydrolase	MP_17649	https://www.ncbi.nlm.nih.gov/bioproject/?term=PRJNA222661	Sequence homology (in meta-sequences available at NCBI non-redundant public database with the ID PRJNA222661)	Reported for first time in this study	FV	Mar Chica lagoon	MKIAFQNKDIHYTCEGAGETVVLLHGFLESKEIWTDFIPEFLKYGRVITIDLPGHGESEVIEEVHSMELMADAVYAVLQEENVQQTNFIGHSMGGYVALAFLEKHPSMVNELMLLNSTPQEDSEEKRNNRERAIEVVKKNKKAYISMAISNLLTPENDKKFVKEVNEIKERAYKFPAEGIIAALKGMKIRTNKEDLLTEFHGIKVIVTGENDPLIELKTIKSIADKCKCRFFTLPGGHLSYLESRKNFINLCISSKK	22.5463	13.8	25.4	34.036	1.07118	37.36	0.1	701.152	6.07343	340.352	0.58		19.6	0.764023	11.9339	8.62	39.5
Ester-Hydrolase	MP_1785	https://www.ncbi.nlm.nih.gov/bioproject/?term=PRJNA222661	Sequence homology (in meta-sequences available at NCBI non-redundant public database with the ID PRJNA222661)	Reported for first time in this study	FV	Mar Chica lagoon	MKLHSTILGEGKPMLILHGFLGMSDNWKTLGRQFSEEGYQVHLIDQRNHGRSPHSDEFNYLLMARDVKEYCDSHQLQDCVLLGHSMGGKVAMLAASLFPHIIEKLIVVDIAPKYYAPHHQQILEGLQAVNEAHLSSRGEAEDLLAKYVQEEGVKLFLLKNLYWKSKGELALRMNLEALVKNIEEVGQALPDDATYSKPTLFIKGERSNYITAEDEKAIEKHFPEAEIVSIPKAGHWVHAEDKKAFFTAVMHFL	22.5463	13.8	25.4	33.092	0.0802	36.85	0.1	10.3768	2.26073	343.87	0.86		19.6	0.764023	11.9339	8.62	39.5
Ester-Hydrolase	MP_19461	https://www.ncbi.nlm.nih.gov/bioproject/?term=PRJNA222661	Sequence homology (in meta-sequences available at NCBI non-redundant public database with the ID PRJNA222661)	Reported for first time in this study	FV	Mar Chica lagoon	MGSIIYNGAKIHFEKNGMGKKVPLVLLHGFLEDSEIWESIVKDLQKERQVICIDLPGHGKSEGISEIHSMELMADVVREVLRSLGIPEISIAGHSMGGYVSLEFLKNFPMMVKSVMLINSTPVEDSVEKRKIRERSVKVVGENKKAYVKMAISNLYSESSKEKFAEEIENLISRATEMKVKNIQAALKGMKIRTNYLEVLESFKGQKIIAASEEDPVLEISELENVSNETGSSFHKLKNGHNSYMEDISNLVQTMHFID	22.5463	13.8	25.4	34.56	1.25029	30.52	0.1	33.0091	5.39749	336.482	0.82		19.6	0.764023	11.9339	8.62	39.5
Ester-Hydrolase	MP_19950	https://www.ncbi.nlm.nih.gov/bioproject/?term=PRJNA222661	Sequence homology (in meta-sequences available at NCBI non-redundant public database with the ID PRJNA222661)	Reported for first time in this study	FX	Mar Chica lagoon	MTKETKDKLPVQQLLVPDYILKLSKFLTKVSPFLASRFAARLFLSPFRYKLPEREREMFERSEIIREKVPSINREIVTYKYGTSDKKVLLVHGWSGRGTQLSKIAQDLRENGYSTISFDAPAHGEAPGKISMMPFFIKAIHYLDEKYGPFEAVIGHSLGGMSSLRAIKDGLKTRKLIIIGTANSVTKITRDFADNMNMSQEVAKRMKQYLDSKFGQDMDDYSGAVSARKVMVPTLIIHDEQDVDVSVKDAHEIHESLKNSELFITRGLGHRRILGDPQVINKITTFITAQSL	22.5463	13.8	25.4	38.163	0.483499	33.24	0.99	106.002	0.57047	337.514	0.64		19.6	0.764023	11.9339	8.62	39.5
Ester-Hydrolase	MP_21559	https://www.ncbi.nlm.nih.gov/bioproject/?term=PRJNA222661	Sequence homology (in meta-sequences available at NCBI non-redundant public database with the ID PRJNA222661)	Reported for first time in this study	FIV	Mar Chica lagoon	MKTKLSFIFIFFISFIGISQDAEYILEDNIPYYSANTDEYQQQMSAVDIYYPKTEENVPVIIWFHGGGLTSGSKQIPQALKNKGLCVVGVGYRLSPKVKAETSVKDAAAAVAWVYRNIEKYNGDPDKIFVSGHSAGGYLALMTVMNKALLAEHDLDPDIFAGLIPFSGHTITHLTIRKENGIPEKQPVIDEWAPLYYVRKDTPPILLITGDREKEMLGRYEENAYFYRMMKVAGQDDISLLELDGYGHLMSYPGFPLLVDFVKERTKN	22.5463	13.8	25.4	34.524	0.1338	36.02	0.1	13445.3	3.03213	352.936	0.28		19.6	0.764023	11.9339	8.62	39.5
Ester-Hydrolase	MP_23005	https://www.ncbi.nlm.nih.gov/bioproject/?term=PRJNA222661	Sequence homology (in meta-sequences available at NCBI non-redundant public database with the ID PRJNA222661)	Reported for first time in this study	FV	Mar Chica lagoon	MKKFILSAIILLIGFSAKSEEVKVTTSDGVNLYVKVEGKGTPLLYIHGGPGAGSLWFEEFFGEFMEEHFTVVYLDQRGVGRSGSAKDGNYSMDRVVQDFEEIREQLGFDSWLTLGHSFGGVLQMGYAERFPKAQKGMLMINCTLDISQTCCESWFPKAAEFLGEEYTSCETDSIPIVERMGYFGNKLREKKLFWKMAYKDQSNEAIMNRSFDAISNFNFEFSNAAMNNPEFWVNFKPLTSKMEMPVLFFYGSRDWMIGPEHYKGVNFPQLMLWESEVGHVPFLEAKEDLQNAILAYSEKYNF	22.5463	13.8	25.4	31.622	0.33	37.1	0.1	274.525	18.4785	347.936	0.57		19.6	0.764023	11.9339	8.62	39.5
Ester-Hydrolase	MP_39105	https://www.ncbi.nlm.nih.gov/bioproject/?term=PRJNA222661	Sequence homology (in meta-sequences available at NCBI non-redundant public database with the ID PRJNA222661)	Reported for first time in this study	FX	Mar Chica lagoon	MTQQKKDKTPVQRLLVPGYILATGKILTAVSPFLASRFAAKLFLTPFKYKLPKREMKMDRESEQHSLILPHYQREIIIYEYGTAPKKILLVHGWSGRGTQLAVMAEALLKAGFSVVSFDAPAHGKAPGKMSMMPHFIEAIEVIEKKFGPFEALIGHSLGGMSSLKAVSNGLPVKKLVIIGTANSVTHITREFARNMKMNNKVAAKMKSYFDHKYEVDMDTLSGAVSAEGVKIPTLVVHDENDVDVHISSAHEIHEKLKNSELYITSGLGHRRILGNSEVINKIIQFLS	22.5463	13.8	25.4	39.646	0.457685	30.5	0.27	11.2416	0.437323	337.1	0.79		19.6	0.764023	11.9339	8.62	39.5
Ester-Hydrolase	MP_6661	https://www.ncbi.nlm.nih.gov/bioproject/?term=PRJNA222661	Sequence homology (in meta-sequences available at NCBI non-redundant public database with the ID PRJNA222661)	Reported for first time in this study	FV	Mar Chica lagoon	MKNNLREEGKFSYVEEGEGTPIIILHGLMGGLSNFEGVLDFFPKKGYKVIILKLPLYELSLLKTSVANFAKYLKEFIDHKAFKQVILLGNSLGGHIALLGTKMFPEYVKALVITGSSGLYESAMGESYPKRGDYEYIRKKAENVFYDPKVATKEIVDDVFETVNDRNKLIKTLAIAKSAIRHNMSKDLPKMMTPTCIIWGRNDNVTPPEVAEDFYRLLPDADLFWIEKCGHAAMMEHPNAFNEILFKWLSDRNF	22.5463	13.8	25.4	34.762	0.847851	40.31	1.02	11.1166	2.50642	347.538	1.04		19.6	0.764023	11.9339	8.62	39.5
Ester-Hydrolase	MSS_20575	https://www.ncbi.nlm.nih.gov/bioproject/?term=PRJNA222667	Sequence homology (in meta-sequences available at NCBI non-redundant public database with the ID PRJNA222667)	Reported for first time in this study	FV	Gulf of Aqaba	MLDTEVQNLTITAADHQTNVHRAGSGAPVALLHGSGAGVSAWANWRKVIGPLSENFDIIAPDIAGFGVTELKADTKYNIMLWVEHFVAILDALEIEKISVVGNSFGGALGLMTAINHPERIDRLVLLGTPCGRFPQTAGLKAQGDFDGTMDSMRHAISFFPYDDSIITEDLIQARFEAATRDGALEAFRKLMPKPEGENPEVRGIPEKMLRTVKHKTLILHGREDRVVPYERALDMHQWLENSDLHSFGKCGHWVQIEREAEFL	24.3647	19.7	29.8	73.242	0.0758153	53.6	0.1	301.381	17.1592	347.19	0.49		24.75	0.825644	7.70578	8.3	38.9
Ester-Hydrolase	MSS_23644	https://www.ncbi.nlm.nih.gov/bioproject/?term=PRJNA222667	Sequence homology (in meta-sequences available at NCBI non-redundant public database with the ID PRJNA222667)	Reported for first time in this study	FIV	Gulf of Aqaba	MKDSVNHIKQKTGANNCKNFDHNSFGKHPRRLRVVGAAALALGSIALATQSAQALSPLGFVNGITSSGGVGVSKDILYGDEPLQDLDIYYPKPLAQAMKAQSAINNDYPMVVFVHGGSWESGNKDQYAFVGQSLAQAGYVTAVINYRKVPEHIYPDYVNDTAQAIAWSIENAASLHSDPSRVAVMGHSAGAFNAVAAVANEDFLAPYGIKPTDVATVIGIAGPYSYDFRKFNSASAFPSDATPDQVMPDRQIKGAQPPYLLLTAEKDKVVHPTNALKMTQALKEAGVTVQTGEIEGAGHATIIGAMAPPLRWVNDVRAQVVTYLDTMLK	24.3647	19.7	29.8	65.568	0.171256	61.5	0.1	16.0271	1.16014	365.99	0.27		24.75	0.825644	7.70578	8.3	38.9
Ester-Hydrolase	MSS_23984	https://www.ncbi.nlm.nih.gov/bioproject/?term=PRJNA222667	Sequence homology (in meta-sequences available at NCBI non-redundant public database with the ID PRJNA222667)	Reported for first time in this study	FIV	Gulf of Aqaba	MDWDDAYSNHTHIPDADSYPPRWAAKAQALRDMLSIEGRAEQGVSYGDTTRQAYDLFLPEADTKELVIFVHGGYWRRFGREDWSHLAQGALDRGCAVAMPSYDLCPTVHVADITRQISVAIAAIADRIPAIPIRLMGHSAGGHLVSRMMAPGVLPDAVMARIRIVMPISPVSDLRPLLLTQMNADFRLSEKEAHDESPIFQAKPDIPVTVWVGADERPVFLDQARWLAEAWGAAHIIDSGKHHFDVVDGLEQADSPITEALFSD	24.3647	19.7	29.8	67.767	0.226202	64.2	0.6	5694.32	7.35278	356.14	0.2		24.75	0.825644	7.70578	8.3	38.9
Ester-Hydrolase	MSS02346	https://www.ncbi.nlm.nih.gov/bioproject/?term=PRJNA222667	Sequence homology (in meta-sequences available at NCBI non-redundant public database with the ID PRJNA222667)	Reported for first time in this study	FV	Gulf of Aqaba	MPRYPFGMLNTVVHGTPTDKPPLLIVHGLYGSARNWGVIAKRLSDERQVIAVDQRNHGNSFRADQHSYHDMAGDLAEVIDAHGGQMDVMGHSMGGKASMVLALTHPEKVGRLVVADIAPVAYSHDQTRYINAMKSIDLDKVARRSDAVEQLAKLVPEKTLQSFFTQSLDVANKRWLLNLDVLGAEMPKIIGWPGTTGEFPRPTLFLTGSESDYVLPEHRAHIRELF	24.3647	19.7	29.8	66.635	0.241496	57.9	0.1	87.5245	5.00036	347.06	0.81		24.75	0.825644	7.70578	8.3	38.9
Ester-Hydrolase	MSS04763	https://www.ncbi.nlm.nih.gov/bioproject/?term=PRJNA222667	Sequence homology (in meta-sequences available at NCBI non-redundant public database with the ID PRJNA222667)	Reported for first time in this study	FIV	Gulf of Aqaba	MRDIMSNSTVSSINTLLNKTLMALHLASNGEMVGEVKDNGVQKKRLSVKEKMLSYNPMAHCQPHTLHYAMKGLGYLPTPVLEGLIGYLKGPHSKQYQHANAHLRLILAVNSHLKTPLELTPMHELRERFAADAVAMQAPSVWHQAGGSMLSNIKPFIKKGETPVNWEDKTIANADDGDMTIRCYQAGTKSIGAKKRRAHNPDQTAMLFFHGGGFCIGNVDTHHEFCHAVCEQTGWPVVSVDYRLAPECPAPAALKDCITAYAWLAEHCHTLGALPSRIVLAGDSAGGGLSTLIAQQLTAPNENAWLDLGADGQKMFDLLKKLPAPLAQMPLYPVTDIETDYPSWELYGEGLLLDHADVAVFDAACLENSPLPRIHILNSPMLGDNSKVCPTYIVAAELD…	24.3647	19.7	29.8	70.449	0.286522	58.7	0.1	1316.95	18.9847			model quality not sufficient	24.75	0.825644	7.70578	8.3	38.9
Ester-Hydrolase	MSS05141	https://www.ncbi.nlm.nih.gov/bioproject/?term=PRJNA222667	Sequence homology (in meta-sequences available at NCBI non-redundant public database with the ID PRJNA222667)	Reported for first time in this study	FV	Gulf of Aqaba	MIIALLIIICIFVALIWFTAKMDSNIEASFTPSGKLTPVDGGIIHWQKQGNGPALVLIHGLLGNSNNFSELAKTLASRYTVYTVDRPGSGFSSRYKSTSASFEQQSKMILEWMQKEGIGSASIAGHSMGGGIALRMAIDAPDKIKSVSLLCPLTTPLKGGAGPLSVLYIPNEWVRSSVAKTIASPLRAKLGRKQVAQIFHPEPVPPSFSTEGGGLLALHSRSFYEGSRDTVSAQGSLHRQQTRYEEIQCPVGVLYGEKDTILRPDEHITAVTKAIGSAVHKIISGAGHMIPVTQVQACADFIISIDESA	24.3647	19.7	29.8	73.705	0.363285	55.1	0.1	15.3545	0.117817			model quality not sufficient	24.75	0.825644	7.70578	8.3	38.9
Ester-Hydrolase	MSS05906	https://www.ncbi.nlm.nih.gov/bioproject/?term=PRJNA222667	Sequence homology (in meta-sequences available at NCBI non-redundant public database with the ID PRJNA222667)	Reported for first time in this study	FIV	Gulf of Aqaba	MKKLASLLPATDYQQHALHYVLKGLGYLPDTMLEALVSYLEGPTAEQYPNANAHLRLIIAVNGKLKTPLQLSKMQELRKRFAADAVAMQDPKVWQQASSNKLATLKLINKSSEAAVNWQDKTIANADEGDMTIRCYQAGVHAKTNHNPDETVMLFFHGGGFCIGDIDTHHEFCHRVCAQTGWAVVSVDYRLAPEHAAPAALEDAIKAYAWLADNSRSLGASPSRIVLAGDSAGGGLSTLLAQQLTHPTKAAWSDLGVAGQQMYKLLQTLPAPLAQMPLYPVTDIETDYPSWELYGEGLLLDHADVAVFDAAFMQNCPLPREHVLISPMIGDNSKVCPTYIVASELDVLRDEAFAYADQLKAADIAVETYTVLGAPHGFMHLMSVHDGLEQETRYIINDF…	24.3647	19.7	29.8	65.362	0.407163	64.6	0.1	3730.42	33.2622	365.92	0.76		24.75	0.825644	7.70578	8.3	38.9
Ester-Hydrolase	MSS07597	https://www.ncbi.nlm.nih.gov/bioproject/?term=PRJNA222667	Sequence homology (in meta-sequences available at NCBI non-redundant public database with the ID PRJNA222667)	Reported for first time in this study	FIV	Gulf of Aqaba	MKQPADTPQSASDPSKPSRQFKLVKMGVTAVTLFGGVMLATQQAQALSALAIVNGLTASGGVTVSKDILYGDESAQDLDVYYPKPLAQAMRAQQEIAQTYPMVVFVHGGSWESGSKEEYAFVGQSLAQAGYVTAVINYRKAPKHVYPDFVEDTAQAVAWSYNNAASLHADPQRLAVIGHSAGAFNVVAAMSNEDFLAPYGVSPDDIAAVIGIAGPYSYDFRKYGGSSAFANDATPDEVMPDRQLKGPQPPYLLLTAENDETVHDTNTVKMTQALKDYGAAVENGVIKGASHATSIGAMAPPLRWVNDVRAQVLGYLDKQLN	24.3647	19.7	29.8	63.066	0.411537	55.6	0.1	110.354	5.40039	366.5	0.35		24.75	0.825644	7.70578	8.3	38.9
Ester-Hydrolase	MSS07798	https://www.ncbi.nlm.nih.gov/bioproject/?term=PRJNA222667	Sequence homology (in meta-sequences available at NCBI non-redundant public database with the ID PRJNA222667)	Reported for first time in this study	FV	Gulf of Aqaba	MEAFTNSINLDGKKARYYHLSQLNQSVQTDNHRRTPAHFYGGNSFTVGTYTPLLNELATEFDISSLALRGYWYDKPHSRRLTREQDADLLIEFLEKTQDKPVVGIGHSQGATATAMAAAKRPELFSQLYLIEPVTFTKNQAILYNLLPRSILLSREPFKSTVNRQSTWPSVDAYYDNLRAQCAYRRISDEHLQIFAEQSLSKNPNGSYSLMFAPEQELANYFGAPHIDAALKKLRCPYTLITGKPTLFINDKVRQQWQKFVPDSSIISLLDYGHLLPMEAPKLCAQIIQEHYQRSK	24.3647	19.7	29.8	63.027	0.631997	59	0.78	17.0152	0.612412	356.19	0.54		24.75	0.825644	7.70578	8.3	38.9
Ester-Hydrolase	NEAIFBCB_100972	https://www.ncbi.nlm.nih.gov/bioproject/?term=PRJNA84777	Sequence homology (in meta-sequences available at NCBI non-redundant public database with the ID PRJNA84777)	Reported for first time in this study	FIV (NihH-like)	Irish Sea - Menai Strait	MAHHHHHHVGTGSNDDDDKSPDPMTYDAPGLDPDLATILRSIAESGDPPLCSLPAVEARAQYKTNAKVLDVPFTPMDMVTDRAIGTESSYVQVRLYVPAQTGTADPLMVFFHGGGWTIGDLDTHDRFCRAAAARARCRVLAVDYRMGPEHPFPAAVDDAMRAYRAVIDDPAAFGADPARIAVGGDSAGGNLSAVVSHLARRDDMAVPCFQLLIYPSVDLRGDYASRRALGEDYLLTEDAMQWFTDNYLSDRGLLTDPRVSPLLFNDFTGQPPAFIQTAGFDPLKDEGLAYADKLGAAGVAVEHRHYSGLIHGYIHLSGGLSAARTAVDDAIGALRTAFHGAA	20	10.6	14.3	43.8577	0.4982	39	0.91	44969.1	36.2728			model quality not sufficient	19.35	0.677736	14.4441	7.76	31.9
Ester-Hydrolase	NEAIFBCB_14633	https://www.ncbi.nlm.nih.gov/bioproject/?term=PRJNA84777	Sequence homology (in meta-sequences available at NCBI non-redundant public database with the ID PRJNA84777)	Reported for first time in this study	FIV (NihH-like)	Irish Sea - Menai Strait	MAHHHHHHVGTGSNDDDDKSPDPMQRPAPDIGNLRAERDIVFGRGGDIDLTLDVYHPPEGAASKRTAIVHLFGGGFFVGNKGAGYIINDAKALGQRGYTSISANYRLQSEGLWPAQIHDTKAAIRWTRANAGRLGIDADKIVVAGYSAGGMLALMAAGTNGMAEFEGEGGNAGVSSDVQACIGVYPLASARTARGLFPADLSDAARAQAAAAASPTTYIGENFAPTIFIHGTADNTVPASSSIDFFNQLHELGVPSALTLIQGADHAFDNGAMDAIEVMAQSIDLFLDRLLVDPQPYPSFGPGPRG	20	10.6	14.3	24.39	0.1311	27.49	1.67	240.725	4.83499			model quality not sufficient	19.35	0.677736	14.4441	7.76	31.9
Ester-Hydrolase	NEAIFBCB_16077	https://www.ncbi.nlm.nih.gov/bioproject/?term=PRJNA84777	Sequence homology (in meta-sequences available at NCBI non-redundant public database with the ID PRJNA84777)	Reported for first time in this study	FIV (NihH-like)	Irish Sea - Menai Strait	MAHHHHHHVGTGSNDDDDKSPDPMALDPQAKALLEQFEAAGAQPFETMTPAQARVAVQGFKMLGGRPEHVRRVDHEYVPGPTADLPVRIYWPAMRARRPSPALIYFHGSGFVLANIGICDSFCRALANRTRCAVIAVNYQKAPEHKFPIPFDDCYAATQWVFMMANEFGLDKRRIGVIGDSAGGNLAAAVTLRARDEGGPELAYQVLVYPSVQYGWDTASCLEYAEGYSLQRASVEYFWNHYVNDPSDGQNPYCSPLLAEDHSNLPPAFIAIAECDPIADDGRHYAAKLEVARVPVTFQEYEGMIHGFMWMGGALHKTRILLDDIGREVRRAIA	20	10.6	14.3	52.77	0.1234	41.2	2.41	1804.4	129.499			model quality not sufficient	19.35	0.677736	14.4441	7.76	31.9
Ester-Hydrolase	NEAIFBCB_56221	https://www.ncbi.nlm.nih.gov/bioproject/?term=PRJNA84777	Sequence homology (in meta-sequences available at NCBI non-redundant public database with the ID PRJNA84777)	Reported for first time in this study	FVII	Irish Sea - Menai Strait	MAHHHHHHVGTGSNDDDDKSPDPMKNKQNNTGALSGLSYDGGRVGVLLIHSLGGAPMELKYVAQELARSGYTVRCPILPGMSHGTDVLGLSSWRDWYEAAEAEFDRLKEECDIVLVGGLSAGSVISLRLAAERGDQVDGLLIFAPTLWPNGWAIPKSFNFFALVFQRWFARLFRFRQRAPFGIKDERLRNFMVEAARNDDRSIEDYYSRSGAMVLQFKSLVSNVKRMFGRVTQPTLIIHPREDDQSHLSNAMKIQARIKGPVETIILDDCYHMITLDKQRDIVLERTIDFTTRLVARIEKVRTPAAPRVVRQPVAVVSSVAAE	20	10.6	14.3	38.44	0.9856	29.9	1.02	501.039	1.95131			model quality not sufficient	19.35	0.677736	14.4441	7.76	31.9
Ester-Hydrolase	NEAIFBCB_72253	https://www.ncbi.nlm.nih.gov/bioproject/?term=PRJNA84777	Sequence homology (in meta-sequences available at NCBI non-redundant public database with the ID PRJNA84777)	Reported for first time in this study	FIV (NihH-like)	Irish Sea - Menai Strait	MAHHHHHHVGTGSNDDDDKSPDPMNVDAFIQRFSTGLKVMEELPLPQARRAYDKLCRTFAPPDPAGMRIDNSICDGVSVRRFIPQRRTPGCVLFIHGGGFTIGSAESHHGPAASLAHLLEREVVSVNYRLAPEVAYSAMLADCQAVLKTVHPVALVGDSAGGRLAIDLAHQLNEAPPLGLIYPPVGELSPECLGEDAPLLSRSDVLSIREQCPEIIATQRDRSPPASSIEVLTVEHDPLTRPVEMAVALWQEAGASIGYRCAPHMVHGALHAQAQLADMSAAWQDFCHTLKRRLNQ	20	10.6	14.3	54.3869	0.1746	41.78	0.88	424.573	1.33792			model quality not sufficient	19.35	0.677736	14.4441	7.76	31.9
Ester-Hydrolase	TST1_193	https://www.ncbi.nlm.nih.gov/bioproject/?term=PRJNA222660	Sequence homology (in meta-sequences available at NCBI non-redundant public database with the ID PRJNA222660)	Reported for first time in this study	FIV	Bizerte lagoon	MKDKPDPPIVIDPSGPVGACIIWLHGLGADGHDFEPIVPELRLPETLGVRFVFPHAPYRPVTVNGGYVMRAWYDIASADLASNPDFDGISASQGYLEELIEQQLEQGVARDRLILAGFSQGGVIALQTALGMDAKPAGVLALSTYLAEPSGEGRGLHVFQAHGSQDNVVPPAAARRARDALESLGAEVAWHEYPMPHSLHPAEVDDISRWLRQRLAA	20.1133	13.2	26.7	39.83	0.133792	39.58	0.77	508.775	2.84099	343.23	0.89		20.1133	0.681577	13.3822	7.76	31.9
Ester-Hydrolase	TST1_680	https://www.ncbi.nlm.nih.gov/bioproject/?term=PRJNA222660	Sequence homology (in meta-sequences available at NCBI non-redundant public database with the ID PRJNA222660)	Reported for first time in this study	FIV	Bizerte lagoon	MTTRRLFGFGNTTGPGITIWLPLVLLLGLTGCQPTFVLNQLTPRDDFVVQRDLAYGPDPRHRLDLYLPSMRPTNKAVVVFIHGGSWDSGDKDQYLFVGHAFSSLGYITAIPNYRLYPQVQFPDFIDDVALAVASLDRVLRARACAGKLEVILAGHSAGAHTAALLATDEKYLARNEANVELRAFIGLAGPYDLPLNDPGVTGKFDNLTHDLEANPLALASDATPQTLLIHGRADRTVGLHHTQRLKARLDQLGVPTTVRIYAGTNHTRVVGSLASSLRFLNPALDDIEHFLHEAELDRACHSGGHDEA	20.1133	13.2	26.7	33.535	0.128066	40.36	0.45	7.27658	0.135721			model quality not sufficient	20.1133	0.681577	13.3822	7.76	31.9
Ester-Hydrolase	TST1_7158	https://www.ncbi.nlm.nih.gov/bioproject/?term=PRJNA222660	Sequence homology (in meta-sequences available at NCBI non-redundant public database with the ID PRJNA222660)	Reported for first time in this study	FV	Bizerte lagoon	MNNYENYGQNDNQGGYVSVNGVKLYYEVYGNGTPLLLIHGTGQSISAFRFQIPFFESGYKVIAMDCRGRGRSTDTDEELTYELQALDVVKLMEALKIPSAHIVGWSDGGIIGIIMAIKYPEKVKKLVAMGSNIHPEGLFPERLAAHKAEYERLKAKNEPADKTILKLYKLLAYHPQLRFDDLNVIKAPSLIMAGDHDVIQDTHTVKMFQSIPNAHLAILPGQTHGMPIANPDLFNWFVENFLASDFVKPERY	20.1133	13.2	26.7	29.708	0.115578	39.82	0.46	2990.96	102.227			model quality not sufficient	20.1133	0.681577	13.3822	7.76	31.9
Ester-Hydrolase	TST1_9143	https://www.ncbi.nlm.nih.gov/bioproject/?term=PRJNA222660	Sequence homology (in meta-sequences available at NCBI non-redundant public database with the ID PRJNA222660)	Reported for first time in this study	FV	Bizerte lagoon	MVSGCSHVQWQPAGAPIGAPALNEDHVLTADGYRLPLPRWLPPGEIKAVVLGLHGFNDYGNAFRYLQEAVVEAGNVAIYAYDQRGFGATKRPGIWAGRDTLVDDARTVAALLRTRYSHQPLFLIGESMGAAVVLSALAEDDLMPVDGAVLIAPAVWGPDAMPWYQRLGLWLAVRLMPGEYFSSETVRRMGKRPTDDSEVMRELSSDPLVLKGARVDTLHGVSELMQAASRVVSVPVPLQTLYGLNDQIVPSEPVCSWLRRLTQSTAAEMRIVLYPDGYHLLTRYSNRAKVIADIAAWLSSPKALLPSGNEIGLDEARAMGCAD	20.1133	13.2	26.7	30.03	0.103085	37.77	0.97	137.21	25.5854			model quality not sufficient	20.1133	0.681577	13.3822	7.76	31.9
Ester-Hydrolase	WP_011587341.1	https://www.ncbi.nlm.nih.gov/protein/?term=WP_011587341.1	Naive (pCC1FOS fosmid metagenomic library)	EH8(63)	FIV	Bizerte lagoon	MNPAVIERATVRALMSLPGPVLERLAAGLETHSRPHLDSRLRFLLALSGAKPTLDSGTVEQARQIYRSTLALLDMAPVSLPVVVDHQVSMEDGSQILVRRYRPADAPLVSPAIMFFHGGGFTIGGVEEYDRLCRYIAKRTNAVVLSVDYRLAPEHPAPAGMDDALEAWRWLLNNTAQLGLDPNRLAVMGDSAGGCMSAVVSQQAKLAGLALPALQVLIYPTTDAALAHPSVQTLGQGFGLDIPLLTWFRGHFVQDPAVIEDYRVSPLRNPDLTGLPEAIVITATDPLRDEGLEYAQKLREAGNTVTSLDYPELIHGFISMGGVVPAARKAINDICVETKRRL	20.1133	13.2	26.7	38.3134	0.18	19.6	0.98	2511.94	14.14	346.876	0.42341		20.1133	0.681577	13.3822	7.76	31.9
