# Supplementary material for: Enzyme adaptation to habitat thermal legacy shapes the thermal plasticity of marine microbiomes
Source: Nat Commun. 2023 Feb 24;14:1045. doi: 10.1038/s41467-023-36610-0 (PMC9958047; doi:10.1038/s41467-023-36610-0)
Supplement: Supplementary file 6 — Supplementary Data 4 [file 41467_2023_36610_MOESM6_ESM.xlsx]

## Sheet: Data S4
Supplementary Data S4. Characteristics of the 150 ester-hydrolases from the Tara Ocean Sampling Expedition, investigated in this study. Shown are: 1) Enzyme type; 2) the sampling date and time; 3) the environmental feature; 4) the protein ID; 5) INSDC run accession number; 6) INSDC sample accession number; 7-9) coordinates of the sampling site (latitude, loc and longitude); 10-11) biome type; 12)…
Enzyme	Date/Time [yyyy-mm-ddThh:mm]	Environmental Feature	Id	INSDC run accession number(s)	INSDC sample accession number(s)	Link	Latitude [degrees North]	loc	Longitude [degrees East]	Marine pelagic biomes (Longhurst 2007)	Marine pelagic biomes (Longhurst 2007) [MRGID registered at www.marineregions.com]	Mean_Temperature	Denaturing Temperature, Td [deg C]	SD, Td [deg C]	Optimum Temperature, Topt [deg C]	SD, Topt [deg C]	Units/g (glyceryl tripropionate)	SD, Units/g	Tp [K]	SEM	Reasons for excluding in CNA calculations	Ocean and sea regions (IHO General Sea Areas 1953) [MRGID registered at www.marineregions.com]	PANGAEA sample identifier	Sampling depth [m]	Seq	Synthesized sequence once introduced in the expression vector	Size fraction lower threshold [micrometre]	Size fraction upper threshold [micrometre]	Station identifier [TARA_station#]	Family	MAT_BioRacle	Range	MAX	MIN	Range2	MAT_range	Salinity_BioRacle	pH_BioRacle
Esterase	2009-11-18T08:41	(SRF) surface water layer (ENVO:00002042)	TARA_023_SRF_0.221.6_C6968729	ERR315858|ERR315861	ERS477979	https://www.ebi.ac.uk/ena/browser/view/ERS491001	42.2038	TARA_023_SRF_0.22-1.6	17.715	Westerlies Biome	(MEDI) Mediterranean Sea, Black Sea Province [MRGID:21465]	17.6	36.04	0.0616	41.3737	5.72	690	21.3	349.998	0.609684		(MS) Mediterranean Sea [MRGID:1905]	TARA_E500000075	5	MIIKIFLKIFFALPTWILKFLTLQKKIMVNNQILDYQTQIFLGLLSLQNNSFEDPDSHGSVKDLREKVENGRSDLPLNAKPREHIKTIDHYIEKDWGRLMIREYLPEKLQSNTIILYFHGGGYVVSSVNTHDAWVKLLSSHLKARVFSLEYRLAPENKFPLALEDANSAIEWISKENNIPISEISLCGDSAGGHLAASLSTYRSLNNFELPHSQCLIYPMTDPLCNSKSQVEFSKGFFLGQNFMIWFWKQLMASDNNHADPTFNLTIDPDAALPKTLIITVGFDPLCDEGEAYARQINNSGNYVEQIHYPHLVHGFVNLTALNSAKIAALDIIKSYKNFI	MAHHHHHHVGTGSNDDDDKSPDPMIIKIFLKIFFALPTWILKFLTLQKKIMVNNQILDYQTQIFLGLLSLQNNSFEDPDSHGSVKDLREKVENGRSDLPLNAKPREHIKTIDHYIEKDWGRLMIREYLPEKLQSNTIILYFHGGGYVVSSVNTHDAWVKLLSSHLKARVFSLEYRLAPENKFPLALEDANSAIEWISKENNIPISEISLCGDSAGGHLAASLSTYRSLNNFELPHSQCLIYPMTDPLCNSKSQVEFSKGFFLGQNFMIWFWKQLMASDNNHADPTFNLTIDPDAALPKTLIITVGFDPLCDEGEAYARQINNSGNYVEQIHYPHLVHGFVNLTALNSAKIAALDIIKSYKNFI	0.22	1.6	TARA_023	FIV	19.2279	13.4904	25.9452	13.6675	12.2777	0.651571	38.188	NA
Esterase	2009-11-18T13:50	(DCM) deep chlorophyll maximum layer (ENVO:01000326)	TARA_023_DCM_0.221.6_C6112936	ERR315859|ERR315860	ERS477998	https://www.ebi.ac.uk/ena/browser/view/ERS492821	42.1735	TARA_023_DCM_0.22-1.6	17.7252	Westerlies Biome	(MEDI) Mediterranean Sea, Black Sea Province [MRGID:21465]	15.7	36.51	0.0936	40.1375	0.57	794.141	63.5	348.738	0.950623		(MS) Mediterranean Sea [MRGID:1905]	TARA_E500000081	55	MLRCLTFQKSIIINNQILDFQTQVFLALQSLQSNAFDDPNRFNSAQELRNELESGRDGLPLNAKPRSSIQTIDHLIPTEFGELNVREYCPERILIESPILYFHGGGYVLGSINTHDPWLKFFSAEIGAKIFSLEYRLAPENKFPSSVQDSNLALEWLGDKLSLPIKEISLCGDSAGAHLAASLSTYRAVNNLSLPLSQCLIYPMTDPACNSRSQIDFADGFFLSQKAMIWFWEQFIDSQVNLDDPVFNLTINPKARLPKTLIITAGFDPLSDEGEAYARLLNDSENEVQQIHYPHLIHGFVNMTALKAAKEATRDWLKTYKKFLKQ	MAHHHHHHVGTGSNDDDDKSPDPMLRCLTFQKSIIINNQILDFQTQVFLALQSLQSNAFDDPNRFNSAQELRNELESGRDGLPLNAKPRSSIQTIDHLIPTEFGELNVREYCPERILIESPILYFHGGGYVLGSINTHDPWLKFFSAEIGAKIFSLEYRLAPENKFPSSVQDSNLALEWLGDKLSLPIKEISLCGDSAGAHLAASLSTYRAVNNLSLPLSQCLIYPMTDPACNSRSQIDFADGFFLSQKAMIWFWEQFIDSQVNLDDPVFNLTINPKARLPKTLIITAGFDPLSDEGEAYARLLNDSENEVQQIHYPHLIHGFVNMTALKAAKEATRDWLKTYKKFLKQ	0.22	1.6	TARA_023	FIV	19.2279	13.4904	25.9452	13.6675	12.2777	0.651571	38.395	NA
Esterase	2009-12-15T10:41	(SRF) surface water layer (ENVO:00002042)	TARA_030_SRF_0.221.6_C1501149	ERR315862|ERR315863	ERS478017	https://www.ebi.ac.uk/ena/browser/view/ERS491001	33.9179	TARA_030_SRF_0.22-1.6	32.898	Westerlies Biome	(MEDI) Mediterranean Sea, Black Sea Province [MRGID:21465]	20.5	38.15	0.0552	45.0299	1.44	4588.51	20.3	352.208	1.07491		(MS) Mediterranean Sea [MRGID:1905]	TARA_A100001015	5	MIRNFFINILFSLPIWLIEIIYKFKKDIKRGYIFDSQSRMLFSLMPKFELHKVKEEEIPKIRNLIIKKRINLRLSKKTKKKIEIKDHLIDKKNNLKLREYSPYVTDNENVILYFHGGGYVLNSIETHHLTVSYFSEKLRTRIFSLAYSLSPENKFPYATNEALLAINWLNKNGYQMKNINLCGDSAGAHLAASASHSIAKENTENINSQFLIYPMCDPTCNTESSEIFKKDYLLTKDTMKWFWDKLRNDNNDDLKDTFNLLLFKPNKRFPKTIIVTAGFDPLSDEAEKYAFLLHENGCFVKQLHYPSLFHGFASMTRLKSANKAVNDFLSEYKKIL	MAHHHHHHVGTGSNDDDDKSPDPMIRNFFINILFSLPIWLIEIIYKFKKDIKRGYIFDSQSRMLFSLMPKFELHKVKEEEIPKIRNLIIKKRINLRLSKKTKKKIEIKDHLIDKKNNLKLREYSPYVTDNENVILYFHGGGYVLNSIETHHLTVSYFSEKLRTRIFSLAYSLSPENKFPYATNEALLAINWLNKNGYQMKNINLCGDSAGAHLAASASHSIAKENTENINSQFLIYPMCDPTCNTESSEIFKKDYLLTKDTMKWFWDKLRNDNNDDLKDTFNLLLFKPNKRFPKTIIVTAGFDPLSDEAEKYAFLLHENGCFVKQLHYPSLFHGFASMTRLKSANKAVNDFLSEYKKIL	0.22	1.6	TARA_030	FIV	22.5171	12.4352	28.2697	17.3083	10.9614	0.763033	39.425	NA
Esterase	2009-12-15T15:23:37	(DCM) deep chlorophyll maximum layer (ENVO:01000326)	TARA_030_DCM_0.221.6_C1429223	ERR318618|ERR318619|ERR318620|ERR318621	ERS478040	https://www.ebi.ac.uk/ena/browser/view/ERS490928	33.9235	TARA_030_DCM_0.22-1.6	32.8118	Westerlies Biome	(MEDI) Mediterranean Sea, Black Sea Province [MRGID:21465]	19	37.33	0.0512	45.4629	0.36	4843.8	36.2	351.98	0.635586		(MS) Mediterranean Sea [MRGID:1905]	TARA_A100001011	70	MIRNFFINILFSLPIWLIEIIYKFKKDIKRGYIFDSQSRMLFSLMPKFELHKVKEEEIPKIRNLIIKKRINLRLSKKTKKKIEIKDHLIEKKNNLKLREYSPYVTDNENVILYFHGGGYVLNSIETHHLTVSYFSEKLRTRIFSLAYSLSPENKFPYATNEALLAINWLNKNGYQMKNINLCGDSAGAHLAASASHSIAKENTENINSQFLIYPMCDPTCNTESSEIFKKDYLLTKDTMKWFWDKLRNDNNDDLKDTFNLLLFKPNKRFPKTIIVTAGFDPLSDEAEKYAFLLHENGCFVKQLHYPSLFHGFASMTRLKSANKAVNDFLSEYKKIL	MAHHHHHHVGTGSNDDDDKSPDPMIRNFFINILFSLPIWLIEIIYKFKKDIKRGYIFDSQSRMLFSLMPKFELHKVKEEEIPKIRNLIIKKRINLRLSKKTKKKIEIKDHLIEKKNNLKLREYSPYVTDNENVILYFHGGGYVLNSIETHHLTVSYFSEKLRTRIFSLAYSLSPENKFPYATNEALLAINWLNKNGYQMKNINLCGDSAGAHLAASASHSIAKENTENINSQFLIYPMCDPTCNTESSEIFKKDYLLTKDTMKWFWDKLRNDNNDDLKDTFNLLLFKPNKRFPKTIIVTAGFDPLSDEAEKYAFLLHENGCFVKQLHYPSLFHGFASMTRLKSANKAVNDFLSEYKKIL	0.22	1.6	TARA_030	FIV	22.502	12.4311	28.2621	17.2958	10.9662	0.76252	39.256	NA
Esterase	2009-11-02T08:13	(SRF) surface water layer (ENVO:00002042)	TARA_018_SRF_0.221.6_C2190692	ERR598993|ERR599140	ERS488330	https://www.ebi.ac.uk/ena/browser/view/ERS491095	35.759	TARA_018_SRF_0.22-1.6	14.2574	Westerlies Biome	(MEDI) Mediterranean Sea, Black Sea Province [MRGID:21465]	21.4	39.86	0.062	41.39	3.25	3651.99	30.7			model quality not sufficient	(MS) Mediterranean Sea [MRGID:1905]	TARA_A100000164	5	MNLDPQCRAMLSAMEANGSPFDTNNAVDARAVVARTTEPLPDPDPRFADVEDGHFAPETGGISYRYYRPVNVAENEAPCLVYYHGGGMVFGTLDSHDPICRAIALGAECVVISIDYRLAPEHKFPTAVLDSWAAFLEIISRVKEFGIDPKRVAVGGDSAGGNLAAVVSLIARDVVGLRPCFQWLIYPNTDMSHPDSAPAGGSIDQFADGYFLTRDGLVWIQDQYLNSDEERMDWRASPIKAKTLSGVAPALVQTAGFDPLKDEGASYAARLKEAKVKTELINYPGMIHGFIRAIRLIDEAQAAIDDGVTALRDVFGISVERPSIKVGSTNPVEENKNNTLGAEDN	MAHHHHHHVGTGSNDDDDKSPDPMNLDPQCRAMLSAMEANGSPFDTNNAVDARAVVARTTEPLPDPDPRFADVEDGHFAPETGGISYRYYRPVNVAENEAPCLVYYHGGGMVFGTLDSHDPICRAIALGAECVVISIDYRLAPEHKFPTAVLDSWAAFLEIISRVKEFGIDPKRVAVGGDSAGGNLAAVVSLIARDVVGLRPCFQWLIYPNTDMSHPDSAPAGGSIDQFADGYFLTRDGLVWIQDQYLNSDEERMDWRASPIKAKTLSGVAPALVQTAGFDPLKDEGASYAARLKEAKVKTELINYPGMIHGFIRAIRLIDEAQAAIDDGVTALRDVFGISVERPSIKVGSTNPVEENKNNTLGAEDN	0.22	1.6	TARA_018	FIV	20.8556	13.1039	26.9179	15.2894	11.6285	0.70673	37.892	NA
Esterase	2009-11-02T08:13	(SRF) surface water layer (ENVO:00002042)	TARA_018_SRF_0.221.6_C2192269	ERR598993|ERR599140	ERS488330	https://www.ebi.ac.uk/ena/browser/view/ERS492821	35.759	TARA_018_SRF_0.22-1.6	14.2574	Westerlies Biome	(MEDI) Mediterranean Sea, Black Sea Province [MRGID:21465]	21.4	39.82	0.0555	42.3245	9.86	267.334	25.7	344.02	1.74758		(MS) Mediterranean Sea [MRGID:1905]	TARA_A100000164	5	MKYFFINLILNIFFVLPDWFLERFFPKKGAFIRNKHLDRQSRIFLKLIGIFGYKPNVDNFNNEERINSNNARMSLNLNKKPPNKFSFKDVILAGGSDIIVREYIPDSLASDKVMLYFHGGGYALGSIETHHNFVASMSVMLGIKIYSLEYSLSPENKYPRALEDSKQAYRYILDKGVSSNKVLLCGDSAGAHLAASLNFDLTESDLPMPSAQILIYPMISPTLQFESMELYKDNFLLTKSSMEWFWNQLRSNNNDDLDPRFDLLKQRGFDCNKTPTLMITAGFDPLCDEGNDYAKLLEKNGNNISRLHFSDLFHGFVNLTNIRKAEQGTLEIISRIKAYL	MAHHHHHHVGTGSNDDDDKSPDPMKYFFINLILNIFFVLPDWFLERFFPKKGAFIRNKHLDRQSRIFLKLIGIFGYKPNVDNFNNEERINSNNARMSLNLNKKPPNKFSFKDVILAGGSDIIVREYIPDSLASDKVMLYFHGGGYALGSIETHHNFVASMSVMLGIKIYSLEYSLSPENKYPRALEDSKQAYRYILDKGVSSNKVLLCGDSAGAHLAASLNFDLTESDLPMPSAQILIYPMISPTLQFESMELYKDNFLLTKSSMEWFWNQLRSNNNDDLDPRFDLLKQRGFDCNKTPTLMITAGFDPLCDEGNDYAKLLEKNGNNISRLHFSDLFHGFVNLTNIRKAEQGTLEIISRIKAYL	0.22	1.6	TARA_018	FIV	20.8556	13.1039	26.9179	15.2894	11.6285	0.70673	37.892	NA
Esterase	2009-11-02T14:07	(DCM) deep chlorophyll maximum layer (ENVO:01000326)	TARA_018_DCM_0.221.6_C2076964	ERR599073|ERR599092	ERS488346	https://www.ebi.ac.uk/ena/browser/view/ERS490124	35.7528	TARA_018_DCM_0.22-1.6	14.2765	Westerlies Biome	(MEDI) Mediterranean Sea, Black Sea Province [MRGID:21465]	18.4	36.27	0.0555	41.4777	0.3	3887.14	29.1	352.788	0.578026		(MS) Mediterranean Sea [MRGID:1905]	TARA_S200000501	60	MVKYKFNNEVSKFLDDLKSLGGLQIETLTPIEARKMSLMEMPTPEVELVVEIGADGPFGPIPIYNYTPLNAPKDKPLPTIVYFHGGGWVVGSRQGSDALCRYMANKSGYRVFSVEYRLAPEFKFPVPVEDCFTALDFINKNHDDLLVDKNKLVVAGDSAGANLATVVAIMARDKKDINLAYQLLVYPTTDASSHYPSYDENSKGYVLEKSSMDWFYNHYLPNDEARKDWRVSPILTKDLSNLPPSYIITVAADPLRDEGRAYAEKLKENGNEVQHIEYDDTVHAFFSWATIFKSSKEAVDLACESMKKV	MAHHHHHHVGTGSNDDDDKSPDPMVKYKFNNEVSKFLDDLKSLGGLQIETLTPIEARKMSLMEMPTPEVELVVEIGADGPFGPIPIYNYTPLNAPKDKPLPTIVYFHGGGWVVGSRQGSDALCRYMANKSGYRVFSVEYRLAPEFKFPVPVEDCFTALDFINKNHDDLLVDKNKLVVAGDSAGANLATVVAIMARDKKDINLAYQLLVYPTTDASSHYPSYDENSKGYVLEKSSMDWFYNHYLPNDEARKDWRVSPILTKDLSNLPPSYIITVAADPLRDEGRAYAEKLKENGNEVQHIEYDDTVHAFFSWATIFKSSKEAVDLACESMKKV	0.22	1.6	TARA_018	FIV	20.8556	13.1039	26.9179	15.2894	11.6285	0.70673	37.892	NA
Esterase	2009-11-23T09:12	(SRF) surface water layer (ENVO:00002042)	TARA_025_SRF_0.221.6_C1700344	ERR598951|ERR599043	ERS488486	https://www.ebi.ac.uk/ena/browser/view/ERS490124	39.3888	TARA_025_SRF_0.22-1.6	19.3905	Westerlies Biome	(MEDI) Mediterranean Sea, Black Sea Province [MRGID:21465]	18.3	36.77	0.0973	41.4682	6.24	759.908	76.6	345.036	0.612557		(MS) Mediterranean Sea [MRGID:1905]	TARA_E500000178	5	MNNVYLSSSSKRVIKKLKELKDNCISREIHKLPVKEARKEFAKLRNYFTYKNQIEVLKIKNFNINNIPVRYYRGKKNSAIETLPIMIYFHGGGWVLGSLDTHDQVCRKLVENSKYDVISVGYNLAPETIFPVGIEECIKLVNCINKIDYGLKIDRDKIILCGDSAGGNFVSVICNQSKSFIKAQILIYPVTDMFNSYPSKNKYDGLILNKTLIEWFQNHYIPIKIRKKYYNDVRLSPIKKKKFSNIPNTFIVLAECDPLYDEGFLYGKKLEANNVQVKIKTYKGLMHGFLTMGGEIEEVNLVIQDINREISECL	MAHHHHHHVGTGSNDDDDKSPDPMNNVYLSSSSKRVIKKLKELKDNCISREIHKLPVKEARKEFAKLRNYFTYKNQIEVLKIKNFNINNIPVRYYRGKKNSAIETLPIMIYFHGGGWVLGSLDTHDQVCRKLVENSKYDVISVGYNLAPETIFPVGIEECIKLVNCINKIDYGLKIDRDKIILCGDSAGGNFVSVICNQSKSFIKAQILIYPVTDMFNSYPSKNKYDGLILNKTLIEWFQNHYIPIKIRKKYYNDVRLSPIKKKKFSNIPNTFIVLAECDPLYDEGFLYGKKLEANNVQVKIKTYKGLMHGFLTMGGEIEEVNLVIQDINREISECL	0.22	1.6	TARA_025	FIV	19.9972	12.16	25.7887	14.7	11.0888	0.67764	38.183	NA
Esterase	2009-11-23T13:52	(DCM) deep chlorophyll maximum layer (ENVO:01000326)	TARA_025_DCM_0.221.6_C1722332	ERR599094|ERR599153	ERS488509	https://www.ebi.ac.uk/ena/browser/view/ERS491095	39.3991	TARA_025_DCM_0.22-1.6	19.3997	Westerlies Biome	(MEDI) Mediterranean Sea, Black Sea Province [MRGID:21465]	15.2	34.39	0.0943	38.0826	0.74	1119.25	24.3	346.848	0.647985		(MS) Mediterranean Sea [MRGID:1905]	TARA_E500000331	50	MEADVQKILMAIKDRGSLEYCDMSVEEARKTHESQSGLLGADYVELPSVSDITIPGRHGDIPARLYKPVKHINACLIYYHGGGHVVGSLNSYDTLCRQLALQSNCMVASIDYRLAPEHRFPVAVEDALDAYFWFCSCGHELGISNDALILGGDSAGGNLAAVVAIMARDLGYPKALGQLLIYPATAGYPDSASHLKFAEDHVLTRRLILWFQEKYLDRKDHIDFRWAPLLCDDLSMLPPATIILAECDPLRDEGLSYAVRLAESGNELTLKIYSGVTHPFFSWSGAVKKAREAVSFAAAQLTKLAPGN	MAHHHHHHVGTGSNDDDDKSPDPMEADVQKILMAIKDRGSLEYCDMSVEEARKTHESQSGLLGADYVELPSVSDITIPGRHGDIPARLYKPVKHINACLIYYHGGGHVVGSLNSYDTLCRQLALQSNCMVASIDYRLAPEHRFPVAVEDALDAYFWFCSCGHELGISNDALILGGDSAGGNLAAVVAIMARDLGYPKALGQLLIYPATAGYPDSASHLKFAEDHVLTRRLILWFQEKYLDRKDHIDFRWAPLLCDDLSMLPPATIILAECDPLRDEGLSYAVRLAESGNELTLKIYSGVTHPFFSWSGAVKKAREAVSFAAAQLTKLAPGN	0.22	1.6	TARA_025	FIV	19.9972	12.16	25.7887	14.7	11.0888	0.67764	38.476	NA
Esterase	2010-01-11T07:21	(SRF) surface water layer (ENVO:00002042)	TARA_032_SRF_0.221.6_scaffold	ERR599041|ERR599116|ERR599155	ERS488569	https://www.ebi.ac.uk/ena/browser/view/ERS490885	23.36	TARA_032_SRF_0.22-1.6	37.2183	Coastal Biome	(REDS) Red Sea, Persian Gulf Province [MRGID:21474]	25.8	46.66	0.0629	44.0761	0.26	1316	18.1	340.044	0.892982		(RS) Red Sea [MRGID:4264]	TARA_A100001035	5	MKYFFVNLILNTFFILPNWFLKVINFPKREHIRNSYLDRQSATFLKLIDVFGYKVDTENFSKIERLNSNLAKLEISINKKTLKKFATKNIYLNHEDNVFLKQYIPAEVKSNKAILYFHGGGYVLGSVDTHHNFVSQISTELGVKIYSLEYRLAPENKFPDALDDANEAYKWLIINGFSHKQIILCGDSAGAHLAASLVNHLDISKKDLPNSQILIYPMISPTLNFESMELFEENYLLTKGAMRWFWDQLKDEENNDFDPRFNLLNQKNVTEFNTKTLVFTAGFDPLSDEGIEYAKHLKDQGNEVSHIQYQNLFHGFVTVTKLREANKATLDIINEIGKKL	MAHHHHHHVGTGSNDDDDKSPDPMKYFFVNLILNTFFILPNWFLKVINFPKREHIRNSYLDRQSATFLKLIDVFGYKVDTENFSKIERLNSNLAKLEISINKKTLKKFATKNIYLNHEDNVFLKQYIPAEVKSNKAILYFHGGGYVLGSVDTHHNFVSQISTELGVKIYSLEYRLAPENKFPDALDDANEAYKWLIINGFSHKQIILCGDSAGAHLAASLVNHLDISKKDLPNSQILIYPMISPTLNFESMELFEENYLLTKGAMRWFWDQLKDEENNDFDPRFNLLNQKNVTEFNTKTLVFTAGFDPLSDEGIEYAKHLKDQGNEVSHIQYQNLFHGFVTVTKLREANKATLDIINEIGKKL	0.22	1.6	TARA_032	FIV	27.786	7.77816	31.0707	24.5475	6.52321	0.941579	39.747	NA
Esterase	2010-01-11T14:17	(DCM) deep chlorophyll maximum layer (ENVO:01000326)	TARA_032_DCM_0.221.6_scaffold	ERR599061|ERR599097	ERS488599	https://www.ebi.ac.uk/ena/browser/view/ERS490029	23.4183	TARA_032_DCM_0.22-1.6	37.245	Coastal Biome	(REDS) Red Sea, Persian Gulf Province [MRGID:21474]	26.1	48.24	0.0348	44.5508	2.18	1747	99.8	348.2	0.990752		(RS) Red Sea [MRGID:4264]	TARA_A100001037	80	MRYFLINLLLSIFYVLPSWFLKIIWPLQRKKIRGEFLDYQSAVFIKIIGVFGYKIDTENFSDIERTRSNFSRLKIKISEDAPKKFTTKDHVLNHAENVFIREYIPNKITSEKSMLYFHGGGYVLGSVDTHHNFVSLMCIELGMKIYSLEYRLAPENKFPIALNDAFEAYQWLKNKDYSEQQIMLCGDSAGGHLAASLINYLDLKQMKLPYSQVLIYPMVSPSLEFESMELFKEDFLLTKSSMAWFWEQLRGQDNNDQDPKFNLLKQRNVTDFQTKTSIITAGFDPLCDEGNDYANHLINQGNEVSKLHFQKLFHGFVTFTKIKAAKDAALGIIE	MAHHHHHHVGTGSNDDDDKSPDPMRYFLINLLLSIFYVLPSWFLKIIWPLQRKKIRGEFLDYQSAVFIKIIGVFGYKIDTENFSDIERTRSNFSRLKIKISEDAPKKFTTKDHVLNHAENVFIREYIPNKITSEKSMLYFHGGGYVLGSVDTHHNFVSLMCIELGMKIYSLEYRLAPENKFPIALNDAFEAYQWLKNKDYSEQQIMLCGDSAGGHLAASLINYLDLKQMKLPYSQVLIYPMVSPSLEFESMELFKEDFLLTKSSMAWFWEQLRGQDNNDQDPKFNLLKQRNVTDFQTKTSIITAGFDPLCDEGNDYANHLINQGNEVSKLHFQKLFHGFVTFTKIKAAKDAALGIIE	0.22	1.6	TARA_032	FIV	27.7554	7.78553	31.0569	24.5177	6.53928	0.940541	40.196	NA
Esterase	2010-01-20T11:50	(DCM) deep chlorophyll maximum layer (ENVO:01000326)	TARA_034_DCM_0.221.6_scaffold	ERR598975|ERR599111	ERS488685	https://www.ebi.ac.uk/ena/browser/view/ERS492821	18.4417	TARA_034_DCM_0.22-1.6	39.8567	Coastal Biome	(REDS) Red Sea, Persian Gulf Province [MRGID:21474]	27.6	59.67	0.0438	50.4103	1.89	1920	18.7	356.2	0.27		(RS) Red Sea [MRGID:4264]	TARA_B100000029	60	MIQIKTVISLLPTFIKRLIAGKEIIIDNQKLNLNSQLLLKNFYKIINNKICNLTPDGAREMIDRFVKISHNPKVLNTMCDIKNDFIDCNKTSLPIRIYRPKGNNENISTLIYYHGGGFVIGTLEMYDYLCASYSVNCNIQVISIDYRLAPENKFPIPVLDCIAAYNQLFDNASNYNINTNYLAVAGDSAGGNLATVVTSEAIKNNKTPKFQVLIYPVVKNEVTKSVDLFKEGFLLETDDMYWFADHYVGKDIDDTDPKISPIYSDNLDQMPDTLIVIAGFDPLRDGAFEYAKKLKDNNINVITQIHSDQFHGFYHMNDVLPEADIAVKQTCNTINMFFKN	MAHHHHHHVGTGSNDDDDKSPDPMIQIKTVISLLPTFIKRLIAGKEIIIDNQKLNLNSQLLLKNFYKIINNKICNLTPDGAREMIDRFVKISHNPKVLNTMCDIKNDFIDCNKTSLPIRIYRPKGNNENISTLIYYHGGGFVIGTLEMYDYLCASYSVNCNIQVISIDYRLAPENKFPIPVLDCIAAYNQLFDNASNYNINTNYLAVAGDSAGGNLATVVTSEAIKNNKTPKFQVLIYPVVKNEVTKSVDLFKEGFLLETDDMYWFADHYVGKDIDDTDPKISPIYSDNLDQMPDTLIVIAGFDPLRDGAFEYAKKLKDNNINVITQIHSDQFHGFYHMNDVLPEADIAVKQTCNTINMFFKN	0.22	1.6	TARA_034	FIV	29.5118	5.64907	31.5527	26.6178	4.93492	1.00006	38.917	NA
Esterase	2010-03-12T12:23	(DCM) deep chlorophyll maximum layer (ENVO:01000326)	TARA_036_DCM_0.221.6_C2103313	ERR598974|ERR599028	ERS488747	https://www.ebi.ac.uk/ena/browser/view/ERS490885	20.8222	TARA_036_DCM_0.22-1.6	63.5133	Coastal Biome	(ARAB) Northwest Arabian Sea Upwelling Province [MRGID:21475]	25.4	46.53	0.1134	49.779	4.67	5110.27	22.6	349.51	1.49474		(IO) Indian Ocean [MRGID:1904]	TARA_B100000035	17	MIRNFFINLFFIIPVWIINFVYKLNKDIKREYIFDAQSKFLFALMPKFDLHLIEDSEIPKVRDLINQRRKNIRMASKTKKKVKTIDHLIGEDNNLLIREYVPYKTDNDNIILYFHGGGYVLNSVDTHDPTVSYFSEKLRTKIFSLEYSLSPENKFPDAMNEALDAINWLIKNGNKINNISLCGDSAGAHLAASVTHHLANEDLENVHSQFLIYPMCDPNCNSESIELFQEGYLLTKNAMEWFWDKFKNSDNDKNLDTFNLMLLDSNKKLPKTLIVTAGFDPLSDEGEKYAFLLHQNGTYVKQLHYPSLFHGFANMTRLKSAKKAVNDFLTAYKEIL	MAHHHHHHVGTGSNDDDDKSPDPMIRNFFINLFFIIPVWIINFVYKLNKDIKREYIFDAQSKFLFALMPKFDLHLIEDSEIPKVRDLINQRRKNIRMASKTKKKVKTIDHLIGEDNNLLIREYVPYKTDNDNIILYFHGGGYVLNSVDTHDPTVSYFSEKLRTKIFSLEYSLSPENKFPDAMNEALDAINWLIKNGNKINNISLCGDSAGAHLAASVTHHLANEDLENVHSQFLIYPMCDPNCNSESIELFQEGYLLTKNAMEWFWDKFKNSDNDKNLDTFNLMLLDSNKKLPKTLIVTAGFDPLSDEGEKYAFLLHQNGTYVKQLHYPSLFHGFANMTRLKSAKKAVNDFLTAYKEIL	0.22	1.6	TARA_036	FIV	27.2297	6.57821	29.3701	24.3663	5.00378	0.922728	36.549	NA
Esterase	2010-03-15T11:18	(DCM) deep chlorophyll maximum layer (ENVO:01000326)	TARA_038_DCM_0.221.6_C2372285	ERR598949|ERR599082	ERS488830	https://www.ebi.ac.uk/ena/browser/view/ERS490928	19.0284	TARA_038_DCM_0.22-1.6	64.5126	Trades Biome	(MONS) Indian Monsoon Gyres Province [MRGID:21471]	25.5	46.56	0.0844	50.0106	0.24	27296.2	183	349.194	0.135816		(IO) Indian Ocean [MRGID:1904]	TARA_B100000073	25	MIRNFFINLFFIIPVWIINFVYKLNKDIKREYIFDAQSKFLFALMPKFDLHLIEDSEIPKVRDLINQRRKNIRMASKTKKKVKTIDHLIGEDNNLLIREYVPYKTDNNNIILYFHGGGYVLNSVDTHDPTVSYFSEKLRTKIFSLEYSLSPENKFPDAMNEALDAINWLIKNGNKINNISLCGDSAGAHLAASVTHHLANEDLENVHSQFLIYPMCDPNCNSESIELFQEGYLLTKNAMEWFWDKFKNSDNDKNLDTFNLMLLDSNKKLPKTLIVTAGFDPLSDEGEKYAFLLHQNGTYVKQLHYPSLFHGFANMTRLKSAKKAVNDFLTAYKEIL	MAHHHHHHVGTGSNDDDDKSPDPMIRNFFINLFFIIPVWIINFVYKLNKDIKREYIFDAQSKFLFALMPKFDLHLIEDSEIPKVRDLINQRRKNIRMASKTKKKVKTIDHLIGEDNNLLIREYVPYKTDNNNIILYFHGGGYVLNSVDTHDPTVSYFSEKLRTKIFSLEYSLSPENKFPDAMNEALDAINWLIKNGNKINNISLCGDSAGAHLAASVTHHLANEDLENVHSQFLIYPMCDPNCNSESIELFQEGYLLTKNAMEWFWDKFKNSDNDKNLDTFNLMLLDSNKKLPKTLIVTAGFDPLSDEGEKYAFLLHQNGTYVKQLHYPSLFHGFANMTRLKSAKKAVNDFLTAYKEIL	0.22	1.6	TARA_038	FIV	27.4846	6.23056	29.6381	24.84	4.79805	0.931365	NA	NA
Esterase	2010-03-18T11:33	(DCM) deep chlorophyll maximum layer (ENVO:01000326)	TARA_039_DCM_0.221.6_C1852756	ERR599145	ERS488916	https://www.ebi.ac.uk/ena/browser/view/ERS491001	18.5839	TARA_039_DCM_0.22-1.6	66.4727	Trades Biome	(MONS) Indian Monsoon Gyres Province [MRGID:21471]	26.8	57.32	0.1031	46.2496	0.96	524	7.5	359.24	0.72		(IO) Indian Ocean [MRGID:1904]	TARA_B100000085	25	MFKLFSLLFYITPNWIYKIIFFNRPHIRNFYIDAKSFALIKIIEKLRKTNLSDLKENEIPNFRSEVESLKSIFRLKISKKKEIRREDIFLKGSRIQLRRYIPSKLESSKTILYFHGGGYVLNSIDTHDELVSYMSSKMGVEIFSLNYSLSPENKFPIQVNQAYEALKEIESRSISISNVSLCGDSAGGHLALSLTNKLIEDNQPLPGNQFLIYPMLDPMMETESYELFKKNFLLTKDTMEWFWRCFRNNDADNEDKKFNIMKTNECLELYPETHIVTAGFDPLCDEAEEFLFMLNENGVKVRQLHYPRLFHGFATVGILSEAKNALDDFLSEYQKIL	MAHHHHHHVGTGSNDDDDKSPDPMFKLFSLLFYITPNWIYKIIFFNRPHIRNFYIDAKSFALIKIIEKLRKTNLSDLKENEIPNFRSEVESLKSIFRLKISKKKEIRREDIFLKGSRIQLRRYIPSKLESSKTILYFHGGGYVLNSIDTHDELVSYMSSKMGVEIFSLNYSLSPENKFPIQVNQAYEALKEIESRSISISNVSLCGDSAGGHLALSLTNKLIEDNQPLPGNQFLIYPMLDPMMETESYELFKKNFLLTKDTMEWFWRCFRNNDADNEDKKFNIMKTNECLELYPETHIVTAGFDPLCDEAEEFLFMLNENGVKVRQLHYPRLFHGFATVGILSEAKNALDDFLSEYQKIL	0.22	1.6	TARA_039	FIV	27.7123	5.95815	29.7136	25.3348	4.37885	0.939081	36.332	NA
Esterase	2010-03-30T02:47	(SRF) surface water layer (ENVO:00002042)	TARA_041_SRF_0.221.6_C3172809	ERR599011|ERR599074	ERS489043	https://www.ebi.ac.uk/ena/browser/view/ERS491095	14.6059	TARA_041_SRF_0.22-1.6	69.9776	Trades Biome	(MONS) Indian Monsoon Gyres Province [MRGID:21471]	29.1	55.86	0.0225	57.6796	1.3558	504	9.3	350.67	1.12		(IO) Indian Ocean [MRGID:1904]	TARA_B100000282	5	MNINLINFILRLFFLMPDWILRLFTLQPKKFSRGQVFDYQSMTFLNLIQHFSVPLDLENFSETLRSEINDRRKVLYLTEPTKVRTTFKDHILSHCEDVCLREYSATGLNSEKIVLFFHGGGYVLSDVETYKPFTDFLVERLQYKVFALDYRKAPQNKFPLALEDALEAIRFLKNQGYSEQNIVLLGDSAGAHLAASLSFELYRSDEFESPGLQFLIYPMISPSLEFESMDLYAENFLLTKDAMRWFWKQFIGEQSTTTSYDLLQQKFIPDKDFNCKTVIITAGFDPLCDEGEAYALKLHNAGFYLKQLHYPSLFHGFISISLLRTARRAMEDMIDILKKEL	MAHHHHHHVGTGSNDDDDKSPDPMNINLINFILRLFFLMPDWILRLFTLQPKKFSRGQVFDYQSMTFLNLIQHFSVPLDLENFSETLRSEINDRRKVLYLTEPTKVRTTFKDHILSHCEDVCLREYSATGLNSEKIVLFFHGGGYVLSDVETYKPFTDFLVERLQYKVFALDYRKAPQNKFPLALEDALEAIRFLKNQGYSEQNIVLLGDSAGAHLAASLSFELYRSDEFESPGLQFLIYPMISPSLEFESMDLYAENFLLTKDAMRWFWKQFIGEQSTTTSYDLLQQKFIPDKDFNCKTVIITAGFDPLCDEGEAYALKLHNAGFYLKQLHYPSLFHGFISISLLRTARRAMEDMIDILKKEL	0.22	1.6	TARA_041	FIV	28.4629	4.35476	30.0691	27.1921	2.87706	0.964518	36.025	NA
Esterase	2010-04-04T02:47	(SRF) surface water layer (ENVO:00002042)	TARA_042_SRF_0.221.6_C2573101	ERR599075|ERR599141	ERS489087	https://www.ebi.ac.uk/ena/browser/view/ERS490885	6.0001	TARA_042_SRF_0.22-1.6	73.8955	Trades Biome	(MONS) Indian Monsoon Gyres Province [MRGID:21471]	30	62.81	0.0633	58.5373	4.5888	520	9.5	352.25	0.74		(IO) Indian Ocean [MRGID:1904]	TARA_B100000123	5	MKYFFINLALTFFFLLPNWFLKIFSRKKTSLIRNNYLDHQTEIFLSLIDVFGYKLDTKNFNNIERIRSNNARMSLNINKKPNKKFSTKDIYLNDDKTIFMRRYEPDKIRTDKTLLFFHGGGYVLGSVETHHNFVASMSIYLGIKIYSLEYSLSPENKFPIALGDAKKAYLYLLQEYANEQILLCGDSAGAHLVAALSYDLCESNKPPPLAQVLIYPMVCPSLNYESMELYKENFLLTKGSMQWFWDQLRRSEADDHDPRFNLLKQEYAKELQTKTLIVTAGFDPLCDEGVVYADLLENNGNEVKRLHFEELIHGFINLTNIRRAESSTIKIFENIKGYLK	MAHHHHHHVGTGSNDDDDKSPDPMKYFFINLALTFFFLLPNWFLKIFSRKKTSLIRNNYLDHQTEIFLSLIDVFGYKLDTKNFNNIERIRSNNARMSLNINKKPNKKFSTKDIYLNDDKTIFMRRYEPDKIRTDKTLLFFHGGGYVLGSVETHHNFVASMSIYLGIKIYSLEYSLSPENKFPIALGDAKKAYLYLLQEYANEQILLCGDSAGAHLVAALSYDLCESNKPPPLAQVLIYPMVCPSLNYESMELYKENFLLTKGSMQWFWDQLRRSEADDHDPRFNLLKQEYAKELQTKTLIVTAGFDPLCDEGVVYADLLENNGNEVKRLHFEELIHGFINLTNIRRAESSTIKIFENIKGYLK	0.22	1.6	TARA_042	FIV	28.9219	2.90562	30.0322	27.9989	2.03336	0.980072	34.562	NA
Esterase	2010-04-13T03:21	(SRF) surface water layer (ENVO:00002042)	TARA_045_SRF_0.221.6_C3354054	ERR599045|ERR599054	ERS489236	https://www.ebi.ac.uk/ena/browser/view/ERS490124	0.0033	TARA_045_SRF_0.22-1.6	71.6428	Trades Biome	(MONS) Indian Monsoon Gyres Province [MRGID:21471]	30.5	61.28	0.0429	58.6106	8.1898	6013.33	10.5	351.6	0.85		(IO) Indian Ocean [MRGID:1904]	TARA_B100000161	5	MKYFFINLVLSLFFLLPNWSLKIFSRKNSALIRNNYLDHQTEVFLKLIDVFGYKLDTDNFNNIERIRSNNARMSLNINKKPNSRISLKDVHLNHNKTIFMREYEPEKIKTEKALLFFHGGGYVLGSVETHHNFVASMSLSLGMRIYSLEYSLSPENKFPIALGDARKAYLKITEKYDSKKILLCGDSAGAHLAAALSFDLSELNIPSPLAQVLIYPMVCPSLNSESMELYKENFLLTKSSMQWFWDQLRINDTDDKNPRFNLLKQEKGRGFQTETLIITAGFDPLHDEGIAYADLLQKNGSKVKRMHFKDLIHGFINLTNIRKANAATIKIYEAIKGYLK	MAHHHHHHVGTGSNDDDDKSPDPMKYFFINLVLSLFFLLPNWSLKIFSRKNSALIRNNYLDHQTEVFLKLIDVFGYKLDTDNFNNIERIRSNNARMSLNINKKPNSRISLKDVHLNHNKTIFMREYEPEKIKTEKALLFFHGGGYVLGSVETHHNFVASMSLSLGMRIYSLEYSLSPENKFPIALGDARKAYLKITEKYDSKKILLCGDSAGAHLAAALSFDLSELNIPSPLAQVLIYPMVCPSLNSESMELYKENFLLTKSSMQWFWDQLRINDTDDKNPRFNLLKQEKGRGFQTETLIITAGFDPLHDEGIAYADLLQKNGSKVKRMHFKDLIHGFINLTNIRKANAATIKIYEAIKGYLK	0.22	1.6	TARA_045	FIV	29.3298	2.52332	30.1093	28.5791	1.53027	0.993892	35.091	NA
Esterase	2010-04-19T07:56	(SRF) surface water layer (ENVO:00002042)	TARA_048_SRF_0.221.6_scaffold	ERR599019|ERR599138	ERS489315	https://www.ebi.ac.uk/ena/browser/view/ERS490885	-9.3921	TARA_048_SRF_0.22-1.6	66.4228	Trades Biome	(ISSG) Indian South Subtropical Gyre Province [MRGID:21472]	29.8	59.26	0.0633	59.1733	4.1014	2260	75.5	360.18	1.28		(IO) Indian Ocean [MRGID:1904]	TARA_B100000242	5	MIRNLLINLFFLIPVWLIRLVALPFRDVKRNTIFDPQAKFFLALMPKFDIHLIGDQDISKIRNQIHEKRNNLRLSRKIKKNIKTIDHLINQNNSLSLREYIPYKIDNSNVILFFHGGGYVLNSIDTHHDMVCYFSEKLRTRIYSLEYSLAPENKFPKARDESVLALRWLIEQGHNPANISLCGDSAGAHLAVSLSQHIKNNENIKLHSQCLIYPMCDPKCDSESHKVFKHGYLLTHEAMKWFWEKFSSAKLDIEDSTFNLMIKDTTIQQPKTILVTAGFDPLVDEAEEFAFLLHENDNTIIQLHYPSLFHGFASMTRLKSAKLAVDDFLREYKEIL	MAHHHHHHVGTGSNDDDDKSPDPMIRNLLINLFFLIPVWLIRLVALPFRDVKRNTIFDPQAKFFLALMPKFDIHLIGDQDISKIRNQIHEKRNNLRLSRKIKKNIKTIDHLINQNNSLSLREYIPYKIDNSNVILFFHGGGYVLNSIDTHHDMVCYFSEKLRTRIYSLEYSLAPENKFPKARDESVLALRWLIEQGHNPANISLCGDSAGAHLAVSLSQHIKNNENIKLHSQCLIYPMCDPKCDSESHKVFKHGYLLTHEAMKWFWEKFSSAKLDIEDSTFNLMIKDTTIQQPKTILVTAGFDPLVDEAEEFAFLLHENDNTIIQLHYPSLFHGFASMTRLKSAKLAVDDFLREYKEIL	0.22	1.6	TARA_048	FIV	27.9005	3.79144	29.4544	26.4351	3.0193	0.945458	34.169	NA
Esterase	2010-05-17T11:42	(DCM) deep chlorophyll maximum layer (ENVO:01000326)	TARA_052_DCM_0.221.6_C2392583	ERR599002|ERR599016	ERS489585	https://www.ebi.ac.uk/ena/browser/view/ERS490124	-16.9534	TARA_052_DCM_0.22-1.6	53.9601	Trades Biome	(ISSG) Indian South Subtropical Gyre Province [MRGID:21472]	24.9	44.37	0.062	43.1594	9.15	11654.2	868	350.068	1.24413		(IO) Indian Ocean [MRGID:1904]	TARA_B100000214	75	MIRNFFINLFFIIPVWIINFVYKLNKDIKREYIFDAQSKFLFALMPKFDLHLIEDSEIPKVRDLINQRRKNIRMASKTKKKVKTIDHLIGEENNLLIREYVPYKTDNENIILYFHGGGYVLNSVDTHDPTVSYFSEKLRTKIFSLEYSLSPENKFPDAMNEALDSINWLIKNGNKISNISLCGDSAGAHLAASVTHHLANEDLENVHSQFLIYPMCDPNCNSESIELFQEGYLLTKNAMEWFWDKFKNSDNDKNLDTFNLMLLDSNKKIPKTLIVTAGFDPLSDEGEKYAFLLHQNGTFVKQLHYPSLFHGFANMTRLKSARKAVNDFLTAYKEIL	MAHHHHHHVGTGSNDDDDKSPDPMIRNFFINLFFIIPVWIINFVYKLNKDIKREYIFDAQSKFLFALMPKFDLHLIEDSEIPKVRDLINQRRKNIRMASKTKKKVKTIDHLIGEENNLLIREYVPYKTDNENIILYFHGGGYVLNSVDTHDPTVSYFSEKLRTKIFSLEYSLSPENKFPDAMNEALDSINWLIKNGNKISNISLCGDSAGAHLAASVTHHLANEDLENVHSQFLIYPMCDPNCNSESIELFQEGYLLTKNAMEWFWDKFKNSDNDKNLDTFNLMLLDSNKKIPKTLIVTAGFDPLSDEGEKYAFLLHQNGTFVKQLHYPSLFHGFANMTRLKSARKAVNDFLTAYKEIL	0.22	1.6	TARA_052	FIV	26.6191	5.57443	29.0255	24.3887	4.63675	0.902036	34.911	NA
Esterase	2010-06-29T15:00	(DCM) deep chlorophyll maximum layer (ENVO:01000326)	TARA_058_DCM_0.223_scaffold13	ERR599026	ERS489846	https://www.ebi.ac.uk/ena/browser/view/ERS491001	-17.2855	TARA_058_DCM_0.22-3	42.2866	Coastal Biome	(EAFR) Eastern Africa Coastal Province [MRGID:21473]	25.3	47.35	0.0562	43.9615	5.7614	653.333	24.3	351.116	0.272775		(IO) Indian Ocean [MRGID:1904]	TARA_B000000557	66	MVRNFLINIFFLIPVWLLKIVFIFNKDIKRKYIFDVQSMALLSLMPKFEIHKISDAEIPEIRELIEERRVNLRIAAKTKKDIKKTDHFIGESENIQIREYVPYKTDNENIILYFHGGGYVLNSIETHDPTVSYFAEKLRTKIYSLEYSLSPEHKFPFALEEAMTALDWLIGKGVAIENISLCGDSAGAHLAASVTHHLADNKKPNVHSQFLIYPMCDPRCNSQSIELFQTGYLLTKEAMIWFWEKFRKTNQDDTNKTFNLMLYTDDMELPKTIIVTAGFDPLSDEAEEYAFKLHENDNYVKQLHYPSLFHGFASMTRLKAAKKAVDDFLKEYKQIL	MAHHHHHHVGTGSNDDDDKSPDPMVRNFLINIFFLIPVWLLKIVFIFNKDIKRKYIFDVQSMALLSLMPKFEIHKISDAEIPEIRELIEERRVNLRIAAKTKKDIKKTDHFIGESENIQIREYVPYKTDNENIILYFHGGGYVLNSIETHDPTVSYFAEKLRTKIYSLEYSLSPEHKFPFALEEAMTALDWLIGKGVAIENISLCGDSAGAHLAASVTHHLADNKKPNVHSQFLIYPMCDPRCNSQSIELFQTGYLLTKEAMIWFWEKFRKTNQDDTNKTFNLMLYTDDMELPKTIIVTAGFDPLSDEAEEYAFKLHENDNYVKQLHYPSLFHGFASMTRLKAAKKAVDDFLKEYKQIL	0.22	3	TARA_058	FIV	27.5514	4.9274	29.5763	25.3443	4.23208	0.933629	35.163	NA
Esterase	2010-07-12T05:59	(SRF) surface water layer (ENVO:00002042)	TARA_065_SRF_0.223_scaffold41	ERR598979|ERR599146	ERS490029	https://www.ebi.ac.uk/ena/browser/view/ERS490029	-35.1728	TARA_065_SRF_0.22-3	26.2868	Coastal Biome	(EAFR) Eastern Africa Coastal Province [MRGID:21473]	21.8	43.92	0.0523	42.6028	1.61	407	17.6	345.998	0.58297		(IO) Indian Ocean [MRGID:1904]	TARA_B000000437	5	MLANFFIALFLAIPEPILRIIFFYKRRIIIDNQRLNFQSQVFLSFIEKSLKALGDDPVKIRTEREKNNLKNLSAKPPIKVSTQDHNLVIDGHELILREYIPESIKSKNSMLYFHGGGYVIGSINTHHTWVEYFASKLQMKIYSLNYRLAPEYPFPCALEDANFAFEWIMKKYNCEAKNIILCGDSAGAHLAASLSNYRLDNQYKSSKTQLLIYPMIDPSCNSKSQDLFANGFLLTKESMHRFWSLFRGNISDDENPYFNLMHQEDLSNSLDTLIITAGFDPLRDEAEVYAKKLNRSGARVRQLHYPDLFHGFVNLTGLRACKTAVDDMIDEMRNFYE	MAHHHHHHVGTGSNDDDDKSPDPMLANFFIALFLAIPEPILRIIFFYKRRIIIDNQRLNFQSQVFLSFIEKSLKALGDDPVKIRTEREKNNLKNLSAKPPIKVSTQDHNLVIDGHELILREYIPESIKSKNSMLYFHGGGYVIGSINTHHTWVEYFASKLQMKIYSLNYRLAPEYPFPCALEDANFAFEWIMKKYNCEAKNIILCGDSAGAHLAASLSNYRLDNQYKSSKTQLLIYPMIDPSCNSKSQDLFANGFLLTKESMHRFWSLFRGNISDDENPYFNLMHQEDLSNSLDTLIITAGFDPLRDEAEVYAKKLNRSGARVRQLHYPDLFHGFVNLTGLRACKTAVDDMIDEMRNFYE	0.22	3	TARA_065	FIV	21.8498	6.05617	24.689	19.6848	5.00422	0.740421	35.447	NA
Esterase	2010-07-15T12:22	(SRF) surface water layer (ENVO:00002042)	TARA_066_SRF_0.223_scaffold25	ERR598973|ERR599068|ERR599173	ERS490124	https://www.ebi.ac.uk/ena/browser/view/ERS492821	-34.9449	TARA_066_SRF_0.22-3	17.9189	Coastal Biome	(BENG) Benguela Current Coastal Province [MRGID:21470]	15	34.18	0.1281	40.9422	0.54	62821.2	562	346.492	0.490779		(SAO) South Atlantic Ocean [MRGID:1914]	TARA_B000000475	5	MFRVFLLNIFFYVPIWVLRLVYFKRRDPLRGHLFDFQSSVILDVIPKKDLSIISDNDIQETRDLINEKRSQYRLSLKPKEDVAKKDHNICIENKLLLREYIPNKLESNKAILYFHGGGYVLSSIETHDLMVSFLSDQLKTKTFSLEYRLSPENKHPNALHDALKAYEWIIEQGYNANDISFCGDSAGAHLAASLVHHLVMNNMSIPNSQMLIYPMCDPSCSSESHSVLYEGYLLTKKNMVWFWDKFGNNESKIDDPTFNLLKFDSKKRVPTTIIVTAGFDPLCDEAEEYAFLLHQNDNNVKQLHYPSMFHGFASMTRLKAARLATEDFLREYKKIL	MAHHHHHHVGTGSNDDDDKSPDPMFRVFLLNIFFYVPIWVLRLVYFKRRDPLRGHLFDFQSSVILDVIPKKDLSIISDNDIQETRDLINEKRSQYRLSLKPKEDVAKKDHNICIENKLLLREYIPNKLESNKAILYFHGGGYVLSSIETHDLMVSFLSDQLKTKTFSLEYRLSPENKHPNALHDALKAYEWIIEQGYNANDISFCGDSAGAHLAASLVHHLVMNNMSIPNSQMLIYPMCDPSCSSESHSVLYEGYLLTKKNMVWFWDKFGNNESKIDDPTFNLLKFDSKKRVPTTIIVTAGFDPLCDEAEEYAFLLHQNDNNVKQLHYPSMFHGFASMTRLKAARLATEDFLREYKKIL	0.22	3	TARA_066	FIV	18.5542	6.54367	21.3658	16.2619	5.10394	0.628742	35.323	NA
Esterase	2010-07-15T12:22	(SRF) surface water layer (ENVO:00002042)	TARA_066_SRF_0.223_scaffold13	ERR598973|ERR599068|ERR599173	ERS490124	https://www.ebi.ac.uk/ena/browser/view/ERS491095	-34.9449	TARA_066_SRF_0.22-3	17.9189	Coastal Biome	(BENG) Benguela Current Coastal Province [MRGID:21470]	15	34.49	0.0943	40.9569	0.5	553.333	6.5	351.318	0.619035		(SAO) South Atlantic Ocean [MRGID:1914]	TARA_B000000475	5	MFNNFLIKIFLLIPVSVLKLILVFHTDIKRKYIFDTQSQFLTYLLPKFDLHKVKDSEIDEVRNKIEKKRLSLKISKLPSKKIYKTDHIIDDDNSLILREYVPYKTDNKNIILFFHGGGYVLSSINTHDDMVSYFSEKLRTRIFSLDYKLAPENKFPVALNNAIAAIEWLKDQGNNSKNISFCGDSAGAHLAASLTHYLSNSQTTIHSQFLIYPMCDPNCNSESQKLFNERYFLTQKAMKWFWGHLKSHDKDMEKDTFNLLNISQKITADHTFIITAGFDPLHDEAEKYASTLHNMGNSVKQLHYPSLFHGFASMTRLKTANNAVNDFLREYKKIL	MAHHHHHHVGTGSNDDDDKSPDPMFNNFLIKIFLLIPVSVLKLILVFHTDIKRKYIFDTQSQFLTYLLPKFDLHKVKDSEIDEVRNKIEKKRLSLKISKLPSKKIYKTDHIIDDDNSLILREYVPYKTDNKNIILFFHGGGYVLSSINTHDDMVSYFSEKLRTRIFSLDYKLAPENKFPVALNNAIAAIEWLKDQGNNSKNISFCGDSAGAHLAASLTHYLSNSQTTIHSQFLIYPMCDPNCNSESQKLFNERYFLTQKAMKWFWGHLKSHDKDMEKDTFNLLNISQKITADHTFIITAGFDPLHDEAEKYASTLHNMGNSVKQLHYPSLFHGFASMTRLKTANNAVNDFLREYKKIL	0.22	3	TARA_066	FIV	18.5542	6.54367	21.3658	16.2619	5.10394	0.628742	35.323	NA
Esterase	2010-07-15T12:22	(SRF) surface water layer (ENVO:00002042)	TARA_066_SRF_0.223_C15964879	ERR598973|ERR599068|ERR599173	ERS490124	https://www.ebi.ac.uk/ena/browser/view/ERS490124	-34.9449	TARA_066_SRF_0.22-3	17.9189	Coastal Biome	(BENG) Benguela Current Coastal Province [MRGID:21470]	15	34.01	0.086	40.9659	6.34	596.296	53.7	355.33	0.768746		(SAO) South Atlantic Ocean [MRGID:1914]	TARA_B000000475	5	MLRNFFINLFFLIPVWLINLLSVFNKDVKRKFIFDKQSRLFLSLMPKFDIHEVSDEDISEIRSLIDKKRKALRLSKRTKKKVERTDYFIGTNKEIKIREYIPYQTDNKKVILFFHGGGYVLNSIESHDPSVAYFSEKLRTRIYSLDYSLSPENKFPCALKEAISAIEWLIQSGNKISNISLCGDSAGAHLAASVTHHFANENKENVHSQFLIYPMCDPSCSYDSHELFKDGYLLTKKAMRWFWKKFESSAENQSLNTFNLMLYKGEAIIPKTIIVTAGFDPLSDEAEGYAFLLHESGTSVKQLHYPSLFHGFASMTRLKAARKAVNDFLSEYKEIL	MAHHHHHHVGTGSNDDDDKSPDPMLRNFFINLFFLIPVWLINLLSVFNKDVKRKFIFDKQSRLFLSLMPKFDIHEVSDEDISEIRSLIDKKRKALRLSKRTKKKVERTDYFIGTNKEIKIREYIPYQTDNKKVILFFHGGGYVLNSIESHDPSVAYFSEKLRTRIYSLDYSLSPENKFPCALKEAISAIEWLIQSGNKISNISLCGDSAGAHLAASVTHHFANENKENVHSQFLIYPMCDPSCSYDSHELFKDGYLLTKKAMRWFWKKFESSAENQSLNTFNLMLYKGEAIIPKTIIVTAGFDPLSDEAEGYAFLLHESGTSVKQLHYPSLFHGFASMTRLKAARKAVNDFLSEYKEIL	0.22	3	TARA_066	FIV	18.5542	6.54367	21.3658	16.2619	5.10394	0.628742	35.323	NA
Esterase	2010-07-15T15:36:10	(DCM) deep chlorophyll maximum layer (ENVO:01000326)	TARA_066_DCM_0.223_scaffold21	ERR598982|ERR599107	ERS490163	https://www.ebi.ac.uk/ena/browser/view/ERS490885	-34.8901	TARA_066_DCM_0.22-3	18.0459	Coastal Biome	(BENG) Benguela Current Coastal Province [MRGID:21470]	15	34.21	0.1281	40.9804	3.33	3253.33	61	350.464	0.189489		(SAO) South Atlantic Ocean [MRGID:1914]	TARA_B000000477	30	MPYRRILLNVFFLLPAWLIRIFVWKKDIYIRGQVLDFKSSLLIAMTPSSLLTKVEFADDLRVAINEARIASPVSLKPNKKVKTLDHKLLSEDTSILLREYEPDRISTKKVILYFHGGGYVIGDVMTHDRWVSTMANILEAKVFSLNYRLAPENKFPKALDDSCLAMEWLNNLGYETNDISLCGDSAGAHLAAATSNHLALCNKPMPSSQCLIYPMTDPSCSSESYKLFGDGYFLTNDTMVWFWDQLKASNENNEDIRFNLSKFPNNLENPKTLVITAGFDPLSDEGEEYAALLNKAGVDIEHIHYPNMFHGFVNMTKLKAAKYAAEDFLKDYKKIL	MAHHHHHHVGTGSNDDDDKSPDPMPYRRILLNVFFLLPAWLIRIFVWKKDIYIRGQVLDFKSSLLIAMTPSSLLTKVEFADDLRVAINEARIASPVSLKPNKKVKTLDHKLLSEDTSILLREYEPDRISTKKVILYFHGGGYVIGDVMTHDRWVSTMANILEAKVFSLNYRLAPENKFPKALDDSCLAMEWLNNLGYETNDISLCGDSAGAHLAAATSNHLALCNKPMPSSQCLIYPMTDPSCSSESYKLFGDGYFLTNDTMVWFWDQLKASNENNEDIRFNLSKFPNNLENPKTLVITAGFDPLSDEGEEYAALLNKAGVDIEHIHYPNMFHGFVNMTKLKAAKYAAEDFLKDYKKIL	0.22	3	TARA_066	FIV	18.5224	6.46408	21.3659	16.2561	5.1098	0.627664	35.331	NA
Esterase	2010-07-15T15:36:10	(DCM) deep chlorophyll maximum layer (ENVO:01000326)	TARA_066_DCM_0.223_scaffold11	ERR598982|ERR599107	ERS490163	https://www.ebi.ac.uk/ena/browser/view/ERS490928	-34.8901	TARA_066_DCM_0.22-3	18.0459	Coastal Biome	(BENG) Benguela Current Coastal Province [MRGID:21470]	15	34.28	0.1158	40.9926	1.49	1440	22.9	347.984	0.581555		(SAO) South Atlantic Ocean [MRGID:1914]	TARA_B000000477	30	MFNNFLIKIFLLIPVSVLKLILVFHTDIKRKYIFDTQSQFLTYLLPKFDLHKVKDSEIDEVRNKIEKKRLSLKISKLPSKKIYKTDHIIDDDNSLILREYVPYKTDNKNIILFFHGGGYVLSSVNTHDDMVAYFSEKLRTRIFSLDYKLAPENKFPVALNNAIAAIEWLKDQGNNSRNISFCGDSAGAHLAASLTHYLSNSQTTIHSQFLIYPMCDPNCNSESQKLFNERYFLTQKAMKWFWGHLKSHDKDMEKDTFNLLNISQKITADHTFIITAGFDPLHDEAEKYASTLHNMGNSVKQLHYPSLFHGFASMTRLKTANNAVNDFLREYKKIL	MAHHHHHHVGTGSNDDDDKSPDPMFNNFLIKIFLLIPVSVLKLILVFHTDIKRKYIFDTQSQFLTYLLPKFDLHKVKDSEIDEVRNKIEKKRLSLKISKLPSKKIYKTDHIIDDDNSLILREYVPYKTDNKNIILFFHGGGYVLSSVNTHDDMVAYFSEKLRTRIFSLDYKLAPENKFPVALNNAIAAIEWLKDQGNNSRNISFCGDSAGAHLAASLTHYLSNSQTTIHSQFLIYPMCDPNCNSESQKLFNERYFLTQKAMKWFWGHLKSHDKDMEKDTFNLLNISQKITADHTFIITAGFDPLHDEAEKYASTLHNMGNSVKQLHYPSLFHGFASMTRLKTANNAVNDFLREYKKIL	0.22	3	TARA_066	FIV	18.5224	6.46408	21.3659	16.2561	5.1098	0.627664	35.331	NA
Esterase	2010-07-15T15:36:10	(DCM) deep chlorophyll maximum layer (ENVO:01000326)	TARA_066_DCM_0.223_C6089648_1	ERR598982|ERR599107	ERS490163	https://www.ebi.ac.uk/ena/browser/view/ERS491001	-34.8901	TARA_066_DCM_0.22-3	18.0459	Coastal Biome	(BENG) Benguela Current Coastal Province [MRGID:21470]	15	37.09	0.1035	40.9995	1.51	1604.47	158.3	348.036	0.689221		(SAO) South Atlantic Ocean [MRGID:1914]	TARA_B000000477	30	MAIKLFLKIFFSLPVWLLRCLTFQKSIIINNQILDFQTQVFLALQSLQSNAFDDPNRFNSAQELRNELESGRDGLPLNAKPRSSIQTIDHLIPTEFGELNVREYCPERILIESPILYFHGGGYVLGSINTHDPWLKFFSAEIGAKIFSLEYRLAPENKFPSSVQDSNLALEWLGDKLSLPIKEISLCGDSAGAHLAASLSTYRAVNNLSLPLSQCLIYPMTDPACNSRSQIDFADGFFLSQKAMIWFWEQFIDSQVNLDDPVFNLTINPKARLPKTLIITAGFDPLSDEGEAYARLLNDSENEVQQIHYPHLIHGFVNMTALKSAKEATRDWLKTYKKF	MAHHHHHHVGTGSNDDDDKSPDPMAIKLFLKIFFSLPVWLLRCLTFQKSIIINNQILDFQTQVFLALQSLQSNAFDDPNRFNSAQELRNELESGRDGLPLNAKPRSSIQTIDHLIPTEFGELNVREYCPERILIESPILYFHGGGYVLGSINTHDPWLKFFSAEIGAKIFSLEYRLAPENKFPSSVQDSNLALEWLGDKLSLPIKEISLCGDSAGAHLAASLSTYRAVNNLSLPLSQCLIYPMTDPACNSRSQIDFADGFFLSQKAMIWFWEQFIDSQVNLDDPVFNLTINPKARLPKTLIITAGFDPLSDEGEAYARLLNDSENEVQQIHYPHLIHGFVNMTALKSAKEATRDWLKTYKKF	0.22	3	TARA_066	FIV	18.5224	6.46408	21.3659	16.2561	5.1098	0.627664	35.331	NA
Esterase	2010-09-07T06:19	(SRF) surface water layer (ENVO:00002042)	TARA_067_SRF_0.223_scaffold23	ERR598994|ERR599144	ERS490183	https://www.ebi.ac.uk/ena/browser/view/ERS490928	-32.2401	TARA_067_SRF_0.22-3	17.7103	Coastal Biome	(BENG) Benguela Current Coastal Province [MRGID:21470]	12.8	33.56	0.5393	40.7523	0.69	2120	18.9	348.434	0.716551		(SAO) South Atlantic Ocean [MRGID:1914]	TARA_B100000497	5	MSTFILKFFFKIPIFVLKIFFKKKPSFRGHQFDIQSQALISLQPTIDLASIPDNEISRIRNLIIKNRVHHNLSSNPKSVVKKVDHFLGNDNTLCREYIPSKISSNKAILFFHGGGYVLNSVETHDGYVSYMADMLQAKTYSLEYKLAPEYEYPIALNDAIEAYYWLIKNGYEPENISVCGDSAGAHLAASLVHKLIEVDKKQIPHSQFLIYPMCDPDCSSESYDFLSEGYLLTKKTMIWFWNKFGNSENNKNDSAFNLLKLTTDEKLPHTIIITAGFDPLCDDGEKYAYLLHKRGHNVKQLHYPNMFHGFVSSTRLNAAKIAVDDFLGEYKKII	MAHHHHHHVGTGSNDDDDKSPDPMSTFILKFFFKIPIFVLKIFFKKKPSFRGHQFDIQSQALISLQPTIDLASIPDNEISRIRNLIIKNRVHHNLSSNPKSVVKKVDHFLGNDNTLCREYIPSKISSNKAILFFHGGGYVLNSVETHDGYVSYMADMLQAKTYSLEYKLAPEYEYPIALNDAIEAYYWLIKNGYEPENISVCGDSAGAHLAASLVHKLIEVDKKQIPHSQFLIYPMCDPDCSSESYDFLSEGYLLTKKTMIWFWNKFGNSENNKNDSAFNLLKLTTDEKLPHTIIITAGFDPLCDDGEKYAYLLHKRGHNVKQLHYPNMFHGFVSSTRLNAAKIAVDDFLGEYKKII	0.22	3	TARA_067	FIV	15.3224	4.75398	17.2926	13.7689	3.52362	0.519228	34.845	NA
Esterase	2010-09-07T06:19	(SRF) surface water layer (ENVO:00002042)	TARA_067_SRF_0.223_scaffold11	ERR598994|ERR599144	ERS490183	https://www.ebi.ac.uk/ena/browser/view/ERS491001	-32.2401	TARA_067_SRF_0.22-3	17.7103	Coastal Biome	(BENG) Benguela Current Coastal Province [MRGID:21470]	12.8	38.87	0.1272	40.7812	0.46	58018.3	1038	348.516	1.51795		(SAO) South Atlantic Ocean [MRGID:1914]	TARA_B100000497	5	MAINLDPELQAVTDAAKALGRPHGADVPLAALRAGYVAGSQMQGVTDVTCDKIQDLEIPGPASAIPARLYVPAGTGDAKTPGMIFIHGGGFMIGNLDSHDSVCRQLANHGGSRVIAIDYRLAPEHKFPAAVDDAIAAAKWICENAENYNINPERIAIGGDSAGGNLSAVVSNHFSQNNGPKLAFQLLIYPATNRTVETDSLQELKQGVTLDERMLNYFHDTYFGETGANPSDPRISPALAPDHQNVPPAHIITAEYDPLRDEGQAYYEILKAAGIKVTYHCYPGLMHNFIQQTGVVTSARRAV	MAHHHHHHVGTGSNDDDDKSPDPMAINLDPELQAVTDAAKALGRPHGADVPLAALRAGYVAGSQMQGVTDVTCDKIQDLEIPGPASAIPARLYVPAGTGDAKTPGMIFIHGGGFMIGNLDSHDSVCRQLANHGGSRVIAIDYRLAPEHKFPAAVDDAIAAAKWICENAENYNINPERIAIGGDSAGGNLSAVVSNHFSQNNGPKLAFQLLIYPATNRTVETDSLQELKQGVTLDERMLNYFHDTYFGETGANPSDPRISPALAPDHQNVPPAHIITAEYDPLRDEGQAYYEILKAAGIKVTYHCYPGLMHNFIQQTGVVTSARRAV	0.22	3	TARA_067	FIV	15.3224	4.75398	17.2926	13.7689	3.52362	0.519228	34.845	NA
Esterase	2010-09-14T06:55	(SRF) surface water layer (ENVO:00002042)	TARA_068_SRF_0.223_scaffold17	ERR599129|ERR599171|ERR599174	ERS490265	https://www.ebi.ac.uk/ena/browser/view/ERS490029	-31.0266	TARA_068_SRF_0.22-3	4.665	Trades Biome	(SATL) South Atlantic Gyral Province [MRGID:21459]	16.8	36.56	0.0549	41.2373	1.58	703.333	54.3	355.322	0.766462		(SAO) South Atlantic Ocean [MRGID:1914]	TARA_B100000475	5	MIGDRSIERDGRTMSPAMQTILYILEKRRITTDIENIGAKKIRDFYNVTAGALQKRPPRMKTIDHKMNVEGGQIRIREYIPNDFEANNHSMLFFHGGGFSIGSIRTHDPVCKFFAKMLGWKIFSVEYRLAPENRFPIPLEDCDQSMDWLIENADKFEIDADKIAVGGDSAGGNIAACLCIKRIEEGKKEPERQILFYPAVDTGGDYESIKTFTDGYFLLTKELLEWFGSNYLDESDYTNIYAAPMNYEKLDLVPPALIITAGFDPLRDEGKAYAEKLQKNGVKVDYKEYPSLIHGFLNFTIAPECFRAMEEISEKIKSIN	MAHHHHHHVGTGSNDDDDKSPDPMIGDRSIERDGRTMSPAMQTILYILEKRRITTDIENIGAKKIRDFYNVTAGALQKRPPRMKTIDHKMNVEGGQIRIREYIPNDFEANNHSMLFFHGGGFSIGSIRTHDPVCKFFAKMLGWKIFSVEYRLAPENRFPIPLEDCDQSMDWLIENADKFEIDADKIAVGGDSAGGNIAACLCIKRIEEGKKEPERQILFYPAVDTGGDYESIKTFTDGYFLLTKELLEWFGSNYLDESDYTNIYAAPMNYEKLDLVPPALIITAGFDPLRDEGKAYAEKLQKNGVKVDYKEYPSLIHGFLNFTIAPECFRAMEEISEKIKSIN	0.22	3	TARA_068	FIV	19.1259	6.58616	22.1349	16.5786	5.55624	0.648116	35.687	NA
Esterase	2010-09-14T06:55	(SRF) surface water layer (ENVO:00002042)	TARA_068_SRF_0.223_C15027681	ERR599129|ERR599171|ERR599174	ERS490265	https://www.ebi.ac.uk/ena/browser/view/ERS490885	-31.0266	TARA_068_SRF_0.22-3	4.665	Trades Biome	(SATL) South Atlantic Gyral Province [MRGID:21459]	16.8	36.03	0.0748	41.2614	4.34	16970	262	351.982	0.910211		(SAO) South Atlantic Ocean [MRGID:1914]	TARA_B100000475	5	MLRNFFINLFFLIPVWLINLLSVFNKDVKRKFIFDKQSRLFLSLMPKFDIHEVSDEDISEIRSLIDKKRKALRLSKRTKKKVERTDYFIGTNKEIKIREYIPYQTDNKKVILFFHGGGYVLNSIESHDPSVAYFSEKLRTKIYSLDYSLSPENKFPCALKEAISAIEWLIQSGNKISNISLCGDSAGAHLAASVTHHFANENKENVHSQFLIYPMCDPSCSYDSHELFKDGYLLTKKAMRWFWNKFESSVENQSLNTFNLMLYKGEAIIPKTIIVTAGFDPLSDEAEGYAFLLHESGTSVKQLHYPSLFHGFASMTRLKAARKAVNDFLSEYKEIL	MAHHHHHHVGTGSNDDDDKSPDPMLRNFFINLFFLIPVWLINLLSVFNKDVKRKFIFDKQSRLFLSLMPKFDIHEVSDEDISEIRSLIDKKRKALRLSKRTKKKVERTDYFIGTNKEIKIREYIPYQTDNKKVILFFHGGGYVLNSIESHDPSVAYFSEKLRTKIYSLDYSLSPENKFPCALKEAISAIEWLIQSGNKISNISLCGDSAGAHLAASVTHHFANENKENVHSQFLIYPMCDPSCSYDSHELFKDGYLLTKKAMRWFWNKFESSVENQSLNTFNLMLYKGEAIIPKTIIVTAGFDPLSDEAEGYAFLLHESGTSVKQLHYPSLFHGFASMTRLKAARKAVNDFLSEYKEIL	0.22	3	TARA_068	FIV	19.1259	6.58616	22.1349	16.5786	5.55624	0.648116	35.687	NA
Esterase	2010-09-14T13:30	(DCM) deep chlorophyll maximum layer (ENVO:01000326)	TARA_068_DCM_0.223_scaffold13	ERR599017|ERR599056|ERR599103	ERS490296	https://www.ebi.ac.uk/ena/browser/view/ERS490885	-31.027	TARA_068_DCM_0.22-3	4.6802	Trades Biome	(SATL) South Atlantic Gyral Province [MRGID:21459]	16.8	34.96	0.0616	41.2738	0.52	656.667	61	348.342	0.815055		(SAO) South Atlantic Ocean [MRGID:1914]	TARA_B100000482	50	MFNNFLIKIFLLIPVSVLKLILVFHTDIKRKYIFDTQSQFLTYLLPKFDLHKVKDSEIDEVRNKIEKKRLSLKISKLPSKKIFKTDHIIDDDNSLILREYVPYKTDNKNIILFFHGGGYVLSSINTHDDMVSYFSEKLRTRIFSLDYKLAPENKFPVALNNAIAAIEWLKDQGNNSRNISFCGDSAGAHLAASLTHYLSNSQTTIHSQFLIYPMCDPNCNSESQKLFNERYFLTQKAMKWFWGHLKSHDKDMEKDTFNLLNISQKITADHTFIITAGFDPLHDEAEKYASTLHNMGNSVKQLHYPSLFHGFASMTRLKTANNAVNDFLREYKKIL	MAHHHHHHVGTGSNDDDDKSPDPMFNNFLIKIFLLIPVSVLKLILVFHTDIKRKYIFDTQSQFLTYLLPKFDLHKVKDSEIDEVRNKIEKKRLSLKISKLPSKKIFKTDHIIDDDNSLILREYVPYKTDNKNIILFFHGGGYVLSSINTHDDMVSYFSEKLRTRIFSLDYKLAPENKFPVALNNAIAAIEWLKDQGNNSRNISFCGDSAGAHLAASLTHYLSNSQTTIHSQFLIYPMCDPNCNSESQKLFNERYFLTQKAMKWFWGHLKSHDKDMEKDTFNLLNISQKITADHTFIITAGFDPLHDEAEKYASTLHNMGNSVKQLHYPSLFHGFASMTRLKTANNAVNDFLREYKKIL	0.22	3	TARA_068	FIV	19.1231	6.58917	22.1316	16.5781	5.55356	0.648021	35.688	NA
Esterase	2010-09-21T06:55	(SRF) surface water layer (ENVO:00002042)	TARA_070_SRF_0.223_scaffold36	ERR599135|ERR599165	ERS490327	https://www.ebi.ac.uk/ena/browser/view/ERS492821	-20.4091	TARA_070_SRF_0.22-3	-3.1759	Trades Biome	(SATL) South Atlantic Gyral Province [MRGID:21459]	19.8	38.67	0.0603	41.7843	8.21	760	20.9	339.81	1.14325		(SAO) South Atlantic Ocean [MRGID:1914]	TARA_B100000459	5	MKHFLINFFLNIFFILPNWALKVLTLRKEITYKNEVFDYQSMIYISLISWFITKFGFALDMSEFSDEMRKKMANLRIKINNNITPKKIIHKEDLIIEQKNNLVLRQYSLDSQISDKCVLFFHGGGYAISDIDVYDPVVSFMCEELNTKIFSLEYSLSPENKFPQALKEANIAFEWLRSHGYNKEQIIICGDSAGGHLAASLLHDRSSKGKELPYLQVLIYPMVSPSLDFPSLERLGENFLLTREQMKWFWHYFRAEEANNLDSRFDLLKIDNNNKFNTKTVIITAGFDPLCDEAEAYAAKLNDMGKNVKQIHYPSLFHSFINITRLKTAKLATIDIFREIKRNL	MAHHHHHHVGTGSNDDDDKSPDPMKHFLINFFLNIFFILPNWALKVLTLRKEITYKNEVFDYQSMIYISLISWFITKFGFALDMSEFSDEMRKKMANLRIKINNNITPKKIIHKEDLIIEQKNNLVLRQYSLDSQISDKCVLFFHGGGYAISDIDVYDPVVSFMCEELNTKIFSLEYSLSPENKFPQALKEANIAFEWLRSHGYNKEQIIICGDSAGGHLAASLLHDRSSKGKELPYLQVLIYPMVSPSLDFPSLERLGENFLLTREQMKWFWHYFRAEEANNLDSRFDLLKIDNNNKFNTKTVIITAGFDPLCDEAEAYAAKLNDMGKNVKQIHYPSLFHSFINITRLKTAKLATIDIFREIKRNL	0.22	3	TARA_070	FIV	21.7159	6.30946	24.3372	19.4595	4.87769	0.735883	36.376	NA
Esterase	2010-10-05T08:00	(SRF) surface water layer (ENVO:00002042)	TARA_072_SRF_0.223_scaffold45	ERR598984|ERR599105	ERS490433	https://www.ebi.ac.uk/ena/browser/view/ERS490928	-8.7789	TARA_072_SRF_0.22-3	-17.9099	Trades Biome	(SATL) South Atlantic Gyral Province [MRGID:21459]	25	52.88	0.0238	43.3395	1.75	13877	163	360.39	0.45		(SAO) South Atlantic Ocean [MRGID:1914]	TARA_B100000424	5	MLLNFLVNFYLLIPVWLIKLICIFNKDIKREYIFDPQSKLLIYLFPKLELQNVKNDEIKNLRSAIEKRRTNLRISKKPKKEIKKVDHYLDKDESILLREYSPYKVDNKNIILFFHGGGYVLNSVFTHDDMVAYFSEKLRIRIFSLDYKLAPENKFPAALENAIQAVEWLEDKNISSANISLCGDSAGGHLAASLTHHFTNEDKKIHSQFLMYPMCDPNCDSESHKIFGDKYFLTNQAMKWFWKHLQKDEIDMTDEMFNLLLINKKITADHTFIITAGFDPLHDEAEKYASLLHNMNNNVKQLHYPSMFHGFATMTRLKTANRAVNDFLREYKKIL	MAHHHHHHVGTGSNDDDDKSPDPMLLNFLVNFYLLIPVWLIKLICIFNKDIKREYIFDPQSKLLIYLFPKLELQNVKNDEIKNLRSAIEKRRTNLRISKKPKKEIKKVDHYLDKDESILLREYSPYKVDNKNIILFFHGGGYVLNSVFTHDDMVAYFSEKLRIRIFSLDYKLAPENKFPAALENAIQAVEWLEDKNISSANISLCGDSAGGHLAASLTHHFTNEDKKIHSQFLMYPMCDPNCDSESHKIFGDKYFLTNQAMKWFWKHLQKDEIDMTDEMFNLLLINKKITADHTFIITAGFDPLHDEAEKYASLLHNMNNNVKQLHYPSMFHGFATMTRLKTANRAVNDFLREYKKIL	0.22	3	TARA_072	FIV	26.2441	4.306	27.9112	24.5345	3.37673	0.88933	36.423	NA
Esterase	2010-10-05T08:00	(SRF) surface water layer (ENVO:00002042)	TARA_072_SRF_0.223_scaffold11	ERR598984|ERR599105	ERS490433	https://www.ebi.ac.uk/ena/browser/view/ERS491001	-8.7789	TARA_072_SRF_0.22-3	-17.9099	Trades Biome	(SATL) South Atlantic Gyral Province [MRGID:21459]	25	43.36	0.0907	43.4868	3.07	1563.33	68.3	356.478	1.50179		(SAO) South Atlantic Ocean [MRGID:1914]	TARA_B100000424	5	MSPEYEKLFDEEIKEFIRISETFAQEHVGDSVEELRQNYNELVKHFRQVRPPNVHVEDRKVAFKERSLIYRQYSKGTDNKSDLIYFHGGGFVVGGLESHDDICAEICESTGCNVFSLDYSLAPEVKYPEFFLDAIRFYYFIKNPERRLILVGDSAGGTLAGFVANKVRNVSIRPEAQVLIYPDLAGEISGANKRRFYDAPLLTQDDIDFYHKCAGLPLKMGLHDLIRNFDNDNMPKTLLVSAEIDPLADDCQSYVESLKQYGCDITYLEGLGLPHGFLRARHLSKKARIVFDEIIRFINQTI	MAHHHHHHVGTGSNDDDDKSPDPMSPEYEKLFDEEIKEFIRISETFAQEHVGDSVEELRQNYNELVKHFRQVRPPNVHVEDRKVAFKERSLIYRQYSKGTDNKSDLIYFHGGGFVVGGLESHDDICAEICESTGCNVFSLDYSLAPEVKYPEFFLDAIRFYYFIKNPERRLILVGDSAGGTLAGFVANKVRNVSIRPEAQVLIYPDLAGEISGANKRRFYDAPLLTQDDIDFYHKCAGLPLKMGLHDLIRNFDNDNMPKTLLVSAEIDPLADDCQSYVESLKQYGCDITYLEGLGLPHGFLRARHLSKKARIVFDEIIRFINQTI	0.22	3	TARA_072	FIV	26.2441	4.306	27.9112	24.5345	3.37673	0.88933	36.423	NA
Esterase	2010-10-05T15:35	(DCM) deep chlorophyll maximum layer (ENVO:01000326)	TARA_072_DCM_0.223_scaffold31	ERR599133|ERR599137	ERS490476	https://www.ebi.ac.uk/ena/browser/view/ERS490885	-8.7296	TARA_072_DCM_0.22-3	-17.9604	Trades Biome	(SATL) South Atlantic Gyral Province [MRGID:21459]	24.1	43.36	0.0479	43.0284	0.8	13890	310	353.702	0.639675		(SAO) South Atlantic Ocean [MRGID:1914]	TARA_B100000427	100	MSQIIKYYKKFLIQNFFYFPVWILRLIFPQIRTRIRGSKIDFQSYAYIRLNPESTLYKIEDKDLPKIRKVIERNKINSKLSLRPNKRVLTKDHYVFNKHENDQMLLREYIPNKVDSDKIILFFHGGGWTIDSVETYDDMVKYFSDYLNMKIYSFEYSLAPEKKFPNALKEAEDIYKWFIKNGTPANQISLFGDSAGAHMVGSLVYKLAKHDSDMPNSLLMLYPPCDPLFQSESISLLKDKYFLLHADLAWFWDKFKQNKADENDPMFNLLKFDLNKAFPSTILVTGGFDPICDEGAQYANLLKNKNTNIRLLNYPTLFHNFAFMTKLNSAKKAVNNFLDEYKKIV	MAHHHHHHVGTGSNDDDDKSPDPMSQIIKYYKKFLIQNFFYFPVWILRLIFPQIRTRIRGSKIDFQSYAYIRLNPESTLYKIEDKDLPKIRKVIERNKINSKLSLRPNKRVLTKDHYVFNKHENDQMLLREYIPNKVDSDKIILFFHGGGWTIDSVETYDDMVKYFSDYLNMKIYSFEYSLAPEKKFPNALKEAEDIYKWFIKNGTPANQISLFGDSAGAHMVGSLVYKLAKHDSDMPNSLLMLYPPCDPLFQSESISLLKDKYFLLHADLAWFWDKFKQNKADENDPMFNLLKFDLNKAFPSTILVTGGFDPICDEGAQYANLLKNKNTNIRLLNYPTLFHNFAFMTKLNSAKKAVNNFLDEYKKIV	0.22	3	TARA_072	FIV	26.2753	4.33976	27.9494	24.5456	3.4038	0.890388	36.603	NA
Esterase	2010-10-05T15:35	(DCM) deep chlorophyll maximum layer (ENVO:01000326)	TARA_072_DCM_0.223_C15503734	ERR599133|ERR599137	ERS490476	https://www.ebi.ac.uk/ena/browser/view/ERS490885	-8.7296	TARA_072_DCM_0.22-3	-17.9604	Trades Biome	(SATL) South Atlantic Gyral Province [MRGID:21459]	24.1	44.48	0.0828	43.0776	2.85	425	15.5	350.63	0.508724		(SAO) South Atlantic Ocean [MRGID:1914]	TARA_B100000427	100	MTKYKFDKQIKERLDLVNELGIKYEEMSANEARQIPWTAGSKDESPEVGSVVEIGADGPFGPIKMYHYLPKGASYEDKLPAIIYYHGGGWVIGSRNGHDILCRHLSNTSGCRVFSVEYRLAPDFKFPVPVEDSYAAIKFIKENHDHLNVDPEKLIVAGDSAGGNLAAVMSLMAREDNDLDINYQILIYPVIEGSKEFKSYEENAEGYILTRNLMRWFYEHYLSDDKERKDWRVSPIQAKDLSNLPPTYIVTVLSDPLRDEGREYAKALKEAGNSVEHIEYDNAVHGFISWPLEIKLTKKAIEHISKSIKKIIK	MAHHHHHHVGTGSNDDDDKSPDPMTKYKFDKQIKERLDLVNELGIKYEEMSANEARQIPWTAGSKDESPEVGSVVEIGADGPFGPIKMYHYLPKGASYEDKLPAIIYYHGGGWVIGSRNGHDILCRHLSNTSGCRVFSVEYRLAPDFKFPVPVEDSYAAIKFIKENHDHLNVDPEKLIVAGDSAGGNLAAVMSLMAREDNDLDINYQILIYPVIEGSKEFKSYEENAEGYILTRNLMRWFYEHYLSDDKERKDWRVSPIQAKDLSNLPPTYIVTVLSDPLRDEGREYAKALKEAGNSVEHIEYDNAVHGFISWPLEIKLTKKAIEHISKSIKKIIK	0.22	3	TARA_072	FIV	26.2753	4.33976	27.9494	24.5456	3.4038	0.890388	36.603	NA
Esterase	2010-11-04T10:04	(SRF) surface water layer (ENVO:00002042)	TARA_078_SRF_0.223_scaffold27	ERR599006|ERR599022	ERS490659	https://www.ebi.ac.uk/ena/browser/view/ERS492821	-30.1367	TARA_078_SRF_0.22-3	-43.2899	Trades Biome	(SATL) South Atlantic Gyral Province [MRGID:21459]	19.9	38.36	0.0549	41.8498	3.88	3376.44	21.6	345.986	1.04383		(SAO) South Atlantic Ocean [MRGID:1914]	TARA_B100000524	5	MKYFFINLALALFFLLPDWFLKIFPRKKTSLIRNNYLDYQTEIFLKLMDFFGYKLDTKNFNNIERIRSNNARMSLNINKKPSKNLSLKDIYLNDDKTIFMRKYEPNKIKTDKALLFFHGGGYVLGSIETHHNFVASMSIYLGMKIYSLEYSLSPENKFPIALGDAKKAYHRIMQEHDNKEILLCGDSAGAHLVAALSYDLSESNIPSPFAQILIYPMVCPSLNYESMELYKENFLLTKSSMQWFWEQLRFSKADDNNPRFNLLKQDEIKKLQIKTLVVTAGFDPLHDEGVAYADLLENNGNEVKRLHFEELIHGFVNLTNIRKADASTIKIFETMKEYLD	MAHHHHHHVGTGSNDDDDKSPDPMKYFFINLALALFFLLPDWFLKIFPRKKTSLIRNNYLDYQTEIFLKLMDFFGYKLDTKNFNNIERIRSNNARMSLNINKKPSKNLSLKDIYLNDDKTIFMRKYEPNKIKTDKALLFFHGGGYVLGSIETHHNFVASMSIYLGMKIYSLEYSLSPENKFPIALGDAKKAYHRIMQEHDNKEILLCGDSAGAHLVAALSYDLSESNIPSPFAQILIYPMVCPSLNYESMELYKENFLLTKSSMQWFWEQLRFSKADDNNPRFNLLKQDEIKKLQIKTLVVTAGFDPLHDEGVAYADLLENNGNEVKRLHFEELIHGFVNLTNIRKADASTIKIFETMKEYLD	0.22	3	TARA_078	FIV	21.8127	8.24052	25.229	19.0247	6.20432	0.739162	36.324	NA
Esterase	2010-11-04T18:16:53	(DCM) deep chlorophyll maximum layer (ENVO:01000326)	TARA_078_DCM_0.223_scaffold18	ERR599046|ERR599101	ERS490691	https://www.ebi.ac.uk/ena/browser/view/ERS491095	-30.1484	TARA_078_DCM_0.22-3	-43.2705	Trades Biome	(SATL) South Atlantic Gyral Province [MRGID:21459]	19.3	37.81	0.1801	41.664	0.93	1743.33	56.3	350.694	0.374027		(SAO) South Atlantic Ocean [MRGID:1914]	TARA_B100000530	120	MTKYKLDTQVQERLDIVNELNIKIEEMSPNEARQIPWTAGDGDEIPDVGCVVEIGADGPFGPIPMYHYLPKDAAYDDVLPAIVYFHGGGWVVGSRNGHDILCRHLANTSGCRVFSVEYRLSPDFKFPVPLEDSYSATKFISDNCKELFVDSKKIIVAGDSAGGNIAAVLAIMAREDTSLNIIYQILLYPVVDGSKDYKSWKENAEGYILSSNLMNWFYELYLTSNKERNDWRVSPILAEDLSNLPPCYIVTILSDILRDEGRDYVSKLEEAGNNVEHIEYSNAVHGFMSWPLDIKVTKKAIEDVSKSIKKVVS	MAHHHHHHVGTGSNDDDDKSPDPMTKYKLDTQVQERLDIVNELNIKIEEMSPNEARQIPWTAGDGDEIPDVGCVVEIGADGPFGPIPMYHYLPKDAAYDDVLPAIVYFHGGGWVVGSRNGHDILCRHLANTSGCRVFSVEYRLSPDFKFPVPLEDSYSATKFISDNCKELFVDSKKIIVAGDSAGGNIAAVLAIMAREDTSLNIIYQILLYPVVDGSKDYKSWKENAEGYILSSNLMNWFYELYLTSNKERNDWRVSPILAEDLSNLPPCYIVTILSDILRDEGRDYVSKLEEAGNNVEHIEYSNAVHGFMSWPLDIKVTKKAIEDVSKSIKKVVS	0.22	3	TARA_078	FIV	21.8127	8.24052	25.229	19.0247	6.20432	0.739162	36.275	NA
Esterase	2010-11-04T18:16:53	(DCM) deep chlorophyll maximum layer (ENVO:01000326)	TARA_078_DCM_0.223_C15910615	ERR599046|ERR599101	ERS490691	https://www.ebi.ac.uk/ena/browser/view/ERS490124	-30.1484	TARA_078_DCM_0.22-3	-43.2705	Trades Biome	(SATL) South Atlantic Gyral Province [MRGID:21459]	19.3	37.86	0.0443	41.6861	2.29	117	8.3	343.698	0.64534		(SAO) South Atlantic Ocean [MRGID:1914]	TARA_B100000530	120	MAIKLFLKIFFALPVWLLRCITFQKSTIINNQILDFQTQIFLGLQSLQVDGLDDPGSFDSVQEIREFMIEGLPLSSKPSMPLRIKDHVLSTQFGHLKIRQYCPEMNISSSPILYFHGGGYVLGGIESHDAALQFFAAEIETNIFSLDYRLAPENKFPSSLQDANFALEWLGKELNLPISDISLCGDSAGAHLAASLSTYRAINNFELPLSQCLIYPMTDPLCNSKSQADFDSGFLLSQKAMIWFWEQLMHSSENLHDPVFNLSIDPEVSLPKTLIITAGFDPLSDEGEAYARLLDNFGNEVQQVHYPHLIHGFVNMTALKAAKDATKDLLKTYKNFLK	MAHHHHHHVGTGSNDDDDKSPDPMAIKLFLKIFFALPVWLLRCITFQKSTIINNQILDFQTQIFLGLQSLQVDGLDDPGSFDSVQEIREFMIEGLPLSSKPSMPLRIKDHVLSTQFGHLKIRQYCPEMNISSSPILYFHGGGYVLGGIESHDAALQFFAAEIETNIFSLDYRLAPENKFPSSLQDANFALEWLGKELNLPISDISLCGDSAGAHLAASLSTYRAINNFELPLSQCLIYPMTDPLCNSKSQADFDSGFLLSQKAMIWFWEQLMHSSENLHDPVFNLSIDPEVSLPKTLIITAGFDPLSDEGEAYARLLDNFGNEVQQVHYPHLIHGFVNMTALKAAKDATKDLLKTYKNFLK	0.22	3	TARA_078	FIV	21.8127	8.24052	25.229	19.0247	6.20432	0.739162	36.275	NA
Esterase	2010-12-06T10:33	(SRF) surface water layer (ENVO:00002042)	TARA_082_SRF_0.223_scaffold23	ERR599009|ERR599035	ERS490885	https://www.ebi.ac.uk/ena/browser/view/ERS490885	-47.1863	TARA_082_SRF_0.22-3	-58.2902	Coastal Biome	(FKLD) Southwest Atlantic Shelves Province [MRGID:21469]	7.3	30.94	0.2091	34.0839	1.1	3736.3	22.9	353.356	1.19441		(SAO) South Atlantic Ocean [MRGID:1914]	TARA_B100000768	5	MQIDDDTQALIDERIKNNAPALESFSPQELRALRAKMAETPEEHKVEITNVKNFSVNGSLGIIPLREYFDSSTNNDSENNLPLIIYFHGGGFVMGDLESHDLVCRHLCKEAKAKVIAVDYRLAPEHKFPAAIIDTEDAIREVINSKELKFNRKKIILCGDSAGGALATIGTILSKEGKIPEIHGQILVYPWVDMTMCRRSIDIELEGLILDKETIKYFANHYLNTIEEQVDWRASPLLTPDLSNLPVTYIFGAGLDPLVDEGDAYRRRLESFKNEVHYRLFPGQMHAFLSNPIQLPTSLICIKEMGTAAQKIYSNL	MAHHHHHHVGTGSNDDDDKSPDPMQIDDDTQALIDERIKNNAPALESFSPQELRALRAKMAETPEEHKVEITNVKNFSVNGSLGIIPLREYFDSSTNNDSENNLPLIIYFHGGGFVMGDLESHDLVCRHLCKEAKAKVIAVDYRLAPEHKFPAAIIDTEDAIREVINSKELKFNRKKIILCGDSAGGALATIGTILSKEGKIPEIHGQILVYPWVDMTMCRRSIDIELEGLILDKETIKYFANHYLNTIEEQVDWRASPLLTPDLSNLPVTYIFGAGLDPLVDEGDAYRRRLESFKNEVHYRLFPGQMHAFLSNPIQLPTSLICIKEMGTAAQKIYSNL	0.22	3	TARA_082	FIV	7.69874	8.71713	11.7916	4.74958	7.04206	0.260886	34.049	NA
Esterase	2010-12-06T10:33	(SRF) surface water layer (ENVO:00002042)	TARA_082_SRF_0.223_scaffold24	ERR599009|ERR599035	ERS490885	https://www.ebi.ac.uk/ena/browser/view/ERS490885	-47.1863	TARA_082_SRF_0.22-3	-58.2902	Coastal Biome	(FKLD) Southwest Atlantic Shelves Province [MRGID:21469]	7.3	30.81	0.173	37.2476	0.59	591.51	43	349.306	0.823083		(SAO) South Atlantic Ocean [MRGID:1914]	TARA_B100000768	5	MKYDSEIDQETWAFIKRTQSFYSKELLSYSIEQQRSEYNQMCHAFDNHKPYELSIKSEKWDTIPVRIYEPKAPIGTLVYYHGGGFVVGDLESHHEVCADLTEKSQLRVVSVAYRLAPEHKHPAQFNDAFRAVQIAAKTFPEPLIVAGDSAGGTLAASVCHNARATNINLSGQVLIYPSLGTDMNTSSFITHANAPLLTTKDMLYYKQVRCENNVPEDDPTFAPLNDKDFSNLPPTVVFTASCDPLVDDGEKYCAKIIDAGGAAEWINEVGLVHGYLRARSTVVRASNSFERIANAAVFLAKKKWPY	MAHHHHHHVGTGSNDDDDKSPDPMKYDSEIDQETWAFIKRTQSFYSKELLSYSIEQQRSEYNQMCHAFDNHKPYELSIKSEKWDTIPVRIYEPKAPIGTLVYYHGGGFVVGDLESHHEVCADLTEKSQLRVVSVAYRLAPEHKHPAQFNDAFRAVQIAAKTFPEPLIVAGDSAGGTLAASVCHNARATNINLSGQVLIYPSLGTDMNTSSFITHANAPLLTTKDMLYYKQVRCENNVPEDDPTFAPLNDKDFSNLPPTVVFTASCDPLVDDGEKYCAKIIDAGGAAEWINEVGLVHGYLRARSTVVRASNSFERIANAAVFLAKKKWPY	0.22	3	TARA_082	FIV	7.69874	8.71713	11.7916	4.74958	7.04206	0.260886	34.049	NA
Esterase	2010-12-06T18:58	(DCM) deep chlorophyll maximum layer (ENVO:01000326)	TARA_082_DCM_0.223_C19723829	ERR599027|ERR599122	ERS490928	https://www.ebi.ac.uk/ena/browser/view/ERS490928	-47.2007	TARA_082_DCM_0.22-3	-57.9446	Coastal Biome	(FKLD) Southwest Atlantic Shelves Province [MRGID:21469]	7	30.73	0.173	35.1851	1.92	546.667	29.2	345.692	1.35644		(SAO) South Atlantic Ocean [MRGID:1914]	TARA_B100000767	40	MTKLILKLFFLLPSWLLKIVTMRKKILVNGQILDYQTQILLALQSLQPDNFDLTESAADLRIKLDGRQDSLPNIKLSGSQVTFCDHTIYAENIKLTIREYTPEQQAHVSPILYFHGGGYVIGTIETHHQWLRLLASSMQSTIFSLEYRLSPENKFPASLEDANLALEWIASTTDHPVSAISLCGDSAGAHLAASLSTYRSMKGLEAPHSQCLIYPMTDPSCSSKSQNDFATGYFLTREAMLWFWEQFRESQENLLDPCFNLLQEHAHPLPKTLLITAGFDPLSDEGEEYARKIFASGNELDHIHYPHLIHGFVNMTVLRAAKEASLDFIKTYKTYFSK	MAHHHHHHVGTGSNDDDDKSPDPMTKLILKLFFLLPSWLLKIVTMRKKILVNGQILDYQTQILLALQSLQPDNFDLTESAADLRIKLDGRQDSLPNIKLSGSQVTFCDHTIYAENIKLTIREYTPEQQAHVSPILYFHGGGYVIGTIETHHQWLRLLASSMQSTIFSLEYRLSPENKFPASLEDANLALEWIASTTDHPVSAISLCGDSAGAHLAASLSTYRSMKGLEAPHSQCLIYPMTDPSCSSKSQNDFATGYFLTREAMLWFWEQFRESQENLLDPCFNLLQEHAHPLPKTLLITAGFDPLSDEGEEYARKIFASGNELDHIHYPHLIHGFVNMTVLRAAKEASLDFIKTYKTYFSK	0.22	3	TARA_082	FIV	7.93432	9.04192	12.1383	4.893	7.24525	0.268869	34.058	NA
Esterase	2011-01-03T11:05	(SRF) surface water layer (ENVO:00002042)	TARA_084_SRF_0.223_scaffold26	ERR598945|ERR599059	ERS491001	https://www.ebi.ac.uk/ena/browser/view/ERS491001	-60.2287	TARA_084_SRF_0.22-3	-60.6476	Polar Biome	(ANTA) Antarctic Province [MRGID:21502]	1.8	30.18	0.173	30.6237	4.1	6220	30.6	347.022	0.31484		(SO) Southern Ocean [MRGID:1907]	TARA_B100000780	5	MTKLILKLFFLLPSWLLKIVTMRKKILVNGQILDYQTQILLALQSLQPDNFDLTESAADLRIKLDGRKDSLPNIKLSGSQVTFCDHTIYADNIELTIREYTPEQQAHVSPILYFHGGGYVIGTIETHHQWLRLLASSMQSTIFSLEYRLSPENKFPASLEDANLALEWIASTTDHPVSAISLCGDSAGAHLAASLSTYRSMKGLEAPHSQCLIYPMTDPSCSSKSQNDFATGYFLTREAMLWFWEQFRESQENLLDPCFNLLQEHAHPLPKTLLITAGFDPLSDEGEEYARKIFASGNELDHIHYPHLIHGFVNMTVLRAAKEASLDFIKTYKAYFSK	MAHHHHHHVGTGSNDDDDKSPDPMTKLILKLFFLLPSWLLKIVTMRKKILVNGQILDYQTQILLALQSLQPDNFDLTESAADLRIKLDGRKDSLPNIKLSGSQVTFCDHTIYADNIELTIREYTPEQQAHVSPILYFHGGGYVIGTIETHHQWLRLLASSMQSTIFSLEYRLSPENKFPASLEDANLALEWIASTTDHPVSAISLCGDSAGAHLAASLSTYRSMKGLEAPHSQCLIYPMTDPSCSSKSQNDFATGYFLTREAMLWFWEQFRESQENLLDPCFNLLQEHAHPLPKTLLITAGFDPLSDEGEEYARKIFASGNELDHIHYPHLIHGFVNMTVLRAAKEASLDFIKTYKAYFSK	0.22	3	TARA_084	FIV	0.306298	4.91435	2.54511	-1.33172	3.87684	0.0103795	33.72	NA
Esterase	2011-01-03T11:05	(SRF) surface water layer (ENVO:00002042)	TARA_084_SRF_0.223_scaffold15	ERR598945|ERR599059	ERS491001	https://www.ebi.ac.uk/ena/browser/view/ERS492821	-60.2287	TARA_084_SRF_0.22-3	-60.6476	Polar Biome	(ANTA) Antarctic Province [MRGID:21502]	1.8	26.06	0.173	32.9851	1.17	5838.45	25.5	349.114	0.564505		(SO) Southern Ocean [MRGID:1907]	TARA_B100000780	5	MSYSSDILPIFESINKIRDQKKILNEDVVMLLLKAKKAGLTPLYELPLKEARAEFERRNNVLELEPEDVLKTQNILIGDGEGKLPARIYWGHRCRHEALVIFVHGGGWVLGNVESYDRLCRRFANQIRLPVVSIEYRLAPEHPFPTALNDVKAAILARSDLAEMTGVGTEKWAIMGDSAGGNLVSASLLELHPHNHPDLQVLIYPATDFSYNHGSRLTYGQGYLLDSSLMAWFSELYIGGTDPSDPRVSILAHPSLAKSPSTLLVTAGLDPLSDEGLAYGCKLQNAGVSVDHLHCADLLHGFLSMPLALPKAILVSQQISHYVRKNITK	MAHHHHHHVGTGSNDDDDKSPDPMSYSSDILPIFESINKIRDQKKILNEDVVMLLLKAKKAGLTPLYELPLKEARAEFERRNNVLELEPEDVLKTQNILIGDGEGKLPARIYWGHRCRHEALVIFVHGGGWVLGNVESYDRLCRRFANQIRLPVVSIEYRLAPEHPFPTALNDVKAAILARSDLAEMTGVGTEKWAIMGDSAGGNLVSASLLELHPHNHPDLQVLIYPATDFSYNHGSRLTYGQGYLLDSSLMAWFSELYIGGTDPSDPRVSILAHPSLAKSPSTLLVTAGLDPLSDEGLAYGCKLQNAGVSVDHLHCADLLHGFLSMPLALPKAILVSQQISHYVRKNITK	0.22	3	TARA_084	FIV	0.306298	4.91435	2.54511	-1.33172	3.87684	0.0103795	33.72	NA
Esterase	2011-01-06T19:34:21	(DCM) deep chlorophyll maximum layer (ENVO:01000326)	TARA_085_DCM_0.223_scaffold15	ERR599104|ERR599121	ERS491095	https://www.ebi.ac.uk/ena/browser/view/ERS491095	-62.2231	TARA_085_DCM_0.22-3	-49.2139	Polar Biome	(ANTA) Antarctic Province [MRGID:21502]	-0.8	24.45	0.2107	30.6194	0.55	582.539	28.7	347.034	0.539005		(SO) Southern Ocean [MRGID:1907]	TARA_B100000795	90	MPYQKILLNIFFLLPAWVLRIFVWKKDVYIRGQVLDFKSSILIALTPSSLLAKVEFVDDLRIAINDARIAMPVSAKPAVEVKTLDHELLSEDSSILLREYIPKVLTTEKVVLYFHGGGYVIGDVMTHDRWVSNMANILEAKVYSLNYRLAPENKFPKAIDDVCLTLEWLNNLGHKNSNISLCGDSAGAHLAAATSNHLAMSNKSMPSSQCLIYPMTDPSCSSESHSLFGDGYFLTNDTMVWFWEQLRGSDNDNEDIRFNLSKFPVNLKNPKTLIITAGFDPLSDEGEKYAALLNNAGVSIEHIHYPNMFHGFVTMTKLKAAKYAAEDFLSDYKKIL	MAHHHHHHVGTGSNDDDDKSPDPMPYQKILLNIFFLLPAWVLRIFVWKKDVYIRGQVLDFKSSILIALTPSSLLAKVEFVDDLRIAINDARIAMPVSAKPAVEVKTLDHELLSEDSSILLREYIPKVLTTEKVVLYFHGGGYVIGDVMTHDRWVSNMANILEAKVYSLNYRLAPENKFPKAIDDVCLTLEWLNNLGHKNSNISLCGDSAGAHLAAATSNHLAMSNKSMPSSQCLIYPMTDPSCSSESHSLFGDGYFLTNDTMVWFWEQLRGSDNDNEDIRFNLSKFPVNLKNPKTLIITAGFDPLSDEGEKYAALLNNAGVSIEHIHYPNMFHGFVTMTKLKAAKYAAEDFLSDYKKIL	0.22	3	TARA_085	FIV	-1.39549	2.6131	-0.296702	-1.84806	1.55135	-0.0472889	34.319	NA
Esterase	2011-03-12T11:34	(SRF) surface water layer (ENVO:00002042)	TARA_093_SRF_0.223_C16774954_	ERR599064	ERS491421	https://www.ebi.ac.uk/ena/browser/view/ERS490885	-34.0614	TARA_093_SRF_0.22-3	-73.1066	Coastal Biome	(CHIL) Chile-Peru Current Coastal Province [MRGID:21495]	18	36.93	0.0559	41.4493	0.9	1072.9	68	349.102	0.43394		(SPO) South Pacific Ocean [MRGID:1910]	TARA_B100001063	5	MFNNFLIKLFLLIPVSVLKFILIFHTDIKRKFIFDTQSQFLTYLLPRFDLHKVKDGQIKDVRNKIEKKRLSLKISRTPSKKIIKTDHIINDEQSLLLREYVPYKIDNKNIILFFHGGGYVLSSVNTHDDMVSYFSEKLRTRVFSLDYKLSPENKFPTALNNAITAIEWLKDQGINPENISFCGDSAGAHLAASLTHYLSRSHIKIHSQFLIYPMCDPGCNSESQELFNERYFLTHKAMKWFWEHLKFHDGNMEEDTFNLLKISKKITAYHTFIITAGFDPLHDEAEKYASILHNMGNSVKQLHYPSLFHGFASMTRLKTANNAVNDFLREYKKIL	MAHHHHHHVGTGSNDDDDKSPDPMFNNFLIKLFLLIPVSVLKFILIFHTDIKRKFIFDTQSQFLTYLLPRFDLHKVKDGQIKDVRNKIEKKRLSLKISRTPSKKIIKTDHIINDEQSLLLREYVPYKIDNKNIILFFHGGGYVLSSVNTHDDMVSYFSEKLRTRVFSLDYKLSPENKFPTALNNAITAIEWLKDQGINPENISFCGDSAGAHLAASLTHYLSRSHIKIHSQFLIYPMCDPGCNSESQELFNERYFLTHKAMKWFWEHLKFHDGNMEEDTFNLLKISKKITAYHTFIITAGFDPLHDEAEKYASILHNMGNSVKQLHYPSLFHGFASMTRLKTANNAVNDFLREYKKIL	0.22	3	TARA_093	FIV	14.8134	7.44368	18.02	12.7394	5.28062	0.501979	34.295	NA
Esterase	2011-03-12T19:36:38	(DCM) deep chlorophyll maximum layer (ENVO:01000326)	TARA_093_DCM_0.223_scaffold80	ERR598965	ERS491463	https://www.ebi.ac.uk/ena/browser/view/ERS491095	-33.9116	TARA_093_DCM_0.22-3	-73.0537	Coastal Biome	(CHIL) Chile-Peru Current Coastal Province [MRGID:21495]	16.4	35.03	0.0808	41.1465	0.33	3169.09	21.5	356.066	0.548239		(SPO) South Pacific Ocean [MRGID:1910]	TARA_B100001059	35	MSDKELHPEALEIIEDIRSAEKSGDRIPLYNMNHIEARNAYLAMRGSLSPPAPEVHKCMNIKIPVEGNKIKARYYRGLNNNHNNILPITIFFHGGGWVIGDLETHDVVCRQLANEGNFDVIAIDYRMGPEYRFPTAINDSISAINWVKNNTLDLPINVNKIAVCGDSAGGNIATVCCINSKINSDVTISFQALIYPSTHMGAHYSSKEKYDGFILSKPLMKWFEDKYIDKDQLNDWRAAPILYNDLTKLPPSLIIVAGCDPLKDEGIAYGKKLLKAGNNVETKVFDGQIHGFLTMGARINDTAALISLVGNRIDSAFK	MAHHHHHHVGTGSNDDDDKSPDPMSDKELHPEALEIIEDIRSAEKSGDRIPLYNMNHIEARNAYLAMRGSLSPPAPEVHKCMNIKIPVEGNKIKARYYRGLNNNHNNILPITIFFHGGGWVIGDLETHDVVCRQLANEGNFDVIAIDYRMGPEYRFPTAINDSISAINWVKNNTLDLPINVNKIAVCGDSAGGNIATVCCINSKINSDVTISFQALIYPSTHMGAHYSSKEKYDGFILSKPLMKWFEDKYIDKDQLNDWRAAPILYNDLTKLPPSLIIVAGCDPLKDEGIAYGKKLLKAGNNVETKVFDGQIHGFLTMGARINDTAALISLVGNRIDSAFK	0.22	3	TARA_093	FIV	14.8675	7.44857	18.145	12.7866	5.35837	0.503812	34.268	NA
Esterase	2011-03-12T19:36:38	(DCM) deep chlorophyll maximum layer (ENVO:01000326)	TARA_093_DCM_0.223_scaffold63	ERR598965	ERS491463	https://www.ebi.ac.uk/ena/browser/view/ERS490124	-33.9116	TARA_093_DCM_0.22-3	-73.0537	Coastal Biome	(CHIL) Chile-Peru Current Coastal Province [MRGID:21495]	16.4	35.13	0.076	41.1903	1.6278	1606.67	85.6	347.222	0.569574		(SPO) South Pacific Ocean [MRGID:1910]	TARA_B100001059	35	MLQIFALKLFFYVPIWLLKIVFYKKRKILRGHQFDAQAAALLFITPKTDLSVLADNEIPNTRNSINKNRKKTKLSLMPSREVKKIDHVLPNHKLLLREYQPVNLDKKRAVLYFHGGGYVLSSVDTHDDMVSYMSDSVGVKFYSLDYRLSPENKYPDSLDDALEAYAWLIKQGFSPKEISVCGDSAGAHLAASLVHDLSNRDEILPASQFLIYPMCDPSCSSKSYELLSSGYLLTKNNMIWFWDKLRGSRTDDINPTFNLLKFNFEKALPPTIIVTAGFDPLCDDGEIYAYLLHKGKHNVKQLHYPTLFHGFASVTKLKAAQTAVEDFLKEYKKIL	MAHHHHHHVGTGSNDDDDKSPDPMLQIFALKLFFYVPIWLLKIVFYKKRKILRGHQFDAQAAALLFITPKTDLSVLADNEIPNTRNSINKNRKKTKLSLMPSREVKKIDHVLPNHKLLLREYQPVNLDKKRAVLYFHGGGYVLSSVDTHDDMVSYMSDSVGVKFYSLDYRLSPENKYPDSLDDALEAYAWLIKQGFSPKEISVCGDSAGAHLAASLVHDLSNRDEILPASQFLIYPMCDPSCSSKSYELLSSGYLLTKNNMIWFWDKLRGSRTDDINPTFNLLKFNFEKALPPTIIVTAGFDPLCDDGEIYAYLLHKGKHNVKQLHYPTLFHGFASVTKLKAAQTAVEDFLKEYKKIL	0.22	3	TARA_093	FIV	14.8675	7.44857	18.145	12.7866	5.35837	0.503812	34.268	NA
Esterase	2011-03-12T19:36:38	(DCM) deep chlorophyll maximum layer (ENVO:01000326)	TARA_093_DCM_0.223_C17720515	ERR598965	ERS491463	https://www.ebi.ac.uk/ena/browser/view/ERS490029	-33.9116	TARA_093_DCM_0.22-3	-73.0537	Coastal Biome	(CHIL) Chile-Peru Current Coastal Province [MRGID:21495]	16.4	38.61	0.086	41.2132	0.72	619.162	48.3	348.002	0.611371		(SPO) South Pacific Ocean [MRGID:1910]	TARA_B100001059	35	MIRNFFINVFFLLPVWVIELVSLFSKDIKRDYSFDAQSKILFALMPKFDLHKVEDKEIPKVRDLINERRKNIRLAEKTKKNLEIKDHFIGKNKNLLLREYIPYKTDNDNIILYFHGGGYVLNSVDTHNATVSYFSEKLRTKIFSLEYSLSPERKFPFAMNEALDSIDWLIEIGYKIENISLCGDSAGAHLAASITHHLANENKENVHSQFLIYPMCDPGCNSESSELFKEGYLLTKKAMEWFWDKFRRNLQDDKNSSFNLLLLKPECKIPKTIIVTAGFDPLCDEAEKYAFLLHQNNNYVKQLHYPSLFHGFASMTRLKAAQKAVNDFLSEYKEIL	MAHHHHHHVGTGSNDDDDKSPDPMIRNFFINVFFLLPVWVIELVSLFSKDIKRDYSFDAQSKILFALMPKFDLHKVEDKEIPKVRDLINERRKNIRLAEKTKKNLEIKDHFIGKNKNLLLREYIPYKTDNDNIILYFHGGGYVLNSVDTHNATVSYFSEKLRTKIFSLEYSLSPERKFPFAMNEALDSIDWLIEIGYKIENISLCGDSAGAHLAASITHHLANENKENVHSQFLIYPMCDPGCNSESSELFKEGYLLTKKAMEWFWDKFRRNLQDDKNSSFNLLLLKPECKIPKTIIVTAGFDPLCDEAEKYAFLLHQNNNYVKQLHYPSLFHGFASMTRLKAAQKAVNDFLSEYKEIL	0.22	3	TARA_093	FIV	14.8675	7.44857	18.145	12.7866	5.35837	0.503812	34.268	NA
Esterase	2011-03-18T11:57	(SRF) surface water layer (ENVO:00002042)	TARA_094_SRF_0.223_scaffold81	ERR599050	ERS491492	https://www.ebi.ac.uk/ena/browser/view/ERS492821	-32.7971	TARA_094_SRF_0.22-3	-87.0693	Trades Biome	(SPSG) South Pacific Subtropical Gyre Province, North and South [MRGID:21486]	21.1	45.34	0.076	42.1445	8.31	264	44.4	339.728	0.703828		(SPO) South Pacific Ocean [MRGID:1910]	TARA_B100001057	5	MKHFFINFLLDIFFILPNWILKALTLRKEITHKNEVFDYQSMTYISLISWIIIKFRLALDMADFSNDMREKMSNFRMKIKNSKLPKEIVHKEDIIIDQKNKLVLRQYSLDSQMSDKAILFFHGGGYAISNIDVYNPVASLMCEGLSSNIFSLEYSLSPEKKFPKALEEANIAFEWLMSHGYSKEQIIICGDSAGAHLAASLLHDLKARDKELPFLQVLIYPMVSPSLDFPSLERLGENFLLTKEQMKWFWHYFRAEEANNLDPRFDLLKINNNNKFDTKTVIITAGFDPLCDEAEAYAAKLNDMGNNVKQIHYPSLFHGFINITRLKTAKLATKDILKEIKRNI	MAHHHHHHVGTGSNDDDDKSPDPMKHFFINFLLDIFFILPNWILKALTLRKEITHKNEVFDYQSMTYISLISWIIIKFRLALDMADFSNDMREKMSNFRMKIKNSKLPKEIVHKEDIIIDQKNKLVLRQYSLDSQMSDKAILFFHGGGYAISNIDVYNPVASLMCEGLSSNIFSLEYSLSPEKKFPKALEEANIAFEWLMSHGYSKEQIIICGDSAGAHLAASLLHDLKARDKELPFLQVLIYPMVSPSLDFPSLERLGENFLLTKEQMKWFWHYFRAEEANNLDPRFDLLKINNNNKFDTKTVIITAGFDPLCDEAEAYAAKLNDMGNNVKQIHYPSLFHGFINITRLKTAKLATKDILKEIKRNI	0.22	3	TARA_094	FIV	18.3072	8.32627	21.9788	15.2037	6.77512	0.620373	34.683	NA
Esterase	2011-03-18T11:57	(SRF) surface water layer (ENVO:00002042)	TARA_094_SRF_0.223_scaffold62	ERR599050	ERS491492	https://www.ebi.ac.uk/ena/browser/view/ERS491095	-32.7971	TARA_094_SRF_0.22-3	-87.0693	Trades Biome	(SPSG) South Pacific Subtropical Gyre Province, North and South [MRGID:21486]	21.1	39.77	0.0396	42.1608	3.44	69	2.9	349.104	0.672403		(SPO) South Pacific Ocean [MRGID:1910]	TARA_B100001057	5	MKLFLKIFFSLPVWLLRCMTFQKSTVINNQILDFQTQIFIGLQSLQVDSFDDPNSFDSAQEIREFMIEGLPLSSKPGMPIKIKDHFLPTEFGHLKIREYCPEKIISSSPILYFHGGGYVLGGIESHDAALQFFAAEIGAKFFSLDYRLAPENKFPSSLEDANFALEWLGEKLNMPIKEISLCGDSAGGHLCASLSTYRAINNLELPLSQCLIYPMIDPSCNSKSQVDFASGFFLSQKIMIWFWKQLINSAENQNDPLFNLTIDPKVCLPKTLLITAGFDPLSDEGEAYARLLHNAGNEVQQIHYPHLIHGFVNMTSLKAAKSATVDLLKTYKNFLK	MAHHHHHHVGTGSNDDDDKSPDPMCMTFQKSTVINNQILDFQTQIFIGLQSLQVDSFDDPNSFDSAQEIREFMIEGLPLSSKPGMPIKIKDHFLPTEFGHLKIREYCPEKIISSSPILYFHGGGYVLGGIESHDAALQFFAAEIGAKFFSLDYRLAPENKFPSSLEDANFALEWLGEKLNMPIKEISLCGDSAGGHLCASLSTYRAINNLELPLSQCLIYPMIDPSCNSKSQVDFASGFFLSQKIMIWFWKQLINSAENQNDPLFNLTIDPKVCLPKTLLITAGFDPLSDEGEAYARLLHNAGNEVQQIHYPHLIHGFVNMTSLKAAKSATVDLLKTYKNFLK	0.22	3	TARA_094	FIV	18.3072	8.32627	21.9788	15.2037	6.77512	0.620373	34.683	NA
Esterase	2011-03-18T11:57	(SRF) surface water layer (ENVO:00002042)	TARA_094_SRF_0.223_scaffold32	ERR599050	ERS491492	https://www.ebi.ac.uk/ena/browser/view/ERS490124	-32.7971	TARA_094_SRF_0.22-3	-87.0693	Trades Biome	(SPSG) South Pacific Subtropical Gyre Province, North and South [MRGID:21486]	21.1	40.52	0.2331	42.1772	0.67	320	82.9	342.358	0.938496		(SPO) South Pacific Ocean [MRGID:1910]	TARA_B100001057	5	MKHFFINFFLSIFFILPNWALKVLTLRKEIIYKNEVFDYQSMTYISLISWVITKFGLALDMADFSNDMREKMSDFRMKINNNELSQKIIDKQDHIIDQENKLVLRQYSTDIQMSDKAVLFFHGGGYAISNIDVYNPVVSLMCEELNSNIFSLEYSLSPENKFPKALEEANIAFEWLRSYGYSKEQIIICGDSAGAHLAASLLHDLKIRDKELPFLQVLIYPMVSPSLDFPSMERLGENFLLTKEHMKWFWHYLRAKEINNLDSRFDLLKIDNNNKFDTKTVIITAGFDPLCDEAEAYAAKLNDMGNNVKQIHYPSLFHGFINITRLKTAKLATMDILKEIKRNI	MAHHHHHHVGTGSNDDDDKSPDPMKHFFINFFLSIFFILPNWALKVLTLRKEIIYKNEVFDYQSMTYISLISWVITKFGLALDMADFSNDMREKMSDFRMKINNNELSQKIIDKQDHIIDQENKLVLRQYSTDIQMSDKAVLFFHGGGYAISNIDVYNPVVSLMCEELNSNIFSLEYSLSPENKFPKALEEANIAFEWLRSYGYSKEQIIICGDSAGAHLAASLLHDLKIRDKELPFLQVLIYPMVSPSLDFPSMERLGENFLLTKEHMKWFWHYLRAKEINNLDSRFDLLKIDNNNKFDTKTVIITAGFDPLCDEAEAYAAKLNDMGNNVKQIHYPSLFHGFINITRLKTAKLATMDILKEIKRNI	0.22	3	TARA_094	FIV	18.3072	8.32627	21.9788	15.2037	6.77512	0.620373	34.683	NA
Esterase	2011-03-18T11:57	(SRF) surface water layer (ENVO:00002042)	TARA_094_SRF_0.223_scaffold25	ERR599050	ERS491492	https://www.ebi.ac.uk/ena/browser/view/ERS490029	-32.7971	TARA_094_SRF_0.22-3	-87.0693	Trades Biome	(SPSG) South Pacific Subtropical Gyre Province, North and South [MRGID:21486]	21.1	40.79	0.0499	42.2099	0.69	573.333	69.1	347.062	0.352241		(SPO) South Pacific Ocean [MRGID:1910]	TARA_B100001057	5	MIRPIIINLFLIIPNFLVKLFFWKKPPKIRNQYFDIQSYLYINLIPKLNLYKILDTQIPYIRNLIEKGRSKYRLSAKPKNKVQINDFFISIDENKKILLREYVPKNISTNKVILYFHGGGYVLNSVDIYDDAVSFFSDCLNARIFSLDYSLSPESKFPQALNESIKALDWLNNKGYKSNEISFCGDSAGAHLAASLNYSLIEENKESSYSQLLMYPMCDPSCSSESHSLYKDGFLLSHKDMKWFWNKLKFHQKDCENAKFNLLKTSKIKNYPKTLIVTAGFDPLCDEAAEFENIIKNQGAIVKRLHYPSLFHGFASLTRLREPYVSVMDFLLEYKKLL	MAHHHHHHVGTGSNDDDDKSPDPMIRPIIINLFLIIPNFLVKLFFWKKPPKIRNQYFDIQSYLYINLIPKLNLYKILDTQIPYIRNLIEKGRSKYRLSAKPKNKVQINDFFISIDENKKILLREYVPKNISTNKVILYFHGGGYVLNSVDIYDDAVSFFSDCLNARIFSLDYSLSPESKFPQALNESIKALDWLNNKGYKSNEISFCGDSAGAHLAASLNYSLIEENKESSYSQLLMYPMCDPSCSSESHSLYKDGFLLSHKDMKWFWNKLKFHQKDCENAKFNLLKTSKIKNYPKTLIVTAGFDPLCDEAAEFENIIKNQGAIVKRLHYPSLFHGFASLTRLREPYVSVMDFLLEYKKLL	0.22	3	TARA_094	FIV	18.3072	8.32627	21.9788	15.2037	6.77512	0.620373	34.683	NA
Esterase	2011-03-18T11:57	(SRF) surface water layer (ENVO:00002042)	TARA_094_SRF_0.223_scaffold21	ERR599050	ERS491492	https://www.ebi.ac.uk/ena/browser/view/ERS490885	-32.7971	TARA_094_SRF_0.22-3	-87.0693	Trades Biome	(SPSG) South Pacific Subtropical Gyre Province, North and South [MRGID:21486]	21.1	39.78	0.0679	42.2263	1.6622	128.667	24.5	347.06	0.682034		(SPO) South Pacific Ocean [MRGID:1910]	TARA_B100001057	5	MIRNFFINCLFKIPVWFLRIISPFDKVERNYAFDHQSKLFLSLVPNFNIHEVKERDVPKIRKIIERRRTNLRLSKLPKKKIVKIDHKIGKSKNLILREYVPYKTDSKKVILYFHGGGYVLNSIETHDNTVAYFSEKLRTKIYSLDYSKSPENKFPVAHNEGIEAIEWLNKNGIDTEDISLCGDSAGAHLAASISQYLSASKSKNVHSQLLIYPMCDPKCNSESQMIFEEGYFLTNNAIKWFWKQFMKNEDNFIDERFNLLLCDSKNKLPSTIIVTAGFDPLSDEAEEYAYLLHKNNNDVKQLHYPSLFHGFASMTRLKNADKAVCDFLSEYKKLL	MAHHHHHHVGTGSNDDDDKSPDPMIRNFFINCLFKIPVWFLRIISPFDKVERNYAFDHQSKLFLSLVPNFNIHEVKERDVPKIRKIIERRRTNLRLSKLPKKKIVKIDHKIGKSKNLILREYVPYKTDSKKVILYFHGGGYVLNSIETHDNTVAYFSEKLRTKIYSLDYSKSPENKFPVAHNEGIEAIEWLNKNGIDTEDISLCGDSAGAHLAASISQYLSASKSKNVHSQLLIYPMCDPKCNSESQMIFEEGYFLTNNAIKWFWKQFMKNEDNFIDERFNLLLCDSKNKLPSTIIVTAGFDPLSDEAEEYAYLLHKNNNDVKQLHYPSLFHGFASMTRLKNADKAVCDFLSEYKKLL	0.22	3	TARA_094	FIV	18.3072	8.32627	21.9788	15.2037	6.77512	0.620373	34.683	NA
Esterase	2011-03-18T11:57	(SRF) surface water layer (ENVO:00002042)	TARA_094_SRF_0.223_scaffold17	ERR599050	ERS491492	https://www.ebi.ac.uk/ena/browser/view/ERS490885	-32.7971	TARA_094_SRF_0.22-3	-87.0693	Trades Biome	(SPSG) South Pacific Subtropical Gyre Province, North and South [MRGID:21486]	21.1	39.28	0.1492	42.2591	4.15	17450	260	350.994	0.532218		(SPO) South Pacific Ocean [MRGID:1910]	TARA_B100001057	5	MFNNFLIKLFLLIPVSVLKFILIFHTDIKRKFIFDTQSQCLTYLLPRFDLHKVKDGEIKDVRNKIEKKRLSLKISRTPSKKIIKTDHIINDEQSLLLREYVPYKIDNKNIILFFHGGGYVLSSVNTHDDMVSYFSEKLRTRVFSLDYKLSPENKFPTALNNAITAIEWLKDQGINSENISFCGDSAGAHLAASLTHYLSRSHIKIHSQFLIYPMCDPGCNSESQELFNDKYFLTHKAMKWFWEHLKFHNGNLEEDTFNLLKISKKITAYHTFIITAGFDPLHDEAEKYASILHNMGNSVKQLHYPSLFHGFASMTRLKTANNAVNDFLREYKKIL	MAHHHHHHVGTGSNDDDDKSPDPMFNNFLIKLFLLIPVSVLKFILIFHTDIKRKFIFDTQSQCLTYLLPRFDLHKVKDGEIKDVRNKIEKKRLSLKISRTPSKKIIKTDHIINDEQSLLLREYVPYKIDNKNIILFFHGGGYVLSSVNTHDDMVSYFSEKLRTRVFSLDYKLSPENKFPTALNNAITAIEWLKDQGINSENISFCGDSAGAHLAASLTHYLSRSHIKIHSQFLIYPMCDPGCNSESQELFNDKYFLTHKAMKWFWEHLKFHNGNLEEDTFNLLKISKKITAYHTFIITAGFDPLHDEAEKYASILHNMGNSVKQLHYPSLFHGFASMTRLKTANNAVNDFLREYKKIL	0.22	3	TARA_094	FIV	18.3072	8.32627	21.9788	15.2037	6.77512	0.620373	34.683	NA
Esterase	2011-03-18T11:57	(SRF) surface water layer (ENVO:00002042)	TARA_094_SRF_0.223_scaffold12	ERR599050	ERS491492	https://www.ebi.ac.uk/ena/browser/view/ERS490928	-32.7971	TARA_094_SRF_0.22-3	-87.0693	Trades Biome	(SPSG) South Pacific Subtropical Gyre Province, North and South [MRGID:21486]	21.1	39.01	0.0774	42.2754	0.84	14876.7	244	344.742	1.00519		(SPO) South Pacific Ocean [MRGID:1910]	TARA_B100001057	5	MLRNFLINLFFLIPVWIIKIIFLNNQDVKRNFNFDHQSRALLYLMPKFNLHEISDDEIPKIRELITTKRKDLRLYKNIKFKIKKADHDIDGKNLILREYIPNKIDNNNIILYFHGGGYVLNSIDTHDPTVSYFSENLRTKIYSLEYSLSPEKKFPIAQEEALDALNWLIKQGNDIKNISLCGDSAGAHLAASLSHYLSNNQQDNVHSQFLLYPMCDPECNSESHTIFSNGYLLTNNAMKWFWEKFNNTEKNCKNINTYNLLSLNGNINIPQSIIVTAGFDPLSDEAEKYAFLLHEKNVNVKQLHYPTLFHGFATMTRLKSARRAVDDFLRAYKEIL	MAHHHHHHVGTGSNDDDDKSPDPMLRNFLINLFFLIPVWIIKIIFLNNQDVKRNFNFDHQSRALLYLMPKFNLHEISDDEIPKIRELITTKRKDLRLYKNIKFKIKKADHDIDGKNLILREYIPNKIDNNNIILYFHGGGYVLNSIDTHDPTVSYFSENLRTKIYSLEYSLSPEKKFPIAQEEALDALNWLIKQGNDIKNISLCGDSAGAHLAASLSHYLSNNQQDNVHSQFLLYPMCDPECNSESHTIFSNGYLLTNNAMKWFWEKFNNTEKNCKNINTYNLLSLNGNINIPQSIIVTAGFDPLSDEAEKYAFLLHEKNVNVKQLHYPTLFHGFATMTRLKSARRAVDDFLRAYKEIL	0.22	3	TARA_094	FIV	18.3072	8.32627	21.9788	15.2037	6.77512	0.620373	34.683	NA
Esterase	2011-03-18T11:57	(SRF) surface water layer (ENVO:00002042)	TARA_094_SRF_0.223_scaffold11	ERR599050	ERS491492	https://www.ebi.ac.uk/ena/browser/view/ERS491001	-32.7971	TARA_094_SRF_0.22-3	-87.0693	Trades Biome	(SPSG) South Pacific Subtropical Gyre Province, North and South [MRGID:21486]	21.1	39.86	0.0818	42.291	1.43	5947.29	17.7	349.804	0.800835		(SPO) South Pacific Ocean [MRGID:1910]	TARA_B100001057	5	MIRTFLLNIFFYIPIWFLKLIFLKKRIPIRGNLFDFQSSVILSIIPKKDLSIIPDSSIQETRELINKKRSEYRLSLKAKNTILRQDHKIDTETSTILREYKPNQIDTDKVILFFHGGGYVLGSIEGHDHMVSYMSENLRTKFYSLEYSLSPENKHPIALGEAITAYEWIISNGYNADKISLCGDSAGAHLAASLVHYLLINGGELPSCQLLIYPMCDPACSSESYELFYENYLLTKSNMIWFWDKFGNDDSKMNDPTFNLLKIDTNKKFPKTLIVTAGFDPLCDEAEEYAFLLHKNDNNVKQLHYPFMFHGFASMTRLKGAHLAVDDFLKEFKK	MAHHHHHHVGTGSNDDDDKSPDPMIRTFLLNIFFYIPIWFLKLIFLKKRIPIRGNLFDFQSSVILSIIPKKDLSIIPDSSIQETRELINKKRSEYRLSLKAKNTILRQDHKIDTETSTILREYKPNQIDTDKVILFFHGGGYVLGSIEGHDHMVSYMSENLRTKFYSLEYSLSPENKHPIALGEAITAYEWIISNGYNADKISLCGDSAGAHLAASLVHYLLINGGELPSCQLLIYPMCDPACSSESYELFYENYLLTKSNMIWFWDKFGNDDSKMNDPTFNLLKIDTNKKFPKTLIVTAGFDPLCDEAEEYAFLLHKNDNNVKQLHYPFMFHGFASMTRLKGAHLAVDDFLKEFKK	0.22	3	TARA_094	FIV	18.3072	8.32627	21.9788	15.2037	6.77512	0.620373	34.683	NA
Esterase	2011-03-18T11:57	(SRF) surface water layer (ENVO:00002042)	TARA_094_SRF_0.223_C22761124	ERR599050	ERS491492	https://www.ebi.ac.uk/ena/browser/view/ERS492821	-32.7971	TARA_094_SRF_0.22-3	-87.0693	Trades Biome	(SPSG) South Pacific Subtropical Gyre Province, North and South [MRGID:21486]	21.1	38.47	0.0396	42.2918	7.38	1190	52.4	337.194	0.443549		(SPO) South Pacific Ocean [MRGID:1910]	TARA_B100001057	5	MGISKAAKSVLERASFPLAPRTFDFLNDIRIQARKTIESSVESVINNSSVMITQEIISGVSCTCINPEIFLTKTKILYGFGGGFVSGSAYEDFTIAVPISEKLGATVIIPNYKLSPEFPWPNALNEAFDVYSSICEKPFMMLGESAGGNLMLALAQKAQYEGLVMPRAIALISPWIDLSNKGDSLEFNDGLDPMLSNQHLDFAAKTYAPTDKFSDPFVSPIHGIFTSDFPPTFISTGEKDLLRSQSERLNEILVASNVNVELKIWGGMWHVFEWFPELPESNESLNLISQFMKKCDCDD	MAHHHHHHVGTGSNDDDDKSPDPMGISKAAKSVLERASFPLAPRTFDFLNDIRIQARKTIESSVESVINNSSVMITQEIISGVSCTCINPEIFLTKTKILYGFGGGFVSGSAYEDFTIAVPISEKLGATVIIPNYKLSPEFPWPNALNEAFDVYSSICEKPFMMLGESAGGNLMLALAQKAQYEGLVMPRAIALISPWIDLSNKGDSLEFNDGLDPMLSNQHLDFAAKTYAPTDKFSDPFVSPIHGIFTSDFPPTFISTGEKDLLRSQSERLNEILVASNVNVELKIWGGMWHVFEWFPELPESNESLNLISQFMKKCDCDD	0.22	3	TARA_094	FIV	18.3072	8.32627	21.9788	15.2037	6.77512	0.620373	34.683	NA
Esterase	2011-03-24T13:00	(SRF) surface water layer (ENVO:00002042)	TARA_096_SRF_0.223_scaffold84	ERR598967	ERS491525	https://www.ebi.ac.uk/ena/browser/view/ERS490885	-29.7238	TARA_096_SRF_0.22-3	-101.16	Trades Biome	(SPSG) South Pacific Subtropical Gyre Province, North and South [MRGID:21486]	23.8	41.12	0.0719	42.8975	2.61	816.667	28	351.47	0.766479		(SPO) South Pacific Ocean [MRGID:1910]	TARA_B100000989	5	MSPKYEKLFDEEIKEFIRISETFPQEHLGEAVEKLRHNYNEMVKYFRQVRPPNIKVEDKKVAFKERSLIYRQYSKGTDNKSDLIYFHGGGFVVGGLESHDDICAEICESTGCNVFSLDYSLAPEVKYPEFFLDAIRFYYFIKNPERRLILVGDSAGGTLAGFVANKVRNVSIRPEAQVLIYPDLAGEISRANKRRFYDAPLLTQDDIDFYHKCAGLPLKMGLHDLIRNFNNDNMPKTLLVSAEIDPLADDCQSYVESLKQYGCDITYLEGLGLPHGFLRARHLSKKARIVFDEIIRFINQTI	MAHHHHHHVGTGSNDDDDKSPDPMSPKYEKLFDEEIKEFIRISETFPQEHLGEAVEKLRHNYNEMVKYFRQVRPPNIKVEDKKVAFKERSLIYRQYSKGTDNKSDLIYFHGGGFVVGGLESHDDICAEICESTGCNVFSLDYSLAPEVKYPEFFLDAIRFYYFIKNPERRLILVGDSAGGTLAGFVANKVRNVSIRPEAQVLIYPDLAGEISRANKRRFYDAPLLTQDDIDFYHKCAGLPLKMGLHDLIRNFNNDNMPKTLLVSAEIDPLADDCQSYVESLKQYGCDITYLEGLGLPHGFLRARHLSKKARIVFDEIIRFINQTI	0.22	3	TARA_096	FIV	20.958	7.23158	24.2433	18.2718	5.97151	0.710199	35.766	NA
Esterase	2011-03-24T13:00	(SRF) surface water layer (ENVO:00002042)	TARA_096_SRF_0.223_scaffold66	ERR598967	ERS491525	https://www.ebi.ac.uk/ena/browser/view/ERS490885	-29.7238	TARA_096_SRF_0.22-3	-101.16	Trades Biome	(SPSG) South Pacific Subtropical Gyre Province, North and South [MRGID:21486]	23.8	41.13	0.1355	42.9302	2	1217	47.5	337.128	0.77538		(SPO) South Pacific Ocean [MRGID:1910]	TARA_B100000989	5	MGISKAAKSVLERASFPLVPRTFDFLNDIRIQARKTIESSVESVINNSSVMITQEIISGVSCTCINPEIFLTKTKILYGFGGGFVSGSAYEDFTIAVPISEKLGATVIIPNYKLSPEFPWPNALNEAFDVYSSICEKPFMMLGESAGGNLMLALAQKAQYEGLVMPRAIALISPWIDLSNKGDSLEFNDGLDPMLSNQHLDFAAKTYAPTDKFSDPFVSPIHGIFTSDFPPTFISTGEKDLLRSQSERLNEILVASNVNVELKIWGGMWHVFEWFPELPESNESLNLISKFMKKCDCDD	MAHHHHHHVGTGSNDDDDKSPDPMGISKAAKSVLERASFPLVPRTFDFLNDIRIQARKTIESSVESVINNSSVMITQEIISGVSCTCINPEIFLTKTKILYGFGGGFVSGSAYEDFTIAVPISEKLGATVIIPNYKLSPEFPWPNALNEAFDVYSSICEKPFMMLGESAGGNLMLALAQKAQYEGLVMPRAIALISPWIDLSNKGDSLEFNDGLDPMLSNQHLDFAAKTYAPTDKFSDPFVSPIHGIFTSDFPPTFISTGEKDLLRSQSERLNEILVASNVNVELKIWGGMWHVFEWFPELPESNESLNLISKFMKKCDCDD	0.22	3	TARA_096	FIV	20.958	7.23158	24.2433	18.2718	5.97151	0.710199	35.766	NA
Esterase	2011-03-24T13:00	(SRF) surface water layer (ENVO:00002042)	TARA_096_SRF_0.223_scaffold51	ERR598967	ERS491525	https://www.ebi.ac.uk/ena/browser/view/ERS490928	-29.7238	TARA_096_SRF_0.22-3	-101.16	Trades Biome	(SPSG) South Pacific Subtropical Gyre Province, North and South [MRGID:21486]	23.8	41.13	0.0434	42.9466	5.43	590	14.3	349.52	1.48822		(SPO) South Pacific Ocean [MRGID:1910]	TARA_B100000989	5	MLPDFILLWLSGKKQITLGERKLLPAFQLICEQNEKLGIQYKDISPIDLRANYISQNSSKIGLEEIITSNHKVPVEGDTIEVREYSSYTINKSGSSLVYFHGGGWVIGDTDTHDNVCRYICKKLNIKIFSVNYRLSPEYKFPIPFNDCLDAYEWISNHSELLEVDPEMISVGGDSAGGNLATSICIERKKKEKPLPNAQLLIYPATDLRLVTDSMVEDCNEGFVLTEELMKWFVDHYLDSDHLKNDPRVSPLLAENFDGLPPALIITAGFDPLRDEGLQYSEKMKQDNVAVVYKEYPAYIHGFFNMLEVPGIKNSIDEICEEFKELIE	MAHHHHHHVGTGSNDDDDKSPDPMLPDFILLWLSGKKQITLGERKLLPAFQLICEQNEKLGIQYKDISPIDLRANYISQNSSKIGLEEIITSNHKVPVEGDTIEVREYSSYTINKSGSSLVYFHGGGWVIGDTDTHDNVCRYICKKLNIKIFSVNYRLSPEYKFPIPFNDCLDAYEWISNHSELLEVDPEMISVGGDSAGGNLATSICIERKKKEKPLPNAQLLIYPATDLRLVTDSMVEDCNEGFVLTEELMKWFVDHYLDSDHLKNDPRVSPLLAENFDGLPPALIITAGFDPLRDEGLQYSEKMKQDNVAVVYKEYPAYIHGFFNMLEVPGIKNSIDEICEEFKELIE	0.22	3	TARA_096	FIV	20.958	7.23158	24.2433	18.2718	5.97151	0.710199	35.766	NA
Esterase	2011-03-24T13:00	(SRF) surface water layer (ENVO:00002042)	TARA_096_SRF_0.223_scaffold16	ERR598967	ERS491525	https://www.ebi.ac.uk/ena/browser/view/ERS491001	-29.7238	TARA_096_SRF_0.22-3	-101.16	Trades Biome	(SPSG) South Pacific Subtropical Gyre Province, North and South [MRGID:21486]	23.8	45.14	0.062	42.9957	0.57	390	15.5	349.584	1.28238		(SPO) South Pacific Ocean [MRGID:1910]	TARA_B100000989	5	MIANFLFAIFFKTPDWILRTITLQKSKQYLGQRLDLKSQLLIGIIEKYLPDLDDYESFRKARNDTILNFSSDPTQSVGYEDKKIAVKQKNLEIRDYVPADIQTNKIMLYFHGGGYVIGSIDSHHGWVKYLSSALSMRIISLNYRLAPENRFPSALEDANDTFEWIKSKFNVPDSDIIVCGDSAGGHLAASLSTYRMINNLPMPDMQFLIYPMIDPKCDSDSQKAFSDGLLLNSLDVSKFWSLFQNLSEDNQNPCFNLTLHTNNSPHPKTLLLTAGFDPLTDEGEAYAKRLNEEGTKITQLHYPNLFHAFVNFTKIPACKLASDDLIQEMKAFL	MAHHHHHHVGTGSNDDDDKSPDPMIANFLFAIFFKTPDWILRTITLQKSKQYLGQRLDLKSQLLIGIIEKYLPDLDDYESFRKARNDTILNFSSDPTQSVGYEDKKIAVKQKNLEIRDYVPADIQTNKIMLYFHGGGYVIGSIDSHHGWVKYLSSALSMRIISLNYRLAPENRFPSALEDANDTFEWIKSKFNVPDSDIIVCGDSAGGHLAASLSTYRMINNLPMPDMQFLIYPMIDPKCDSDSQKAFSDGLLLNSLDVSKFWSLFQNLSEDNQNPCFNLTLHTNNSPHPKTLLLTAGFDPLTDEGEAYAKRLNEEGTKITQLHYPNLFHAFVNFTKIPACKLASDDLIQEMKAFL	0.22	3	TARA_096	FIV	20.958	7.23158	24.2433	18.2718	5.97151	0.710199	35.766	NA
Esterase	2011-04-03T13:44	(SRF) surface water layer (ENVO:00002042)	TARA_098_SRF_0.223_scaffold30	ERR599093|ERR599120	ERS491699	https://www.ebi.ac.uk/ena/browser/view/ERS491001	-25.8051	TARA_098_SRF_0.22-3	-111.72	Trades Biome	(SPSG) South Pacific Subtropical Gyre Province, North and South [MRGID:21486]	25.1	44.31	0.0613	43.585	1.78	790	8.8	348.814	1.55049		(SPO) South Pacific Ocean [MRGID:1910]	TARA_B100001027	5	MIANFLFAIFFKTPDWILRTITLQKSKQYLGQRLDLKSQLLIGIIEKYLPDLDDYESFRKARNDTILNFSSDPTQSVGYEDKKIAVKQKNLEIRDYVPADIQTNKIMLYFHGGGYVIGSIDSHHGWVKYLSSALSMRIISLNYRLAPENRFPSALEDANDTFEWIKSKFNVPDSDIIVCGDSAGGHLAASLSTYRMINNLPMPDMQFLIYPMIDPKCDSDSQKAFADGLLLNSLDVSKFWSLFQNLSEDNQNPCFNLTLHTNNSPHPKTLLLTAGFDPLTDEGEAYAKRLNEEGTKITQLHYPNLFHAFVNFTKIPACKLASDDLIQEMKAFL	MAHHHHHHVGTGSNDDDDKSPDPMIANFLFAIFFKTPDWILRTITLQKSKQYLGQRLDLKSQLLIGIIEKYLPDLDDYESFRKARNDTILNFSSDPTQSVGYEDKKIAVKQKNLEIRDYVPADIQTNKIMLYFHGGGYVIGSIDSHHGWVKYLSSALSMRIISLNYRLAPENRFPSALEDANDTFEWIKSKFNVPDSDIIVCGDSAGGHLAASLSTYRMINNLPMPDMQFLIYPMIDPKCDSDSQKAFADGLLLNSLDVSKFWSLFQNLSEDNQNPCFNLTLHTNNSPHPKTLLLTAGFDPLTDEGEAYAKRLNEEGTKITQLHYPNLFHAFVNFTKIPACKLASDDLIQEMKAFL	0.22	3	TARA_098	FIV	23.1633	5.57317	25.798	20.9744	4.82354	0.784929	36.403	NA
Esterase	2011-04-03T13:44	(SRF) surface water layer (ENVO:00002042)	TARA_098_SRF_0.223_scaffold19	ERR599093|ERR599120	ERS491699	https://www.ebi.ac.uk/ena/browser/view/ERS492821	-25.8051	TARA_098_SRF_0.22-3	-111.72	Trades Biome	(SPSG) South Pacific Subtropical Gyre Province, North and South [MRGID:21486]	25.1	44.16	0.0555	43.6014	1.651	780	9.4	349.664	0.55006		(SPO) South Pacific Ocean [MRGID:1910]	TARA_B100001027	5	MIRNFLIKILFSIPAWIIELFFLFRKDIKRNYIFDSQSRMFLFLAPKFDIHLVEDEEIPYIRNLINERRKNLRLSSKTKKIVISKDHEIDKNLRIREYIPYATDNDNVILYFHGGGYVLNSIDTHHQTISYFSEKLRTRIFSLAYSLSPEKKFPCAKNEALRAINWLIENDIPKKNISLCGDSAGAHLAASVTHTLANNNEDNVDSQFLIYPMCDPNSNSESIELFQKDYLLTKDAMKWFWDKLRNKQSDDKDDTFNLLLFKPNKQFPKTIIVTAGFDPLSDEAEKYAYLLHESGTFVKQLHYPTLFHGFASMSRLKSANKAVIDFLSEYKKIL	MAHHHHHHVGTGSNDDDDKSPDPMIRNFLIKILFSIPAWIIELFFLFRKDIKRNYIFDSQSRMFLFLAPKFDIHLVEDEEIPYIRNLINERRKNLRLSSKTKKIVISKDHEIDKNLRIREYIPYATDNDNVILYFHGGGYVLNSIDTHHQTISYFSEKLRTRIFSLAYSLSPEKKFPCAKNEALRAINWLIENDIPKKNISLCGDSAGAHLAASVTHTLANNNEDNVDSQFLIYPMCDPNSNSESIELFQKDYLLTKDAMKWFWDKLRNKQSDDKDDTFNLLLFKPNKQFPKTIIVTAGFDPLSDEAEKYAYLLHESGTFVKQLHYPTLFHGFASMSRLKSANKAVIDFLSEYKKIL	0.22	3	TARA_098	FIV	23.1633	5.57317	25.798	20.9744	4.82354	0.784929	36.403	NA
Esterase	2011-04-03T21:50:58	(DCM) deep chlorophyll maximum layer (ENVO:01000326)	TARA_098_DCM_0.223_scaffold50	ERR599042|ERR599079	ERS491740	https://www.ebi.ac.uk/ena/browser/view/ERS491095	-25.826	TARA_098_DCM_0.22-3	-111.729	Trades Biome	(SPSG) South Pacific Subtropical Gyre Province, North and South [MRGID:21486]	20.2	38.13	0.062	41.9153	0.7	15797.4	256	344.204	0.433643		(SPO) South Pacific Ocean [MRGID:1910]	TARA_B100001029	188	MRYFFINLVLSIFFILPDWLLKIVWPLKRQRIRNEYLDYQAATFIKIIDIFGYKIDTENFTNTERLRANLSRLKIKINEKTPNKYSVKNYSLDHANNVSVREYTPNKILSDKSMLYFHGGGYVLGSVETHHNFVSLMSVELGIKIYSLEYRLAPENKFPDSLNDAYEAYKWIKNKGYADKQIMLCGDSAGGHLAASLTNHLDGMEKELPYSQILIYPMACPSLEFESMELFKENYLLTKASMDWFWKQLRANQENNQDPRFNLLKQRNKTNFQIKTSVITAGFDPLCDEGKDYAKHLKSQGNEVSQVHYPNLFHGFVTFTKLRAPKNAALGIIKEIKRI	MAHHHHHHVGTGSNDDDDKSPDPMRYFFINLVLSIFFILPDWLLKIVWPLKRQRIRNEYLDYQAATFIKIIDIFGYKIDTENFTNTERLRANLSRLKIKINEKTPNKYSVKNYSLDHANNVSVREYTPNKILSDKSMLYFHGGGYVLGSVETHHNFVSLMSVELGIKIYSLEYRLAPENKFPDSLNDAYEAYKWIKNKGYADKQIMLCGDSAGGHLAASLTNHLDGMEKELPYSQILIYPMACPSLEFESMELFKENYLLTKASMDWFWKQLRANQENNQDPRFNLLKQRNKTNFQIKTSVITAGFDPLCDEGKDYAKHLKSQGNEVSQVHYPNLFHGFVTFTKLRAPKNAALGIIKEIKRI	0.22	3	TARA_098	FIV	23.1633	5.57317	25.798	20.9744	4.82354	0.784929	35.846	NA
Esterase	2011-04-03T21:50:58	(DCM) deep chlorophyll maximum layer (ENVO:01000326)	TARA_098_DCM_0.223_scaffold16	ERR599042|ERR599079	ERS491740	https://www.ebi.ac.uk/ena/browser/view/ERS490124	-25.826	TARA_098_DCM_0.22-3	-111.729	Trades Biome	(SPSG) South Pacific Subtropical Gyre Province, North and South [MRGID:21486]	20.2	38.37	0.0755	41.948	1.16	14473.6	610	357.946	0.430053		(SPO) South Pacific Ocean [MRGID:1910]	TARA_B100001029	188	MAIKLFLQIFFAIPIWLLRCLTLKKRIFINNQILDFQTSVFLGLQSLQMDSFDDPNNFNSVEEIRDLFSEDLPLNLKPSMPIKIIDHKLNTEYGDLVIREYCPKKILTKSPILYFHGGGYVMCSIETHDPWLQFFSAEIAGRIFSVDYRLAPENKFPSALNDANLALDWLSEKYSIPIKEISICGDSAGGHLATSLSTYRATNHLELPLSQCLIYPMIDPTCNSKSQRDFAEGYFLTKKTMVWFWKHFMESEENLNDPLFNLTIGPNVELPKTLIITAGFDPLSDEGEEYARQLHDSGNKVQQVHYPHLIHGFVNMTSLKAAKDATKDLINTYKNYLN	MAHHHHHHVGTGSNDDDDKSPDPMAIKLFLQIFFAIPIWLLRCLTLKKRIFINNQILDFQTSVFLGLQSLQMDSFDDPNNFNSVEEIRDLFSEDLPLNLKPSMPIKIIDHKLNTEYGDLVIREYCPKKILTKSPILYFHGGGYVMCSIETHDPWLQFFSAEIAGRIFSVDYRLAPENKFPSALNDANLALDWLSEKYSIPIKEISICGDSAGGHLATSLSTYRATNHLELPLSQCLIYPMIDPTCNSKSQRDFAEGYFLTKKTMVWFWKHFMESEENLNDPLFNLTIGPNVELPKTLIITAGFDPLSDEGEEYARQLHDSGNKVQQVHYPHLIHGFVNMTSLKAAKDATKDLINTYKNYLN	0.22	3	TARA_098	FIV	23.1633	5.57317	25.798	20.9744	4.82354	0.784929	35.846	NA
Esterase	2011-04-03T21:50:58	(DCM) deep chlorophyll maximum layer (ENVO:01000326)	TARA_098_DCM_0.223_scaffold10	ERR599042|ERR599079	ERS491740	https://www.ebi.ac.uk/ena/browser/view/ERS490029	-25.826	TARA_098_DCM_0.22-3	-111.729	Trades Biome	(SPSG) South Pacific Subtropical Gyre Province, North and South [MRGID:21486]	20.2	38.38	0.0443	41.9808	0.18	329	16.6	349.69	0.869753		(SPO) South Pacific Ocean [MRGID:1910]	TARA_B100001029	188	MVRNFLINLFFLVPVWVLKVLFIFNKDIKRKYIFDTQSKALLSLMPKFEIHKISNDEIPAIRDLIEKRRVMLKISTGTKKKIEKVNHLIGKSNQLKIREYIPYKTDNENIILYFHGGGYVLNSIETHDPTVAYFSERLRTRIFSLEYSLSPESKFPTALEESIIALNWLENKGSSLENISLCGDSAGAHLAASLSHYLALEKKLKVHSQFLIYPMCDPTCKSKSIKLFKEGYLLTEEAMKWFWEKLRNTNEDNSNSLFNLMLFQENMKLSKTIIVTAGFDPLSDEAEEYAFKLHENGNYVKQLHYPSLFHGFASMTRLKTAKKAVDDFLFEYKKIL	MAHHHHHHVGTGSNDDDDKSPDPMVRNFLINLFFLVPVWVLKVLFIFNKDIKRKYIFDTQSKALLSLMPKFEIHKISNDEIPAIRDLIEKRRVMLKISTGTKKKIEKVNHLIGKSNQLKIREYIPYKTDNENIILYFHGGGYVLNSIETHDPTVAYFSERLRTRIFSLEYSLSPESKFPTALEESIIALNWLENKGSSLENISLCGDSAGAHLAASLSHYLALEKKLKVHSQFLIYPMCDPTCKSKSIKLFKEGYLLTEEAMKWFWEKLRNTNEDNSNSLFNLMLFQENMKLSKTIIVTAGFDPLSDEAEEYAFKLHENGNYVKQLHYPSLFHGFASMTRLKTAKKAVDDFLFEYKKIL	0.22	3	TARA_098	FIV	23.1633	5.57317	25.798	20.9744	4.82354	0.784929	35.846	NA
Esterase	2011-04-09T13:56	(SRF) surface water layer (ENVO:00002042)	TARA_099_SRF_0.223_scaffold78	ERR599024	ERS491804	https://www.ebi.ac.uk/ena/browser/view/ERS491095	-21.146	TARA_099_SRF_0.22-3	-104.787	Trades Biome	(SPSG) South Pacific Subtropical Gyre Province, North and South [MRGID:21486]	23.8	47.1	0.0239	42.7665	4.2	200.963	5.3	348.252	1.17418		(SPO) South Pacific Ocean [MRGID:1910]	TARA_B100000886	5	MKYFFINLVLTLFFWLPNWFLKIFSRKKGSLIRNSYLDHQTEIFLNLMDMFGYKLDTNNFSNIERIRSNNARMSLNINKKPSNDISLKDIYLKDDRTTFLRKYEPDNIKTDKTLLFFHGGGYVLGSVETHHNFVASMSVYLGMKIYSVEYSLSPENKFPIALRDAKKAYLKIMQEYANKKIILCGDSAGAHLAAALSYDLCESNIPPPLAQILIYPMVCPSLNYESMELYKENFLLTKSSMQWFWQQLRLSDVDNHNPRFNLLKQENGKELQIKTLIVTAGFDPLHDEGIAYADMLEKNGNEVKRLHFEKLIHGFVNLTNIREANASTIRIFETMKEYLK	MAHHHHHHVGTGSNDDDDKSPDPMKYFFINLVLTLFFWLPNWFLKIFSRKKGSLIRNSYLDHQTEIFLNLMDMFGYKLDTNNFSNIERIRSNNARMSLNINKKPSNDISLKDIYLKDDRTTFLRKYEPDNIKTDKTLLFFHGGGYVLGSVETHHNFVASMSVYLGMKIYSVEYSLSPENKFPIALRDAKKAYLKIMQEYANKKIILCGDSAGAHLAAALSYDLCESNIPPPLAQILIYPMVCPSLNYESMELYKENFLLTKSSMQWFWQQLRLSDVDNHNPRFNLLKQENGKELQIKTLIVTAGFDPLHDEGIAYADMLEKNGNEVKRLHFEKLIHGFVNLTNIREANASTIRIFETMKEYLK	0.22	3	TARA_099	FIV	23.1181	4.82407	25.026	21.4839	3.54209	0.783397	36.129	NA
Esterase	2011-04-09T13:56	(SRF) surface water layer (ENVO:00002042)	TARA_099_SRF_0.223_scaffold43	ERR599024	ERS491804	https://www.ebi.ac.uk/ena/browser/view/ERS490124	-21.146	TARA_099_SRF_0.22-3	-104.787	Trades Biome	(SPSG) South Pacific Subtropical Gyre Province, North and South [MRGID:21486]	23.8	41.39	0.0436	42.7993	1.93	2553.58	18.2	346.288	0.91929		(SPO) South Pacific Ocean [MRGID:1910]	TARA_B100000886	5	MKYFLINIVLRIFFSLPDWFINAFFKKSAPIKGNYLDQQTNIFLKLMDVFGYKLDTENFSSPERIRSNNARMSLKINKVPSQNLSCKEIYLNEGKTIFMRKYEPDNINTDKSLLYFHGGGYALGSIETHHNFVASMSIYLGMRIYSLEYSLSPENKFPNALEDAKKAYLKIMQEYNNRKILLCGDSAGAHLAAGLSYDLYELNIPSPFAQILIYPMVCPSLKFQSMELYKENFLLTKSSMQWFWNQLRFSENDNENPKFNLLKQAKTTKLSTKTLIITAGFDPLHDEGIAYADLLEQNGNTVERLHFAELIHGFINLTNIKKADAATIKIFETMKGYI	MAHHHHHHVGTGSNDDDDKSPDPMKYFLINIVLRIFFSLPDWFINAFFKKSAPIKGNYLDQQTNIFLKLMDVFGYKLDTENFSSPERIRSNNARMSLKINKVPSQNLSCKEIYLNEGKTIFMRKYEPDNINTDKSLLYFHGGGYALGSIETHHNFVASMSIYLGMRIYSLEYSLSPENKFPNALEDAKKAYLKIMQEYNNRKILLCGDSAGAHLAAGLSYDLYELNIPSPFAQILIYPMVCPSLKFQSMELYKENFLLTKSSMQWFWNQLRFSENDNENPKFNLLKQAKTTKLSTKTLIITAGFDPLHDEGIAYADLLEQNGNTVERLHFAELIHGFINLTNIKKADAATIKIFETMKGYI	0.22	3	TARA_099	FIV	23.1181	4.82407	25.026	21.4839	3.54209	0.783397	36.129	NA
Esterase	2011-04-09T13:56	(SRF) surface water layer (ENVO:00002042)	TARA_099_SRF_0.223_scaffold15	ERR599024	ERS491804	https://www.ebi.ac.uk/ena/browser/view/ERS490029	-21.146	TARA_099_SRF_0.22-3	-104.787	Trades Biome	(SPSG) South Pacific Subtropical Gyre Province, North and South [MRGID:21486]	23.8	44.22	0.0613	42.8647	3.28	67520.5	435	346.098	0.60674		(SPO) South Pacific Ocean [MRGID:1910]	TARA_B100000886	5	MKYFFINLILGLFFSIPNWFLRIFFWRKSKFIRDNYLDQQTRIFLKLLDIFGYKLDTDNFSSIERIRSNNARMSLNINKKPTEKMSFNNIFINDDKSVFIREYQPCNIQSDQAILFFHGGGYALGSVETHHNFVASMSLFLGIKVYSLEYGLSPENKFPCALKDAKKAYLMILQKYENKKILLCGDSAGAHLAASLSYDLDQSNIPVPLAQVLIYPMVCPSLNFESMELFKQDFLLTKVSMKWFWDQLRFTEDDNENPRYNLLKQGGKRSSVPRTLIITAGFDPLHDEGSAYANLLENNGGEVLRLHFKDLIHGFVNLTKLRKANSATTKIFETIKKYLTK	MAHHHHHHVGTGSNDDDDKSPDPMKYFFINLILGLFFSIPNWFLRIFFWRKSKFIRDNYLDQQTRIFLKLLDIFGYKLDTDNFSSIERIRSNNARMSLNINKKPTEKMSFNNIFINDDKSVFIREYQPCNIQSDQAILFFHGGGYALGSVETHHNFVASMSLFLGIKVYSLEYGLSPENKFPCALKDAKKAYLMILQKYENKKILLCGDSAGAHLAASLSYDLDQSNIPVPLAQVLIYPMVCPSLNFESMELFKQDFLLTKVSMKWFWDQLRFTEDDNENPRYNLLKQGGKRSSVPRTLIITAGFDPLHDEGSAYANLLENNGGEVLRLHFKDLIHGFVNLTKLRKANSATTKIFETIKKYLTK	0.22	3	TARA_099	FIV	23.1181	4.82407	25.026	21.4839	3.54209	0.783397	36.129	NA
Esterase	2011-04-15T12:45	(SRF) surface water layer (ENVO:00002042)	TARA_100_SRF_0.223_scaffold28	ERR599063|ERR599163|ERR599169	ERS491836	https://www.ebi.ac.uk/ena/browser/view/ERS491095	-13.0023	TARA_100_SRF_0.22-3	-95.9759	Trades Biome	(SPSG) South Pacific Subtropical Gyre Province, North and South [MRGID:21486]	25.3	50.51	0.0232	43.8142	1.01	16712.2	247	359.84	1.07		(SPO) South Pacific Ocean [MRGID:1910]	TARA_B100000963	5	MLLNFLVNFYLLIPTWMIKLICIFKKDIKREYIFDPQSKLLIYLFPKLELQNVKNEEIKNLRSAIEKRRTNLRISKKPQKEIKKVDHYLDKDELILLREYSPYKVDNKNIILFFHGGGYVLNSVFTHDDMVAYFSEKLRTRIFSLDYELAPENKFPAALENAIQAVRWLEDKNISCENISLCGDSAGGHLAASLTHHFTNEDKKIHSQFLMYPMCDPNCDSESHKIFGDKYFLTNQAMKWFWKHLQKDEIDMTDEMFNLLLINKKITANHTFIITAGFDPLHDEAEKYASLLHNMNNNVKQLHYPSMFHGFATMTRLKTANRAVNDFLREYKKIL	MAHHHHHHVGTGSNDDDDKSPDPMLLNFLVNFYLLIPTWMIKLICIFKKDIKREYIFDPQSKLLIYLFPKLELQNVKNEEIKNLRSAIEKRRTNLRISKKPQKEIKKVDHYLDKDELILLREYSPYKVDNKNIILFFHGGGYVLNSVFTHDDMVAYFSEKLRTRIFSLDYELAPENKFPAALENAIQAVRWLEDKNISCENISLCGDSAGGHLAASLTHHFTNEDKKIHSQFLMYPMCDPNCDSESHKIFGDKYFLTNQAMKWFWKHLQKDEIDMTDEMFNLLLINKKITANHTFIITAGFDPLHDEAEKYASLLHNMNNNVKQLHYPSMFHGFATMTRLKTANRAVNDFLREYKKIL	0.22	3	TARA_100	FIV	23.0718	5.51064	25.3771	20.9323	4.44471	0.781829	35.835	NA
Esterase	2011-04-15T19:38	(DCM) deep chlorophyll maximum layer (ENVO:01000326)	TARA_100_DCM_0.223_scaffold37	ERR599081|ERR599113	ERS491874	https://www.ebi.ac.uk/ena/browser/view/ERS490885	-12.9723	TARA_100_DCM_0.22-3	-96.0122	Trades Biome	(SPSG) South Pacific Subtropical Gyre Province, North and South [MRGID:21486]	20.6	38.25	0.0396	42.0626	2.015	2236.67	92.5	341.862	0.773178		(SPO) South Pacific Ocean [MRGID:1910]	TARA_B100000965	50	MKHFFINFLLSIFFILPNWALKALTLRKEISYKNEVFDYQSMTYISLISWLITKVGLALDMAEFSTNMREKMSNFRMKINNSVLPKKIIHKEDLIIEQKNKLVLRQYSLDSQMTDKAVLFFHGGGYAISNIDVYNPVASIMCEELNSKVFSLEYSLSPENKFPKALEEANIAFDWLRSHGFSKEQIIICGDSAGAHLAASLLHDLKSKDKELPLLQILIYPMVSPSLDFPSLERLKENFLLTKEQMKWFWHYFRAEEANNLDSRFDLLKIDNNNKFDTKTVIITAGFDPLCDEAEAYAAKLNDLGNYVKQIHYPSLFHGFINITRLRTAKLATMDIFKEIKRNI	MAHHHHHHVGTGSNDDDDKSPDPMKHFFINFLLSIFFILPNWALKALTLRKEISYKNEVFDYQSMTYISLISWLITKVGLALDMAEFSTNMREKMSNFRMKINNSVLPKKIIHKEDLIIEQKNKLVLRQYSLDSQMTDKAVLFFHGGGYAISNIDVYNPVASIMCEELNSKVFSLEYSLSPENKFPKALEEANIAFDWLRSHGFSKEQIIICGDSAGAHLAASLLHDLKSKDKELPLLQILIYPMVSPSLDFPSLERLKENFLLTKEQMKWFWHYFRAEEANNLDSRFDLLKIDNNNKFDTKTVIITAGFDPLCDEAEAYAAKLNDLGNYVKQIHYPSLFHGFINITRLRTAKLATMDIFKEIKRNI	0.22	3	TARA_100	FIV	23.1393	5.43678	25.4283	21.0108	4.4175	0.784116	35.545	NA
Esterase	2011-04-15T19:38	(DCM) deep chlorophyll maximum layer (ENVO:01000326)	TARA_100_DCM_0.223_scaffold30	ERR599081|ERR599113	ERS491874	https://www.ebi.ac.uk/ena/browser/view/ERS490928	-12.9723	TARA_100_DCM_0.22-3	-96.0122	Trades Biome	(SPSG) South Pacific Subtropical Gyre Province, North and South [MRGID:21486]	20.6	38.11	0.0949	42.079	0.51	740	17.2	348.974	0.407941		(SPO) South Pacific Ocean [MRGID:1910]	TARA_B100000965	50	MIRNLLINIFFLIPVWLLKTVLIFNKDVKRKYIFDVQSMALLSLMPKFEIHKISDDEIPEIRELIEERRVTLRIATKTKKNIKKIDHFIGESDNIQIREYIPYTTDSKNVILYFHGGGYVLNSIETHDPTVSYFAEKLRTKIYSLEYSLSPEYKFPFALEEAMTALDWLLAKGIAIEDISLCGDSAGAHLAASVTHHLTINDRPNVHSQFLIYPMCDPKCDSKSIELFQNGYLLTKEAMIWFWEKFRKNNEDDTNKTFNLMLCTKDMELPKTIIVTAGFDPLSDEAEEYAFKLHENDNNVKQLHYPSLFHGFASMTRLKAAKKAVDDFLMEYKKIL	MAHHHHHHVGTGSNDDDDKSPDPMIRNLLINIFFLIPVWLLKTVLIFNKDVKRKYIFDVQSMALLSLMPKFEIHKISDDEIPEIRELIEERRVTLRIATKTKKNIKKIDHFIGESDNIQIREYIPYTTDSKNVILYFHGGGYVLNSIETHDPTVSYFAEKLRTKIYSLEYSLSPEYKFPFALEEAMTALDWLLAKGIAIEDISLCGDSAGAHLAASVTHHLTINDRPNVHSQFLIYPMCDPKCDSKSIELFQNGYLLTKEAMIWFWEKFRKNNEDDTNKTFNLMLCTKDMELPKTIIVTAGFDPLSDEAEEYAFKLHENDNNVKQLHYPSLFHGFASMTRLKAAKKAVDDFLMEYKKIL	0.22	3	TARA_100	FIV	23.1393	5.43678	25.4283	21.0108	4.4175	0.784116	35.545	NA
Esterase	2011-04-15T19:38	(DCM) deep chlorophyll maximum layer (ENVO:01000326)	TARA_100_DCM_0.223_scaffold15	ERR599081|ERR599113	ERS491874	https://www.ebi.ac.uk/ena/browser/view/ERS491001	-12.9723	TARA_100_DCM_0.22-3	-96.0122	Trades Biome	(SPSG) South Pacific Subtropical Gyre Province, North and South [MRGID:21486]	20.6	38.05	0.0436	42.0954	0.59	11541.2	230	349.048	0.811261		(SPO) South Pacific Ocean [MRGID:1910]	TARA_B100000965	50	MNYRRILLNIFFLIPAWVLRIFIWKKDKYIRGQVLDFKSSLFIALTPVSLLAKVEFADELRTAINEARISTPVSLKPKQQVITKDHYLNSDNSHILCREYSPIKISKDKVILYFHGGGYVIGDVMTHDRWVSNMANFLEAKIFSLNYRLAPENKFPDALDDACMTLSWLNKLGYSNENISLCGDSAGAHLAAATSNHLALNKMTLPSSQCLIYPMINPDCSSESYNLFGDGYFLTNDTMIWFWDQLRNSDKDNNDIRFNLSKFPKDLENPKTLIITAGFDPLSDEGEDYAATLNKNGVNVEHIHYPNMFHGFVTMTKLKAAEYAANNFLEDYKEML	MAHHHHHHVGTGSNDDDDKSPDPMNYRRILLNIFFLIPAWVLRIFIWKKDKYIRGQVLDFKSSLFIALTPVSLLAKVEFADELRTAINEARISTPVSLKPKQQVITKDHYLNSDNSHILCREYSPIKISKDKVILYFHGGGYVIGDVMTHDRWVSNMANFLEAKIFSLNYRLAPENKFPDALDDACMTLSWLNKLGYSNENISLCGDSAGAHLAAATSNHLALNKMTLPSSQCLIYPMINPDCSSESYNLFGDGYFLTNDTMIWFWDQLRNSDKDNNDIRFNLSKFPKDLENPKTLIITAGFDPLSDEGEDYAATLNKNGVNVEHIHYPNMFHGFVTMTKLKAAEYAANNFLEDYKEML	0.22	3	TARA_100	FIV	23.1393	5.43678	25.4283	21.0108	4.4175	0.784116	35.545	NA
Esterase	2011-04-15T19:38	(DCM) deep chlorophyll maximum layer (ENVO:01000326)	TARA_100_DCM_0.223_C19593364	ERR599081|ERR599113	ERS491874	https://www.ebi.ac.uk/ena/browser/view/ERS492821	-12.9723	TARA_100_DCM_0.22-3	-96.0122	Trades Biome	(SPSG) South Pacific Subtropical Gyre Province, North and South [MRGID:21486]	20.6	38.53	0.062	42.1281	5.5126	1391.88	88.4	346.98	1.06		(SPO) South Pacific Ocean [MRGID:1910]	TARA_B100000965	50	MARNFLINLFFLIPVWLINLTTSFNKDVKRNTIFDPQSKFFLSLMPKFDLHLIEDKDIPKIRKEIHKKRKNLRLSKKTKRKIKTIDHLIDENKSLLLREYVPYKIDNANIILFFHGGGYVLNSVGTHHDMISYFSEKLRTRIYSLEYSLSPENKFPKARDESLLALRWLMEQGHDSVNVSLCGDSAGAHLAASLSRHIAVDKNIKLHSQFLIYPMCNPDCNSESHKTFSQEYLLTNSAMKWFWEKLSSGKSDMKDKTFNLMLNDTTIEVPKTVIVTAGFDPLVDEAEKFAFLLYENDNDVTQLHYPSLFHGFASMTRLKSAKMAVDDFLKEYKEIL	MAHHHHHHVGTGSNDDDDKSPDPMARNFLINLFFLIPVWLINLTTSFNKDVKRNTIFDPQSKFFLSLMPKFDLHLIEDKDIPKIRKEIHKKRKNLRLSKKTKRKIKTIDHLIDENKSLLLREYVPYKIDNANIILFFHGGGYVLNSVGTHHDMISYFSEKLRTRIYSLEYSLSPENKFPKARDESLLALRWLMEQGHDSVNVSLCGDSAGAHLAASLSRHIAVDKNIKLHSQFLIYPMCNPDCNSESHKTFSQEYLLTNSAMKWFWEKLSSGKSDMKDKTFNLMLNDTTIEVPKTVIVTAGFDPLVDEAEKFAFLLYENDNDVTQLHYPSLFHGFASMTRLKSAKMAVDDFLKEYKEIL	0.22	3	TARA_100	FIV	23.1393	5.43678	25.4283	21.0108	4.4175	0.784116	35.545	NA
Esterase	2011-04-22T21:13	(DCM) deep chlorophyll maximum layer (ENVO:01000326)	TARA_102_DCM_0.223_scaffold59	ERR598962|ERR599007|ERR599168	ERS492012	https://www.ebi.ac.uk/ena/browser/view/ERS490124	-5.2669	TARA_102_DCM_0.22-3	-85.2732	Trades Biome	(PEOD) Pacific Equatorial Divergence Province [MRGID:21489]	19.6	39.98	0.0499	41.7025	0.34	5142	15.4	350.114	0.727782		(SPO) South Pacific Ocean [MRGID:1910]	TARA_B100000902	40	MSLRRLLLNIFFVIPSWVLRIFIWKKDTYLRGQVIDFKSSLFIALTPESLLAKTEFVDDLRVAINEARIATPISIKPSKNVHIMNHELTSGSERILLREYIPDKIISEKVILYFHGGGYVIGDVETHDRWVAEMSNILGAKIFSLNYRLAPENKFPKALEDSCLSLNWLNERGYENDNISLCGDSAGAHLAAATSNHLAINNQTLPSSQCLIYPMTDPACDSESYSLFGEGYLLTSDTMVWFWDQLRSSKEDNNNPCFNLTKFPRDISNPKTLIVTAGFDPLSDEGEEYAAILNNAGVSINHIHYPNMFHGFVTATKLKAAKFAAFDFLEDYKKIL	MAHHHHHHVGTGSNDDDDKSPDPMSLRRLLLNIFFVIPSWVLRIFIWKKDTYLRGQVIDFKSSLFIALTPESLLAKTEFVDDLRVAINEARIATPISIKPSKNVHIMNHELTSGSERILLREYIPDKIISEKVILYFHGGGYVIGDVETHDRWVAEMSNILGAKIFSLNYRLAPENKFPKALEDSCLSLNWLNERGYENDNISLCGDSAGAHLAAATSNHLAINNQTLPSSQCLIYPMTDPACDSESYSLFGEGYLLTSDTMVWFWDQLRSSKEDNNNPCFNLTKFPRDISNPKTLIVTAGFDPLSDEGEEYAAILNNAGVSINHIHYPNMFHGFVTATKLKAAKFAAFDFLEDYKKIL	0.22	3	TARA_102	FIV	23.2344	9.7891	27.3646	19.6062	7.75839	0.787341	34.9	7.90509
Esterase	2011-04-22T21:13	(DCM) deep chlorophyll maximum layer (ENVO:01000326)	TARA_102_DCM_0.223_C27316489	ERR598962|ERR599007|ERR599168	ERS492012	https://www.ebi.ac.uk/ena/browser/view/ERS490029	-5.2669	TARA_102_DCM_0.22-3	-85.2732	Trades Biome	(PEOD) Pacific Equatorial Divergence Province [MRGID:21489]	19.6	37.81	0.0552	41.7188	0.62	1976.67	25.8	347.54	0.518044		(SPO) South Pacific Ocean [MRGID:1910]	TARA_B100000902	40	MAIKLFLQIFFSLPVWLLRCLVFKRSITINNQILDFQTQVFLGLQSLQANSFDDPNSFNSAKELREIIESSREGLPLNAKPRMLVETLDHLIQSQYGDLKVREYCPERLLVQSPILYFHGGGYVFGSIKTHDPWLKFFSAEMGVRIFSLEYRLAPENKFPSSLQDSNLALEWLGDKLSLPIDKISLCGDSAGAHLAGSLSTYRAINNLPLPLSQCLIYPMIDPTCSSKSQNDYAEGFFLSKKAMIWFWDKLMHSRKDLQDPIFNLTINPNTALPKTLVITAGFDPLSDEGESYARLLHNNGNEVHQIHYPHLIHGFVNMTALRAAKDASKDIINTYKNYLN	MAHHHHHHVGTGSNDDDDKSPDPMAIKLFLQIFFSLPVWLLRCLVFKRSITINNQILDFQTQVFLGLQSLQANSFDDPNSFNSAKELREIIESSREGLPLNAKPRMLVETLDHLIQSQYGDLKVREYCPERLLVQSPILYFHGGGYVFGSIKTHDPWLKFFSAEMGVRIFSLEYRLAPENKFPSSLQDSNLALEWLGDKLSLPIDKISLCGDSAGAHLAGSLSTYRAINNLPLPLSQCLIYPMIDPTCSSKSQNDYAEGFFLSKKAMIWFWDKLMHSRKDLQDPIFNLTINPNTALPKTLVITAGFDPLSDEGESYARLLHNNGNEVHQIHYPHLIHGFVNMTALRAAKDASKDIINTYKNYLN	0.22	3	TARA_102	FIV	23.2344	9.7891	27.3646	19.6062	7.75839	0.787341	34.9	7.90509
Esterase	2011-05-12T22:15	(DCM) deep chlorophyll maximum layer (ENVO:01000326)	TARA_109_DCM_0.223_scaffold23	ERR598952|ERR599065|ERR599108	ERS492177	https://www.ebi.ac.uk/ena/browser/view/ERS490928	2.0299	TARA_109_DCM_0.22-3	-84.5546	Coastal Biome	(CHIL) Chile-Peru Current Coastal Province [MRGID:21495]	26.5	49.73	0.0521	47.3522	1.55	2697	15.3	347.946	0.739889		(NPO) North Pacific Ocean [MRGID:1908]	TARA_B100000927	30	MIRNFLINILFSIPIWLIDLVYKFNKDVKRGFIFDSQSRMLFALMPKFDLHKIEDSEIPKIRNLINEKRKNLRLSNKTKKKVITKEHFIDTENNLKLREYIPYKTDNDNIILYFHGGGYVLNSIDTHNLTVSYFSEKLRTRIFSLAYGLSPENKYPHAMNQALSAIDWLVKNGNYIKNISLCGDSAGAHLAASVAHSLSNDQKENVHSQFLIYPMCDPSCASESIELFKDNYLLTKESMKWFWEKFKNNDEDNLKDTFNLLLFNPNKDFPKTIIVTAGFDPLSDEAEKYAFLLHESGNYVKQLHYPSLFHGFAAMTRLKSANKAVNDFLLEYKKIL	MAHHHHHHVGTGSNDDDDKSPDPMIRNFLINILFSIPIWLIDLVYKFNKDVKRGFIFDSQSRMLFALMPKFDLHKIEDSEIPKIRNLINEKRKNLRLSNKTKKKVITKEHFIDTENNLKLREYIPYKTDNDNIILYFHGGGYVLNSIDTHNLTVSYFSEKLRTRIFSLAYGLSPENKYPHAMNQALSAIDWLVKNGNYIKNISLCGDSAGAHLAASVAHSLSNDQKENVHSQFLIYPMCDPSCASESIELFKDNYLLTKESMKWFWEKFKNNDEDNLKDTFNLLLFNPNKDFPKTIIVTAGFDPLSDEAEKYAFLLHESGNYVKQLHYPSLFHGFAAMTRLKSANKAVNDFLLEYKKIL	0.22	3	TARA_109	FIV	26.6153	3.40203	27.8197	25.5697	2.25	0.901907	34.345	8.02178
Esterase	2011-05-12T22:15	(DCM) deep chlorophyll maximum layer (ENVO:01000326)	TARA_109_DCM_0.223_scaffold18	ERR598952|ERR599065|ERR599108	ERS492177	https://www.ebi.ac.uk/ena/browser/view/ERS491001	2.0299	TARA_109_DCM_0.22-3	-84.5546	Coastal Biome	(CHIL) Chile-Peru Current Coastal Province [MRGID:21495]	26.5	50.04	0.0445	48.3894	0.47	20515.1	550	362.11	1.43		(NPO) North Pacific Ocean [MRGID:1908]	TARA_B100000927	30	MFSNLLINLYFFIPAWMVKIFLFFNRDIKRKYILDPQAQLLISLFPKYDVKEIKKQDLKVFRESIEQTRRKVSVSKKTLKKIIKKDHFIGDEKSLMIREYEPYKTDNENVILYFHGGGYVLNSVETHDDTVSYFSEKLRTKIFSLEYRLAPENKFPDALEDSLSAIRWLESQNIPLQNISLCGDSAGGHLAASVAHYFSEKDIKIHSQFLIYPMCDPGCNSDSQKLFSEGYFLTNEAMRWFWDCLISSESDNENHKYNLLKVNKKITANHTFIITAGFDPLHDEAENYASILHNLGNSVKQLHYPSLFHGFASITKLKKANDAVNDMLREYKKIL	MAHHHHHHVGTGSNDDDDKSPDPMFSNLLINLYFFIPAWMVKIFLFFNRDIKRKYILDPQAQLLISLFPKYDVKEIKKQDLKVFRESIEQTRRKVSVSKKTLKKIIKKDHFIGDEKSLMIREYEPYKTDNENVILYFHGGGYVLNSVETHDDTVSYFSEKLRTKIFSLEYRLAPENKFPDALEDSLSAIRWLESQNIPLQNISLCGDSAGGHLAASVAHYFSEKDIKIHSQFLIYPMCDPGCNSDSQKLFSEGYFLTNEAMRWFWDCLISSESDNENHKYNLLKVNKKITANHTFIITAGFDPLHDEAENYASILHNLGNSVKQLHYPSLFHGFASITKLKKANDAVNDMLREYKKIL	0.22	3	TARA_109	FIV	26.6153	3.40203	27.8197	25.5697	2.25	0.901907	34.345	8.02178
Esterase	2011-05-21T12:27	(SRF) surface water layer (ENVO:00002042)	TARA_110_SRF_0.223_scaffold84	ERR599039	ERS492228	https://www.ebi.ac.uk/ena/browser/view/ERS491095	-2.0133	TARA_110_SRF_0.22-3	-84.589	Trades Biome	(SPSG) South Pacific Subtropical Gyre Province, North and South [MRGID:21486]	23.9	42.83	0.0582	43.0121	5.29	1376.67	15.4	357.042	0.188452		(SPO) South Pacific Ocean [MRGID:1910]	TARA_B100001109	5	MLRNFFINLFFLIPAWLLNVIFFFNKDEKRKFFFDMQSKIFLSLIPKFDIHEVLDEDISEIRDVIEQKRKNLILSKKTKKIVERKDYFIGENNNIKIREYMPYKTDNNNVILFFHGGGYVLNSIETHDDTVAYFSEKLRTKIFSLDYSLSPEYKYPQALNEGLIAIDWLMSRGIDIKNISLCGDSAGAHLAASITHQLANENKENVHSQFLIYPMCDPSCDYESHELFKENYLLTNKAMLWFWQKFESNSLDRSQNTYNLLLFKEKSQIPETIIVTAGFDPLSDEAENYAFLLHESGTSVKQLHYPSLFHGFASMTRLKAAKLAVNDFLAEYKEIL	MAHHHHHHVGTGSNDDDDKSPDPMLRNFFINLFFLIPAWLLNVIFFFNKDEKRKFFFDMQSKIFLSLIPKFDIHEVLDEDISEIRDVIEQKRKNLILSKKTKKIVERKDYFIGENNNIKIREYMPYKTDNNNVILFFHGGGYVLNSIETHDDTVAYFSEKLRTKIFSLDYSLSPEYKYPQALNEGLIAIDWLMSRGIDIKNISLCGDSAGAHLAASITHQLANENKENVHSQFLIYPMCDPSCDYESHELFKENYLLTNKAMLWFWQKFESNSLDRSQNTYNLLLFKEKSQIPETIIVTAGFDPLSDEAENYAFLLHESGTSVKQLHYPSLFHGFASMTRLKAAKLAVNDFLAEYKEIL	0.22	3	TARA_110	FIV	22.6322	9.94406	26.2306	19.4965	6.73409	0.766933	35.019	7.48487
Esterase	2011-05-21T21:00	(DCM) deep chlorophyll maximum layer (ENVO:01000326)	TARA_110_DCM_0.223_scaffold53	ERR599014	ERS492264	https://www.ebi.ac.uk/ena/browser/view/ERS490885	-1.9002	TARA_110_DCM_0.22-3	-84.6265	Trades Biome	(SPSG) South Pacific Subtropical Gyre Province, North and South [MRGID:21486]	21.8	40.16	0.05	42.4064	4.82	6235.78	53.5	350.858	0.28223		(SPO) South Pacific Ocean [MRGID:1910]	TARA_B100001113	50	MSLRRLLLNIFFVIPSWVLRLFIWKKDTYLRGQVIDFKSSLFIALTPESLLAKTEFVDDLRVAINEARIATPISIRPSKNVHIINHELTSGSERILLREYIPDKIISEKVILYFHGGGYVIGDVETHDRWVAEMSNILGAKIFSLNYRLAPENKFPKALEDSCLSLNWLNERGYENDNISLCGDSAGAHLAAATSNHLAINNQTLPSSQCLIYPMTDPACDSESYSLFGEGYLLTSDTMVWFWDQLRSSKEDNNNPCFNLTKFPREISNPKTLIITAGFDPLSDEGEEYAAMLNNAGVSINHIHYPNMFHGFVTATKLKAAKFAAFDFLEDYKKIL	MAHHHHHHVGTGSNDDDDKSPDPMSLRRLLLNIFFVIPSWVLRLFIWKKDTYLRGQVIDFKSSLFIALTPESLLAKTEFVDDLRVAINEARIATPISIRPSKNVHIINHELTSGSERILLREYIPDKIISEKVILYFHGGGYVIGDVETHDRWVAEMSNILGAKIFSLNYRLAPENKFPKALEDSCLSLNWLNERGYENDNISLCGDSAGAHLAAATSNHLAINNQTLPSSQCLIYPMTDPACDSESYSLFGEGYLLTSDTMVWFWDQLRSSKEDNNNPCFNLTKFPREISNPKTLIITAGFDPLSDEGEEYAAMLNNAGVSINHIHYPNMFHGFVTATKLKAAKFAAFDFLEDYKKIL	0.22	3	TARA_110	FIV	22.699	9.7	26.2075	19.6762	6.53125	0.769196	35.066	7.48487
Esterase	2011-05-21T21:00	(DCM) deep chlorophyll maximum layer (ENVO:01000326)	TARA_110_DCM_0.223_scaffold39	ERR599014	ERS492264	https://www.ebi.ac.uk/ena/browser/view/ERS490885	-1.9002	TARA_110_DCM_0.22-3	-84.6265	Trades Biome	(SPSG) South Pacific Subtropical Gyre Province, North and South [MRGID:21486]	21.8	40.17	0.0709	42.4719	0.39	473	19	346.82	0.539296		(SPO) South Pacific Ocean [MRGID:1910]	TARA_B100001113	50	MFRNFLINLFLLIPIWTLKVILFFHVDIKRKYIFDTQSQFLTYLLPKFDLHNVKNEEIQDVRNLIEERRLALRISKRPVKNITKIDHKINNDESLLLREYVPYKTDNENVILFFHGGGYVLNSVNTHDDMVSLFSEKLRTRIFSLDYKLSPENKFPVALQNSVAAFEWLKDKGLASEKISFCGDSAGAHLAASLTHYLSKRQVEIHSQLLIYPMCDPACNSESQKLFSEGYFLTQKAMEWFWNHLKSHDDNLHDDTFNLLKNTNKITAYHTFIVTAGFDPLHDEAEKYASILHNVGNSVKQLHYPSLFHGFASMTRLKTANNAVNDFLREYKKIL	MAHHHHHHVGTGSNDDDDKSPDPMFRNFLINLFLLIPIWTLKVILFFHVDIKRKYIFDTQSQFLTYLLPKFDLHNVKNEEIQDVRNLIEERRLALRISKRPVKNITKIDHKINNDESLLLREYVPYKTDNENVILFFHGGGYVLNSVNTHDDMVSLFSEKLRTRIFSLDYKLSPENKFPVALQNSVAAFEWLKDKGLASEKISFCGDSAGAHLAASLTHYLSKRQVEIHSQLLIYPMCDPACNSESQKLFSEGYFLTQKAMEWFWNHLKSHDDNLHDDTFNLLKNTNKITAYHTFIVTAGFDPLHDEAEKYASILHNVGNSVKQLHYPSLFHGFASMTRLKTANNAVNDFLREYKKIL	0.22	3	TARA_110	FIV	22.699	9.7	26.2075	19.6762	6.53125	0.769196	35.066	7.48487
Esterase	2011-05-21T21:00	(DCM) deep chlorophyll maximum layer (ENVO:01000326)	TARA_110_DCM_0.223_scaffold31	ERR599014	ERS492264	https://www.ebi.ac.uk/ena/browser/view/ERS490928	-1.9002	TARA_110_DCM_0.22-3	-84.6265	Trades Biome	(SPSG) South Pacific Subtropical Gyre Province, North and South [MRGID:21486]	21.8	40.02	0.0905	42.5046	3.17	460	15.5	342.98	0.147885		(SPO) South Pacific Ocean [MRGID:1910]	TARA_B100001113	50	MGLWHQDWEEYGDSLQLALGGNGVADSSSEETGELTALEYVQLMRDTLAATTFELDDEAVDTTIEGVSCRILKPKGEIKGVYLHFHGGGMVAGAAFMGDVENRHLANTFNLAVISVDYRLAPEHPFPAALDDSYSVLKWVVTNALEEFGTRSIIVGGESAGAYLALMTLIEARDSLEMNEEQEFIGANLTFGVFDWGGTPSQLGSRPFSSDFDVLSPQIINFLSSQYLPDKSIQDRRSPQISPMYANLSGLPDALFCVGTADHLLDDTLFMANRWRAAGNDCELIVYPRAPHAFTMFPSHFVELFSSQRDGWFKRILTE	MAHHHHHHVGTGSNDDDDKSPDPMGLWHQDWEEYGDSLQLALGGNGVADSSSEETGELTALEYVQLMRDTLAATTFELDDEAVDTTIEGVSCRILKPKGEIKGVYLHFHGGGMVAGAAFMGDVENRHLANTFNLAVISVDYRLAPEHPFPAALDDSYSVLKWVVTNALEEFGTRSIIVGGESAGAYLALMTLIEARDSLEMNEEQEFIGANLTFGVFDWGGTPSQLGSRPFSSDFDVLSPQIINFLSSQYLPDKSIQDRRSPQISPMYANLSGLPDALFCVGTADHLLDDTLFMANRWRAAGNDCELIVYPRAPHAFTMFPSHFVELFSSQRDGWFKRILTE	0.22	3	TARA_110	FIV	22.699	9.7	26.2075	19.6762	6.53125	0.769196	35.066	7.48487
Esterase	2011-05-21T21:00	(DCM) deep chlorophyll maximum layer (ENVO:01000326)	TARA_110_DCM_0.223_scaffold28	ERR599014	ERS492264	https://www.ebi.ac.uk/ena/browser/view/ERS491001	-1.9002	TARA_110_DCM_0.22-3	-84.6265	Trades Biome	(SPSG) South Pacific Subtropical Gyre Province, North and South [MRGID:21486]	21.8	41.47	0.0521	42.5537	5.28	465.667	18.9	351.484	1.53198		(SPO) South Pacific Ocean [MRGID:1910]	TARA_B100001113	50	MFSNLLINLYFFIPAWMVKIFLFFNRDIKRKYILDPQAQLLISLFPKYDVKEIKKQDLKVFRESIEQTRRKVSVSKKTLKKIIKKDHFIGDEKSLMIREYEPYKTDNENVILYFHGGGYVLNSVETHDDTVSYFSEKLRTKIFSLEYRLAPENKFPDALEDSLSAIRWLESQNIPLQNISLCGDSAGGHLAASIAHYFSEKDIKIHSQFLIYPMCDPGCNSDSQKLFSEGYFLTNEAMRWFWDCLISSESDNENHKYNLLKVNKKITVNHTFIITAGFDPLHDEAENYASILHNLGNSVKQLHYPSLFHGFASITKLKKANDAVNDMLREYKKIL	MAHHHHHHVGTGSNDDDDKSPDPMFSNLLINLYFFIPAWMVKIFLFFNRDIKRKYILDPQAQLLISLFPKYDVKEIKKQDLKVFRESIEQTRRKVSVSKKTLKKIIKKDHFIGDEKSLMIREYEPYKTDNENVILYFHGGGYVLNSVETHDDTVSYFSEKLRTKIFSLEYRLAPENKFPDALEDSLSAIRWLESQNIPLQNISLCGDSAGGHLAASIAHYFSEKDIKIHSQFLIYPMCDPGCNSDSQKLFSEGYFLTNEAMRWFWDCLISSESDNENHKYNLLKVNKKITVNHTFIITAGFDPLHDEAENYASILHNLGNSVKQLHYPSLFHGFASITKLKKANDAVNDMLREYKKIL	0.22	3	TARA_110	FIV	22.699	9.7	26.2075	19.6762	6.53125	0.769196	35.066	7.48487
Esterase	2011-05-21T21:00	(DCM) deep chlorophyll maximum layer (ENVO:01000326)	TARA_110_DCM_0.223_scaffold11	ERR599014	ERS492264	https://www.ebi.ac.uk/ena/browser/view/ERS492821	-1.9002	TARA_110_DCM_0.22-3	-84.6265	Trades Biome	(SPSG) South Pacific Subtropical Gyre Province, North and South [MRGID:21486]	21.8	40.03	0.3724	42.5865	1.16	680	25.1	348.524	1.06741		(SPO) South Pacific Ocean [MRGID:1910]	TARA_B100001113	50	MAIKLLLKFFFTIPVWLLRLLTFQRSIVINNQILDHQTKAFLGLQSLQIDAFDDPSVFNSPEELREKLIEGLPLSSKPCMSVKLIDHLLSTEFGSLKIREYQPEKCSTTTPILYFHGGGYVLGGIESHDAALQFFSAEMGAKFFSLDYRLAPENKFPSSLQDANLALEWLAEILDLTVGEISLCGDSAGGHLASSLSTFRATNNLELPLSQCLIYPMTDPSCNSKSQNDFSEGYFLSQKAMIWFWEQLMESNNNLNDPAFNLTIDPNVKLPKTLIITAGFDPLSDEGEAYARLLDSLDNEVQQIHYPHLIHGFVNMTALKAAKDATRDLLKTYKNFLK	MAHHHHHHVGTGSNDDDDKSPDPMAIKLLLKFFFTIPVWLLRLLTFQRSIVINNQILDHQTKAFLGLQSLQIDAFDDPSVFNSPEELREKLIEGLPLSSKPCMSVKLIDHLLSTEFGSLKIREYQPEKCSTTTPILYFHGGGYVLGGIESHDAALQFFSAEMGAKFFSLDYRLAPENKFPSSLQDANLALEWLAEILDLTVGEISLCGDSAGGHLASSLSTFRATNNLELPLSQCLIYPMTDPSCNSKSQNDFSEGYFLSQKAMIWFWEQLMESNNNLNDPAFNLTIDPNVKLPKTLIITAGFDPLSDEGEAYARLLDSLDNEVQQIHYPHLIHGFVNMTALKAAKDATRDLLKTYKNFLK	0.22	3	TARA_110	FIV	22.699	9.7	26.2075	19.6762	6.53125	0.769196	35.066	7.48487
Esterase	2011-05-31T14:25	(SRF) surface water layer (ENVO:00002042)	TARA_111_SRF_0.223_scaffold25	ERR599077	ERS492321	https://www.ebi.ac.uk/ena/browser/view/ERS490928	-16.9601	TARA_111_SRF_0.22-3	-100.633	Trades Biome	(SPSG) South Pacific Subtropical Gyre Province, North and South [MRGID:21486]	22.8	41.55	0.0502	42.7338	2.9	422	17.7	340.8	0.851569		(SPO) South Pacific Ocean [MRGID:1910]	TARA_B100000575	5	MDKKYKKLLDLEMLEFVRKTESLYSSNAIEMTILEHRTRYNYMAKYFQSSRPPELLVEDVLLSDVPVRIYSLKKPSSLVIIYLHGGGFMLGGLDSHDDVCAEIAFNTKIKVISVDYALFPENSFFDAIDDCIKVINSLPQSSSVILAGDSAGGTLAANLSGYFASKGGIKVVGQVLIYPGLGGDGKSGSYERHSNAPLLSQKETNFYRDQIFNSLGKERVPSGLVLKDGDFTNLPTTVVFSAEFDPLCDDGANYCERIREEGGNAEWHLELGLVHGYLRARHISQKASKSFKRIIASIKMISEIN	MAHHHHHHVGTGSNDDDDKSPDPMDKKYKKLLDLEMLEFVRKTESLYSSNAIEMTILEHRTRYNYMAKYFQSSRPPELLVEDVLLSDVPVRIYSLKKPSSLVIIYLHGGGFMLGGLDSHDDVCAEIAFNTKIKVISVDYALFPENSFFDAIDDCIKVINSLPQSSSVILAGDSAGGTLAANLSGYFASKGGIKVVGQVLIYPGLGGDGKSGSYERHSNAPLLSQKETNFYRDQIFNSLGKERVPSGLVLKDGDFTNLPTTVVFSAEFDPLCDDGANYCERIREEGGNAEWHLELGLVHGYLRARHISQKASKSFKRIIASIKMISEIN	0.22	3	TARA_111	FIV	22.768	4.78851	24.4217	21.2279	3.19386	0.771535	35.971	8.04974
Esterase	2011-05-31T20:28:10	(DCM) deep chlorophyll maximum layer (ENVO:01000326)	TARA_111_DCM_0.223_scaffold43	ERR598961	ERS492357	https://www.ebi.ac.uk/ena/browser/view/ERS490029	-16.9587	TARA_111_DCM_0.22-3	-100.675	Trades Biome	(SPSG) South Pacific Subtropical Gyre Province, North and South [MRGID:21486]	19.9	37.79	0.034	41.8007	8.1484	20554.2	222	348.238	0.653279		(SPO) South Pacific Ocean [MRGID:1910]	TARA_B100000579	90	MNYRRILLNIFFLIPAWVLRIFIWKKDKYIRGQVLDFKSSLFIALTPVSLLAKVEFADELRTAINEARISTPVSLKPKQQVITKDHYLNSDNSHILCREYSPIKISKDKVILYFHGGGYVIGDVMTHDRWVSNMANFLEAKIFSLNYRLAPENKFPDALDDACMTLSWLNKLGYSNENISLCGDSAGAHLAAATSNHLALNKMTLPSSQCLIYPMINPDCSSESYNLFGDGYFLTNDTMIWFWDQLRNSDKDNNDIRFNLSKFPKDLENPKTLIITAGFDPLSDEGEDYAATLNNNGVNVEHIHYPNMFHGFVTMTKLKAAEYAANNFLEDYKEML	MAHHHHHHVGTGSNDDDDKSPDPMNYRRILLNIFFLIPAWVLRIFIWKKDKYIRGQVLDFKSSLFIALTPVSLLAKVEFADELRTAINEARISTPVSLKPKQQVITKDHYLNSDNSHILCREYSPIKISKDKVILYFHGGGYVIGDVMTHDRWVSNMANFLEAKIFSLNYRLAPENKFPDALDDACMTLSWLNKLGYSNENISLCGDSAGAHLAAATSNHLALNKMTLPSSQCLIYPMINPDCSSESYNLFGDGYFLTNDTMIWFWDQLRNSDKDNNDIRFNLSKFPKDLENPKTLIITAGFDPLSDEGEDYAATLNNNGVNVEHIHYPNMFHGFVTMTKLKAAEYAANNFLEDYKEML	0.22	3	TARA_111	FIV	22.7723	4.78346	24.4245	21.2335	3.19093	0.771679	35.687	8.04974
Esterase	2011-05-31T20:28:10	(DCM) deep chlorophyll maximum layer (ENVO:01000326)	TARA_111_DCM_0.223_scaffold42	ERR598961	ERS492357	https://www.ebi.ac.uk/ena/browser/view/ERS490885	-16.9587	TARA_111_DCM_0.22-3	-100.675	Trades Biome	(SPSG) South Pacific Subtropical Gyre Province, North and South [MRGID:21486]	19.9	38.09	0.0959	41.8171	0.63	1046.67	20.2	346.844	0.478138		(SPO) South Pacific Ocean [MRGID:1910]	TARA_B100000579	90	MARNFLINLFFLIPVWLINLTTSFNKDVKRNTIFDPQSKFFLSLMPKFDLHLIEDKDIPKIRKEIHKKRKNLRLSKKTKRKIKTIDHLIDENKSLLLREYVPYKTDNANIILFFHGGGYVLNSVGTHHDMISYFSEKLRTRIYSLEYSLSPENKFPKARDESLLALRWLMEQGHDSVNVSLCGDSAGAHLAASLSRHIAVDKNIKLHSQFLIYPMCNPDCNSESHKTFSQEYLLTNSAMKWFWEKLSSGKSDMKDKTFNLMLNDTTIEVPKTVIVTAGFDPLVDEAEKFAFLLYENDNDVTQLHYPSLFHGFASMTRLKSAKMAVDDFLKEYKEIL	MAHHHHHHVGTGSNDDDDKSPDPMARNFLINLFFLIPVWLINLTTSFNKDVKRNTIFDPQSKFFLSLMPKFDLHLIEDKDIPKIRKEIHKKRKNLRLSKKTKRKIKTIDHLIDENKSLLLREYVPYKTDNANIILFFHGGGYVLNSVGTHHDMISYFSEKLRTRIYSLEYSLSPENKFPKARDESLLALRWLMEQGHDSVNVSLCGDSAGAHLAASLSRHIAVDKNIKLHSQFLIYPMCNPDCNSESHKTFSQEYLLTNSAMKWFWEKLSSGKSDMKDKTFNLMLNDTTIEVPKTVIVTAGFDPLVDEAEKFAFLLYENDNDVTQLHYPSLFHGFASMTRLKSAKMAVDDFLKEYKEIL	0.22	3	TARA_111	FIV	22.7723	4.78346	24.4245	21.2335	3.19093	0.771679	35.687	8.04974
Esterase	2011-05-31T20:28:10	(DCM) deep chlorophyll maximum layer (ENVO:01000326)	TARA_111_DCM_0.223_C22787326	ERR598961	ERS492357	https://www.ebi.ac.uk/ena/browser/view/ERS490885	-16.9587	TARA_111_DCM_0.22-3	-100.675	Trades Biome	(SPSG) South Pacific Subtropical Gyre Province, North and South [MRGID:21486]	19.9	37.61	0.0552	41.8334	0.33	427.333	24.3			model quality not sufficient	(SPO) South Pacific Ocean [MRGID:1910]	TARA_B100000579	90	MSRKISKWRRFNLSSMFRAVCLKLFFFIPVTILELFIKQKKVVIRGQVLDFQSSIFLALQPKGLMSKISADAIPTVRDLIENRKIKSRLSRTHPNQVEKIDHYIKDDERNTEFLLREYSPKTPSKDVSILFIHGGGFVMDSVAVYDDMISYFSGYLDATIYSLEYSLAPEHKYPVAILQAKTAYDWIHINRDQRISICGDSAGGYLAASLTKLLIRKFDTKPHSQLLLYPTCGPRIESESMELFAEGFFLSTKDLKWFWGHFIGSTNQKTSLSMNLLESSIQEDLPATIIVTAGFDPICDEGRNYAQLLKEKGVDTTLIHYPTLFHGFAFMSKLTTAYSAVNDFLRKYKAILKD	MAHHHHHHVGTGSNDDDDKSPDPMSRKISKWRRFNLSSMFRAVCLKLFFFIPVTILELFIKQKKVVIRGQVLDFQSSIFLALQPKGLMSKISADAIPTVRDLIENRKIKSRLSRTHPNQVEKIDHYIKDDERNTEFLLREYSPKTPSKDVSILFIHGGGFVMDSVAVYDDMISYFSGYLDATIYSLEYSLAPEHKYPVAILQAKTAYDWIHINRDQRISICGDSAGGYLAASLTKLLIRKFDTKPHSQLLLYPTCGPRIESESMELFAEGFFLSTKDLKWFWGHFIGSTNQKTSLSMNLLESSIQEDLPATIIVTAGFDPICDEGRNYAQLLKEKGVDTTLIHYPTLFHGFAFMSKLTTAYSAVNDFLRKYKAILKD	0.22	3	TARA_111	FIV	22.7723	4.78346	24.4245	21.2335	3.19093	0.771679	35.687	8.04974
Esterase	2011-06-15T00:55:48	(DCM) deep chlorophyll maximum layer (ENVO:01000326)	TARA_112_DCM_0.223_scaffold91	ERR598957	ERS492445	https://www.ebi.ac.uk/ena/browser/view/ERS490885	-23.2189	TARA_112_DCM_0.22-3	-129.5	Trades Biome	(SPSG) South Pacific Subtropical Gyre Province, North and South [MRGID:21486]	22.3	40.79	0.061	42.6356	0.43	5380	21	345.488	0.699002		(SPO) South Pacific Ocean [MRGID:1910]	TARA_B100000945	155	MSHFIKSYKKFLLDNFFYIPVWFLRIIFPTKRLKIRGAKIDLQSYSFIKLNPKSTLYKIHEKDLPKIRKVIESNKINSYLSASPRNPVETIDHSIYSDTRRDEMLLREYIPKKVESDKIILFFHGGGWTIDSVETYDDMVKYFSDYLNLKIYSLEYSLAPEKKFPFAIGEAEDAYNWLINNVSSSNKISLCGDSAGGHMAASLSYKLSKQDLALPNSMLLIYPPCDPSFTQESIQLYKDEYFLLHSDLAWFWNKLKENEKNKYDPMLNLLKFDLKSKLPPAILITAGFDPICDEGGEYANLLSKNGNNIKILNYPTLFHNFAFMTKLNAAKKAVNNFLDEYKKIV	MAHHHHHHVGTGSNDDDDKSPDPMSHFIKSYKKFLLDNFFYIPVWFLRIIFPTKRLKIRGAKIDLQSYSFIKLNPKSTLYKIHEKDLPKIRKVIESNKINSYLSASPRNPVETIDHSIYSDTRRDEMLLREYIPKKVESDKIILFFHGGGWTIDSVETYDDMVKYFSDYLNLKIYSLEYSLAPEKKFPFAIGEAEDAYNWLINNVSSSNKISLCGDSAGGHMAASLSYKLSKQDLALPNSMLLIYPPCDPSFTQESIQLYKDEYFLLHSDLAWFWNKLKENEKNKYDPMLNLLKFDLKSKLPPAILITAGFDPICDEGGEYANLLSKNGNNIKILNYPTLFHNFAFMTKLNAAKKAVNNFLDEYKKIV	0.22	3	TARA_112	FIV	24.982	5.28623	27.2113	22.9263	4.28501	0.846559	35.94	NA
Esterase	2011-06-15T00:55:48	(DCM) deep chlorophyll maximum layer (ENVO:01000326)	TARA_112_DCM_0.223_scaffold32	ERR598957	ERS492445	https://www.ebi.ac.uk/ena/browser/view/ERS490885	-23.2189	TARA_112_DCM_0.22-3	-129.5	Trades Biome	(SPSG) South Pacific Subtropical Gyre Province, North and South [MRGID:21486]	22.3	38.68	0.1317	42.6683	0.84	525.667	10.8	358.072	1.31279		(SPO) South Pacific Ocean [MRGID:1910]	TARA_B100000945	155	MAIKLFLQIFFAIPIWLLRCLTLKKRIFINNQILDFQTSVFLGLQSLQMDSFDDPNNFNSVEEIRDLFIEDLPLNLKPSMPIKIIDHKLNTEYGDLVIREYCPEKILTKSPILYFHGGGYVMCSIETHDPWLQFFSAEIAGRIFSVDYRLAPENKFPSALNDANLALDWLSEKYSIPIKEISICGDSAGGHLATSLSTYRATNHLELPLSQCLIYPMIDPTCNSKSQRDFAEGYFLTKKTMVWFWKHFMESEENLNDPLFNLTIGPNVELPKTLIITAGFDPLSDEGEEYARQLHDSGNKVQQVHYPHLIHGFVNMTSLKAAKDATKDLINTYKNYLN	MAHHHHHHVGTGSNDDDDKSPDPMAIKLFLQIFFAIPIWLLRCLTLKKRIFINNQILDFQTSVFLGLQSLQMDSFDDPNNFNSVEEIRDLFIEDLPLNLKPSMPIKIIDHKLNTEYGDLVIREYCPEKILTKSPILYFHGGGYVMCSIETHDPWLQFFSAEIAGRIFSVDYRLAPENKFPSALNDANLALDWLSEKYSIPIKEISICGDSAGGHLATSLSTYRATNHLELPLSQCLIYPMIDPTCNSKSQRDFAEGYFLTKKTMVWFWKHFMESEENLNDPLFNLTIGPNVELPKTLIITAGFDPLSDEGEEYARQLHDSGNKVQQVHYPHLIHGFVNMTSLKAAKDATKDLINTYKNYLN	0.22	3	TARA_112	FIV	24.982	5.28623	27.2113	22.9263	4.28501	0.846559	35.94	NA
Esterase	2011-06-15T00:55:48	(DCM) deep chlorophyll maximum layer (ENVO:01000326)	TARA_112_DCM_0.223_scaffold13	ERR598957	ERS492445	https://www.ebi.ac.uk/ena/browser/view/ERS490928	-23.2189	TARA_112_DCM_0.22-3	-129.5	Trades Biome	(SPSG) South Pacific Subtropical Gyre Province, North and South [MRGID:21486]	22.3	40.94	0.062	42.6847	2.2274	1340	28.9	350.29	0.988236		(SPO) South Pacific Ocean [MRGID:1910]	TARA_B100000945	155	MIRNFFINLFFLIPLWLLKLISIFNKDIKRKFIFDIQSKFFLSLIPKFDIHKVTDEEIPTIRNLIETKRKNLNLSKKAKRPVKRNDHLIGKDKNLLIREYTPYQTDNKNIILFFHGGGYVLNSVETHDHTVAYFSEKLRTKIYSLDYSLSPEYKFPRALNEGILAIDWLKNRGTDINNISLCGDSAGAHLAASITHHLANQNQKNIHSQFLIYPMCDPGCNNESHELFKDNYLLTKKAMQWFWEKLKYNNNDESMNTFNLLLYKGVPKLPKTIIVTAGFDPLLDEGEDYAFLLHQSGTSVKQLHYPSLFHGFASMTRLKAAKKAVNDFLHEYKKIL	MAHHHHHHVGTGSNDDDDKSPDPMIRNFFINLFFLIPLWLLKLISIFNKDIKRKFIFDIQSKFFLSLIPKFDIHKVTDEEIPTIRNLIETKRKNLNLSKKAKRPVKRNDHLIGKDKNLLIREYTPYQTDNKNIILFFHGGGYVLNSVETHDHTVAYFSEKLRTKIYSLDYSLSPEYKFPRALNEGILAIDWLKNRGTDINNISLCGDSAGAHLAASITHHLANQNQKNIHSQFLIYPMCDPGCNNESHELFKDNYLLTKKAMQWFWEKLKYNNNDESMNTFNLLLYKGVPKLPKTIIVTAGFDPLLDEGEDYAFLLHQSGTSVKQLHYPSLFHGFASMTRLKAAKKAVNDFLHEYKKIL	0.22	3	TARA_112	FIV	24.982	5.28623	27.2113	22.9263	4.28501	0.846559	35.94	NA
Esterase	2011-08-04T18:33	(SRF) surface water layer (ENVO:00002042)	TARA_124_SRF_0.223_scaffold39	ERR588857|ERR599036|ERR599069|ERR599080|ERR599151	ERS492821|ERS492814	https://www.ebi.ac.uk/ena/browser/view/ERS491095	-9.1504	TARA_124_SRF_0.22-3	-140.522	Trades Biome	(SPSG) South Pacific Subtropical Gyre Province, North and South [MRGID:21486]	26.5	49.83	0.061	44.8291	2.77	1170.39	22.7	342.914	0.863386		(SPO) South Pacific Ocean [MRGID:1910]	TARA_B100000674	5	MTLDPQMIAVMKKRVTLTSGAGDLTGLTLDEIRTAYNTERAWWNEIKPEMHEVLNTFVGGLVREIPIRIYKPTDLTQRPTLLYLHGGGWVVGNLDTHDRVMRLLAEFSGACVVGVDYALSPEYRFPVAINEAQAVLDWLKRQGSAHGLDISRLAIGGDSAGANMAVAVTQLCHHKDPGLIQCLLLYYGAYGLTDSASWQQYGTAEFEFTGEEKEFYVTSYLSTEEDRNDPRFKVLDGDISLLPSAFIAAAECDPLQDDSTALYEAMQKAGRSATLKIYPGVLHSFIHYSRMLDQATEALRDGADLLKAVLD	MAHHHHHHVGTGSNDDDDKSPDPMTLDPQMIAVMKKRVTLTSGAGDLTGLTLDEIRTAYNTERAWWNEIKPEMHEVLNTFVGGLVREIPIRIYKPTDLTQRPTLLYLHGGGWVVGNLDTHDRVMRLLAEFSGACVVGVDYALSPEYRFPVAINEAQAVLDWLKRQGSAHGLDISRLAIGGDSAGANMAVAVTQLCHHKDPGLIQCLLLYYGAYGLTDSASWQQYGTAEFEFTGEEKEFYVTSYLSTEEDRNDPRFKVLDGDISLLPSAFIAAAECDPLQDDSTALYEAMQKAGRSATLKIYPGVLHSFIHYSRMLDQATEALRDGADLLKAVLD	0.22	3	TARA_124	FIV	27.8007	2.99078	28.5919	26.9792	1.61271	0.942076	35.397	7.87071
Esterase	2011-08-04T18:33	(SRF) surface water layer (ENVO:00002042)	TARA_124_SRF_0.223_scaffold31	ERR588857|ERR599036|ERR599069|ERR599080|ERR599151	ERS492821|ERS492814	https://www.ebi.ac.uk/ena/browser/view/ERS490124	-9.1504	TARA_124_SRF_0.22-3	-140.522	Trades Biome	(SPSG) South Pacific Subtropical Gyre Province, North and South [MRGID:21486]	26.5	51.47	0.0703	45.7459	9.3	119	13.9			model quality not sufficient	(SPO) South Pacific Ocean [MRGID:1910]	TARA_B100000674	5	MANSDQVSSEVTYDPMPEEEGIRAFIAKCDGFYPPDAVAASIDQQRSWYDALCAEFAFPHPAGMQVEDDVIADVPVRHYRPAECVSNHKIVYMHGGGFVVGSRDSHDAICAEISQAAKAELIAIDYRLAPEHIWPAQHEDCHKVTQSLLASGKKVVLVGDSAGGMLAAGIAVRAREEGFGDRVLGQALIYPALGGDLNWPSYGQMASAPGLSTDDVIYYRDVLKAPMDDPFAHALSVDDLRGLPPTFITAAYFDPLRDDGREYTARLARAGISVQYREEPQMIHGWLRARHMSPGAKTAFGHLCDAITAMVGPE	MAHHHHHHVGTGSNDDDDKSPDPMANSDQVSSEVTYDPMPEEEGIRAFIAKCDGFYPPDAVAASIDQQRSWYDALCAEFAFPHPAGMQVEDDVIADVPVRHYRPAECVSNHKIVYMHGGGFVVGSRDSHDAICAEISQAAKAELIAIDYRLAPEHIWPAQHEDCHKVTQSLLASGKKVVLVGDSAGGMLAAGIAVRAREEGFGDRVLGQALIYPALGGDLNWPSYGQMASAPGLSTDDVIYYRDVLKAPMDDPFAHALSVDDLRGLPPTFITAAYFDPLRDDGREYTARLARAGISVQYREEPQMIHGWLRARHMSPGAKTAFGHLCDAITAMVGPE	0.22	3	TARA_124	FIV	27.8007	2.99078	28.5919	26.9792	1.61271	0.942076	35.397	7.87071
Esterase	2011-08-04T18:33	(SRF) surface water layer (ENVO:00002042)	TARA_124_SRF_0.223_C37969132_	ERR588857|ERR599036|ERR599069|ERR599080|ERR599151	ERS492821|ERS492814	https://www.ebi.ac.uk/ena/browser/view/ERS490029	-9.1504	TARA_124_SRF_0.22-3	-140.522	Trades Biome	(SPSG) South Pacific Subtropical Gyre Province, North and South [MRGID:21486]	26.5	50.14	0.236	45.975	1.23	690	12.7			model quality not sufficient	(SPO) South Pacific Ocean [MRGID:1910]	TARA_B100000674	5	MDPNMTYLLTLIKLLVLKMPAWVSAVWYLGRRVKKDGLILNAKIQLLCKFVDSARTIPIDQLTPEQSRKQLNHFARLFGASKIPLNDIYDRTIPGPNHPIPVRVYCPSEQSTKASPALLYFHGGGWVQGNLETHDPICRRLAVYSGGIVISVDYALAPENKFPAAVNDSLAAFKWLRDHAEEFNADPARIAVGGDSSGGNLSAVLCQQIPQDNGPIFQLLFYPALDGRLSSRSHSLFKNGLFLTRERIDWFLKQYTEDFEAQRRDVRLSPSEQIDLSNQPPALIITAGFDPLRDEAYDYHLRLLASGVKSEYLQYSNMAHAFLNMAGIVHQGNDAMVYASKALQMAWEKTNSTDNRAKHDVIKM	MAHHHHHHVGTGSNDDDDKSPDPMDPNMTYLLTLIKLLVLKMPAWVSAVWYLGRRVKKDGLILNAKIQLLCKFVDSARTIPIDQLTPEQSRKQLNHFARLFGASKIPLNDIYDRTIPGPNHPIPVRVYCPSEQSTKASPALLYFHGGGWVQGNLETHDPICRRLAVYSGGIVISVDYALAPENKFPAAVNDSLAAFKWLRDHAEEFNADPARIAVGGDSSGGNLSAVLCQQIPQDNGPIFQLLFYPALDGRLSSRSHSLFKNGLFLTRERIDWFLKQYTEDFEAQRRDVRLSPSEQIDLSNQPPALIITAGFDPLRDEAYDYHLRLLASGVKSEYLQYSNMAHAFLNMAGIVHQGNDAMVYASKALQMAWEKTNSTDNRAKHDVIKM	0.22	3	TARA_124	FIV	27.8007	2.99078	28.5919	26.9792	1.61271	0.942076	35.397	7.87071
Esterase	2011-08-08T17:33	(SRF) surface water layer (ENVO:00002042)	TARA_125_SRF_0.223_scaffold61	ERR599066|ERR599091|ERR599114|ERR599119	ERS492888	https://www.ebi.ac.uk/ena/browser/view/ERS492821	-8.9111	TARA_125_SRF_0.22-3	-142.557	Trades Biome	(SPSG) South Pacific Subtropical Gyre Province, North and South [MRGID:21486]	26.8	52.21	0.1275	47.0365	4.01	1296.67	54.6	360.09	0.64		(SPO) South Pacific Ocean [MRGID:1910]	TARA_B100001121	5	MGMHKSMIIDKETDIFLKNRIKSNSKLHHLLDPVELRTERLRQLREDNLTPPQIYNLKNLKIKNQFNKDVKLRFYFPNNFNKKTKIPIIVFFHGGGFVMGDLDTHDFTCRSICLESQMIVVAVDYSLSPEHKFPYAVEEVKDVLNSLVNFEKEFFIDLENIFVCGDSAGGNLATVLAINSRDKKVIPIRGQILVYPCIDLTLTMRSMDIFLEGMTLTFDTMDYFVKHYLNSSNDAVNWEASPLFARDLYNLPETFIFAAGLDPLLDEGIAYTNRLINFGNKVTYKLYPGQIHGFLSNSLHFPKAAECIKEIGKAA	MAHHHHHHVGTGSNDDDDKSPDPMGMHKSMIIDKETDIFLKNRIKSNSKLHHLLDPVELRTERLRQLREDNLTPPQIYNLKNLKIKNQFNKDVKLRFYFPNNFNKKTKIPIIVFFHGGGFVMGDLDTHDFTCRSICLESQMIVVAVDYSLSPEHKFPYAVEEVKDVLNSLVNFEKEFFIDLENIFVCGDSAGGNLATVLAINSRDKKVIPIRGQILVYPCIDLTLTMRSMDIFLEGMTLTFDTMDYFVKHYLNSSNDAVNWEASPLFARDLYNLPETFIFAAGLDPLLDEGIAYTNRLINFGNKVTYKLYPGQIHGFLSNSLHFPKAAECIKEIGKAA	0.22	3	TARA_125	FIV	27.9395	2.92817	28.7117	27.1675	1.54418	0.946781	35.428	8.01514
Esterase	2011-09-04T18:00	(SRF) surface water layer (ENVO:00002042)	TARA_128_SRF_0.223_scaffold86	ERR599038	ERS493044	https://www.ebi.ac.uk/ena/browser/view/ERS490029	0.0003	TARA_128_SRF_0.22-3	-153.676	Trades Biome	(PEOD) Pacific Equatorial Divergence Province [MRGID:21489]	26.1	48.54	0.1692	44.1089	9.98	1071	34.6	341.012	1.0895		(SPO) South Pacific Ocean [MRGID:1910]	TARA_B100000609	5	MKHFLINFLLSIFFILPNWALKVLTLRKEITYKNEVFDYQSMIYISFISWFITKFGLALDMADFSNDMRVKMSNFRMKINNNHLPKKTINKEDHIIDKKNNLVLRQYSLESQMSDKAVLFFHGGGYAISNIDVYNPVVSLMCEELDSNIFSLEYSLSPENKFPKALEEANIAFDWLINHGYRKEQIIICGDSAGAHLAASLLHDLKARDEGLPFLQVLIYPMVSPSLDFPSLERLGENFLLTKEQMKWFWHYFRAEEANNLDSRFDLLKIDNNNKFDTKTVIITAGFDPLCDEAEAYAAKLNDMGNNVKQIHYPSLFHGFINITRLKTAKLATIDILREIKRNI	MAHHHHHHVGTGSNDDDDKSPDPMKHFLINFLLSIFFILPNWALKVLTLRKEITYKNEVFDYQSMIYISFISWFITKFGLALDMADFSNDMRVKMSNFRMKINNNHLPKKTINKEDHIIDKKNNLVLRQYSLESQMSDKAVLFFHGGGYAISNIDVYNPVVSLMCEELDSNIFSLEYSLSPENKFPKALEEANIAFDWLINHGYRKEQIIICGDSAGAHLAASLLHDLKARDEGLPFLQVLIYPMVSPSLDFPSLERLGENFLLTKEQMKWFWHYFRAEEANNLDSRFDLLKIDNNNKFDTKTVIITAGFDPLCDEAEAYAAKLNDMGNNVKQIHYPSLFHGFINITRLKTAKLATIDILREIKRNI	0.22	3	TARA_128	FIV	26.4901	4.70397	27.7549	24.6327	3.12226	0.897665	35.1	NA
Esterase	2011-09-05T18:40	(DCM) deep chlorophyll maximum layer (ENVO:01000326)	TARA_128_DCM_0.223_scaffold26	ERR599032	ERS493098	https://www.ebi.ac.uk/ena/browser/view/ERS492821	0.0222	TARA_128_DCM_0.22-3	-153.686	Trades Biome	(PEOD) Pacific Equatorial Divergence Province [MRGID:21489]	26.1	47.13	0.1	44.2562	2.66	49693.8	535	350.286	0.689272		(SPO) South Pacific Ocean [MRGID:1910]	TARA_B100000614	40	MALKLFLKFFFLLPVWLLRILTFQRSIVINNQILDHQTQAFLGLQSLQLNDLDGAIGISSAQELRDMLIEGLPLSAKPCQPLKLVDHLLSTKFGDLKIREYCPDKCSVSSPILYFHGGGYVFGGIDSHDAWLQFFSAEIGTKIFALDYRLAPENKFPCSLQDANLAIEWLAEKLDIKIKDISICGDSAGGHLATSLSTYRAINNFELPSSQCLIYPMTDPACESKSQNDYASGFLLSQKAMIWFWEQLKESNINMSDPTFNLTIDPAVKLPKTLIITAGFDPLSDEGEAYARMLNNSDNDVQQIHYPHLIHGFVNMTSLKAAKDATKDLLEAYKNFLK	MAHHHHHHVGTGSNDDDDKSPDPMALKLFLKFFFLLPVWLLRILTFQRSIVINNQILDHQTQAFLGLQSLQLNDLDGAIGISSAQELRDMLIEGLPLSAKPCQPLKLVDHLLSTKFGDLKIREYCPDKCSVSSPILYFHGGGYVFGGIDSHDAWLQFFSAEIGTKIFALDYRLAPENKFPCSLQDANLAIEWLAEKLDIKIKDISICGDSAGGHLATSLSTYRAINNFELPSSQCLIYPMTDPACESKSQNDYASGFLLSQKAMIWFWEQLKESNINMSDPTFNLTIDPAVKLPKTLIITAGFDPLSDEGEAYARMLNNSDNDVQQIHYPHLIHGFVNMTSLKAAKDATKDLLEAYKNFLK	0.22	3	TARA_128	FIV	26.4901	4.70397	27.7549	24.6327	3.12226	0.897665	35.135	NA
Esterase	2011-09-05T18:40	(DCM) deep chlorophyll maximum layer (ENVO:01000326)	TARA_128_DCM_0.223_scaffold25	ERR599032	ERS493098	https://www.ebi.ac.uk/ena/browser/view/ERS491095	0.0222	TARA_128_DCM_0.22-3	-153.686	Trades Biome	(PEOD) Pacific Equatorial Divergence Province [MRGID:21489]	26.1	50.08	0.0352	44.4526	1.6	613.333	18.9	361.16	0.44		(SPO) South Pacific Ocean [MRGID:1910]	TARA_B100000614	40	MLLNFLVNFYLLIPVWLIKLICIFNKDIKREYIFDPQSKLLIYLFPKLELQNVKNEEIKNLRSAIEKRRTNLRISKKPKKEIKKVDHYLDKDELVLLREYLPYKVDNKNIILFFHGGGYVLNSVFTHDDMVAYFSEKLRTRIFSLDYKLAPENKFPEALENAIQAVKWLEDKNISCENISLCGDSAGGHLAASLTHHFTNEDKKIHSQFLMYPMCDPNCDSESHKIFGDKYFLTNQAMRWFWKHLQKDEIDMTDEMFNLLLINKKITANHTFIITAGFDPLHDEAEKYASLLHNMNNNVKQLHYPSMFHGFATMTRLKTANRAVNDFLREYKKIL	MAHHHHHHVGTGSNDDDDKSPDPMLLNFLVNFYLLIPVWLIKLICIFNKDIKREYIFDPQSKLLIYLFPKLELQNVKNEEIKNLRSAIEKRRTNLRISKKPKKEIKKVDHYLDKDELVLLREYLPYKVDNKNIILFFHGGGYVLNSVFTHDDMVAYFSEKLRTRIFSLDYKLAPENKFPEALENAIQAVKWLEDKNISCENISLCGDSAGGHLAASLTHHFTNEDKKIHSQFLMYPMCDPNCDSESHKIFGDKYFLTNQAMRWFWKHLQKDEIDMTDEMFNLLLINKKITANHTFIITAGFDPLHDEAEKYASLLHNMNNNVKQLHYPSMFHGFATMTRLKTANRAVNDFLREYKKIL	0.22	3	TARA_128	FIV	26.4901	4.70397	27.7549	24.6327	3.12226	0.897665	35.135	NA
Esterase	2011-10-04T17:46	(SRF) surface water layer (ENVO:00002042)	TARA_132_SRF_0.223_scaffold45	ERR599142	ERS493300	https://www.ebi.ac.uk/ena/browser/view/ERS491095	31.5213	TARA_132_SRF_0.22-3	-158.996	Westerlies Biome	(NPST) North Pacific Subtropical and Polar Front Provinces [MRGID:21484]	25.2	44.99	0.0383	43.6341	1.33	753.333	25.7	341.206	1.24587		(NPO) North Pacific Ocean [MRGID:1908]	TARA_B100001248	5	MKHFLINFFLSIFFILPNWALKVLTLRKEITYKNEVFDYQSMIFISLITWLISKFGLALDMADFSNDMREKMSNFRMKINNSLLPKEIINKEDLIIDQKYNLVLRQYSRDSQMSDKAVLFFHGGGYAISNIDIYNPVASLMCEELNSNIFSLEYSLSPENKFPKALEEANIAFDWLLSHGYSKEQIIICGDSAGAHLAASLLHDLKARDKELPFLQVLIYPMVSPSLDFPSLDRLSENFLLTKDQMKWFWHYFRAEEANNLDSRFDLLKIDNNIKFDTKTVIITAGFDPLCDEAEAYAAKLNDMGNNVKQIHYPSLFHGFINVTRLKTAKLATMDIFKEIKRSI	MAHHHHHHVGTGSNDDDDKSPDPMKHFLINFFLSIFFILPNWALKVLTLRKEITYKNEVFDYQSMIFISLITWLISKFGLALDMADFSNDMREKMSNFRMKINNSLLPKEIINKEDLIIDQKYNLVLRQYSRDSQMSDKAVLFFHGGGYAISNIDIYNPVASLMCEELNSNIFSLEYSLSPENKFPKALEEANIAFDWLLSHGYSKEQIIICGDSAGAHLAASLLHDLKARDKELPFLQVLIYPMVSPSLDFPSLDRLSENFLLTKDQMKWFWHYFRAEEANNLDSRFDLLKIDNNIKFDTKTVIITAGFDPLCDEAEAYAAKLNDMGNNVKQIHYPSLFHGFINVTRLKTAKLATMDIFKEIKRSI	0.22	3	TARA_132	FIV	21.6353	10.1981	25.8617	17.5935	8.26818	0.73315	35.182	NA
Esterase	2011-10-04T17:46	(SRF) surface water layer (ENVO:00002042)	TARA_132_SRF_0.223_scaffold24	ERR599142	ERS493300	https://www.ebi.ac.uk/ena/browser/view/ERS490124	31.5213	TARA_132_SRF_0.22-3	-158.996	Westerlies Biome	(NPST) North Pacific Subtropical and Polar Front Provinces [MRGID:21484]	25.2	45.04	0.0552	43.6505	1.49	760	113.7	348.014	1.23325		(NPO) North Pacific Ocean [MRGID:1908]	TARA_B100001248	5	MLANFFIALFLAIPEPILRIIFFYKRRIIIDNQRLNFQSQVFLSFIEKSLKALGDDPVKIRTEREKNNLKNLSAKPPIKVTTQDHNLVIDGHELILREYIPESIKSKNSMLYFHGGGYVIGSINTHHTWVEYFASKLRMKIYSLNYRLAPEYPFPCALEDANFAFEWIMKKYNYEAKKIILCGDSAGAHLAASLSNYRLDNQYKSSKTQLLIYPMIDPSCSSKSQDLFANGFLLTKESMFRFWSLFRGNISDDENPYFNLMHQEDLSNSLDTLIITAGFDPLRDEAEVYAKKLNRSGVRVRQLHYPDLFHGFVNLTGLSACKTAVDDMVDEMRNFYE	MAHHHHHHVGTGSNDDDDKSPDPMLANFFIALFLAIPEPILRIIFFYKRRIIIDNQRLNFQSQVFLSFIEKSLKALGDDPVKIRTEREKNNLKNLSAKPPIKVTTQDHNLVIDGHELILREYIPESIKSKNSMLYFHGGGYVIGSINTHHTWVEYFASKLRMKIYSLNYRLAPEYPFPCALEDANFAFEWIMKKYNYEAKKIILCGDSAGAHLAASLSNYRLDNQYKSSKTQLLIYPMIDPSCSSKSQDLFANGFLLTKESMFRFWSLFRGNISDDENPYFNLMHQEDLSNSLDTLIITAGFDPLRDEAEVYAKKLNRSGVRVRQLHYPDLFHGFVNLTGLSACKTAVDDMVDEMRNFYE	0.22	3	TARA_132	FIV	21.6353	10.1981	25.8617	17.5935	8.26818	0.73315	35.182	NA
Esterase	2011-10-04T17:46	(SRF) surface water layer (ENVO:00002042)	TARA_132_SRF_0.223_C27399526	ERR599142	ERS493300	https://www.ebi.ac.uk/ena/browser/view/ERS490029	31.5213	TARA_132_SRF_0.22-3	-158.996	Westerlies Biome	(NPST) North Pacific Subtropical and Polar Front Provinces [MRGID:21484]	25.2	44.29	0.0377	43.6669	4.72	2700	34.7	348	0.737286		(NPO) North Pacific Ocean [MRGID:1908]	TARA_B100001248	5	MIRNLLINLFFLIPVWLIRLVALPFRDVKRNIIFDPQAKFFLALMPKFEIHLIEDQDISIIRNQIHEKRNNLRLSRKIKKNINIIDHLINQNDSLSLREYVPYTIDNSNVILFFHGGGYVLNSVDTHHDMVCYFSEKLRTRIYSLEYSLAPENKFPKARDESLLALRWLIKQGHDPVNISLCGDSAGAHLAVSLSKYLKDNENIKLHSQCLIYPMCDPKCDSESHKIFKQGYLLTHEAMKWFWEKFASAKSDIKDSTFNLMIKDTKIQQPKTILVTAGFDPLVDEAEEFAFLLHENDNTVIQLHYPSLFHGFASMTRLKSAKLAVDDFLKEYKEIL	MAHHHHHHVGTGSNDDDDKSPDPMIRNLLINLFFLIPVWLIRLVALPFRDVKRNIIFDPQAKFFLALMPKFEIHLIEDQDISIIRNQIHEKRNNLRLSRKIKKNINIIDHLINQNDSLSLREYVPYTIDNSNVILFFHGGGYVLNSVDTHHDMVCYFSEKLRTRIYSLEYSLAPENKFPKARDESLLALRWLIKQGHDPVNISLCGDSAGAHLAVSLSKYLKDNENIKLHSQCLIYPMCDPKCDSESHKIFKQGYLLTHEAMKWFWEKFASAKSDIKDSTFNLMIKDTKIQQPKTILVTAGFDPLVDEAEEFAFLLHENDNTVIQLHYPSLFHGFASMTRLKSAKLAVDDFLKEYKEIL	0.22	3	TARA_132	FIV	21.6353	10.1981	25.8617	17.5935	8.26818	0.73315	35.182	NA
Esterase	2011-10-05T00:59:03	(DCM) deep chlorophyll maximum layer (ENVO:01000326)	TARA_132_DCM_0.223_scaffold22	ERR598995	ERS493340	https://www.ebi.ac.uk/ena/browser/view/ERS490928	31.5168	TARA_132_DCM_0.22-3	-159.046	Westerlies Biome	(NPST) North Pacific Subtropical and Polar Front Provinces [MRGID:21484]	15.3	40.22	0.0764	36.1213	0.64	1893.33	78.9	340.196	0.652622		(NPO) North Pacific Ocean [MRGID:1908]	TARA_B100001250	115	MRYFFVNLVLLVFFNLPSWFLKTFWSLKQQKIRGQYLDYQAATFLKIIDIFGYKIDTENFSNVERSRANLSRLKIRISENTANKYSVSDHYLKHADDVFIREYTPNNISSDKTMLYLHGGGYVLGSVDTHHNFVSFMALELGIKIYSLEYRLAPENRFPDALDDAHEAYKWLRSDGYGSKQIMLCGDSAGGHLAASLTNHLDAMKNELPYSQVLIYPMTCPSLKFESMELFKENYLLTKAAMDWFWEQLRHNPENNLDPRFDLLRQRNNTDFQIKTSIITAGFDPLCDEGKAYANHLKDQGNEVSEVHYPHLFHGFVTFTRLREAKSATLGIIEEIRGL	MAHHHHHHVGTGSNDDDDKSPDPMRYFFVNLVLLVFFNLPSWFLKTFWSLKQQKIRGQYLDYQAATFLKIIDIFGYKIDTENFSNVERSRANLSRLKIRISENTANKYSVSDHYLKHADDVFIREYTPNNISSDKTMLYLHGGGYVLGSVDTHHNFVSFMALELGIKIYSLEYRLAPENRFPDALDDAHEAYKWLRSDGYGSKQIMLCGDSAGGHLAASLTNHLDAMKNELPYSQVLIYPMTCPSLKFESMELFKENYLLTKAAMDWFWEQLRHNPENNLDPRFDLLRQRNNTDFQIKTSIITAGFDPLCDEGKAYANHLKDQGNEVSEVHYPHLFHGFVTFTRLREAKSATLGIIEEIRGL	0.22	3	TARA_132	FIV	21.6347	10.2296	25.8688	17.5904	8.2784	0.733131	34.369	NA
Esterase	2011-10-05T00:59:03	(DCM) deep chlorophyll maximum layer (ENVO:01000326)	TARA_132_DCM_0.223_scaffold35	ERR598995	ERS493340	https://www.ebi.ac.uk/ena/browser/view/ERS490885	31.5168	TARA_132_DCM_0.22-3	-159.046	Westerlies Biome	(NPST) North Pacific Subtropical and Polar Front Provinces [MRGID:21484]	15.3	36.64	0.1035	36.7401	0.41	854	31.9	343.186	0.653227		(NPO) North Pacific Ocean [MRGID:1908]	TARA_B100001250	115	MAIKLFLKIFFALPVWLLRCITFQKSTIINNQILDFQTQIFLGLQSLQVDGLDDPGSFDSVQEIREFMIEGLPLSSKPSMPLRIKDHVLSTQFGHLKIRQYCPEMNTSSSPILYFHGGGYVLGGIESHDAALQFFAAEIETNIFSLDYRLAPENKFPSSLQDANFALEWLGKELNLPISDISLCGDSAGAHLAASLSTYRAINNFELPLSQCLIYPMTDPLCNSKSQADFDSGFLLSQKAMIWFWEQLMHSSENLHDPVFNLSIDPEVSLPKTLIITAGFDPLSDEGEAYARLLDNFGNEVQQVHYPHLIHGFVNMTALKAAKDATKDLLKTYKNFLK	MAHHHHHHVGTGSNDDDDKSPDPMAIKLFLKIFFALPVWLLRCITFQKSTIINNQILDFQTQIFLGLQSLQVDGLDDPGSFDSVQEIREFMIEGLPLSSKPSMPLRIKDHVLSTQFGHLKIRQYCPEMNTSSSPILYFHGGGYVLGGIESHDAALQFFAAEIETNIFSLDYRLAPENKFPSSLQDANFALEWLGKELNLPISDISLCGDSAGAHLAASLSTYRAINNFELPLSQCLIYPMTDPLCNSKSQADFDSGFLLSQKAMIWFWEQLMHSSENLHDPVFNLSIDPEVSLPKTLIITAGFDPLSDEGEAYARLLDNFGNEVQQVHYPHLIHGFVNMTALKAAKDATKDLLKTYKNFLK	0.22	3	TARA_132	FIV	21.6347	10.2296	25.8688	17.5904	8.2784	0.733131	34.369	NA
Esterase	2011-10-05T00:59:03	(DCM) deep chlorophyll maximum layer (ENVO:01000326)	TARA_132_DCM_0.223_scaffold14	ERR598995	ERS493340	https://www.ebi.ac.uk/ena/browser/view/ERS491001	31.5168	TARA_132_DCM_0.22-3	-159.046	Westerlies Biome	(NPST) North Pacific Subtropical and Polar Front Provinces [MRGID:21484]	15.3	34.56	0.0665	38.1348	0.38	29096.7	199	339.808	0.376183		(NPO) North Pacific Ocean [MRGID:1908]	TARA_B100001250	115	MRYFFINLLLSIFFILPNWFLRTFWSLKRQKIRNQYLDYQAAAFLRIIDFFGYKIDTENFSNIERSRANLSRLKIRINENTANHYSVKDHSFDHADNVSIREYTPNEILSDKAMLYFHGGGYVLGSVDTHHNFVSFMAIELGIRIYSLEYRLAPENKFPDALNDAHIAFQWLKNKGYKEKQIMLCGDSAGGHLAASLTNHLDAMGNELPYSQILIYPMTCPSLKFESMELFKENYLLTKAAMNWFWEQLRHNQENNQDPRFNLLKQINKTNFQIKTSVITAGFDPLCDEGKDYAKHLKSQGNEVSQVHYPDLFHGFVTFTRLRQAKSATLGIIEEIRGL	MAHHHHHHVGTGSNDDDDKSPDPMRYFFINLLLSIFFILPNWFLRTFWSLKRQKIRNQYLDYQAAAFLRIIDFFGYKIDTENFSNIERSRANLSRLKIRINENTANHYSVKDHSFDHADNVSIREYTPNEILSDKAMLYFHGGGYVLGSVDTHHNFVSFMAIELGIRIYSLEYRLAPENKFPDALNDAHIAFQWLKNKGYKEKQIMLCGDSAGGHLAASLTNHLDAMGNELPYSQILIYPMTCPSLKFESMELFKENYLLTKAAMNWFWEQLRHNQENNQDPRFNLLKQINKTNFQIKTSVITAGFDPLCDEGKDYAKHLKSQGNEVSQVHYPDLFHGFVTFTRLRQAKSATLGIIEEIRGL	0.22	3	TARA_132	FIV	21.6347	10.2296	25.8688	17.5904	8.2784	0.733131	34.369	NA
Esterase	2011-10-05T00:59:03	(DCM) deep chlorophyll maximum layer (ENVO:01000326)	TARA_132_DCM_0.223_scaffold37	ERR598995	ERS493340	https://www.ebi.ac.uk/ena/browser/view/ERS490885	31.5168	TARA_132_DCM_0.22-3	-159.046	Westerlies Biome	(NPST) North Pacific Subtropical and Polar Front Provinces [MRGID:21484]	15.3	34.59	0.0851	39.1565	1.75	2417	28.9	349.688	0.652636		(NPO) North Pacific Ocean [MRGID:1908]	TARA_B100001250	115	MLRNFFINLFFLIPVWLIDLLSVFNKDVKRKFIFDKQSKLFLSLIPKFDIHKVSDDDISEIRNLIDERRKNLRLSKRTKKKVEKIDHLIGKNKKIKIREYIPYQTDNEKVILFFHGGGYVLNSIETHDPSVAYFSEKLRTKIYSLDYSLSPENKFPCALNEAISAIEWLIQCGNKISNISLCGDSAGAHLAASVTHHFANENKENVHSQFLIYPMCDPSCDYDSHKLFKEGYLLTKKAMHWFWEKFESSIENQSLNTFNLMLYEGEAIIPKTIIVTAGFDPLSDEAENYAFLLHEGGTSVKQLHYPSLFHGFASMTRLKAARKAVNDFLSEYKEIL	MAHHHHHHVGTGSNDDDDKSPDPMLRNFFINLFFLIPVWLIDLLSVFNKDVKRKFIFDKQSKLFLSLIPKFDIHKVSDDDISEIRNLIDERRKNLRLSKRTKKKVEKIDHLIGKNKKIKIREYIPYQTDNEKVILFFHGGGYVLNSIETHDPSVAYFSEKLRTKIYSLDYSLSPENKFPCALNEAISAIEWLIQCGNKISNISLCGDSAGAHLAASVTHHFANENKENVHSQFLIYPMCDPSCDYDSHKLFKEGYLLTKKAMHWFWEKFESSIENQSLNTFNLMLYEGEAIIPKTIIVTAGFDPLSDEAENYAFLLHEGGTSVKQLHYPSLFHGFASMTRLKAARKAVNDFLSEYKEIL	0.22	3	TARA_132	FIV	21.6347	10.2296	25.8688	17.5904	8.2784	0.733131	34.369	NA
Esterase	2011-10-18T15:35	(SRF) surface water layer (ENVO:00002042)	TARA_133_SRF_0.223_C26850315_	ERR599052	ERS493390	https://www.ebi.ac.uk/ena/browser/view/ERS491095	35.3671	TARA_133_SRF_0.22-3	-127.742	Westerlies Biome	(NPST) North Pacific Subtropical and Polar Front Provinces [MRGID:21484]	19.2	37.49	0.0839	40.2678	7.8072	469	22.9	352.456	0.553395		(NPO) North Pacific Ocean [MRGID:1908]	TARA_B100001093	5	MFRNFLINLFLLIPIWTLKVILFFHVDIKRKYIFDTQSQILTYLLPKFDLHNVKNEEIQEVRNLIEERRLSLRISKRPVKNITKIDHKINNDESLLLREYVPYKTDNENVILFFHGGGYVLNSVNTHDDMVSLFSEKLRTRIFSLDYKLSPENKFPVALQNSVAAFEWLKDKGVASEKISFCGDSAGAHLAASLTHYLSKRKVKIHSQFLIYPMCDPACNSESQKLFSEGYFLTQKAMEWFWNHLKSHDDNLHDDTFNLLKNTNKITAYHTFIVTAGFDPLHDEAEKYASILHNVGNSVKQLHYPSLFHGFASMTRLQTANNAVNDFLREYKKIL	MAHHHHHHVGTGSNDDDDKSPDPMFRNFLINLFLLIPIWTLKVILFFHVDIKRKYIFDTQSQILTYLLPKFDLHNVKNEEIQEVRNLIEERRLSLRISKRPVKNITKIDHKINNDESLLLREYVPYKTDNENVILFFHGGGYVLNSVNTHDDMVSLFSEKLRTRIFSLDYKLSPENKFPVALQNSVAAFEWLKDKGVASEKISFCGDSAGAHLAASLTHYLSKRKVKIHSQFLIYPMCDPACNSESQKLFSEGYFLTQKAMEWFWNHLKSHDDNLHDDTFNLLKNTNKITAYHTFIVTAGFDPLHDEAEKYASILHNVGNSVKQLHYPSLFHGFASMTRLQTANNAVNDFLREYKKIL	0.22	3	TARA_133	FIV	15.9079	7.39713	18.9166	13.2353	5.68136	0.539067	33.099	NA
Esterase	2011-10-18T15:35	(SRF) surface water layer (ENVO:00002042)	TARA_133_SRF_0.223_scaffold80	ERR599052	ERS493390	https://www.ebi.ac.uk/ena/browser/view/ERS490928	35.3671	TARA_133_SRF_0.22-3	-127.742	Westerlies Biome	(NPST) North Pacific Subtropical and Polar Front Provinces [MRGID:21484]	19.2	42.79	0.0755	41.5886	3.36	2685	22.9	349.598	1.3977		(NPO) North Pacific Ocean [MRGID:1908]	TARA_B100001093	5	MVIKLFLQIFFSLPVWLLRCLVFKRSITINNQILDFQTQVFLGLQSLQANSFDDPNSFNSAKELREIIESSREGLPLNAKPRILVETLDHLIQSQYGDLKVREYCPERQLVQSPILYFHGGGYVFGSIKTHDPWLKFFSAEMGVRIFSLEYRLAPENKFPSSLQDSNLALEWLGDKLSLPIDKISLCGDSAGAHLAGSLSTYRALNNLSLPLSQCLIYPMIDPTCSSKSQNDYAEGFFLSKKAMIWFWDKLMHSRKDLQDPIFNLTINPDTALPKTLVITAGFDPLSDEGESYARLLHNNGNEVHQIHYPHLIHGFVNMTALKAAKDASKNIINTYKNYLNQ	MAHHHHHHVGTGSNDDDDKSPDPMVIKLFLQIFFSLPVWLLRCLVFKRSITINNQILDFQTQVFLGLQSLQANSFDDPNSFNSAKELREIIESSREGLPLNAKPRILVETLDHLIQSQYGDLKVREYCPERQLVQSPILYFHGGGYVFGSIKTHDPWLKFFSAEMGVRIFSLEYRLAPENKFPSSLQDSNLALEWLGDKLSLPIDKISLCGDSAGAHLAGSLSTYRALNNLSLPLSQCLIYPMIDPTCSSKSQNDYAEGFFLSKKAMIWFWDKLMHSRKDLQDPIFNLTINPDTALPKTLVITAGFDPLSDEGESYARLLHNNGNEVHQIHYPHLIHGFVNMTALKAAKDASKNIINTYKNYLNQ	0.22	3	TARA_133	FIV	15.9079	7.39713	18.9166	13.2353	5.68136	0.539067	33.099	NA
Esterase	2011-10-18T15:35	(SRF) surface water layer (ENVO:00002042)	TARA_133_SRF_0.223_scaffold45	ERR599052	ERS493390	https://www.ebi.ac.uk/ena/browser/view/ERS491001	35.3671	TARA_133_SRF_0.22-3	-127.742	Westerlies Biome	(NPST) North Pacific Subtropical and Polar Front Provinces [MRGID:21484]	19.2	42.07	0.1801	41.6137	2.2958	4019.81	96.9	349.416	0.712409		(NPO) North Pacific Ocean [MRGID:1908]	TARA_B100001093	5	MKIKLDSDLAAVVEAGRAKNPDAPHPADVPLDLLRTGYVLQGQLQATAGLQCETVYDTMIENDDCVIPARVYRARESKVLDPGLIFIHGGGFTIGDLDSHDSLCRQFAIEASVTVIALNYRLAPEHKFPAAVDDCLAATRHILANAETFRLQPGKIAIAGDSAGGNLSAVVCNELNKAGEPMPACQILIYPATRMVNFETESRRELDTGVTLDKRLIDYFNDMYLGGIDYDEEDPRLNPALVEELSGVPPAHIITAEYDPLRDEGEEYGRLLNQAGVAASYHCYEGLMHNFILQTAVVPAANRAVKDCAGFLKHQLQLGLSWRS	MAHHHHHHVGTGSNDDDDKSPDPMKIKLDSDLAAVVEAGRAKNPDAPHPADVPLDLLRTGYVLQGQLQATAGLQCETVYDTMIENDDCVIPARVYRARESKVLDPGLIFIHGGGFTIGDLDSHDSLCRQFAIEASVTVIALNYRLAPEHKFPAAVDDCLAATRHILANAETFRLQPGKIAIAGDSAGGNLSAVVCNELNKAGEPMPACQILIYPATRMVNFETESRRELDTGVTLDKRLIDYFNDMYLGGIDYDEEDPRLNPALVEELSGVPPAHIITAEYDPLRDEGEEYGRLLNQAGVAASYHCYEGLMHNFILQTAVVPAANRAVKDCAGFLKHQLQLGLSWRS	0.22	3	TARA_133	FIV	15.9079	7.39713	18.9166	13.2353	5.68136	0.539067	33.099	NA
Esterase	2011-10-18T15:35	(SRF) surface water layer (ENVO:00002042)	TARA_133_SRF_0.223_scaffold15	ERR599052	ERS493390	https://www.ebi.ac.uk/ena/browser/view/ERS492821	35.3671	TARA_133_SRF_0.22-3	-127.742	Westerlies Biome	(NPST) North Pacific Subtropical and Polar Front Provinces [MRGID:21484]	19.2	37.94	0.093	41.6183	3.3946	2337.84	21.5	350.828	0.289265		(NPO) North Pacific Ocean [MRGID:1908]	TARA_B100001093	5	MPYRRILLNIFFLLPAWVIRIFVWKKDVYIRGQVLDFKSSLLIAMTPSSLLTKVDFVDELRVAINEARIASPVSLKPSKNVKTFDHKLPSEETILLREYEPNIISTQKVILYFHGGGYVLGDVMTHDRWVSTMANILEAKIFSLNYRLAPENKFPKALDDSCMAIEWLNNLGHETSNISLCGDSAGAHLAASTSNHLSLNNKPMPASQCLIYPMTDPSCSSESHNLFGDGYFLTNDTMIWFWEQLKSSNRDNEDIRFNLRNFPTNLENPKTLIITAGFDPLSDEGEEYAALLNKAGVSVEHIHYPNMFHGFVNMTKLKAAKYAAEDFLKDYKKIL	MAHHHHHHVGTGSNDDDDKSPDPMPYRRILLNIFFLLPAWVIRIFVWKKDVYIRGQVLDFKSSLLIAMTPSSLLTKVDFVDELRVAINEARIASPVSLKPSKNVKTFDHKLPSEETILLREYEPNIISTQKVILYFHGGGYVLGDVMTHDRWVSTMANILEAKIFSLNYRLAPENKFPKALDDSCMAIEWLNNLGHETSNISLCGDSAGAHLAASTSNHLSLNNKPMPASQCLIYPMTDPSCSSESHNLFGDGYFLTNDTMIWFWEQLKSSNRDNEDIRFNLRNFPTNLENPKTLIITAGFDPLSDEGEEYAALLNKAGVSVEHIHYPNMFHGFVNMTKLKAAKYAAEDFLKDYKKIL	0.22	3	TARA_133	FIV	15.9079	7.39713	18.9166	13.2353	5.68136	0.539067	33.099	NA
Esterase	2011-10-19T00:09	(DCM) deep chlorophyll maximum layer (ENVO:01000326)	TARA_133_DCM_0.223_scaffold52	ERR598942	ERS493431	https://www.ebi.ac.uk/ena/browser/view/ERS490029	35.4002	TARA_133_DCM_0.22-3	-127.75	Westerlies Biome	(NPST) North Pacific Subtropical and Polar Front Provinces [MRGID:21484]	13.2	35.82	0.2271	37.8622	2.54	549.327	7.9	347.304	0.931953		(NPO) North Pacific Ocean [MRGID:1908]	TARA_B100001094	45	MTKLILKIFFILPVWFLKLITLQKRILVNGQILDYQTQILLALQSLETNLLNLTEPAESIREKLDGRKDSLPSIQLPGSQVTFRDHIISFNNIDLILREYTPDTKIHDSPILYFHGGGYVIGTIETHHQWVRLLASSMQTTVFSLEYRLSPENKFPAALEDANYALEWIASNNGCAISSVSLCGDSAGAHLAASLSTYRAIKSLEAPHSQCLIYPMTDPSCSSKSQDDFATGYFLTHEVMQWFWKQLNESQDNLSDPCFNLLQEHSYPLPKTLLITAGFDPLSDEGEEYARKIFKSGNAVDHIHYPHLIHGFVTMTALRASKEAALDLINVYKTYFKK	MAHHHHHHVGTGSNDDDDKSPDPMTKLILKIFFILPVWFLKLITLQKRILVNGQILDYQTQILLALQSLETNLLNLTEPAESIREKLDGRKDSLPSIQLPGSQVTFRDHIISFNNIDLILREYTPDTKIHDSPILYFHGGGYVIGTIETHHQWVRLLASSMQTTVFSLEYRLSPENKFPAALEDANYALEWIASNNGCAISSVSLCGDSAGAHLAASLSTYRAIKSLEAPHSQCLIYPMTDPSCSSKSQDDFATGYFLTHEVMQWFWKQLNESQDNLSDPCFNLLQEHSYPLPKTLLITAGFDPLSDEGEEYARKIFKSGNAVDHIHYPHLIHGFVTMTALRASKEAALDLINVYKTYFKK	0.22	3	TARA_133	FIV	15.9079	7.39713	18.9166	13.2353	5.68136	0.539067	33.241	NA
Esterase	2011-10-19T00:09	(DCM) deep chlorophyll maximum layer (ENVO:01000326)	TARA_133_DCM_0.223_scaffold30	ERR598942	ERS493431	https://www.ebi.ac.uk/ena/browser/view/ERS490885	35.4002	TARA_133_DCM_0.22-3	-127.75	Westerlies Biome	(NPST) North Pacific Subtropical and Polar Front Provinces [MRGID:21484]	13.2	33.37	0.1646	37.9594	2.8844	4168.32	42.2	346.236	0.717374		(NPO) North Pacific Ocean [MRGID:1908]	TARA_B100001094	45	MIDKHRSSQPKCAEKINEIAKKVADSSARLPQIEDGTPEQARAFREERGNPFAPKPCELDSIEDVLIPIRSGEVLIRIYKPLCWEGGLRPGFVFYHGGGFVLGDVSQYDTICQHIAAKSKCIVISVDYKLAPENKIKSIHRDGFDAYVWVRENAKKLGIDQKRIAVGGDSAGGNLTIGVELLCKAEGACIPAYQILIYPSVDLPMSFPSVNEFASGYFLTKAGMTWFRSHYLESPEQASDPGLLFLERDLSGLSPTFIVTAGFDPLRDEGKALADRLQDYGVEVSHVCYTDMIHGFLSFSGGISAGMELIEEVSQRLANL	MAHHHHHHVGTGSNDDDDKSPDPMIDKHRSSQPKCAEKINEIAKKVADSSARLPQIEDGTPEQARAFREERGNPFAPKPCELDSIEDVLIPIRSGEVLIRIYKPLCWEGGLRPGFVFYHGGGFVLGDVSQYDTICQHIAAKSKCIVISVDYKLAPENKIKSIHRDGFDAYVWVRENAKKLGIDQKRIAVGGDSAGGNLTIGVELLCKAEGACIPAYQILIYPSVDLPMSFPSVNEFASGYFLTKAGMTWFRSHYLESPEQASDPGLLFLERDLSGLSPTFIVTAGFDPLRDEGKALADRLQDYGVEVSHVCYTDMIHGFLSFSGGISAGMELIEEVSQRLANL	0.22	3	TARA_133	FIV	15.9079	7.39713	18.9166	13.2353	5.68136	0.539067	33.241	NA
Esterase	2011-10-19T00:09	(DCM) deep chlorophyll maximum layer (ENVO:01000326)	TARA_133_DCM_0.223_scaffold17	ERR598942	ERS493431	https://www.ebi.ac.uk/ena/browser/view/ERS490885	35.4002	TARA_133_DCM_0.22-3	-127.75	Westerlies Biome	(NPST) North Pacific Subtropical and Polar Front Provinces [MRGID:21484]	13.2	33.92	0.1717	38.3243	4.068	2712	18.9	357.43	0.978872		(NPO) North Pacific Ocean [MRGID:1908]	TARA_B100001094	45	MIRNFLINLFFLIPSWLLSLISFLNKDVKRKFIFDTQSKFFLSLMPKFDIHEVSDEEIPKIRELIETKRKNLNLSKRTQRTVKRIDHLIEESKDILIREYVPYRTDNDNVILFFHGGGYVLNSVETHDHTVAYFSEKLRTKVYSLDYSLSPEYKFPHALNEGILAIEWLINRGTNIKNISLCGDSAGAHLAASITHHLGNENRDNVHSQFLIYPMCDPSCENESHELFKEGYLLTKKAMHWFWEKFQSNNEDELMNTYNLLLYKGEAKIPKTIIVTAGFDPLSDEAENYAFLLHESGSSVKQLHYPSLFHGFASMTRLKAAKKAVNDFLSEYKKIL	MAHHHHHHVGTGSNDDDDKSPDPMIRNFLINLFFLIPSWLLSLISFLNKDVKRKFIFDTQSKFFLSLMPKFDIHEVSDEEIPKIRELIETKRKNLNLSKRTQRTVKRIDHLIEESKDILIREYVPYRTDNDNVILFFHGGGYVLNSVETHDHTVAYFSEKLRTKVYSLDYSLSPEYKFPHALNEGILAIEWLINRGTNIKNISLCGDSAGAHLAASITHHLGNENRDNVHSQFLIYPMCDPSCENESHELFKEGYLLTKKAMHWFWEKFQSNNEDELMNTYNLLLYKGEAKIPKTIIVTAGFDPLSDEAENYAFLLHESGSSVKQLHYPSLFHGFASMTRLKAAKKAVNDFLSEYKKIL	0.22	3	TARA_133	FIV	15.9079	7.39713	18.9166	13.2353	5.68136	0.539067	33.241	NA
Esterase	2011-12-02T14:12	(SRF) surface water layer (ENVO:00002042)	TARA_137_SRF_0.223_scaffold20	ERR598989	ERS493636	https://www.ebi.ac.uk/ena/browser/view/ERS490124	14.2035	TARA_137_SRF_0.22-3	-116.626	Trades Biome	(PNEC) North Pacific Equatorial Countercurrent Province [MRGID:21488]	26.4	53.2	0.0638	44.5672	3.08	650	54.3	358.94	0.65		(NPO) North Pacific Ocean [MRGID:1908]	TARA_B100001287	5	MLLKIFFLIPSWFFNIFVKKRHPYRGHIFDQQSQALISLQPSIDLSTIPDNEISDIRNLITENRIKNKLSLSTKNPVMKLDHFVDNDTNILLREYNPVSINTDKVVLFFHGGGYVLNSVETHDDTVSYMAEKLQARFFSLEYRLSPENKYPDSLDDALLAYEWLGKNGYTPDNISVCGDSAGAHLAASLVHKLIADYSDRLPDSQFLIYPMCDPDCKSESYDDLAEGYLLTKKTMIWFWEKFGKSEENIKDQVFNLLKLDTDLVMPNTIIITAGFDPLCDDGEKYAYLLHEKGDKVKQLHYPNMFHGFASATRIKAAQIAVDDFLREYKEIL	MAHHHHHHVGTGSNDDDDKSPDPMLLKIFFLIPSWFFNIFVKKRHPYRGHIFDQQSQALISLQPSIDLSTIPDNEISDIRNLITENRIKNKLSLSTKNPVMKLDHFVDNDTNILLREYNPVSINTDKVVLFFHGGGYVLNSVETHDDTVSYMAEKLQARFFSLEYRLSPENKYPDSLDDALLAYEWLGKNGYTPDNISVCGDSAGAHLAASLVHKLIADYSDRLPDSQFLIYPMCDPDCKSESYDDLAEGYLLTKKTMIWFWEKFGKSEENIKDQVFNLLKLDTDLVMPNTIIITAGFDPLCDDGEKYAYLLHEKGDKVKQLHYPNMFHGFASATRIKAAQIAVDDFLREYKEIL	0.22	3	TARA_137	FIV	27.2016	3.65111	28.5591	25.8866	2.67249	0.921774	33.884	7.99484
Esterase	2011-12-10T14:08	(SRF) surface water layer (ENVO:00002042)	TARA_138_SRF_0.223_scaffold18	ERR599030	ERS493752	https://www.ebi.ac.uk/ena/browser/view/ERS490124	6.3332	TARA_138_SRF_0.22-3	-102.943	Trades Biome	(PNEC) North Pacific Equatorial Countercurrent Province [MRGID:21488]	26.6	52.22	0.0668	44.3978	1.67	606.316	51.3	352.94	0.84		(NPO) North Pacific Ocean [MRGID:1908]	TARA_B100001989	5	MKHFFINFLLSIFFILPNWVLKALTLKKEITYRNEVFDYQSMIFISLISWFITRFGLALDMANFSNDMRIKMSNFRMKINNSTLPKEIIHMEDFIIDQENKLVLRQYSLSSQMSDKAILFFHGGGYAISNIDVYNQVASLMCEELDSKIFSLEYSLSPENKFPKALEEANVAFDWLISQGYSKEQIIICGDSAGAHLAASLLHDLKARDKELPSLQVLIYPMVSPSLDFPSLERLGEDFLLTKEQMKWFWHYFRADEANNLDSRFDLLKIDNNNKFDTKTVIITAGFDPLCDEAEAYAAKLNDMGNNVKQIHYPSLFHGFINITRLKTAKLATKDIFREIKRNI	MAHHHHHHVGTGSNDDDDKSPDPMKHFFINFLLSIFFILPNWVLKALTLKKEITYRNEVFDYQSMIFISLISWFITRFGLALDMANFSNDMRIKMSNFRMKINNSTLPKEIIHMEDFIIDQENKLVLRQYSLSSQMSDKAILFFHGGGYAISNIDVYNQVASLMCEELDSKIFSLEYSLSPENKFPKALEEANVAFDWLISQGYSKEQIIICGDSAGAHLAASLLHDLKARDKELPSLQVLIYPMVSPSLDFPSLERLGEDFLLTKEQMKWFWHYFRADEANNLDSRFDLLKIDNNNKFDTKTVIITAGFDPLCDEAEAYAAKLNDMGNNVKQIHYPSLFHGFINITRLKTAKLATKDIFREIKRNI	0.22	3	TARA_138	FIV	27.7999	3.48921	29.2236	26.6972	2.52644	0.942048	33.407	8.07
Esterase	2011-12-10T14:08	(SRF) surface water layer (ENVO:00002042)	TARA_138_SRF_0.223_scaffold15	ERR599030	ERS493752	https://www.ebi.ac.uk/ena/browser/view/ERS490029	6.3332	TARA_138_SRF_0.22-3	-102.943	Trades Biome	(PNEC) North Pacific Equatorial Countercurrent Province [MRGID:21488]	26.6	51.11	0.1108	46.3993	0.86	1186.67	16.5	353.34	0.61		(NPO) North Pacific Ocean [MRGID:1908]	TARA_B100001989	5	MKYFFINLALGLFFLLPNWFLKIFPRTKASFIRNNYLDHQTEIFLNLMNVFGYKLDTSNFNNIERIRSNNARMSLNINKKPSKNLSLKKIYLNDDKTIFMRKYKPDEIKTDKTLLFFHGGGYVLGSVETHHNFVASMSIYFGMKIYSLEYSLSPENKFPIALGDAKKAYLRIMQKYDNKKILLCGDSAGGHLVASLSYDLCESNIPSPLAQILIYPMVCPSLNYESMELYKENFLLTKSSMQWFWEQLRLSGDDDNNPRFNLLKQESSKASETKTLIVTAGFDPLHDEGVAYADLLENNGNQVWRLHFEELIHGFVNLTNIRKADASTIKIFETMKVFLIK	MAHHHHHHVGTGSNDDDDKSPDPMSFIRNNYLDHQTEIFLNLMNVFGYKLDTSNFNNIERIRSNNARMSLNINKKPSKNLSLKKIYLNDDKTIFMRKYKPDEIKTDKTLLFFHGGGYVLGSVETHHNFVASMSIYFGMKIYSLEYSLSPENKFPIALGDAKKAYLRIMQKYDNKKILLCGDSAGGHLVASLSYDLCESNIPSPLAQILIYPMVCPSLNYESMELYKENFLLTKSSMQWFWEQLRLSGDDDNNPRFNLLKQESSKASETKTLIVTAGFDPLHDEGVAYADLLENNGNQVWRLHFEELIHGFVNLTNIRKADASTIKIFETMKVFLIK	0.22	3	TARA_138	FIV	27.7999	3.48921	29.2236	26.6972	2.52644	0.942048	33.407	8.07
Esterase	2011-12-10T14:08	(SRF) surface water layer (ENVO:00002042)	TARA_138_SRF_0.223_scaffold14	ERR599030	ERS493752	https://www.ebi.ac.uk/ena/browser/view/ERS490885	6.3332	TARA_138_SRF_0.22-3	-102.943	Trades Biome	(PNEC) North Pacific Equatorial Countercurrent Province [MRGID:21488]	26.6	47.23	0.053	46.949	2.93	476	40.9	344.998	0.620986		(NPO) North Pacific Ocean [MRGID:1908]	TARA_B100001989	5	MLANFFIALFLAIPEPILRIIFFYKRRIIIDNQRLNFQSQVFLSFIEKSLKALGDDPVKIRTEREKNNLKNLSAKPSIKVSTQDHNLVIGGHELILREYIPESIKSKNSMLYFHGGGYVIGSINTHHTWVEYFASKLQMKIYSLNYRLAPEYRFPSALEDANFAFEWIMKKYNCEAKNIILCGDSAGAHLAASLSNYRLDNQNKSSKTQLLIYPMIDPSCNSKSQDLFANGFLLTKESMHRFWSLFRGNISDDENPYFNLMHQEDLSNSLDTLIITAGFDPLRDEAEVYAKKLNRSGARVRQLHYPDLFHGFVNLTGLRACKTAVDDMIDEMRNFYE	MAHHHHHHVGTGSNDDDDKSPDPMLANFFIALFLAIPEPILRIIFFYKRRIIIDNQRLNFQSQVFLSFIEKSLKALGDDPVKIRTEREKNNLKNLSAKPSIKVSTQDHNLVIGGHELILREYIPESIKSKNSMLYFHGGGYVIGSINTHHTWVEYFASKLQMKIYSLNYRLAPEYRFPSALEDANFAFEWIMKKYNCEAKNIILCGDSAGAHLAASLSNYRLDNQNKSSKTQLLIYPMIDPSCNSKSQDLFANGFLLTKESMHRFWSLFRGNISDDENPYFNLMHQEDLSNSLDTLIITAGFDPLRDEAEVYAKKLNRSGARVRQLHYPDLFHGFVNLTGLRACKTAVDDMIDEMRNFYE	0.22	3	TARA_138	FIV	27.7999	3.48921	29.2236	26.6972	2.52644	0.942048	33.407	8.07
Esterase	2011-12-11T13:27:34	(DCM) deep chlorophyll maximum layer (ENVO:01000326)	TARA_138_DCM_0.223_scaffold50	ERR599087	ERS493788	https://www.ebi.ac.uk/ena/browser/view/ERS492821	6.3378	TARA_138_DCM_0.22-3	-102.954	Trades Biome	(PNEC) North Pacific Equatorial Countercurrent Province [MRGID:21488]	19	36.31	0.0486	41.5155	2.26	830	27.3	345.762	0.398188		(NPO) North Pacific Ocean [MRGID:1908]	TARA_B100001996	60	MAIKLFLKIFFILPIWLLRLFTFQKSIVINNQILDHQTQAFLGLQSLQIDTFDDPSTYDSVEELREMLIEGLPLSSKPCMPVKLTDHLLSTKSGDLKIREYYPEKLLTGSPILYFHGGGYVLGGIESHDAALQFFAAEMGAKIFSLDYRLAPENKFPSSLKDANLALEWLAEKLNLPIGEISVCGDSAGGHLASSLSTFRATNNLELPLSQCLIYPMTDPSCNSKSQNDFGDGFFLSQKAMIWFWQQLMESSKNLTDPVFNLTIDPNVKLPKTLIITAGFDPLSDEGEAYARLLDNSDNEVQQIHYPHLIHGFVNMTALRAAKDATKDLLKAYKNFLK	MAHHHHHHVGTGSNDDDDKSPDPMAIKLFLKIFFILPIWLLRLFTFQKSIVINNQILDHQTQAFLGLQSLQIDTFDDPSTYDSVEELREMLIEGLPLSSKPCMPVKLTDHLLSTKSGDLKIREYYPEKLLTGSPILYFHGGGYVLGGIESHDAALQFFAAEMGAKIFSLDYRLAPENKFPSSLKDANLALEWLAEKLNLPIGEISVCGDSAGGHLASSLSTFRATNNLELPLSQCLIYPMTDPSCNSKSQNDFGDGFFLSQKAMIWFWQQLMESSKNLTDPVFNLTIDPNVKLPKTLIITAGFDPLSDEGEAYARLLDNSDNEVQQIHYPHLIHGFVNMTALRAAKDATKDLLKAYKNFLK	0.22	3	TARA_138	FIV	27.8112	3.47195	29.2338	26.707	2.52683	0.942435	34.612	8.07
Esterase	2011-12-11T13:27:34	(DCM) deep chlorophyll maximum layer (ENVO:01000326)	TARA_138_DCM_0.223_scaffold19	ERR599087	ERS493788	https://www.ebi.ac.uk/ena/browser/view/ERS491095	6.3378	TARA_138_DCM_0.22-3	-102.954	Trades Biome	(PNEC) North Pacific Equatorial Countercurrent Province [MRGID:21488]	19	36.24	0.0687	41.5356	1.665	194.667	18.3	352.276	0.237499		(NPO) North Pacific Ocean [MRGID:1908]	TARA_B100001996	60	MTKYKLDKQVQERLDAVNELNIKIEEMSPNEARQIPWTAGDDDEIPDVGCVVEIGADGPFGPIPMYHYLPKDAEYDDKLPAIVYYHGGGWVVGSRNSHDILCRHLANTSGCRVFSVEYRLSPDFKFPVPLEDSYSALKFISDNCNELFVDPKKIIVAGDSAGGNIAAVLAIMAREDTNLNIIYQILLYPVIDGSKDNESWKENAEGYILSSSLMNWFYELYLASEQERNDWRVSPILAEDLSNLPPCYIVTILSDILRDEGRDYVSKLKEAGNNVQHIEYDNAVHGFISWPLDIKITKKAIEDISKSVKKILS	MAHHHHHHVGTGSNDDDDKSPDPMTKYKLDKQVQERLDAVNELNIKIEEMSPNEARQIPWTAGDDDEIPDVGCVVEIGADGPFGPIPMYHYLPKDAEYDDKLPAIVYYHGGGWVVGSRNSHDILCRHLANTSGCRVFSVEYRLSPDFKFPVPLEDSYSALKFISDNCNELFVDPKKIIVAGDSAGGNIAAVLAIMAREDTNLNIIYQILLYPVIDGSKDNESWKENAEGYILSSSLMNWFYELYLASEQERNDWRVSPILAEDLSNLPPCYIVTILSDILRDEGRDYVSKLKEAGNNVQHIEYDNAVHGFISWPLDIKITKKAIEDISKSVKKILS	0.22	3	TARA_138	FIV	27.8112	3.47195	29.2338	26.707	2.52683	0.942435	34.612	8.07
Esterase	2011-12-30T13:35	(SRF) surface water layer (ENVO:00002042)	TARA_141_SRF_0.223_C16876904	ERR599029	ERS493914	https://www.ebi.ac.uk/ena/browser/view/ERS491001	9.8481	TARA_141_SRF_0.22-3	-80.0454	Coastal Biome	(GUIA) Guianas Coastal Province [MRGID:21463]	27.1	57.28	0.1105	44.1559	4.3974	2060	113.9	351.82	0.41		(NAO) North Atlantic Ocean [MRGID:1912]	TARA_B100001939	5	MKSFALKVFFRIPIWFLKILYFNKKSVFRGHQFDIQSQALINLQPKIDLTEIPDDEIHVTRNLIIENRIKNRLSLYPNMPVKTVDNYINDTGKLLLREYTPSEISSQKAILFFHGGGYVLNSVSTHDLTVSYMADRLQTKIYSLDYSLAPESKYPVALDEARQAFDWLQTQGYQASDISLCGDSAGAHLAASLVHKILHSDSTKIPDSQFLIYPMCDPACDSESFKVLSDGYLLTQRTMVWFWKKLGNNLIKDNDDSFNLLKLDSNSKLPNTIVVTAGFDPLCDDGESYAFLLHKRGDVVKQLHYPKMFHGFASVTRLKAAKKAVDDFLAEY	MAHHHHHHVGTGSNDDDDKSPDPMKSFALKVFFRIPIWFLKILYFNKKSVFRGHQFDIQSQALINLQPKIDLTEIPDDEIHVTRNLIIENRIKNRLSLYPNMPVKTVDNYINDTGKLLLREYTPSEISSQKAILFFHGGGYVLNSVSTHDLTVSYMADRLQTKIYSLDYSLAPESKYPVALDEARQAFDWLQTQGYQASDISLCGDSAGAHLAASLVHKILHSDSTKIPDSQFLIYPMCDPACDSESFKVLSDGYLLTQRTMVWFWKKLGNNLIKDNDDSFNLLKLDSNSKLPNTIVVTAGFDPLCDDGESYAFLLHKRGDVVKQLHYPKMFHGFASVTRLKAAKKAVDDFLAEY	0.22	3	TARA_141	FIV	28.2642	2.8988	29.243	27.1222	2.1208	0.957785	34.347	8.06296
Esterase	2011-12-30T13:35	(SRF) surface water layer (ENVO:00002042)	TARA_141_SRF_0.223_scaffold11	ERR599029	ERS493914	https://www.ebi.ac.uk/ena/browser/view/ERS490885	9.8481	TARA_141_SRF_0.22-3	-80.0454	Coastal Biome	(GUIA) Guianas Coastal Province [MRGID:21463]	27.1	58	0.1617	45.0211	1.7708	516.061	13.9	358.18	0.48		(NAO) North Atlantic Ocean [MRGID:1912]	TARA_B100001939	5	MFKLFSLLFYITPNWIYKIIFFNRPHIRNFYIDAKSFALIKIIEKLRKTNLSDLEENEIPNFRSEVESLKSIFRLKISKKKEIRREDIFLKGSRIQLRRYIPSKLESSKTILYFHGGGYVLNSIDTHDELVSYMSSKMGVEIFSLNYSLSPENKFPIQVNQAYEALKEIESRSISISNVSLCGDSAGGHLALSLTNKLIEDNQPLPGNQFLIYPMLDPMMETESYELFKKNFFLTKDTMEWFWRCFRNNDADNEDKKFNIMKTNECLELYPETHIVTAGFDPLCDEAEEFLFMLNENGVKVRQLHYPRLFHGFANVGILSEAKNALDDFLSEYQKIL	MAHHHHHHVGTGSNDDDDKSPDPMFKLFSLLFYITPNWIYKIIFFNRPHIRNFYIDAKSFALIKIIEKLRKTNLSDLEENEIPNFRSEVESLKSIFRLKISKKKEIRREDIFLKGSRIQLRRYIPSKLESSKTILYFHGGGYVLNSIDTHDELVSYMSSKMGVEIFSLNYSLSPENKFPIQVNQAYEALKEIESRSISISNVSLCGDSAGGHLALSLTNKLIEDNQPLPGNQFLIYPMLDPMMETESYELFKKNFFLTKDTMEWFWRCFRNNDADNEDKKFNIMKTNECLELYPETHIVTAGFDPLCDEAEEFLFMLNENGVKVRQLHYPRLFHGFANVGILSEAKNALDDFLSEYQKIL	0.22	3	TARA_141	FIV	28.2642	2.8988	29.243	27.1222	2.1208	0.957785	34.347	8.06296
Esterase	2011-12-30T13:35	(SRF) surface water layer (ENVO:00002042)	TARA_141_SRF_0.223_scaffold33	ERR599029	ERS493914	https://www.ebi.ac.uk/ena/browser/view/ERS490885	9.8481	TARA_141_SRF_0.22-3	-80.0454	Coastal Biome	(GUIA) Guianas Coastal Province [MRGID:21463]	27.1	57.28	0.1761	45.1502	3.6518	676.667	20.9	356.35	0.23		(NAO) North Atlantic Ocean [MRGID:1912]	TARA_B100001939	5	MKHLYKLILGAVVSSCFVCTAFASPPIELTKEEEARAFFYSLPNDFFKSLLREPPIKVDGQTLHPKFQYYLEQRKSTMPAKEKRERQKKLLLDPEQRARMLAATDRNWTYRSKVTAPMKYTQDLEIPGPGGTITARAYIPETDTVETLPVIVYFHGGGWLFASVDAADRSMRLLANEADAIVISANYRMGPVHKFPAAHDDAYAVFKWARAHAAAFGGDPKRVGIGGDSAGGNMAVSVSYQLLQEGMEPPAMQLLYYPAVDRRMSRYKSYELFGEGYGLDKWFGMMMEELVYKSPEDKNNIRLSPMLAKSFKGMPPAIIATAGFDMLRDQGAALAKRLEEDGVETKYINYPSLIHGWLQWSGVLDDAEKASEETARWAGRMLRQ	MAHHHHHHVGTGSNDDDDKSPDPMASPPIELTKEEEARAFFYSLPNDFFKSLLREPPIKVDGQTLHPKFQYYLEQRKSTMPAKEKRERQKKLLLDPEQRARMLAATDRNWTYRSKVTAPMKYTQDLEIPGPGGTITARAYIPETDTVETLPVIVYFHGGGWLFASVDAADRSMRLLANEADAIVISANYRMGPVHKFPAAHDDAYAVFKWARAHAAAFGGDPKRVGIGGDSAGGNMAVSVSYQLLQEGMEPPAMQLLYYPAVDRRMSRYKSYELFGEGYGLDKWFGMMMEELVYKSPEDKNNIRLSPMLAKSFKGMPPAIIATAGFDMLRDQGAALAKRLEEDGVETKYINYPSLIHGWLQWSGVLDDAEKASEETARWAGRMLRQ	0.22	3	TARA_141	FIV	28.2642	2.8988	29.243	27.1222	2.1208	0.957785	34.347	8.06296
Esterase	2011-12-30T13:35	(SRF) surface water layer (ENVO:00002042)	TARA_141_SRF_0.223_scaffold50	ERR599029	ERS493914	https://www.ebi.ac.uk/ena/browser/view/ERS490029	9.8481	TARA_141_SRF_0.22-3	-80.0454	Coastal Biome	(GUIA) Guianas Coastal Province [MRGID:21463]	27.1	56.81	0.1383	45.2201	1.242	10150	179			model quality not sufficient	(NAO) North Atlantic Ocean [MRGID:1912]	TARA_B100001939	5	MHPLIASALISGPAVDLYDAIIADPPMSQRWLEEIRTLWGQPEHSSLSLFPSVQAQTIQLPSRDTNVMVDVQLMVPPQPTDQAVVYLHGGGWIAPMAGKHLGWAKRLACLSRRSVYAVHYRLAPEHPYPAALQDCLGVLNTVLQRHAGDVCIAGDSAGANLAAACDQWQRHHGERRPDRLLLICGVLDLQLERHRSMLELGVGHPYNGLELLALQRALYAPEQSLWDDPLASPAHGVLSDLPSTLVIVGEQDPLRDDGIDYVDRARQQGASLQLHVGIGMPHGFVMQHNFVPEAASAAEHQILSFLDREEH	MAHHHHHHVGTGSNDDDDKSPDPMHPLIASALISGPAVDLYDAIIADPPMSQRWLEEIRTLWGQPEHSSLSLFPSVQAQTIQLPSRDTNVMVDVQLMVPPQPTDQAVVYLHGGGWIAPMAGKHLGWAKRLACLSRRSVYAVHYRLAPEHPYPAALQDCLGVLNTVLQRHAGDVCIAGDSAGANLAAACDQWQRHHGERRPDRLLLICGVLDLQLERHRSMLELGVGHPYNGLELLALQRALYAPEQSLWDDPLASPAHGVLSDLPSTLVIVGEQDPLRDDGIDYVDRARQQGASLQLHVGIGMPHGFVMQHNFVPEAASAAEHQILSFLDREEH	0.22	3	TARA_141	FIV	28.2642	2.8988	29.243	27.1222	2.1208	0.957785	34.347	8.06296
Esterase	2011-12-30T13:35	(SRF) surface water layer (ENVO:00002042)	TARA_141_SRF_0.223_C16920645	ERR599029	ERS493914	https://www.ebi.ac.uk/ena/browser/view/ERS490928	9.8481	TARA_141_SRF_0.22-3	-80.0454	Coastal Biome	(GUIA) Guianas Coastal Province [MRGID:21463]	27.1	55.66	0.1144	46.0168	5.0454	1096.67	94.7	351.53	0.68		(NAO) North Atlantic Ocean [MRGID:1912]	TARA_B100001939	5	MNINLINFILRLFFLMPDWILRLFTLQPKKFSRGQVFDYQSMTFLNLIQHFSVPLDLENFSETLRSEINDRRKVLYLTEPSKVRTTFKDHILSHCEDVCLREYSAMGLNSEKIVLFFHGGGYVLSDVETYKPFTDFLVERLQYKVFALDYRKAPQNKFPLALEDALEAIRFLKNQGYSEQNIVLLGDSAGAHLAASLSFELYRSDEFESPGLQFLIYPMISPSLEFESMDLYAENFLLTKDAMRWFWKQFTGEQSTTTSYDLLQQKFIPDKDFNCKTVIITAGFDPLCDEGEAYALKLHNAGFYLKQLHYPSLFHGFISISLLRTARRAMEDMIDILKKEL	MAHHHHHHVGTGSNDDDDKSPDPMNINLINFILRLFFLMPDWILRLFTLQPKKFSRGQVFDYQSMTFLNLIQHFSVPLDLENFSETLRSEINDRRKVLYLTEPSKVRTTFKDHILSHCEDVCLREYSAMGLNSEKIVLFFHGGGYVLSDVETYKPFTDFLVERLQYKVFALDYRKAPQNKFPLALEDALEAIRFLKNQGYSEQNIVLLGDSAGAHLAASLSFELYRSDEFESPGLQFLIYPMISPSLEFESMDLYAENFLLTKDAMRWFWKQFTGEQSTTTSYDLLQQKFIPDKDFNCKTVIITAGFDPLCDEGEAYALKLHNAGFYLKQLHYPSLFHGFISISLLRTARRAMEDMIDILKKEL	0.22	3	TARA_141	FIV	28.2642	2.8988	29.243	27.1222	2.1208	0.957785	34.347	8.06296
Esterase	2012-01-09T13:41	(SRF) surface water layer (ENVO:00002042)	TARA_142_SRF_0.223_scaffold60	ERR599136	ERS493938	https://www.ebi.ac.uk/ena/browser/view/ERS490124	25.5264	TARA_142_SRF_0.22-3	-88.394	Coastal Biome	(CARB) Caribbean Province [MRGID:21466]	25	53.47	0.0383	43.2576	2.158	1856.67	48.7	358.71	0.75		(NAO) North Atlantic Ocean [MRGID:1912]	TARA_B100002051	5	MLLNFLVNFYLLIPVWLIKLICIFNKDIKREYIFDPQSKLLIYLFPKLELQNVKNDEIKNLRSAIEKRRTNLRISKKPKKEIKKVDHYLDKDESILLREYSPYKVDNKNIILFFHGGGYVLNSVFTHDDMVAYFSEKLRTRIFSLDYKLAPENKFPAALENAIQAVEWLEDKNISSANISLCGDSAGGHLAASLTHHFTNEDKKIHSQFLMYPMCDPNCDSESHKIFGDKYFLTNQAMKWFWKHLQKDEIDMTDEMFNLLLINKKITADHTFIITAGFDPLHDEAEKYASLLHNMNNNVKQLHYPSMFHGFATMTRLKTANRAVNDFLREYKKIL	MAHHHHHHVGTGSNDDDDKSPDPMLLNFLVNFYLLIPVWLIKLICIFNKDIKREYIFDPQSKLLIYLFPKLELQNVKNDEIKNLRSAIEKRRTNLRISKKPKKEIKKVDHYLDKDESILLREYSPYKVDNKNIILFFHGGGYVLNSVFTHDDMVAYFSEKLRTRIFSLDYKLAPENKFPAALENAIQAVEWLEDKNISSANISLCGDSAGGHLAASLTHHFTNEDKKIHSQFLMYPMCDPNCDSESHKIFGDKYFLTNQAMKWFWKHLQKDEIDMTDEMFNLLLINKKITADHTFIITAGFDPLHDEAEKYASLLHNMNNNVKQLHYPSMFHGFATMTRLKTANRAVNDFLREYKKIL	0.22	3	TARA_142	FIV	27.0529	8.09464	30.1259	23.882	6.24387	0.916738	36.194	8.0769
Esterase	2012-01-09T20:17:16	(DCM) deep chlorophyll maximum layer (ENVO:01000326)	TARA_142_DCM_0.223_scaffold97	ERR599100	ERS493981	https://www.ebi.ac.uk/ena/browser/view/ERS492821	25.6168	TARA_142_DCM_0.22-3	-88.4532	Coastal Biome	(CARB) Caribbean Province [MRGID:21466]	24.9	44.37	0.0852	43.0939	6.21	628.571	24.1	350.362	0.840115		(NAO) North Atlantic Ocean [MRGID:1912]	TARA_B100002052	125	MFIDEETKLYLKKRISDNSLSHHSLSPKELRKERLKQLEIDDLKGPDLHNVFEIEVGESEFSKFKLRVYVPSPINKDRDYPVILFFHGGGFVMGNLDTHDYSCRCIAKYSKKIVVAVDYRLAPENKFPVPLNDAKFVLKNLSQFPFPFNVDVENVIVCGDSAGGNLATVLAINGSYNLMPKVKGQILIYPCVDLTLSMKSMDIDIEGLVFSGKTMSYFVNHYLNNKKDEVNWEASPLFAPSLSKQPPAYIFSAGLDPLIDEGVAYKNRLIDNGNFTKYKIYPGQIHGFVTNSKHFPKGLDCLKEIGLSINKIIGS	MAHHHHHHVGTGSNDDDDKSPDPMFIDEETKLYLKKRISDNSLSHHSLSPKELRKERLKQLEIDDLKGPDLHNVFEIEVGESEFSKFKLRVYVPSPINKDRDYPVILFFHGGGFVMGNLDTHDYSCRCIAKYSKKIVVAVDYRLAPENKFPVPLNDAKFVLKNLSQFPFPFNVDVENVIVCGDSAGGNLATVLAINGSYNLMPKVKGQILIYPCVDLTLSMKSMDIDIEGLVFSGKTMSYFVNHYLNNKKDEVNWEASPLFAPSLSKQPPAYIFSAGLDPLIDEGVAYKNRLIDNGNFTKYKIYPGQIHGFVTNSKHFPKGLDCLKEIGLSINKIIGS	0.22	3	TARA_142	FIV	26.9996	8.31798	30.1229	23.7524	6.37053	0.914929	36.172	8.0769
Esterase	2012-01-09T20:17:16	(DCM) deep chlorophyll maximum layer (ENVO:01000326)	TARA_142_DCM_0.223_C15823181	ERR599100	ERS493981	https://www.ebi.ac.uk/ena/browser/view/ERS491095	25.6168	TARA_142_DCM_0.22-3	-88.4532	Coastal Biome	(CARB) Caribbean Province [MRGID:21466]	24.9	44.37	0.1783	43.1103	1.47	850	21.3	345.126	0.88543		(NAO) North Atlantic Ocean [MRGID:1912]	TARA_B100002052	125	MLANFFIALFLAIPEPILRIIFFYKRRIIIDNQRLNFQSQVFLSFIEKSLKALGDDPVKIRTEREQNNLKNLSAKPPIKVSTQDHNLVIDGNELILREYIPESIKSKNSMLYFHGGGYVIGSINTHHTWVKYFASKLQMKIYSLNYRLAPEYPFPSALEDANFAFEWIMKKYNCEAKNIILCGDSAGAHLAASLSNYRLDNQYKSSKTQLLIYPMIDPSCNSKSQDLFANGFLLTKESMHRFWSLFRGNISDDENPYFNLMHQEDLSNSLDTLIITAGFDPLRDEAEVYAKKLNRSGARVRQLHYPDLFHGFVNLTGLRACKIAVDDMIDEMRNFYE	MAHHHHHHVGTGSNDDDDKSPDPMLANFFIALFLAIPEPILRIIFFYKRRIIIDNQRLNFQSQVFLSFIEKSLKALGDDPVKIRTEREQNNLKNLSAKPPIKVSTQDHNLVIDGNELILREYIPESIKSKNSMLYFHGGGYVIGSINTHHTWVKYFASKLQMKIYSLNYRLAPEYPFPSALEDANFAFEWIMKKYNCEAKNIILCGDSAGAHLAASLSNYRLDNQYKSSKTQLLIYPMIDPSCNSKSQDLFANGFLLTKESMHRFWSLFRGNISDDENPYFNLMHQEDLSNSLDTLIITAGFDPLRDEAEVYAKKLNRSGARVRQLHYPDLFHGFVNLTGLRACKIAVDDMIDEMRNFYE	0.22	3	TARA_142	FIV	26.9996	8.31798	30.1229	23.7524	6.37053	0.914929	36.172	8.0769
Esterase	2012-02-02T11:52	(SRF) surface water layer (ENVO:00002042)	TARA_145_SRF_0.223_scaffold33	ERR598983	ERS494170	https://www.ebi.ac.uk/ena/browser/view/ERS490029	39.2305	TARA_145_SRF_0.22-3	-70.0377	Westerlies Biome	(GFST) Gulf Stream Province [MRGID:21454]	14.1	33.65	0.2522	34.3151	6.75	9011.37	22.9	348.732	0.350134		(NAO) North Atlantic Ocean [MRGID:1912]	TARA_B100001142	5	MFRNFFINLFFLIPVWFLNLITVFNKDVKRKFIFDTQSKLFLFLMPKFDIHKVSDEDIPEIRSLIEEKRSNFRLSKKTKKKLSKKDFFIGVDKNIKIREYVPYKTDNENVILYFHGGGYVLNSVETHDLAVSYFSEKLRTKIYSLDYSLSPECKFPHALDEAVVALDWLIQKGIKISNISLCGDSAGAHLAASVTHHFANKNKQNVHSQFLIYPMCDPSCDYESHELFQEDYLLTKKAMQWFWKKFQSNAEDKVMNTFNLMQYKQEVKLPQTIIVTAGFDPLSDEAENYAFLLHNNGTFVKQLHYPSLFHGFASMTRLKAAKKAVDDFLSEYKKIL	MAHHHHHHVGTGSNDDDDKSPDPMFRNFFINLFFLIPVWFLNLITVFNKDVKRKFIFDTQSKLFLFLMPKFDIHKVSDEDIPEIRSLIEEKRSNFRLSKKTKKKLSKKDFFIGVDKNIKIREYVPYKTDNENVILYFHGGGYVLNSVETHDLAVSYFSEKLRTKIYSLDYSLSPECKFPHALDEAVVALDWLIQKGIKISNISLCGDSAGAHLAASVTHHFANKNKQNVHSQFLIYPMCDPSCDYESHELFQEDYLLTKKAMQWFWKKFQSNAEDKVMNTFNLMQYKQEVKLPQTIIVTAGFDPLSDEAENYAFLLHNNGTFVKQLHYPSLFHGFASMTRLKAAKKAVDDFLSEYKKIL	0.22	3	TARA_145	FIV	18.6936	16.405	25.4524	12.4065	13.046	0.633466	35.183	7.8821
Esterase	2012-02-02T11:52	(SRF) surface water layer (ENVO:00002042)	TARA_145_SRF_0.223_C14340613	ERR598983	ERS494170	https://www.ebi.ac.uk/ena/browser/view/ERS490928	39.2305	TARA_145_SRF_0.22-3	-70.0377	Westerlies Biome	(GFST) Gulf Stream Province [MRGID:21454]	14.1	33.93	0.0828	35.8201	0.09	713.333	30.4	344.822	0.769944		(NAO) North Atlantic Ocean [MRGID:1912]	TARA_B100001142	5	MFRPIIINLFLIIPNFLVKLFFLKKTPRIRNQYFDIQSYLYINLIPKLNLYKISDTQIPYVRNLIEKGRSKYRLSAKPKNKVQINNFFISIGENKEILLREYIPNNVSKNRAILYFHGGGYVLNSVNIYDDTVSFFSDSLNTRIFSLDYSLSPESKFPEALNESKKALDWLYSKGYKSNEISFCGDSAGAHLAASLNYSLMEENKDTSHSQLLMYPMCDPSCSTESHSLYKDGFLLSHKDMKWFWNKLMFHQKDCENAKFNLLKTSKIKNYPKTLIVTAGFDPLCDEAEEFENIIKGQGAKVKRLHYPSLFHGFASLTRLKEPYIAARDFLLEYKKLL	MAHHHHHHVGTGSNDDDDKSPDPMFRPIIINLFLIIPNFLVKLFFLKKTPRIRNQYFDIQSYLYINLIPKLNLYKISDTQIPYVRNLIEKGRSKYRLSAKPKNKVQINNFFISIGENKEILLREYIPNNVSKNRAILYFHGGGYVLNSVNIYDDTVSFFSDSLNTRIFSLDYSLSPESKFPEALNESKKALDWLYSKGYKSNEISFCGDSAGAHLAASLNYSLMEENKDTSHSQLLMYPMCDPSCSTESHSLYKDGFLLSHKDMKWFWNKLMFHQKDCENAKFNLLKTSKIKNYPKTLIVTAGFDPLCDEAEEFENIIKGQGAKVKRLHYPSLFHGFASLTRLKEPYIAARDFLLEYKKLL	0.22	3	TARA_145	FIV	18.6936	16.405	25.4524	12.4065	13.046	0.633466	35.183	7.8821
Esterase	2012-02-02T11:52	(SRF) surface water layer (ENVO:00002042)	TARA_145_SRF_0.223_scaffold15	ERR598983	ERS494170	https://www.ebi.ac.uk/ena/browser/view/ERS490885	39.2305	TARA_145_SRF_0.22-3	-70.0377	Westerlies Biome	(GFST) Gulf Stream Province [MRGID:21454]	14.1	38.49	0.3805	38.5477	2.4618	21357.1	215	348.696	0.868819		(NAO) North Atlantic Ocean [MRGID:1912]	TARA_B100001142	5	MAIKLFLKIFFSLPVWLLRCLTFQKSTIINNQILDFQTQVFLKLQSLQANTFDNPNTFNSAQELREELESGRDGLPLNAKPRRFVQTIDHFIPTEFGELKIREYCPERVLMESPILYFHGGGYVLGSISTHDPWLKFFSAEIGAKIFSLEYRLAPENKFPSSVQDSNLALEWLENKLSLPIKQISLCGDSAGAHLAASLSTYRAVNNLSLPLSQCLIYPMIDPACNSKSQIDFSEGFFLSQKAMTWFWEQLIDSKVNLDDPMFNLTIDPKAHLPKTLIITAGFDPLSDEGETYARLLDDSGNEVQQIHYPHLIHGFVNMTALKAAKDATKDWLRTYKKFLRQ	MAHHHHHHVGTGSNDDDDKSPDPMAIKLFLKIFFSLPVWLLRCLTFQKSTIINNQILDFQTQVFLKLQSLQANTFDNPNTFNSAQELREELESGRDGLPLNAKPRRFVQTIDHFIPTEFGELKIREYCPERVLMESPILYFHGGGYVLGSISTHDPWLKFFSAEIGAKIFSLEYRLAPENKFPSSVQDSNLALEWLENKLSLPIKQISLCGDSAGAHLAASLSTYRAVNNLSLPLSQCLIYPMIDPACNSKSQIDFSEGFFLSQKAMTWFWEQLIDSKVNLDDPMFNLTIDPKAHLPKTLIITAGFDPLSDEGETYARLLDDSGNEVQQIHYPHLIHGFVNMTALKAAKDATKDWLRTYKKFLRQ	0.22	3	TARA_145	FIV	18.6936	16.405	25.4524	12.4065	13.046	0.633466	35.183	7.8821
Esterase	2012-02-02T11:52	(SRF) surface water layer (ENVO:00002042)	TARA_145_SRF_0.223_scaffold12	ERR598983	ERS494170	https://www.ebi.ac.uk/ena/browser/view/ERS490885	39.2305	TARA_145_SRF_0.22-3	-70.0377	Westerlies Biome	(GFST) Gulf Stream Province [MRGID:21454]	14.1	38.44	0.1281	38.6947	0.43	2437	27.4	348.952	0.899552		(NAO) North Atlantic Ocean [MRGID:1912]	TARA_B100001142	5	MLQTFILKIFFYIPIWFLKIIFYRKRTVIRGHQFDAQSAALLSMLPKKDLSELLDGEIAKTRITLEEARIQNKVSLTPSMQVRKEDHILSRHELILREYKPFQENSKKVILYFHGGGYVLNSVNTHDDMVSYMSDEIGVKFYSLDYRLSPENKYPDSLDDALDAFSWLIDQGYGPGDISVCGDSAGAHLAASLCHYLAEQNKDLPSSQLLIYPMCDPSCSSESYNLLSSGYLLTKKTMIWFWDKFRNSEENNNDSAFNLLKFNFEKTLPPTIIVTGGFDPLCDDGEKYAYLLHKGKHNVKQLHYPTMFHGFASMTKLKAAQIAVEDFLKEYKKIL	MAHHHHHHVGTGSNDDDDKSPDPMLQTFILKIFFYIPIWFLKIIFYRKRTVIRGHQFDAQSAALLSMLPKKDLSELLDGEIAKTRITLEEARIQNKVSLTPSMQVRKEDHILSRHELILREYKPFQENSKKVILYFHGGGYVLNSVNTHDDMVSYMSDEIGVKFYSLDYRLSPENKYPDSLDDALDAFSWLIDQGYGPGDISVCGDSAGAHLAASLCHYLAEQNKDLPSSQLLIYPMCDPSCSSESYNLLSSGYLLTKKTMIWFWDKFRNSEENNNDSAFNLLKFNFEKTLPPTIIVTGGFDPLCDDGEKYAYLLHKGKHNVKQLHYPTMFHGFASMTKLKAAQIAVEDFLKEYKKIL	0.22	3	TARA_145	FIV	18.6936	16.405	25.4524	12.4065	13.046	0.633466	35.183	7.8821
Esterase	2012-02-15T12:54	(SRF) surface water layer (ENVO:00002042)	TARA_146_SRF_0.223_scaffold17	ERR598968	ERS494236	https://www.ebi.ac.uk/ena/browser/view/ERS490124	34.6712	TARA_146_SRF_0.22-3	-71.3093	Westerlies Biome	(NAST-W) North Atlantic Subtropical Gyral Province [MRGID:21455]	19.1	37.62	0.0613	41.5577	1.22	1603.33	24	366.096	1.02831		(NAO) North Atlantic Ocean [MRGID:1912]	TARA_B100001540	5	MIRNLLINLFFLIPVWLLELISIFNKDIKRKFIFDTQSKIFLSLMPKFDIHEVADEEISTIRNLIEEKRKNLNLSKKTKRPVERNDHLIGKNKSLLIREYIPYQTDNENIILFFHGGGYVLNSVETHDPTVAYFSEKLRTKIYSLDYSLSPEYKFPHALNEGILAIDWLKKRGTNIRNISLCGDSAGAHLAASITHYLINKNQENIHSQFLIYPMCDPSCDNESFELFKDKYLLTKKAMQWFWEKFKYNHKNESMNTFNLLLYKGVPKLPKTIIVTAGFDPLSDEGENYAFLLHQSGTSVKQLHYPSLFHGFASMTRLKAAKKAVNDFLHEYKKIL	MAHHHHHHVGTGSNDDDDKSPDPMIRNLLINLFFLIPVWLLELISIFNKDIKRKFIFDTQSKIFLSLMPKFDIHEVADEEISTIRNLIEEKRKNLNLSKKTKRPVERNDHLIGKNKSLLIREYIPYQTDNENIILFFHGGGYVLNSVETHDPTVAYFSEKLRTKIYSLDYSLSPEYKFPHALNEGILAIDWLKKRGTNIRNISLCGDSAGAHLAASITHYLINKNQENIHSQFLIYPMCDPSCDNESFELFKDKYLLTKKAMQWFWEKFKYNHKNESMNTFNLLLYKGVPKLPKTIIVTAGFDPLSDEGENYAFLLHQSGTSVKQLHYPSLFHGFASMTRLKAAKKAVNDFLHEYKKIL	0.22	3	TARA_146	FIV	23.1274	9.65948	27.4239	19.2559	8.168	0.783716	36.463	8.11404
Esterase	2012-02-15T12:54	(SRF) surface water layer (ENVO:00002042)	TARA_146_SRF_0.223_scaffold15	ERR598968	ERS494236	https://www.ebi.ac.uk/ena/browser/view/ERS490029	34.6712	TARA_146_SRF_0.22-3	-71.3093	Westerlies Biome	(NAST-W) North Atlantic Subtropical Gyral Province [MRGID:21455]	19.1	37.16	0.0675	41.57	1.98	333.716	4.9	352.482	0.517585		(NAO) North Atlantic Ocean [MRGID:1912]	TARA_B100001540	5	MTKYKLDKQVQERLDVVNELNIKIEEMSPVEARQIPWTAGEEDEIPDVGCVVEIGADGPFGPIPMYHYLPKNAAYDDVLPSIVYFHGGGWVVGSRNGHDILCRHLANTSGCRVFSVEYRLSPDFKFPVPLEDSYAATKFISDNSKELFVDPKKIIVAGDSAGGNIAAVLAIMARDDSSLNIIYQILLYPVIDGSKKYNSWKENSEGYILSSNLMNWFYELYLTSEEERNDWRVSPILADNLSDLPPCYMVTILSDILRDEGRDYVSKLKEAGNDVEHIEYENAVHGFISWPLNIKITKKAIEDISKSIKKIVS	MAHHHHHHVGTGSNDDDDKSPDPMTKYKLDKQVQERLDVVNELNIKIEEMSPVEARQIPWTAGEEDEIPDVGCVVEIGADGPFGPIPMYHYLPKNAAYDDVLPSIVYFHGGGWVVGSRNGHDILCRHLANTSGCRVFSVEYRLSPDFKFPVPLEDSYAATKFISDNSKELFVDPKKIIVAGDSAGGNIAAVLAIMARDDSSLNIIYQILLYPVIDGSKKYNSWKENSEGYILSSNLMNWFYELYLTSEEERNDWRVSPILADNLSDLPPCYMVTILSDILRDEGRDYVSKLKEAGNDVEHIEYENAVHGFISWPLNIKITKKAIEDISKSIKKIVS	0.22	3	TARA_146	FIV	23.1274	9.65948	27.4239	19.2559	8.168	0.783716	36.463	8.11404
Esterase	2012-02-15T12:54	(SRF) surface water layer (ENVO:00002042)	TARA_146_SRF_0.223_C15810039	ERR598968	ERS494236	https://www.ebi.ac.uk/ena/browser/view/ERS490885	34.6712	TARA_146_SRF_0.22-3	-71.3093	Westerlies Biome	(NAST-W) North Atlantic Subtropical Gyral Province [MRGID:21455]	19.1	37.16	0.0549	41.5773	1.98	1733.33	21.5			model quality not sufficient	(NAO) North Atlantic Ocean [MRGID:1912]	TARA_B100001540	5	MPYQIDPDGSVDLGGQRVPVPTSVSPEARAYLAANPWGDMPVPEEPIPMWHLRDVMAPSFAALNEQASSLYDVDIREESIAGVRCHRIVPTGLQEEAAGRVLINLHGGGFVVGSGALVEAIPIAALVGCTVIAVDYRLAPEHPYPAAVADVLAVYRACLDITPAASMGIYGSSAGGFLTAQAIAHLQASGEPLPACAGIFSAGGNLYDFGDSRNIFTLSGFYGQPSLPLGHELSEVTVYLGDADPHDPRVSPERGDLSGFPPALLVSGTRDALLSATCNFHRALLRAGREAELLVYDAMPHSFWYALELPETRELLDLQAQFFNAHLAAAQRA	MAHHHHHHVGTGSNDDDDKSPDPMPYQIDPDGSVDLGGQRVPVPTSVSPEARAYLAANPWGDMPVPEEPIPMWHLRDVMAPSFAALNEQASSLYDVDIREESIAGVRCHRIVPTGLQEEAAGRVLINLHGGGFVVGSGALVEAIPIAALVGCTVIAVDYRLAPEHPYPAAVADVLAVYRACLDITPAASMGIYGSSAGGFLTAQAIAHLQASGEPLPACAGIFSAGGNLYDFGDSRNIFTLSGFYGQPSLPLGHELSEVTVYLGDADPHDPRVSPERGDLSGFPPALLVSGTRDALLSATCNFHRALLRAGREAELLVYDAMPHSFWYALELPETRELLDLQAQFFNAHLAAAQRA	0.22	3	TARA_146	FIV	23.1274	9.65948	27.4239	19.2559	8.168	0.783716	36.463	8.11404
Esterase	2012-02-24T11:40	(SRF) surface water layer (ENVO:00002042)	TARA_148_SRF_0.223_scaffold80	ERR599123	ERS494332	https://www.ebi.ac.uk/ena/browser/view/ERS492821	31.6948	TARA_148_SRF_0.22-3	-64.2489	Westerlies Biome	(NAST-W) North Atlantic Subtropical Gyral Province [MRGID:21455]	20.4	39.22	0.0532	41.9971	0.85	5922.56	24.5	358.892	1.54407		(NAO) North Atlantic Ocean [MRGID:1912]	TARA_B100001741	5	MIRNLLINLFFLIPVWLLELISIFNKDIKRKFIFDTQSKIFLSLMPKFDIHEVADEEISTIRNLIEEKRKNLNLSKKTKRPVQRNDHLIGKNKSLLIREYIPYQTDNENIILFFHGGGYVLNSVETHDPTVAYFSEKLRTKIYSLDYSLSPEYKFPHALNEGILAIDWLKKRGTNIRNISLCGDSAGAHLAASITHYLINKNQENIHSQFLIYPMCDPSCDNESFELFKDKYLLTKKAMQWFWEKFKYNHKNESMNTFNLLLYKGVPKLPKTIIVTAGFDPLSDEGENYAFLLHQSGTSVKQLHYPSLFHGFASMTRLKAAKKAVNDFLNEYKKIL	MAHHHHHHVGTGSNDDDDKSPDPMIRNLLINLFFLIPVWLLELISIFNKDIKRKFIFDTQSKIFLSLMPKFDIHEVADEEISTIRNLIEEKRKNLNLSKKTKRPVQRNDHLIGKNKSLLIREYIPYQTDNENIILFFHGGGYVLNSVETHDPTVAYFSEKLRTKIYSLDYSLSPEYKFPHALNEGILAIDWLKKRGTNIRNISLCGDSAGAHLAASITHYLINKNQENIHSQFLIYPMCDPSCDNESFELFKDKYLLTKKAMQWFWEKFKYNHKNESMNTFNLLLYKGVPKLPKTIIVTAGFDPLSDEGENYAFLLHQSGTSVKQLHYPSLFHGFASMTRLKAAKKAVNDFLNEYKKIL	0.22	3	TARA_148	FIV	23.6265	9.55374	28.1593	19.8335	8.32586	0.800628	36.6	8.10764
Esterase	2012-03-01T10:48	(SRF) surface water layer (ENVO:00002042)	TARA_149_SRF_0.223_scaffold85	ERR598963	ERS494394	https://www.ebi.ac.uk/ena/browser/view/ERS490885	34.1132	TARA_149_SRF_0.22-3	-49.9181	Westerlies Biome	(NAST-W) North Atlantic Subtropical Gyral Province [MRGID:21455]	18.7	36.28	0.0975	40.304	4.62	472.584	23.7	350.126	0.328734		(NAO) North Atlantic Ocean [MRGID:1912]	TARA_B100001758	5	MTKYKLDKQVQERLDVVNELNIKIEEMSPVEARQIPWTAGEEDEIPDVGCVVEIGADGPFGPIPMYHYLPKNAAYDDELPAIVYFHGGGWVVGSRNGHDILCRHLANTSGCRVFSVGYRLSPDFKFPVPLEDSYAATKFISDNSKELFVDPKKIIVAGDSAGGNIAAVLAIMAREDSSLNIIYQILLYPVIDGSKKYNSWKENSEGYILSSNLMNWFYELYLTSEEERNDWRVSPILADNLSDLPPCYMVTILSDILRDEGRDYVSKLKEAGNDVEHIEYENAVHGFISWPLNIKITKKAIEDISKSIKKIVS	MAHHHHHHVGTGSNDDDDKSPDPMTKYKLDKQVQERLDVVNELNIKIEEMSPVEARQIPWTAGEEDEIPDVGCVVEIGADGPFGPIPMYHYLPKNAAYDDELPAIVYFHGGGWVVGSRNGHDILCRHLANTSGCRVFSVGYRLSPDFKFPVPLEDSYAATKFISDNSKELFVDPKKIIVAGDSAGGNIAAVLAIMAREDSSLNIIYQILLYPVIDGSKKYNSWKENSEGYILSSNLMNWFYELYLTSEEERNDWRVSPILADNLSDLPPCYMVTILSDILRDEGRDYVSKLKEAGNDVEHIEYENAVHGFISWPLNIKITKKAIEDISKSIKKIVS	0.22	3	TARA_149	FIV	22.4151	10.561	27.422	18.4535	8.96846	0.759577	36.407	NA
Esterase	2012-03-05T09:25	(SRF) surface water layer (ENVO:00002042)	TARA_150_SRF_0.223_scaffold57	ERR599170	ERS494445	https://www.ebi.ac.uk/ena/browser/view/ERS490124	35.9346	TARA_150_SRF_0.22-3	-37.3032	Westerlies Biome	(NAST-W) North Atlantic Subtropical Gyral Province [MRGID:21455]	17.6	37.39	0.0613	41.3273	9.03	1840	18.9	350.326	0.547783		(NAO) North Atlantic Ocean [MRGID:1912]	TARA_B100001769	5	MFNNFLIKIFLLIPVPVLKLILVFHTDIKRKYIFDTQSQFLTYLLPKFDLHKVKDSEIDEVRNKIEKKRLSLKISKLPSKKIFKTDHIIDDDNSLILREYVPYKTDNKNIILFFHGGGYVLSSVNTHDDMVSYFSEKLRTRIFSLDYKLAPENKFPVALNNAIAAIEWLKDQGNNSKNISFCGDSAGAHLAASLTHYLSNSQTTIHSQFLIYPMCDPNCNSKSQKLFNERYFLTQKAMKWFWGHLKSHDKDMEKDTFNLLNISQKITADHTFIITAGFDPLHDEAEKYASTLHNMGNSVKQLHYPSLFHGFASMTRLKTANNAVNDFLREYKKIL	MAHHHHHHVGTGSNDDDDKSPDPMFNNFLIKIFLLIPVPVLKLILVFHTDIKRKYIFDTQSQFLTYLLPKFDLHKVKDSEIDEVRNKIEKKRLSLKISKLPSKKIFKTDHIIDDDNSLILREYVPYKTDNKNIILFFHGGGYVLSSVNTHDDMVSYFSEKLRTRIFSLDYKLAPENKFPVALNNAIAAIEWLKDQGNNSKNISFCGDSAGAHLAASLTHYLSNSQTTIHSQFLIYPMCDPNCNSKSQKLFNERYFLTQKAMKWFWGHLKSHDKDMEKDTFNLLNISQKITADHTFIITAGFDPLHDEAEKYASTLHNMGNSVKQLHYPSLFHGFASMTRLKTANNAVNDFLREYKKIL	0.22	3	TARA_150	FIV	21.1473	9.97063	25.992	17.3097	8.68227	0.716614	36.312	8.11196
Esterase	2012-03-05T09:25	(SRF) surface water layer (ENVO:00002042)	TARA_150_SRF_0.223_scaffold13	ERR599170	ERS494445	https://www.ebi.ac.uk/ena/browser/view/ERS490885	35.9346	TARA_150_SRF_0.22-3	-37.3032	Westerlies Biome	(NAST-W) North Atlantic Subtropical Gyral Province [MRGID:21455]	17.6	34.85	0.092	41.346	1.65	3730	24	339.478	0.227583		(NAO) North Atlantic Ocean [MRGID:1912]	TARA_B100001769	5	MRYFFINLLLSIFFILPNWFLRTFWSLKRQKIRNQYLDYQAAAFLRIIDFFGYKIDTENFSNIERSRANLSRLKIRINENTANRYSVKDHSFDHADNVSIREYTPNEILSDKAMLYFHGGGYVLGSVDTHHNFVSFMAIELGIRIYSLEYRLAPENKFPDALNDAHIAFQWLKNKGYKEKQIMLCGDSAGGHLAASLTNHLDAMENELPYSQILIYPMTCPSLKFESMELFKENYLLTKAAMNWFWEQLRHNQENNQDPRFNLLKQKNKTNFQIKTSVITAGFDPLCDEGKDYAKHLKSQGNEVSQVHYPDLFHGFVTFTRLRQAKSATLGIIEEIRGL	MAHHHHHHVGTGSNDDDDKSPDPMRYFFINLLLSIFFILPNWFLRTFWSLKRQKIRNQYLDYQAAAFLRIIDFFGYKIDTENFSNIERSRANLSRLKIRINENTANRYSVKDHSFDHADNVSIREYTPNEILSDKAMLYFHGGGYVLGSVDTHHNFVSFMAIELGIRIYSLEYRLAPENKFPDALNDAHIAFQWLKNKGYKEKQIMLCGDSAGGHLAASLTNHLDAMENELPYSQILIYPMTCPSLKFESMELFKENYLLTKAAMNWFWEQLRHNQENNQDPRFNLLKQKNKTNFQIKTSVITAGFDPLCDEGKDYAKHLKSQGNEVSQVHYPDLFHGFVTFTRLRQAKSATLGIIEEIRGL	0.22	3	TARA_150	FIV	21.1473	9.97063	25.992	17.3097	8.68227	0.716614	36.312	8.11196
Esterase	2012-03-05T09:25	(SRF) surface water layer (ENVO:00002042)	TARA_150_SRF_0.223_C22067445	ERR599170	ERS494445	https://www.ebi.ac.uk/ena/browser/view/ERS490885	35.9346	TARA_150_SRF_0.22-3	-37.3032	Westerlies Biome	(NAST-W) North Atlantic Subtropical Gyral Province [MRGID:21455]	17.6	36.16	0.0635	41.3604	3.32	3660.17	22.7	352.776	0.259164		(NAO) North Atlantic Ocean [MRGID:1912]	TARA_B100001769	5	MVKYKFNNEVSKFLDDLKSLGGLQIETLTPIEARKMSLMEMPTPEVELVVEIGADGPFGPIPIYNYTPLNAPKDKPLPTIVYFHGGGWVVGSRQGSDALCRYMANKSGYRVFSVEYRLAPEFKFPVPVEDCFTALDFINKNHDDLLVDKNKLVVAGDSAGANLATVVAIMARDKKDINLAYQLLVYPTTDASSHYPSYDENSKGYVLEKSSMDWFYNHYLPNDEARKDWRVSPILTEDLTNLPPSYIITVAADPLRDEGRAYAEKLKENGNEVEHIEYDDTVHAFFSWATIFKSSKEAVDLACESMKKVVG	MAHHHHHHVGTGSNDDDDKSPDPMVKYKFNNEVSKFLDDLKSLGGLQIETLTPIEARKMSLMEMPTPEVELVVEIGADGPFGPIPIYNYTPLNAPKDKPLPTIVYFHGGGWVVGSRQGSDALCRYMANKSGYRVFSVEYRLAPEFKFPVPVEDCFTALDFINKNHDDLLVDKNKLVVAGDSAGANLATVVAIMARDKKDINLAYQLLVYPTTDASSHYPSYDENSKGYVLEKSSMDWFYNHYLPNDEARKDWRVSPILTEDLTNLPPSYIITVAADPLRDEGRAYAEKLKENGNEVEHIEYDDTVHAFFSWATIFKSSKEAVDLACESMKKVVG	0.22	3	TARA_150	FIV	21.1473	9.97063	25.992	17.3097	8.68227	0.716614	36.312	8.11196
Esterase	2012-03-05T09:25	(SRF) surface water layer (ENVO:00002042)	TARA_150_SRF_0.223_scaffold27	ERR599170	ERS494445	https://www.ebi.ac.uk/ena/browser/view/ERS490029	35.9346	TARA_150_SRF_0.22-3	-37.3032	Westerlies Biome	(NAST-W) North Atlantic Subtropical Gyral Province [MRGID:21455]	17.6	39.19	0.0862	43.395	5.87	28981.2	227	346.64	1.26944		(NAO) North Atlantic Ocean [MRGID:1912]	TARA_B100001769	5	MKYFFINLVLLIFFSLPSWFLRTFWSLKQQKIRGQYLDYQAATFLKIIDIFGYKIDTENFSNSERSRANLSRLKIRISENTANKYSVSDHYLKHADDVFIREYTPNNISSDKTMLYFHGGGYVLGSVDTHHNFVSFMALELGIKIYSLEYRLAPENRFPDALDDAHEAYKWLRSNGYGSKQIMLCGDSAGGHLAASLTNHLDAMKNELPYSQVLIYPMTCPSLKFESMELFKENYLLTKAAMDWFWEQLGRNPGNNLDPRFDLLRQRNNTDFQIKTSIITAGFDPLCDEGKAYANHLKDQGNEVSEVHYPHLFHGFVTFTRLREAKSATLGIIEEIRGL	MAHHHHHHVGTGSNDDDDKSPDPMKYFFINLVLLIFFSLPSWFLRTFWSLKQQKIRGQYLDYQAATFLKIIDIFGYKIDTENFSNSERSRANLSRLKIRISENTANKYSVSDHYLKHADDVFIREYTPNNISSDKTMLYFHGGGYVLGSVDTHHNFVSFMALELGIKIYSLEYRLAPENRFPDALDDAHEAYKWLRSNGYGSKQIMLCGDSAGGHLAASLTNHLDAMKNELPYSQVLIYPMTCPSLKFESMELFKENYLLTKAAMDWFWEQLGRNPGNNLDPRFDLLRQRNNTDFQIKTSIITAGFDPLCDEGKAYANHLKDQGNEVSEVHYPHLFHGFVTFTRLREAKSATLGIIEEIRGL	0.22	3	TARA_150	FIV	21.1473	9.97063	25.992	17.3097	8.68227	0.716614	36.312	8.11196
Esterase	2012-03-05T17:34	(DCM) deep chlorophyll maximum layer (ENVO:01000326)	TARA_150_DCM_0.223_scaffold77	ERR598996	ERS494488	https://www.ebi.ac.uk/ena/browser/view/ERS490928	35.8427	TARA_150_DCM_0.22-3	-37.1526	Westerlies Biome	(NAST-W) North Atlantic Subtropical Gyral Province [MRGID:21455]	17.7	35.17	0.0695	41.4136	1.29	3433.33	48.4	342.1	0.485108		(NAO) North Atlantic Ocean [MRGID:1912]	TARA_B100001778	40	MRYFFINLLLSIFFILPNWFLRTFWPLKRQKIRNQYLDYQAAAFLRIIDFFGYKIDTENFSNIERSRANLSRLKIRINENTANRYSVKDHSFDHADNVSIREYTPNEILSDKAMLYFHGGGYVLGSVDTHHNFVSFMAIELGIRIYSLEYRLAPENKFPDALNDAHIAFQWLKNKGYKEKQIMLCGDSAGGHLAASLTNHLDAMENELPYSQILIYPMTCPSLKFESMELFKENYLLTKAAMNWFWEQLRHNQENNQDPRFNLLKQKNKTNFQIKTSVITAGFDPLCDEGKDYAKHLKSQGNEVSQVHYPDLFHGFVTFTRLRQAKSATLGIIEEIRGL	MAHHHHHHVGTGSNDDDDKSPDPMRYFFINLLLSIFFILPNWFLRTFWPLKRQKIRNQYLDYQAAAFLRIIDFFGYKIDTENFSNIERSRANLSRLKIRINENTANRYSVKDHSFDHADNVSIREYTPNEILSDKAMLYFHGGGYVLGSVDTHHNFVSFMAIELGIRIYSLEYRLAPENKFPDALNDAHIAFQWLKNKGYKEKQIMLCGDSAGGHLAASLTNHLDAMENELPYSQILIYPMTCPSLKFESMELFKENYLLTKAAMNWFWEQLRHNQENNQDPRFNLLKQKNKTNFQIKTSVITAGFDPLCDEGKDYAKHLKSQGNEVSQVHYPDLFHGFVTFTRLRQAKSATLGIIEEIRGL	0.22	3	TARA_150	FIV	21.1711	9.97	25.9825	17.3375	8.645	0.717422	36.24	8.11196
Esterase	2012-03-05T17:34	(DCM) deep chlorophyll maximum layer (ENVO:01000326)	TARA_150_DCM_0.223_scaffold58	ERR598996	ERS494488	https://www.ebi.ac.uk/ena/browser/view/ERS491001	35.8427	TARA_150_DCM_0.22-3	-37.1526	Westerlies Biome	(NAST-W) North Atlantic Subtropical Gyral Province [MRGID:21455]	17.7	37.11	0.0549	41.4331	1.52	1275.67	75.5	349.648	0.541585		(NAO) North Atlantic Ocean [MRGID:1912]	TARA_B100001778	40	MTKYKLDKQVQERLDIVNELNIKIEEMSPNEARQIPWTAGDGDEIPDVGCVVEIGADGPFGPIPMYHYLPKDAAYDDVLPAIVYFHGGGWVVGSRNGHDILCRHLANTSGCRVFSVEYRLSPDFKFPVPLEDSYSATKFISDNCKELFVDSKKIIVAGDSAGGNIAAVLAIMAREDTSLNIIYQILLYPVLDGSKDYKSWKENAEGYILSSNLMNWFYELYLTSNKERNDWRVSPILAEDLSNLPPCYIVTILSDILRDEGRDYVSKLKEAGNNVEHIEYNNAVHGFMSWPLDIKITKKAIEDVSKSIKKMVN	MAHHHHHHVGTGSNDDDDKSPDPMTKYKLDKQVQERLDIVNELNIKIEEMSPNEARQIPWTAGDGDEIPDVGCVVEIGADGPFGPIPMYHYLPKDAAYDDVLPAIVYFHGGGWVVGSRNGHDILCRHLANTSGCRVFSVEYRLSPDFKFPVPLEDSYSATKFISDNCKELFVDSKKIIVAGDSAGGNIAAVLAIMAREDTSLNIIYQILLYPVLDGSKDYKSWKENAEGYILSSNLMNWFYELYLTSNKERNDWRVSPILAEDLSNLPPCYIVTILSDILRDEGRDYVSKLKEAGNNVEHIEYNNAVHGFMSWPLDIKITKKAIEDVSKSIKKMVN	0.22	3	TARA_150	FIV	21.1711	9.97	25.9825	17.3375	8.645	0.717422	36.24	8.11196
Esterase	2012-03-09T08:59	(SRF) surface water layer (ENVO:00002042)	TARA_151_SRF_0.223_scaffold98	ERR598976	ERS494518	https://www.ebi.ac.uk/ena/browser/view/ERS492821	36.1715	TARA_151_SRF_0.22-3	-29.023	Westerlies Biome	(NAST-E) North Atlantic Subtropical Gyral Province [MRGID:21467]	17.3	35.61	0.0936	39.1047	13.43	1703.33	28.9	358.564	1.30028		(NAO) North Atlantic Ocean [MRGID:1912]	TARA_B100001564	5	MIRNFLINLFFLMPLWLLNLISFLNKDVKRKFIFDTQSKFFLSLIPKFDIHEISDEELPKIRELIETKRKNLNLSKKTKKVVKRKDHLIGESKDILIREYIPYKTDNDNVILFFHGGGYVLNSVETHDPTVAYFSEKLRTKIYSLNYSLSPEYKFPYALNEGMKAIDWLESCGINIKNISLCGDSAGAHLAASITHHLANENKENVHSQFLIYPMCDPSCDYESHELFKEDYLLTKKAMHWFWKKFQSNKKDELMNTFNLLLHKKSVKLPETIIVTAGFDPLSDEAENYAFLLYESGTSVKQLHYPSLFHGFASMTRLKAAKKAVNDFLSEYKKIL	MAHHHHHHVGTGSNDDDDKSPDPMIRNFLINLFFLMPLWLLNLISFLNKDVKRKFIFDTQSKFFLSLIPKFDIHEISDEELPKIRELIETKRKNLNLSKKTKKVVKRKDHLIGESKDILIREYIPYKTDNDNVILFFHGGGYVLNSVETHDPTVAYFSEKLRTKIYSLNYSLSPEYKFPYALNEGMKAIDWLESCGINIKNISLCGDSAGAHLAASITHHLANENKENVHSQFLIYPMCDPSCDYESHELFKEDYLLTKKAMHWFWKKFQSNKKDELMNTFNLLLHKKSVKLPETIIVTAGFDPLSDEAENYAFLLYESGTSVKQLHYPSLFHGFASMTRLKAAKKAVNDFLSEYKKIL	0.22	3	TARA_151	FIV	20.3501	9.34251	24.613	16.9203	7.69272	0.6896	36.238	8.09894
Esterase	2012-03-09T08:59	(SRF) surface water layer (ENVO:00002042)	TARA_151_SRF_0.223_scaffold71	ERR598976	ERS494518	https://www.ebi.ac.uk/ena/browser/view/ERS491095	36.1715	TARA_151_SRF_0.22-3	-29.023	Westerlies Biome	(NAST-E) North Atlantic Subtropical Gyral Province [MRGID:21467]	17.3	35.57	0.0789	41.2905	0.42	826	24.4	347.07	0.321699		(NAO) North Atlantic Ocean [MRGID:1912]	TARA_B100001564	5	MSTFILKFFFKIPILVLSIFFKKKPPFRGHQFDIQSQALISLQPSIDLSSIPDNQIESIRNLIIKNRVQHNLSSSPKSFVNKVDHFLGKDNTLCREYIPSKISSNKAILFFHGGGYVLNSVDTHDGYVSYMTDKLQTKTYSLEYKLAPEYEYPIALNDAIEAYYWLIKKGYKPENISLCGDSAGAHLAASLVHRLIEVDKENIPHSQFLIYPMCDPDCNSESYDFLSEGYLLTKKTMVWFWDKLGNNKNNKNDPAFNLLKLNSDIKLPNTIIITAGFDPLCDDGEKYAYLLHKRGDNVKQLHYPNMFHGFVSSTRLNAAKIAVDDFLGEYKKII	MAHHHHHHVGTGSNDDDDKSPDPMSTFILKFFFKIPILVLSIFFKKKPPFRGHQFDIQSQALISLQPSIDLSSIPDNQIESIRNLIIKNRVQHNLSSSPKSFVNKVDHFLGKDNTLCREYIPSKISSNKAILFFHGGGYVLNSVDTHDGYVSYMTDKLQTKTYSLEYKLAPEYEYPIALNDAIEAYYWLIKKGYKPENISLCGDSAGAHLAASLVHRLIEVDKENIPHSQFLIYPMCDPDCNSESYDFLSEGYLLTKKTMVWFWDKLGNNKNNKNDPAFNLLKLNSDIKLPNTIIITAGFDPLCDDGEKYAYLLHKRGDNVKQLHYPNMFHGFVSSTRLNAAKIAVDDFLGEYKKII	0.22	3	TARA_151	FIV	20.3501	9.34251	24.613	16.9203	7.69272	0.6896	36.238	8.09894
Esterase	2012-03-09T17:42:29	(DCM) deep chlorophyll maximum layer (ENVO:01000326)	TARA_151_DCM_0.223_scaffold78	ERR598986	ERS494559	https://www.ebi.ac.uk/ena/browser/view/ERS491001	36.1811	TARA_151_DCM_0.22-3	-28.9373	Westerlies Biome	(NAST-E) North Atlantic Subtropical Gyral Province [MRGID:21467]	16.8	35.18	0.076	41.2225	1.07	570	29	360.832	1.43993		(NAO) North Atlantic Ocean [MRGID:1912]	TARA_B100001559	80	MIRNFLINLFFLMPLWLLNLISFLNKDVKRKFIFDTQSKFFLSLIPKFDIHEISDEELPKIRELIETKRKNLNLSKKTKKVVIRKDHQIGESKDILIREYIPYKTDNDNVILFFHGGGYVLNSVETHDPTVAYFSEKLRTKIYSLNYSLSPEYKFPYALNEGMKAIDWLESCGINIKNISLCGDSAGAHLAASITHHLANENKENVHSQFLIYPMCDPSCDYESHELFKEDYLLTKKAMHWFWKKFQSNKKDELMNTFNLLLHKKSVKLPETIIVTAGFDPLSDEAENYAFLLYESGTSVKQLHYPSLFHGFASMTRLKAAKKAVNDFLSEYKKIL	MAHHHHHHVGTGSNDDDDKSPDPMIRNFLINLFFLMPLWLLNLISFLNKDVKRKFIFDTQSKFFLSLIPKFDIHEISDEELPKIRELIETKRKNLNLSKKTKKVVIRKDHQIGESKDILIREYIPYKTDNDNVILFFHGGGYVLNSVETHDPTVAYFSEKLRTKIYSLNYSLSPEYKFPYALNEGMKAIDWLESCGINIKNISLCGDSAGAHLAASITHHLANENKENVHSQFLIYPMCDPSCDYESHELFKEDYLLTKKAMHWFWKKFQSNKKDELMNTFNLLLHKKSVKLPETIIVTAGFDPLSDEAENYAFLLYESGTSVKQLHYPSLFHGFASMTRLKAAKKAVNDFLSEYKKIL	0.22	3	TARA_151	FIV	20.3398	9.31666	24.5976	16.9259	7.6717	0.689252	36.163	8.09894
Esterase	2012-03-19T08:18	(SRF) surface water layer (ENVO:00002042)	TARA_152_SRF_0.223_scaffold65	ERR599078	ERS494579	https://www.ebi.ac.uk/ena/browser/view/ERS490885	43.6792	TARA_152_SRF_0.22-3	-16.8344	Westerlies Biome	(NAST-E) North Atlantic Subtropical Gyral Province [MRGID:21467]	14.3	40.44	0.1142	36.8942	3.0748	750	72.1	347.332	0.460461		(NAO) North Atlantic Ocean [MRGID:1912]	TARA_B100001173	5	MLRNFFINIFFLIPVWFLSLISIFNKDVKRNFIFDIQSKFFLSLIPKFNIHEVSNENIPEIRNSIEQKRRNLRLFKNIKKKIQKIDHQIGKDKNIKIREYIPYQTDNENIILFFHGGGYVLNSIETHDPTVAYFAEKLRTKIYSLDYSLSPEHKFPTQLNEGMAAIQWLIQTGISINNISLCGDSAGAHLAASITHQLANENTVNVHSQFLIYPMCDPSCDYESHELFKENYLLTKKAMHWFWEKFRSNIKDNDTNTFNLMQYKEKTNLPKTIIVTAGFDPLSDEAENYAFLLHKNGTFVKQLHYPSLFHGFASMTRLKAARKAVNDFLSEYKKIL	MAHHHHHHVGTGSNDDDDKSPDPMLRNFFINIFFLIPVWFLSLISIFNKDVKRNFIFDIQSKFFLSLIPKFNIHEVSNENIPEIRNSIEQKRRNLRLFKNIKKKIQKIDHQIGKDKNIKIREYIPYQTDNENIILFFHGGGYVLNSIETHDPTVAYFAEKLRTKIYSLDYSLSPEHKFPTQLNEGMAAIQWLIQTGISINNISLCGDSAGAHLAASITHQLANENTVNVHSQFLIYPMCDPSCDYESHELFKENYLLTKKAMHWFWEKFRSNIKDNDTNTFNLMQYKEKTNLPKTIIVTAGFDPLSDEAENYAFLLHKNGTFVKQLHYPSLFHGFASMTRLKAARKAVNDFLSEYKKIL	0.22	3	TARA_152	FIV	16.0445	8.2607	19.7421	12.9607	6.78143	0.543695	35.986	8.09487
Esterase	2012-03-19T08:18	(SRF) surface water layer (ENVO:00002042)	TARA_152_SRF_0.223_scaffold51	ERR599078	ERS494579	https://www.ebi.ac.uk/ena/browser/view/ERS490885	43.6792	TARA_152_SRF_0.22-3	-16.8344	Westerlies Biome	(NAST-E) North Atlantic Subtropical Gyral Province [MRGID:21467]	14.3	34.65	0.1281	38.9992	6.23	238.137	75.1	341.276	0.619593		(NAO) North Atlantic Ocean [MRGID:1912]	TARA_B100001173	5	MRYFFINLLLSLFFILPNWFLRTFWSLKRQKIRNQYLDYQAAAFLRIIDFFGYKIDTENFSNIERSRANLSRLKIRINENTANRYSVKDHSFDHADNVSIREYTPNEILSDKAMLYFHGGGYVLGSVDTHHNFVSFMAIELGIRIYSLEYRLAPENKFPDALNDAHIAFQWLKNKGYKEKQIMLCGDSAGGHLAASLTNHLDAMENELPYSQILIYPMTCPSLKFESMELFKENYLLTKAAMNWFWEQLRHNQENNQDPRFNLLKQINKTNFQIKTSVITAGFDPLCDEGKDYAKHLKSQGNEVSQVHYPDLFHGFVTFTRLRQAKSATLGIIEEIRGL	MAHHHHHHVGTGSNDDDDKSPDPMRYFFINLLLSLFFILPNWFLRTFWSLKRQKIRNQYLDYQAAAFLRIIDFFGYKIDTENFSNIERSRANLSRLKIRINENTANRYSVKDHSFDHADNVSIREYTPNEILSDKAMLYFHGGGYVLGSVDTHHNFVSFMAIELGIRIYSLEYRLAPENKFPDALNDAHIAFQWLKNKGYKEKQIMLCGDSAGGHLAASLTNHLDAMENELPYSQILIYPMTCPSLKFESMELFKENYLLTKAAMNWFWEQLRHNQENNQDPRFNLLKQINKTNFQIKTSVITAGFDPLCDEGKDYAKHLKSQGNEVSQVHYPDLFHGFVTFTRLRQAKSATLGIIEEIRGL	0.22	3	TARA_152	FIV	16.0445	8.2607	19.7421	12.9607	6.78143	0.543695	35.986	8.09487
Esterase	2012-03-19T08:18	(SRF) surface water layer (ENVO:00002042)	TARA_152_SRF_0.223_scaffold25	ERR599078	ERS494579	https://www.ebi.ac.uk/ena/browser/view/ERS490928	43.6792	TARA_152_SRF_0.22-3	-16.8344	Westerlies Biome	(NAST-E) North Atlantic Subtropical Gyral Province [MRGID:21467]	14.3	33.73	0.1281	39.3022	5.78	610.347	37.1	347.214	1.31862		(NAO) North Atlantic Ocean [MRGID:1912]	TARA_B100001173	5	MKDFFINLILNVFFMLPDWFLETFFSKKSTFIRNKYLDHQSTIFLKLMEIFGYKLDVDNFNNAERINSNNARMSLNLNKKPPKKFEYKDLIVAKEEGTIVREYTPKLIQSDKQMLYFHGGGYALGSIETHHNFVGLLSVMLGIKIYSLEYSLSPENKFPKALEDAKIAYKYMLDKGIQSNQILLCGDSAGAHLAASLNFDLTASKLPMPGAQILIYPMISPTLNFESMELYKENFLLTKSSMEWFWDQLRSNDANDIDPKFDLLKQDGLACYQTPTLLVTAGFDPLCDEGIEYANFLETNGNNISKLHFPDLFHGFVNLTNIRKAEKSTLQIIDSI	MAHHHHHHVGTGSNDDDDKSPDPMKDFFINLILNVFFMLPDWFLETFFSKKSTFIRNKYLDHQSTIFLKLMEIFGYKLDVDNFNNAERINSNNARMSLNLNKKPPKKFEYKDLIVAKEEGTIVREYTPKLIQSDKQMLYFHGGGYALGSIETHHNFVGLLSVMLGIKIYSLEYSLSPENKFPKALEDAKIAYKYMLDKGIQSNQILLCGDSAGAHLAASLNFDLTASKLPMPGAQILIYPMISPTLNFESMELYKENFLLTKSSMEWFWDQLRSNDANDIDPKFDLLKQDGLACYQTPTLLVTAGFDPLCDEGIEYANFLETNGNNISKLHFPDLFHGFVNLTNIRKAEKSTLQIIDSI	0.22	3	TARA_152	FIV	16.0445	8.2607	19.7421	12.9607	6.78143	0.543695	35.986	8.09487
