# Supplementary material for: Enzyme adaptation to habitat thermal legacy shapes the thermal plasticity of marine microbiomes
Source: Nat Commun. 2023 Feb 24;14:1045. doi: 10.1038/s41467-023-36610-0 (PMC9958047; doi:10.1038/s41467-023-36610-0)
Supplement: Supplementary file 7 — Supplementary Data 5 [file 41467_2023_36610_MOESM7_ESM.xlsx]

## Sheet: Positive correlation
Supplementary Data S5. List of OTUs positively correlated with temperatures.
OUT_ID	R2	p	Category	Taxonomy	Relative abundance
					AugLTV	AugITV	AugHTV	DecLTV	DecITV	DecHTV
OTU_10	0.46393	0.00046713	Positive	k__Bacteria; p__Firmicutes; c__Clostridia; o__Clostridiales; f__Clostridiaceae; g__Alkaliphilus; s__	0.283968	0.463879	3.40776	0.000192915	0.000766906	2.67527
OTU_11983	0.409971	0.00229834	Positive	k__Bacteria; p__Proteobacteria; c__Gammaproteobacteria; o__Oceanospirillales; f__Halomonadaceae	0	0	0.0239745	0	0	0
OTU_12428	0.394103	0.00350163	Positive	k__Bacteria; p__Firmicutes; c__Clostridia; o__Clostridiales; f__[Acidaminobacteraceae]; g__Fusibacter; s__	0	0	0.0298144	0	0	0.102356
OTU_13628	0.388293	0.00406496	Positive	k__Bacteria; p__Proteobacteria; c__Gammaproteobacteria; o__Oceanospirillales; f__Oceanospirillaceae; g__Marinobacterium; s__	0.0352478	0.00111109	0.958364	0	0	0.000389679
OTU_1380	0.284142	0.0392107	Positive	k__Archaea; p__[Parvarchaeota]; c__[Parvarchaea]; o__YLA114; f__; g__; s__	0.00943251	0.00555543	0.000307365	0.00231498	0.00251984	0.0018185
OTU_1420	0.277216	0.0444716	Positive	k__Bacteria; p__Proteobacteria; c__Deltaproteobacteria; o__Desulfobacterales; f__Desulfobulbaceae; g__; s__	0.00546093	0	0.000307365	0.00135041	0.00109558	0
OTU_1500	0.334125	0.0144777	Positive	k__Bacteria; p__Chloroflexi; c__Dehalococcoidetes; o__Dehalococcoidales; f__Dehalococcoidaceae; g__; s__	0.0426945	0.00611098	0.00245892	0.00578745	0.00755951	0.0054555
OTU_1547	0.280512	0.0418999	Positive	k__Bacteria; p__Chloroflexi; c__Dehalococcoidetes; o__Dehalococcoidales; f__Dehalococcoidaceae; g__; s__	0.0357442	0.00333326	0.00245892	0.00598037	0.00328674	0
OTU_1603	0.283896	0.0393884	Positive	k__Bacteria; p__Proteobacteria; c__Gammaproteobacteria; o__Chromatiales; f__; g__; s__	0	0.00999978	0.00184419	0.00077166	0.0244314	0
OTU_1801	0.427193	0.00142144	Positive	k__Archaea; p__Crenarchaeota; c__MCG; o__; f__; g__; s__	0.00347514	0.00499989	0.00368838	0.00192915	0.00317718	0.00298754
OTU_18740	0.666663	5.05e-08	Positive	k__Bacteria; p__Proteobacteria; c__Gammaproteobacteria; o__Vibrionales; f__Pseudoalteromonadaceae; g__Pseudoalteromonas; s__	0.0714885	0	6.0219	0	0.000328674	0.000259786
OTU_1916	0.38762	0.0041351	Positive	k__Bacteria; p__NKB19; c__; o__; f__; g__; s__	0.00248224	0	0.00153683	0.00299018	0.00493011	0.00415657
OTU_19617	0.348596	0.0105248	Positive	k__Bacteria; p__Proteobacteria; c__Gammaproteobacteria; o__Alteromonadales; f__Alteromonadaceae; g__Marinobacter; s__	2.82181	2.60772	1.80362	0	0	0.00168861
OTU_2	0.449054	0.00074413	Positive	k__Bacteria; p__Proteobacteria; c__Gammaproteobacteria; o__Vibrionales; f__Pseudoalteromonadaceae; g__Pseudoalteromonas; s__	0.047659	0.00333326	21.4876	0.00221852	0.00372497	0.0187046
OTU_22	0.439756	0.0009851	Positive	k__Bacteria; p__Firmicutes; c__Clostridia; o__Clostridiales; f__Clostridiaceae; g__; s__	0.0446803	1.49108	2.92489	9.64575e-05	0.00054779	0.00090925
OTU_2222	0.278209	0.0436836	Positive	k__Bacteria; p__GN02; c__BB34; o__; f__; g__; s__	0.00546093	0.00444435	0.000922095	0.000289373	0.00295807	0.00792347
OTU_23026	0.27719	0.0444929	Positive	k__Bacteria; p__GN02; c__BB34; o__; f__; g__; s__	0.000496448	0	0.00153683	0.00183269	0.00109558	0.0090925
OTU_2314	0.287138	0.0370993	Positive	k__Bacteria; p__Proteobacteria; c__Gammaproteobacteria; o__; f__; g__; s__	0	0.00277772	0.00061473	0	0.00876465	0.00207829
OTU_2356	0.564636	1.06e-05	Positive	k__Bacteria; p__Proteobacteria; c__Gammaproteobacteria; o__Alteromonadales; f__Idiomarinaceae; g__Pseudidiomarina	0	0	0.064854	0	0	0.00623486
OTU_23685	0.334433	0.0143819	Positive	k__Bacteria; p__OP8; c__OP8_1; o__; f__; g__; s__	0.000992896	0.0144441	0.00307365	0.00135041	0.00996978	0.00324732
OTU_2441	0.466778	0.00042626	Positive	k__Bacteria; p__Proteobacteria; c__Gammaproteobacteria; o__Alteromonadales; f__Alteromonadaceae; g__Marinobacter; s__	0.000992896	0.0261105	0.323041	0	0	0.0146779
OTU_2506	0.28713	0.0371048	Positive	k__Bacteria; p__; c__; o__; f__; g__; s__	0.0441839	0.00166663	0.00276629	0.00916346	0.00219116	0.000389679
OTU_2781	0.282002	0.0407782	Positive	k__Bacteria; p__Proteobacteria; c__Deltaproteobacteria; o__; f__; g__; s__	0.00347514	0.00555543	0.000307365	0.00241144	0.00514923	0.123398
OTU_27892	0.304358	0.0267061	Positive	k__Bacteria; p__Proteobacteria; c__Gammaproteobacteria; o__Vibrionales; f__Pseudoalteromonadaceae; g__Pseudoalteromonas; s__	0	0	0.010143	0	0	0.00428647
OTU_2872	0.384134	0.00451568	Positive	k__Bacteria; p__Chloroflexi; c__Dehalococcoidetes; o__; f__; g__; s__	0.0109219	0.000555543	0.000922095	0.00154332	0.00273895	0.00935229
OTU_2968	0.375186	0.00563711	Positive	k__Bacteria; p__Chloroflexi; c__Dehalococcoidetes; o__Dehalococcoidales; f__Dehalococcoidaceae; g__; s__	0.00744672	0.00277772	0.00307365	0.000675203	0.00361542	0
OTU_3082	0.332197	0.0150899	Positive	k__Bacteria; p__Proteobacteria; c__Gammaproteobacteria; o__Alteromonadales; f__Psychromonadaceae; g__Psychromonas; s__	0.000496448	0.00166663	0.0550183	0	0	0.00220818
OTU_3213	0.312879	0.0225439	Positive	k__Bacteria; p__Planctomycetes; c__Phycisphaerae; o__CCM11a; f__; g__; s__	0.000496448	0.00333326	0.00122946	0.00173624	0.00383453	0.007274
OTU_33009	0.303425	0.0271988	Positive	k__Bacteria; p__Proteobacteria; c__Deltaproteobacteria; o__Syntrophobacterales; f__Syntrophobacteraceae; g__; s__	0.00397158	0.00444435	0.000922095	0	0.00197205	0.00207829
OTU_3323	0.429674	0.00132358	Positive	k__Bacteria; p__Chloroflexi; c__Dehalococcoidetes; o__Dehalococcoidales; f__Dehalococcoidaceae; g__; s__	0.00496448	0.00222217	0.00276629	0.00212207	0.00219116	0.00259786
OTU_39	0.384289	0.0044982	Positive	k__Bacteria; p__Proteobacteria; c__Gammaproteobacteria; o__Oceanospirillales; f__Oceanospirillaceae	0.0516306	0.00111109	3.68807	0.00038583	0.000219116	0.0171459
OTU_4201	0.319585	0.0196654	Positive	k__Bacteria; p__Firmicutes; c__Clostridia; o__Clostridiales; f__Clostridiaceae; g__Clostridium; s__	0.00347514	0.0038888	0.00276629	0.00135041	0.00186249	0.000389679
OTU_4394	0.313213	0.0223922	Positive	k__Archaea; p__Crenarchaeota; c__MCG; o__; f__; g__; s__	0.0129076	0.00166663	0.00184419	0.00077166	0.00427276	0.0054555
OTU_48	0.319492	0.0197029	Positive	k__Bacteria; p__Proteobacteria; c__Gammaproteobacteria; o__Oceanospirillales; f__Halomonadaceae; g__Halomonas; s__	0.0605666	3.85825	5.29652	9.64575e-05	0	0.00233807
OTU_4882	0.308535	0.0245918	Positive	k__Bacteria; p__Firmicutes; c__Clostridia; o__Clostridiales; f__Clostridiaceae; g__Clostridiisalibacter; s__	0	0	0.0144462	0	0	0.00454625
OTU_4921	0.280981	0.041544	Positive	k__Bacteria; p__Planctomycetes; c__Planctomycetia; o__Pirellulales; f__Pirellulaceae; g__; s__	0	0.0144441	0.00368838	9.64575e-05	0.00262939	0.00116904
OTU_5120	0.29248	0.0335673	Positive	k__Bacteria; p__Chloroflexi; c__Dehalococcoidetes; o__Dehalococcoidales; f__Dehalococcoidaceae; g__; s__	0.00297869	0.000555543	0.000307365	0.0025079	0.00054779	0.0848201
OTU_570	0.539735	3.04e-05	Positive	k__Bacteria; p__Proteobacteria; c__Gammaproteobacteria; o__Vibrionales; f__Pseudoalteromonadaceae; g__Pseudoalteromonas; s__	0	0	0.162596	0	0	0.0523468
OTU_5911	0.380164	0.0049864	Positive	k__Bacteria; p__Firmicutes; c__Bacilli; o__Bacillales; f__Bacillaceae; g__Natronobacillus; s__	0	0	0.0230524	0	0	0.00116904
OTU_6193	0.325733	0.0173061	Positive	k__Bacteria; p__Bacteroidetes; c__Bacteroidia; o__Bacteroidales; f__; g__; s__	0.000992896	0.00444435	0.00122946	0.000675203	0.00514923	0.0219519
OTU_6266	0.284588	0.0388902	Positive	k__Bacteria; p__OP3; c__BD4-9; o__; f__; g__; s__	0.00198579	0.00333326	0.00245892	0.00115749	0.00230072	0.00402668
OTU_6418	0.392781	0.00362333	Positive	k__Bacteria; p__Proteobacteria; c__Gammaproteobacteria; o__Oceanospirillales; f__Halomonadaceae; g__Halomonas; s__	0.000496448	0.00222217	0.0301218	0	0	0
OTU_6991	0.358532	0.00838434	Positive	k__Bacteria; p__Proteobacteria; c__Gammaproteobacteria; o__; f__; g__; s__	0.000992896	0.00277772	0.00061473	0.000675203	0.00306763	0.0136388
OTU_7333	0.430315	0.00129933	Positive	k__Bacteria; p__Proteobacteria; c__Gammaproteobacteria; o__Alteromonadales; f__Idiomarinaceae; g__; s__	0.0312762	0	0.95652	0	0	0.111968
OTU_7352	0.348779	0.0104812	Positive	k__Bacteria; p__AC1; c__; o__; f__; g__; s__	0.00297869	0.000555543	0.00061473	0.000482288	0.00273895	0.00974197
OTU_7513	0.506835	0.00010763	Positive	k__Bacteria; p__Proteobacteria; c__Gammaproteobacteria; o__Alteromonadales; f__Alteromonadaceae; g__Marinobacter; s__	0.00843961	0.032777	1.22147	0	0	0.00233807
OTU_7886	0.285422	0.0382969	Positive	k__Bacteria; p__Verrucomicrobia; c__Verruco-5; o__WCHB1-41; f__; g__; s__	0	0.00277772	0.00430311	0	0.00230072	0.00428647
OTU_7999	0.387213	0.00417797	Positive	k__Bacteria; p__Proteobacteria; c__Gammaproteobacteria; o__Alteromonadales; f__Alteromonadaceae; g__Marinobacter; s__	0.0218437	0.374436	0.839721	0	0	0.00168861
OTU_92	0.4687	0.00040052	Positive	k__Bacteria; p__Firmicutes; c__Clostridia; o__Clostridiales; f__[Acidaminobacteraceae]; g__NP25; s__	0	0	0.633787	0	0	0
OTU_95	0.468085	0.0004086	Positive	k__Bacteria; p__Firmicutes; c__Clostridia; o__Clostridiales; f__Clostridiaceae; g__Clostridiisalibacter; s__	0.0213473	0.0188885	0.707247	0	0.000438232	0.00116904

## Sheet: Negative correlation
Supplementary Data S5. List of OTUs negativly correlated with temperatures.
OUT_ID	R2	p	Category	Taxonomy	Relative abundance
					AugLTV	AugITV	AugHTV	DecLTV	DecITV	DecHTV
OTU_10051	-0.287114	0.0371153	Negative	k__Bacteria; p__Planctomycetes; c__OM190; o__CL500-15; f__; g__; s__	0.00248224	0	0	0.00376184	0.000219116	2.67527
OTU_1010	-0.3595	0.00819756	Negative	k__Bacteria; p__Proteobacteria; c__Gammaproteobacteria; o__Vibrionales; f__Vibrionaceae; g__Vibrio; s__	0	0	0	0.00810243	0.00120514	0
OTU_10219	-0.320677	0.0192275	Negative	k__Bacteria; p__Proteobacteria; c__Deltaproteobacteria; o__NB1-j; f__NB1-i; g__; s__	0.00148934	0	0	0.0045335	0.000766906	0.102356
OTU_10220	-0.423682	0.00157094	Negative	k__Bacteria; p__Proteobacteria; c__Gammaproteobacteria; o__Chromatiales	0.000496448	0.00111109	0.00061473	0.00897055	0.000766906	0.000389679
OTU_10233	-0.293533	0.0329056	Negative	k__Bacteria; p__Proteobacteria; c__Deltaproteobacteria; o__NB1-j; f__; g__; s__	0	0	0.000307365	0.0038583	0.00219116	0.0018185
OTU_10234	-0.329184	0.0160907	Negative	k__Bacteria; p__Proteobacteria; c__Deltaproteobacteria; o__NB1-j	0	0	0.00061473	0.000964575	0	0
OTU_10239	-0.428057	0.00138663	Negative	k__Bacteria; p__Proteobacteria; c__Deltaproteobacteria; o__Syntrophobacterales; f__Syntrophobacteraceae; g__; s__	0.000496448	0.000555543	0	0.0038583	0	0.0054555
OTU_1025	-0.285017	0.0385841	Negative	k__Bacteria; p__H-178; c__; o__; f__; g__; s__	0.000496448	0.00166663	0	0.0129253	0.00996978	0
OTU_10289	-0.291889	0.0339438	Negative	k__Bacteria; p__Firmicutes; c__Clostridia; o__Clostridiales; f__Lachnospiraceae; g__; s__	0.00198579	0.00333326	0.00061473	0.0038583	0.00230072	0
OTU_1033	-0.276694	0.0448906	Negative	k__Bacteria; p__Bacteroidetes; c__Bacteroidia; o__Bacteroidales; f__SB-1; g__; s__	0.000992896	0	0.00061473	0.00906701	0.0013147	0.00298754
OTU_1034	-0.357591	0.00856931	Negative	k__Bacteria; p__Proteobacteria; c__Deltaproteobacteria; o__Desulfobacterales; f__Desulfobacteraceae; g__; s__	0.00148934	0.00111109	0.00307365	0.00993512	0.0020816	0.000259786
OTU_10340	-0.349625	0.0102831	Negative	k__Bacteria; p__Chloroflexi; c__Anaerolineae; o__SBR1031; f__SHA-31; g__; s__	0	0	0	0.00212207	0.000766906	0.00415657
OTU_1036	-0.278582	0.0433912	Negative	k__Bacteria; p__Spirochaetes; c__Spirochaetes; o__Spirochaetales; f__Spirochaetaceae; g__; s__	0.00496448	0.00944423	0.00245892	0.0202561	0.0150095	0.00168861
OTU_10406	-0.274319	0.0468373	Negative	k__Bacteria; p__Proteobacteria; c__Gammaproteobacteria; o__Chromatiales; f__Chromatiaceae; g__; s__	0	0.000555543	0.00122946	0.000964575	0.00503967	0.0187046
OTU_1041	-0.273879	0.0472057	Negative	k__Bacteria; p__WS3; c__PRR-12; o__; f__; g__; s__	0.0148934	0.0149997	0.00799149	0.0188092	0.0212543	0.00090925
OTU_1042	-0.296758	0.030945	Negative	k__Bacteria; p__Spirochaetes; c__Spirochaetes; o__Spirochaetales; f__Spirochaetaceae; g__; s__	0.0263117	0.00999978	0.00583994	0.0364609	0.0105176	0.00792347
OTU_10436	-0.279286	0.0428424	Negative	k__Bacteria; p__Spirochaetes; c__Spirochaetes; o__Spirochaetales; f__Spirochaetaceae; g__; s__	0.00198579	0.000555543	0.000307365	0.00241144	0.000219116	0.0090925
OTU_10453	-0.348108	0.0106409	Negative	k__Bacteria; p__Spirochaetes; c__Spirochaetes; o__Spirochaetales; f__Spirochaetaceae; g__; s__	0	0	0	0.00414767	0.0033963	0.00207829
OTU_10493	-0.352177	0.00970441	Negative	k__Bacteria; p__WS3; c__PRR-12; o__wb1_H11; f__; g__; s__	0.00297869	0.000555543	0.00061473	0.00800597	0.00241028	0.00623486
OTU_10498	-0.310688	0.0235579	Negative	k__Bacteria; p__Proteobacteria; c__Deltaproteobacteria; o__Myxococcales; f__0319-6G20; g__; s__	0.000496448	0	0	0.00617328	0.000766906	0.00324732
OTU_1050	-0.40935	0.00233738	Negative	k__Bacteria; p__GN04	0.00148934	0.00499989	0.000922095	0.00713786	0.0110654	0.0146779
OTU_10510	-0.32795	0.0165166	Negative	k__Bacteria; p__WS3; c__PRR-12; o__Sediment-1; f__; g__; s__	0.000992896	0	0	0.0031831	0	0.000389679
OTU_10527	-0.296192	0.0312815	Negative	k__Bacteria; p__Planctomycetes; c__OM190; o__CL500-15; f__; g__; s__	0.00198579	0.00111109	0.000307365	0.00684848	0.000328674	0.123398
OTU_1057	-0.330354	0.0156954	Negative	k__Bacteria; p__Proteobacteria; c__Gammaproteobacteria; o__Chromatiales; f__Ectothiorhodospiraceae; g__; s__	0.00595737	0.019444	0.00860622	0.0607682	0.0268417	0.00428647
OTU_10578	-0.293247	0.0330841	Negative	k__Bacteria; p__[Caldithrix]; c__KSB1; o__Ucn15732; f__; g__; s__	0	0	0	0.00511225	0	0.00935229
OTU_1058	-0.271264	0.0494429	Negative	k__Bacteria; p__Gemmatimonadetes; c__JL-ETNP-Z39; o__; f__; g__; s__	0	0	0	0.00299018	0.00153381	0
OTU_10581	-0.469728	0.00038735	Negative	k__Bacteria; p__Planctomycetes; c__C6; o__d113; f__; g__; s__	0.000496448	0	0.00061473	0.00212207	0.000109558	0.00220818
OTU_10582	-0.313338	0.0223358	Negative	k__Bacteria; p__WS3; c__PRR-12; o__Sediment-1; f__CV106; g__; s__	0.00496448	0.0038888	0.000922095	0.0210277	0.00996978	0.007274
OTU_10608	-0.280573	0.0418538	Negative	k__Bacteria; p__Acidobacteria; c__RB25; o__; f__; g__; s__	0	0.000555543	0.000922095	0.000868118	0.00624481	0.00207829
OTU_1062	-0.344943	0.0114223	Negative	k__Bacteria; p__; c__; o__; f__; g__; s__	0	0.00222217	0	0.00617328	0.00449188	0.00259786
OTU_10636	-0.415384	0.00198147	Negative	k__Bacteria; p__Acidobacteria; c__RB25; o__; f__; g__; s__	0.000992896	0	0	0.00279727	0.00317718	0.0171459
OTU_10649	-0.274013	0.0470934	Negative	k__Bacteria; p__Proteobacteria; c__Gammaproteobacteria; o__Thiotrichales; f__Piscirickettsiaceae; g__; s__	0.00397158	0	0.000307365	0.0303841	0.00164337	0.000389679
OTU_1065	-0.28563	0.0381499	Negative	k__Bacteria; p__Acidobacteria; c__; o__; f__; g__; s__	0.0104254	0.0144441	0.00338102	0.0199667	0.023555	0.0054555
OTU_1066	-0.382669	0.00468474	Negative	k__Bacteria; p__Proteobacteria; c__Deltaproteobacteria; o__Myxococcales; f__; g__; s__	0.000496448	0.00499989	0.00122946	0.0146615	0.016105	0.00233807
OTU_10695	-0.29437	0.0323867	Negative	k__Bacteria; p__Spirochaetes; c__Spirochaetes; o__Spirochaetales; f__Spirochaetaceae; g__; s__	0.00148934	0.00666652	0.00215156	0.00684848	0.00690216	0.00454625
OTU_10697	-0.40069	0.00294734	Negative	k__Bacteria; p__Proteobacteria; c__Deltaproteobacteria; o__Desulfobacterales; f__Desulfobacteraceae; g__Desulfococcus; s__	0	0	0	0.00173624	0.000876465	0.00116904
OTU_1072	-0.271643	0.0491139	Negative	k__Bacteria; p__Proteobacteria; c__Deltaproteobacteria; o__Desulfarculales; f__Desulfarculaceae; g__; s__	0.0129076	0.00944423	0.00368838	0.0144686	0.0106271	0.0848201
OTU_10764	-0.380044	0.00500135	Negative	k__Bacteria; p__GN04; c__GN15; o__; f__; g__; s__	0	0	0	0.00289373	0.000876465	0.0523468
OTU_10779	-0.36554	0.00711187	Negative	k__Bacteria; p__Proteobacteria; c__Gammaproteobacteria; o__Alteromonadales; f__HTCC2188; g__; s__	0	0	0	0.00241144	0.000438232	0.00116904
OTU_108	-0.387757	0.00412068	Negative	k__Bacteria; p__Proteobacteria; c__Alphaproteobacteria; o__Rhodospirillales; f__Rhodospirillaceae; g__Inquilinus; s__	0.0501412	0.0272216	0.0104504	0.21539	0.0489725	0.0219519
OTU_10826	-0.419007	0.00179177	Negative	k__Bacteria; p__Planctomycetes; c__OM190; o__CL500-15; f__; g__; s__	0.000992896	0	0.00061473	0.00154332	0	0.00402668
OTU_10833	-0.342353	0.0120983	Negative	k__Bacteria; p__Planctomycetes; c__OM190; o__CL500-15; f__; g__; s__	0.000992896	0.00277772	0.00184419	0.00540162	0.0033963	0
OTU_10846	-0.311572	0.0231442	Negative	k__Bacteria; p__Chloroflexi; c__Anaerolineae; o__GCA004; f__; g__; s__	0	0.000555543	0.000307365	0.00115749	0.00120514	0.0136388
OTU_10906	-0.379924	0.00501623	Negative	k__Bacteria; p__Verrucomicrobia; c__Verruco-5; o__WCHB1-41; f__; g__; s__	0.000992896	0.00166663	0.000307365	0.00125395	0.00109558	0.111968
OTU_10920	-0.285405	0.0383088	Negative	k__Bacteria; p__CD12; c__; o__; f__; g__; s__	0	0.00111109	0	0.00260435	0.00054779	0.00974197
OTU_1093	-0.297776	0.0303466	Negative	k__Bacteria; p__WS3; c__PRR-12; o__wb1_H11; f__; g__; s__	0.00148934	0.00499989	0.00184419	0.015819	0.0192822	0.00233807
OTU_10930	-0.294889	0.0320688	Negative	k__Bacteria; p__Planctomycetes; c__C6; o__MVS-107; f__; g__; s__	0	0.000555543	0.00061473	0.000482288	0.00120514	0.00428647
OTU_10948	-0.420401	0.00172318	Negative	k__Bacteria; p__Verrucomicrobia; c__Verruco-5; o__WCHB1-41; f__; g__; s__	0	0.000555543	0	0.0031831	0.000986023	0.00168861
OTU_10955	-0.359236	0.00824813	Negative	k__Bacteria; p__Acidobacteria; c__RB25; o__; f__; g__; s__	0	0	0.000307365	0.00260435	0.00142425	0
OTU_11027	-0.362234	0.0076896	Negative	k__Bacteria; p__GN04; c__GN15; o__; f__; g__; s__	0	0.000555543	0.00061473	0.00260435	0.00054779	0.00116904
OTU_1103	-0.337393	0.0134885	Negative	k__Bacteria; p__Proteobacteria; c__Alphaproteobacteria; o__Rhodospirillales; f__Rhodospirillaceae; g__; s__	0.00595737	0.00277772	0.00122946	0.00848826	0.000657348	0.00337722
OTU_1107	-0.283483	0.0396878	Negative	k__Bacteria; p__Gemmatimonadetes; c__Gemm-2; o__; f__; g__; s__	0.00695027	0.00611098	0.00245892	0.0163013	0.00909332	0.00597507
OTU_11085	-0.31655	0.020927	Negative	k__Bacteria; p__Proteobacteria; c__Deltaproteobacteria; o__Desulfarculales; f__Desulfarculaceae; g__; s__	0	0.00277772	0.00061473	0.00626974	0.00175293	0.00194839
OTU_11103	-0.314025	0.0220281	Negative	k__Bacteria; p__Proteobacteria; c__Gammaproteobacteria; o__Chromatiales; f__; g__; s__	0.00198579	0	0.000307365	0.00848826	0.00054779	0.000389679
OTU_1118	-0.347534	0.0107792	Negative	k__Bacteria; p__Chloroflexi; c__Anaerolineae; o__SBR1031; f__A4b; g__; s__	0.00347514	0.00111109	0.000922095	0.00790952	0.000657348	0.00103914
OTU_112	-0.313324	0.0223424	Negative	k__Bacteria; p__SAR406; c__AB16; o__Arctic96B-7; f__Sc-NB04; g__; s__	0.0104254	0.00833315	0.000307365	0.0130218	0.00668304	0.00285764
OTU_11205	-0.53801	3.26e-05	Negative	k__Bacteria; p__Acidobacteria; c__RB25; o__; f__; g__; s__	0.000496448	0.00333326	0.000307365	0.00588391	0.00306763	0.00376689
OTU_11209	-0.277385	0.0443371	Negative	k__Bacteria; p__Acidobacteria; c__RB25; o__; f__; g__; s__	0	0.000555543	0.00061473	0.00549808	0.00306763	0.00532561
OTU_1122	-0.315148	0.0215326	Negative	k__Bacteria; p__Proteobacteria; c__Deltaproteobacteria; o__NB1-j; f__; g__; s__	0.00645382	0.012222	0.00061473	0.0223781	0.0485342	0.00155871
OTU_1127	-0.295131	0.0319214	Negative	k__Bacteria; p__WS3; c__PRR-12; o__Sediment-1; f__; g__; s__	0.0208508	0.0077776	0.00522521	0.0319274	0.0169815	0.0185747
OTU_11281	-0.390774	0.00381531	Negative	k__Bacteria; p__Proteobacteria; c__Gammaproteobacteria; o__Thiotrichales; f__Piscirickettsiaceae; g__; s__	0	0.000555543	0.00122946	0.00598037	0	0.00090925
OTU_1129	-0.314084	0.0220015	Negative	k__Bacteria; p__WS3; c__PRR-12; o__GN03; f__; g__; s__	0.00496448	0.00166663	0.00153683	0.0281656	0.00953155	0.0235106
OTU_11296	-0.365906	0.00705031	Negative	k__Bacteria; p__WS3; c__PRR-12; o__GN03; f__KSB4; g__; s__	0	0	0.000922095	0.00578745	0	0.00155871
OTU_1131	-0.270982	0.0496892	Negative	k__Bacteria; p__Fibrobacteres; c__Fibrobacteria; o__Ucp1540; f__; g__; s__	0	0	0	0.0110926	0.0013147	0.000259786
OTU_1132	-0.308633	0.0245436	Negative	k__Bacteria; p__Gemmatimonadetes; c__Gemm-2; o__; f__; g__; s__	0.000496448	0	0.000922095	0.00414767	0.00383453	0.0128594
OTU_11363	-0.30746	0.0251222	Negative	k__Bacteria; p__Proteobacteria; c__Deltaproteobacteria; o__; f__; g__; s__	0.000992896	0.000555543	0.00061473	0.00260435	0.0013147	0.00272775
OTU_11428	-0.409629	0.00231978	Negative	k__Bacteria; p__Spirochaetes; c__Spirochaetes; o__M2PT2-76; f__; g__; s__	0	0.000555543	0	0.00192915	0	0.00844304
OTU_1143	-0.362509	0.00763991	Negative	k__Bacteria; p__Proteobacteria; c__Deltaproteobacteria; o__NB1-j; f__; g__; s__	0.0372336	0.0322215	0.0147535	0.0596107	0.0567511	0
OTU_11534	-0.281253	0.041339	Negative	k__Bacteria; p__Proteobacteria; c__Gammaproteobacteria; o__Chromatiales	0.00446803	0.000555543	0	0.0125395	0	0
OTU_11582	-0.373354	0.00589462	Negative	k__Bacteria; p__Gemmatimonadetes; c__Gemm-1; o__; f__; g__; s__	0.000496448	0	0.00061473	0.00530516	0.00120514	0.00441636
OTU_11672	-0.380032	0.00500281	Negative	k__Bacteria; p__Acidobacteria; c__Sva0725; o__Sva0725; f__; g__; s__	0.000992896	0.000555543	0.00061473	0.00742723	0.00109558	0.000259786
OTU_1173	-0.363071	0.00753956	Negative	k__Bacteria; p__Proteobacteria; c__Gammaproteobacteria; o__Chromatiales	0.000992896	0.00888869	0.00553257	0.00819889	0.0105176	0.0481903
OTU_1178	-0.34418	0.0116181	Negative	k__Bacteria; p__Lentisphaerae; c__[Lentisphaeria]; o__Lentisphaerales; f__; g__; s__	0.00198579	0.000555543	0.00215156	0.00347247	0.00120514	0.0018185
OTU_119	-0.286386	0.0376201	Negative	k__Bacteria; p__Proteobacteria; c__Alphaproteobacteria	0.125105	0.0672207	0.0328881	0.178543	0.0568606	0.00168861
OTU_1195	-0.280353	0.0420214	Negative	k__Bacteria; p__Verrucomicrobia; c__Verrucomicrobiae; o__Verrucomicrobiales; f__Verrucomicrobiaceae; g__Verrucomicrobium; s__	0.00297869	0.00166663	0.00153683	0.0112855	0.00734039	0
OTU_1197	-0.282786	0.0401981	Negative	k__Bacteria; p__Acidobacteria; c__RB25; o__; f__; g__; s__	0	0.00277772	0.00122946	0.0025079	0.0239932	0.0205231
OTU_1199	-0.353902	0.00932944	Negative	k__Bacteria; p__Acidobacteria; c__; o__; f__; g__; s__	0.00397158	0.00888869	0.00215156	0.0134076	0.00821685	0.00103914
OTU_12006	-0.362533	0.00763562	Negative	k__Bacteria; p__Proteobacteria; c__Gammaproteobacteria; o__; f__; g__; s__	0.000992896	0.00166663	0	0.00511225	0.00262939	0.00116904
OTU_12008	-0.366523	0.00694757	Negative	k__Bacteria; p__Planctomycetes; c__; o__; f__; g__; s__	0	0	0.00061473	0.00183269	0.000766906	0.00844304
OTU_1207	-0.318557	0.0200849	Negative	k__Bacteria; p__Acidobacteria; c__BPC102; o__B110; f__; g__; s__	0.00645382	0.0399991	0.0190566	0.0368468	0.0579562	0.0110409
OTU_12102	-0.308222	0.024745	Negative	k__Bacteria; p__Bacteroidetes; c__[Saprospirae]; o__[Saprospirales]; f__Saprospiraceae; g__; s__	0	0.00111109	0	0.00299018	0.000109558	0.0155871
OTU_1212	-0.368351	0.00665099	Negative	k__Bacteria; p__Spirochaetes; c__Spirochaetes; o__Spirochaetales; f__Spirochaetaceae; g__Spirochaeta; s__	0	0.000555543	0.00122946	0.00762014	0.00295807	0.00298754
OTU_1216	-0.290296	0.0349762	Negative	k__Bacteria; p__Proteobacteria; c__Deltaproteobacteria; o__; f__; g__; s__	0.00645382	0.013333	0.00122946	0.019195	0.0124896	0.003637
OTU_12170	-0.297886	0.0302827	Negative	k__Bacteria; p__Bacteroidetes; c__[Rhodothermi]; o__[Rhodothermales]; f__Rhodothermaceae; g__; s__	0	0.00111109	0	0.00366539	0.000438232	0.0122099
OTU_12225	-0.302524	0.0276816	Negative	k__Bacteria; p__Verrucomicrobia; c__[Pedosphaerae]; o__[Pedosphaerales]	0.000496448	0.000555543	0	0.0038583	0.00153381	0.0128594
OTU_1225	-0.310511	0.0236417	Negative	k__Bacteria; p__Proteobacteria; c__Alphaproteobacteria; o__; f__; g__; s__	0.00695027	0.0116664	0.00522521	0.0186163	0.0145712	0.00324732
OTU_12275	-0.42553	0.0014906	Negative	k__Bacteria; p__Bacteroidetes; c__Cytophagia; o__Cytophagales; f__Flammeovirgaceae	0	0	0.00061473	0	0	0.00454625
OTU_123	-0.282968	0.0400645	Negative	k__Bacteria; p__Proteobacteria; c__Alphaproteobacteria; o__Sphingomonadales; f__Sphingomonadaceae; g__Sphingomonas; s__	0.00695027	0.00111109	0.00061473	0.0133111	0.00405365	0.000389679
OTU_1230	-0.297209	0.0306783	Negative	k__Bacteria; p__Planctomycetes; c__Planctomycetia; o__Pirellulales; f__Pirellulaceae; g__; s__	0.00893606	0.0427768	0.0172124	0.0287443	0.0210351	0.00155871
OTU_12316	-0.284109	0.0392343	Negative	k__Bacteria; p__Proteobacteria; c__Deltaproteobacteria; o__Desulfarculales; f__Desulfarculaceae; g__; s__	0	0	0	0.00511225	0.000328674	0
OTU_1232	-0.325363	0.017441	Negative	k__Bacteria; p__Proteobacteria; c__Deltaproteobacteria; o__Bdellovibrionales; f__Bacteriovoracaceae; g__; s__	0.00148934	0	0.000922095	0.0038583	0	0.00636475
OTU_12324	-0.289266	0.0356574	Negative	k__Bacteria; p__Proteobacteria; c__Deltaproteobacteria; o__[Entotheonellales]; f__; g__; s__	0.00496448	0.0561099	0.00522521	0.0126359	0.0727466	0.003637
OTU_12356	-0.297357	0.0305918	Negative	k__Bacteria; p__Proteobacteria; c__Deltaproteobacteria; o__Desulfobacterales; f__Desulfobacteraceae; g__; s__	0	0.00277772	0.00061473	0.000964575	0.000328674	0.0115605
OTU_1243	-0.315164	0.0215252	Negative	k__Bacteria; p__Proteobacteria; c__Alphaproteobacteria; o__; f__; g__; s__	0.0228366	0.0166663	0.00338102	0.109769	0.0202682	0.0074039
OTU_12433	-0.347205	0.0108592	Negative	k__Bacteria; p__Proteobacteria; c__Gammaproteobacteria; o__Chromatiales	0	0	0	0.000192915	0.0013147	0.0197437
OTU_12440	-0.273152	0.0478193	Negative	k__Bacteria; p__Proteobacteria; c__Deltaproteobacteria; o__Myxococcales; f__; g__; s__	0.000992896	0.00555543	0.00184419	0.00279727	0.0138043	0
OTU_12444	-0.278361	0.0435644	Negative	k__Bacteria; p__Proteobacteria; c__Gammaproteobacteria; o__Thiotrichales; f__Piscirickettsiaceae; g__; s__	0.0421981	0.00611098	0.00122946	0.157804	0.0122705	0.00090925
OTU_12450	-0.27371	0.0473482	Negative	k__Bacteria; p__Bacteroidetes; c__Cytophagia; o__Cytophagales; f__Flammeovirgaceae; g__; s__	0	0	0	0.00395476	0	0.0111708
OTU_12498	-0.396219	0.00331431	Negative	k__Bacteria; p__Chloroflexi; c__Anaerolineae; o__S0208; f__; g__; s__	0	0.000555543	0	0.00376184	0.00120514	0.0184448
OTU_12536	-0.384032	0.00452731	Negative	k__Bacteria; p__Caldithrix; c__Caldithrixae; o__Caldithrixales; f__BA059; g__; s__	0	0	0.000922095	0.000675203	0	0.00129893
OTU_12559	-0.370244	0.00635535	Negative	k__Bacteria; p__Fibrobacteres; c__TG3; o__TG3-1; f__MAT-CR-H6-H10; g__; s__	0	0	0	0.00212207	0	0.00558539
OTU_12617	-0.289526	0.0354843	Negative	k__Bacteria; p__Acidobacteria; c__RB25; o__; f__; g__; s__	0.000496448	0	0.000307365	0.000578745	0.00219116	0.00116904
OTU_1263	-0.325699	0.0173183	Negative	k__Bacteria; p__Actinobacteria; c__Acidimicrobiia; o__Acidimicrobiales; f__; g__; s__	0.00744672	0.00111109	0.00829886	0.0275868	0.00766906	0.000259786
OTU_12646	-0.321809	0.0187821	Negative	k__Bacteria; p__Proteobacteria; c__Alphaproteobacteria	0.000992896	0	0	0.00607682	0	0.00129893
OTU_12671	-0.295941	0.031432	Negative	k__Bacteria; p__Planctomycetes; c__Phycisphaerae; o__Phycisphaerales; f__; g__; s__	0.00794317	0.00444435	0.000307365	0.0176517	0.00427276	0.000129893
OTU_12681	-0.346807	0.0109563	Negative	k__Bacteria; p__Proteobacteria; c__Deltaproteobacteria; o__Myxococcales; f__; g__; s__	0.000496448	0.00333326	0.00122946	0.00337601	0.00241028	0.00376689
OTU_12689	-0.336885	0.0136384	Negative	k__Bacteria; p__Planctomycetes; c__Phycisphaerae; o__Phycisphaerales; f__; g__; s__	0.00198579	0	0.00061473	0.00270081	0.00054779	0.00246797
OTU_12706	-0.274085	0.0470332	Negative	k__Bacteria; p__Planctomycetes; c__; o__; f__; g__; s__	0.000992896	0	0.000307365	0.00144686	0.000986023	0.00194839
OTU_1281	-0.309596	0.0240776	Negative	k__Bacteria; p__Proteobacteria; c__Gammaproteobacteria; o__Thiotrichales; f__Piscirickettsiaceae; g__; s__	0.0352478	0.0222217	0.0365764	0.187031	0.0579562	0
OTU_13015	-0.31863	0.0200549	Negative	k__Bacteria; p__Verrucomicrobia; c__Verrucomicrobiae; o__Verrucomicrobiales; f__Verrucomicrobiaceae	0.00397158	0.000555543	0.000307365	0.0155297	0.00186249	0.00649465
OTU_1308	-0.276075	0.0453915	Negative	k__Bacteria; p__Bacteroidetes; c__Bacteroidia; o__Bacteroidales; f__; g__; s__	0.00148934	0.00666652	0.00338102	0.00482288	0.00712127	0.00155871
OTU_131	-0.3621	0.00771378	Negative	k__Bacteria; p__Proteobacteria; c__Alphaproteobacteria	0.0804246	0.0238884	0.00184419	0.202657	0.036702	0.00662454
OTU_133	-0.316718	0.0208554	Negative	k__Bacteria; p__Gemmatimonadetes; c__Gemm-4; o__; f__; g__; s__	0.043191	0.0416657	0.0258187	0.245099	0.273128	0.00116904
OTU_13428	-0.418936	0.00179533	Negative	k__Bacteria; p__WS3; c__PRR-12; o__GN03; f__KSB4; g__; s__	0.000992896	0.000555543	0.000307365	0.00366539	0.0013147	0.000129893
OTU_13444	-0.288697	0.0360378	Negative	k__Bacteria; p__WS3; c__PRR-12; o__GN03; f__; g__; s__	0.000496448	0	0	0.00559454	0.000109558	0.00168861
OTU_1345	-0.36026	0.00805358	Negative	k__Bacteria; p__Proteobacteria; c__Gammaproteobacteria; o__Thiotrichales; f__Thiotrichaceae; g__Beggiatoa; s__	0	0	0	0.0216065	0	0.00246797
OTU_13485	-0.466445	0.00043086	Negative	k__Bacteria; p__Planctomycetes; c__; o__; f__; g__; s__	0	0	0	0.0025079	0	0.00623486
OTU_13487	-0.441829	0.00092602	Negative	k__Bacteria; p__Planctomycetes; c__; o__; f__; g__; s__	0	0.00222217	0	0.00424413	0.00109558	0.00571529
OTU_1349	-0.29384	0.0327145	Negative	k__Bacteria; p__Proteobacteria; c__Gammaproteobacteria; o__HTCC2188; f__HTCC2089; g__; s__	0.000992896	0.00611098	0.00952832	0.0346282	0.00251984	0.00090925
OTU_13508	-0.409428	0.00233242	Negative	k__Bacteria; p__Planctomycetes; c__OM190; o__CL500-15; f__; g__; s__	0	0	0	0.000964575	0.000657348	0.000649465
OTU_13518	-0.309952	0.0239069	Negative	k__Bacteria; p__Planctomycetes; c__C6; o__Ucm1571; f__; g__; s__	0.000496448	0.000555543	0	0.00221852	0.000438232	0.0159768
OTU_13528	-0.424595	0.00153076	Negative	k__Bacteria; p__Planctomycetes; c__OM190; o__agg27; f__; g__; s__	0	0.00111109	0	0.00270081	0.00142425	0.0190943
OTU_1353	-0.441787	0.00092718	Negative	k__Bacteria; p__Bacteroidetes; c__Bacteroidia; o__Bacteroidales; f__; g__; s__	0	0	0	0.00106103	0.000876465	0.00324732
OTU_1354	-0.271246	0.0494588	Negative	k__Bacteria; p__Bacteroidetes; c__Bacteroidia; o__Bacteroidales; f__; g__; s__	0.00248224	0.00333326	0.00215156	0.00858472	0.0133661	0.0092224
OTU_1355	-0.403548	0.00273207	Negative	k__Bacteria; p__Actinobacteria; c__Acidimicrobiia; o__Acidimicrobiales; f__EB1017; g__; s__	0.00347514	0.00166663	0.000922095	0.00327956	0.00350586	0.000519572
OTU_1357	-0.318683	0.0200333	Negative	k__Bacteria; p__WS3; c__PRR-12; o__Sediment-1; f__CV106; g__; s__	0.0153899	0.00722206	0.00153683	0.0541127	0.0207065	0.000129893
OTU_13584	-0.393706	0.00353782	Negative	k__Bacteria; p__[Caldithrix]; c__KSB1; o__Ucn15732; f__; g__; s__	0.000496448	0	0	0.0038583	0.000109558	0.0123398
OTU_13590	-0.31224	0.0228358	Negative	k__Bacteria; p__Planctomycetes; c__OM190; o__CL500-15; f__; g__; s__	0.00148934	0	0	0.0038583	0	0.00103914
OTU_13639	-0.288316	0.0362953	Negative	k__Bacteria; p__Proteobacteria; c__Deltaproteobacteria; o__Desulfobacterales; f__Desulfobacteraceae; g__Desulfococcus; s__	0.0104254	0.11222	0.0482563	0.0558489	0.0501776	0.000649465
OTU_1365	-0.321727	0.0188142	Negative	k__Bacteria; p__Proteobacteria; c__Gammaproteobacteria; o__Alteromonadales; f__OM60; g__; s__	0.014397	0.0177774	0.00891359	0.0357857	0.0169815	0.00090925
OTU_1366	-0.364706	0.00725405	Negative	k__Bacteria; p__Proteobacteria; c__Deltaproteobacteria; o__Bdellovibrionales; f__Bacteriovoracaceae	0.00248224	0.000555543	0.00153683	0.00270081	0.00164337	0.115994
OTU_13671	-0.370705	0.0062851	Negative	k__Bacteria; p__Planctomycetes; c__Pla3; o__; f__; g__; s__	0	0.000555543	0.000307365	0.00163978	0.000876465	0.0155871
OTU_1368	-0.288233	0.0363515	Negative	k__Bacteria; p__Verrucomicrobia; c__Verruco-5; o__WCHB1-41; f__; g__; s__	0.00198579	0.00666652	0.00368838	0.00626974	0.00306763	0.0285764
OTU_137	-0.31201	0.0229414	Negative	k__Bacteria; p__Planctomycetes; c__Pla4; o__; f__; g__; s__	0.00695027	0.0333326	0.0122946	0.0135041	0.034949	0.00233807
OTU_13762	-0.287785	0.0366557	Negative	k__Bacteria; p__BRC1; c__PRR-11; o__; f__; g__; s__	0	0	0	0.00491933	0.00153381	0.00753379
OTU_1382	-0.331968	0.0151638	Negative	k__Bacteria; p__Acidobacteria; c__Sva0725; o__Sva0725; f__; g__; s__	0.00943251	0.00499989	0.00583994	0.0553666	0.011394	0
OTU_13830	-0.285443	0.0382816	Negative	k__Bacteria; p__Proteobacteria; c__Deltaproteobacteria; o__NB1-j; f__; g__; s__	0.00148934	0.00111109	0	0.00617328	0.00295807	0.000129893
OTU_1384	-0.297939	0.0302515	Negative	k__Bacteria; p__Chloroflexi; c__SAR202; o__; f__; g__; s__	0.0511341	0.0166663	0.00952832	0.072536	0.0136948	0.031564
OTU_13852	-0.281539	0.0411241	Negative	k__Bacteria; p__Proteobacteria; c__Deltaproteobacteria; o__Desulfarculales; f__Desulfarculaceae; g__; s__	0.014397	0.0105553	0.00645467	0.0234392	0.0112845	0.00298754
OTU_13856	-0.434934	0.00113584	Negative	k__Bacteria; p__Proteobacteria; c__Gammaproteobacteria; o__Oceanospirillales; f__Oleiphilaceae; g__; s__	0	0	0	0.00038583	0.000438232	0.0018185
OTU_1387	-0.310889	0.0234634	Negative	k__Bacteria; p__Proteobacteria; c__Deltaproteobacteria; o__Desulfobacterales; f__Desulfobacteraceae; g__; s__	0	0	0.00061473	0.00231498	0.00964111	0.0074039
OTU_1391	-0.298403	0.0299829	Negative	k__Bacteria; p__Spirochaetes; c__Spirochaetes; o__Spirochaetales; f__Spirochaetaceae; g__; s__	0.00744672	0.00222217	0.00184419	0.0196773	0.00372497	0.0385782
OTU_1396	-0.270649	0.0499814	Negative	k__Bacteria; p__Chloroflexi; c__Anaerolineae; o__S0208; f__; g__; s__	0.00347514	0.0038888	0.00799149	0.012443	0.00646393	0.00428647
OTU_13988	-0.567934	9.19e-06	Negative	k__Bacteria; p__Proteobacteria; c__Deltaproteobacteria; o__NB1-j	0.000992896	0	0	0.00752369	0	0.00246797
OTU_1400	-0.31126	0.0232893	Negative	k__Bacteria; p__Bacteroidetes	0.00794317	0.00722206	0.00153683	0.0164942	0.00482055	0
OTU_14009	-0.283625	0.0395848	Negative	k__Bacteria; p__Proteobacteria; c__Deltaproteobacteria; o__NB1-j; f__NB1-i; g__; s__	0	0.000555543	0.00061473	0.00106103	0.00219116	0.00168861
OTU_14024	-0.341008	0.0124624	Negative	k__Bacteria; p__Proteobacteria; c__Alphaproteobacteria; o__Rhodospirillales; f__Rhodospirillaceae; g__; s__	0.00446803	0	0	0.0245002	0.000109558	0.00272775
OTU_1403	-0.35389	0.0093319	Negative	k__Bacteria; p__Proteobacteria; c__Alphaproteobacteria; o__Rhizobiales; f__Methylobacteriaceae; g__Methylobacterium; s__	0.00794317	0.00111109	0.00061473	0.00598037	0.00186249	0.00753379
OTU_14034	-0.284938	0.0386401	Negative	k__Bacteria; p__Acidobacteria; c__OS-K; o__; f__; g__; s__	0.00794317	0.0111109	0.00737676	0.0553666	0.0399887	0.0018185
OTU_1404	-0.303877	0.0269592	Negative	k__Bacteria; p__Proteobacteria; c__Deltaproteobacteria; o__NB1-j; f__JTB38; g__; s__	0.0213473	0.0155552	0.00307365	0.0309629	0.0195013	0.00389679
OTU_14070	-0.300531	0.0287753	Negative	k__Bacteria; p__Acidobacteria; c__RB25; o__; f__; g__; s__	0.00496448	0.00222217	0.00061473	0.0166871	0.00690216	0.00337722
OTU_1408	-0.334187	0.0144584	Negative	k__Bacteria; p__Proteobacteria; c__Gammaproteobacteria; o__Alteromonadales; f__HTCC2188; g__HTCC; s__	0.0198579	0.0172218	0.00583994	0.0486146	0.0147903	0.0100018
OTU_14092	-0.277056	0.0445998	Negative	k__Bacteria; p__Bacteroidetes; c__[Rhodothermi]; o__[Rhodothermales]; f__Rhodothermaceae; g__; s__	0	0.000555543	0.000922095	0.000964575	0.00175293	0.0231209
OTU_1412	-0.452923	0.0006606	Negative	k__Bacteria; p__Chloroflexi; c__Anaerolineae; o__GCA004; f__; g__; s__	0.00198579	0.000555543	0.00307365	0.00954929	0.000109558	0
OTU_14141	-0.347287	0.0108392	Negative	k__Bacteria; p__Bacteroidetes; c__[Rhodothermi]; o__[Rhodothermales]; f__Rhodothermaceae; g__; s__	0.00198579	0.000555543	0	0.00241144	0.000986023	0.00142882
OTU_14190	-0.334356	0.0144059	Negative	k__Bacteria; p__Proteobacteria; c__Gammaproteobacteria; o__Thiotrichales; f__Piscirickettsiaceae; g__; s__	0.110708	0.118331	0.028585	0.240661	0.184058	0.0272775
OTU_14201	-0.319146	0.0198437	Negative	k__Bacteria; p__Proteobacteria; c__Deltaproteobacteria; o__Desulfobacterales; f__Desulfobulbaceae; g__; s__	0	0	0	0	0	0.018185
OTU_1422	-0.35067	0.0100427	Negative	k__Bacteria; p__Planctomycetes; c__Planctomycetia; o__Pirellulales; f__Pirellulaceae; g__; s__	0.00496448	0.00555543	0.00799149	0.0225711	0.00920288	0.00246797
OTU_14220	-0.38762	0.00413509	Negative	k__Bacteria; p__Proteobacteria; c__Gammaproteobacteria; o__Thiotrichales; f__Piscirickettsiaceae; g__; s__	0.0784388	0.0177774	0.0104504	0.160312	0.0306763	0.0131192
OTU_1424	-0.386636	0.00423958	Negative	k__Bacteria; p__[Caldithrix]; c__KSB1; o__Ucn15732; f__; g__; s__	0.00446803	0.0244439	0.0110651	0.0353034	0.0260748	0.00116904
OTU_14251	-0.314132	0.0219803	Negative	k__Bacteria; p__Chloroflexi; c__Anaerolineae; o__S0208; f__; g__; s__	0	0	0.00122946	0.000289373	0.000766906	0.000129893
OTU_14260	-0.393042	0.00359908	Negative	k__Bacteria; p__Proteobacteria; c__Gammaproteobacteria; o__Vibrionales; f__Vibrionaceae; g__Vibrio; s__	0	0	0	0.00163978	0.000219116	0.00532561
OTU_14319	-0.350784	0.0100166	Negative	k__Bacteria; p__Acidobacteria; c__RB25; o__; f__; g__; s__	0	0.000555543	0	0.00308664	0.00438232	0.00155871
OTU_1434	-0.303503	0.0271574	Negative	k__Bacteria; p__Acidobacteria; c__RB25; o__; f__; g__; s__	0.00695027	0	0.000307365	0.0129253	0.0108462	0.00103914
OTU_1441	-0.292041	0.0338467	Negative	k__Bacteria; p__Bacteroidetes; c__Cytophagia; o__Cytophagales; f__Flammeovirgaceae; g__; s__	0.00347514	0.00666652	0.0132167	0.0122501	0.00383453	0.00207829
OTU_14417	-0.388735	0.00401949	Negative	k__Bacteria; p__Planctomycetes; c__Planctomycetia; o__Pirellulales; f__Pirellulaceae; g__; s__	0	0.00166663	0.000922095	0	0.000219116	0.0141583
OTU_1458	-0.279409	0.0427469	Negative	k__Bacteria; p__Acidobacteria; c__RB25; o__; f__; g__; s__	0.00595737	0.00277772	0.000307365	0.0206419	0.00416321	0.00259786
OTU_14613	-0.300482	0.0288029	Negative	k__Bacteria; p__OP8; c__SAW1_B6; o__; f__; g__; s__	0.000992896	0	0	0.00173624	0.00120514	0.0236405
OTU_14625	-0.291576	0.0341448	Negative	k__Bacteria; p__Proteobacteria; c__Alphaproteobacteria; o__; f__; g__; s__	0.121133	0.0166663	0.0209008	0.112759	0.022569	0.0213024
OTU_14697	-0.285709	0.0380941	Negative	k__Bacteria; p__Bacteroidetes; c__Flavobacteriia; o__Flavobacteriales; f__Flavobacteriaceae; g__; s__	0.000496448	0	0.00338102	9.64575e-05	0.000109558	0.0359803
OTU_14722	-0.335525	0.0140466	Negative	k__Bacteria; p__Planctomycetes; c__Planctomycetia; o__Pirellulales; f__Pirellulaceae; g__; s__	0.000496448	0.00611098	0.00122946	0.00530516	0.00613525	0.00272775
OTU_1473	-0.310886	0.0234649	Negative	k__Bacteria; p__Proteobacteria; c__Deltaproteobacteria; o__Myxococcales; f__; g__; s__	0	0.000555543	0.00122946	0.00617328	0.00230072	0.0452027
OTU_1475	-0.334838	0.0142568	Negative	k__Bacteria; p__Actinobacteria; c__Acidimicrobiia; o__Acidimicrobiales; f__wb1_P06; g__; s__	0.00843961	0.00222217	0.000307365	0.0245002	0.00328674	0.000649465
OTU_1481	-0.332648	0.0149447	Negative	k__Bacteria; p__Proteobacteria; c__Deltaproteobacteria; o__NB1-j; f__JTB38; g__; s__	0.00893606	0.0111109	0.00399575	0.0324097	0.0212543	0.000519572
OTU_1488	-0.33344	0.0146926	Negative	k__Bacteria; p__Proteobacteria; c__Gammaproteobacteria; o__[Marinicellales]; f__[Marinicellaceae]; g__; s__	0.00248224	0.0077776	0.00430311	0.010128	0.00909332	0.00753379
OTU_1490	-0.346521	0.0110268	Negative	k__Bacteria; p__Proteobacteria; c__Gammaproteobacteria; o__[Marinicellales]; f__[Marinicellaceae]; g__; s__	0.00347514	0.00499989	0.00491784	0.012443	0.00854553	0.000259786
OTU_1493	-0.277057	0.0445995	Negative	k__Bacteria; p__Proteobacteria; c__Deltaproteobacteria; o__Desulfarculales; f__Desulfarculaceae; g__; s__	0.0119147	0.0038888	0	0.0107068	0.000876465	0.105343
OTU_1495	-0.309028	0.0243518	Negative	k__Bacteria; p__Gemmatimonadetes; c__Gemm-2; o__; f__; g__; s__	0.000992896	0.00277772	0.000307365	0.00115749	0.0128183	0.00116904
OTU_1497	-0.333238	0.0147565	Negative	k__Bacteria; p__Acidobacteria; c__RB25; o__; f__; g__; s__	0.00148934	0.00222217	0.000307365	0.00472642	0.00525879	0.00896261
OTU_15027	-0.286094	0.0378237	Negative	k__Bacteria; p__Verrucomicrobia; c__Verruco-5; o__WCHB1-41; f__; g__; s__	0	0.00222217	0	0.000675203	0.00219116	0.00792347
OTU_1504	-0.332676	0.0149356	Negative	k__Bacteria; p__Spirochaetes; c__Spirochaetes; o__Spirochaetales; f__Spirochaetaceae; g__; s__	0.00148934	0.0038888	0.00522521	0.0117678	0.00262939	0.076377
OTU_15077	-0.2719	0.0488908	Negative	k__Bacteria; p__Proteobacteria; c__Deltaproteobacteria; o__NB1-j; f__JTB38; g__; s__	0.00893606	0.00444435	0.00122946	0.011382	0.0033963	0.00350711
OTU_15079	-0.408357	0.0024011	Negative	k__Bacteria; p__Proteobacteria; c__Deltaproteobacteria; o__NB1-j; f__JTB38; g__; s__	0.000496448	0.000555543	0.000307365	0.0045335	0.000438232	0.326681
OTU_15150	-0.31303	0.0224749	Negative	k__Bacteria; p__WS3; c__PRR-12; o__Sediment-1; f__; g__; s__	0	0	0	0.00655911	0.0013147	0.0340319
OTU_15152	-0.314519	0.0218089	Negative	k__Bacteria; p__WS3; c__PRR-12; o__Sediment-1; f__CV106; g__; s__	0	0	0	0.00077166	0.000766906	0
OTU_15154	-0.309401	0.0241714	Negative	k__Bacteria; p__WS3; c__PRR-12; o__Sediment-1; f__CV106; g__; s__	0	0.00166663	0.000307365	0.000868118	0.00109558	0.000779357
OTU_15165	-0.366862	0.00689175	Negative	k__Bacteria; p__WS3; c__PRR-12; o__Sediment-1; f__; g__; s__	0	0	0.000307365	0.000482288	0.00120514	0.000519572
OTU_15175	-0.464291	0.00046176	Negative	k__Bacteria; p__WS3; c__PRR-12; o__wb1_H11; f__; g__; s__	0	0	0	0.00434059	0.000219116	0.0167562
OTU_15182	-0.355774	0.00893684	Negative	k__Bacteria; p__WS3; c__PRR-12; o__Sediment-1; f__; g__; s__	0	0	0.000307365	0.00144686	0.000876465	0.010911
OTU_1520	-0.283804	0.0394545	Negative	k__Bacteria; p__Proteobacteria; c__Deltaproteobacteria; o__Desulfarculales; f__Desulfarculaceae; g__; s__	0.00297869	0.0144441	0.000922095	0.00443705	0.00230072	0.0866386
OTU_15222	-0.465871	0.00043891	Negative	k__Bacteria; p__Proteobacteria; c__Gammaproteobacteria; o__Vibrionales; f__Vibrionaceae; g__Vibrio; s__	0	0	0	0.000192915	0.000109558	0.00103914
OTU_15227	-0.423547	0.00157696	Negative	k__Bacteria; p__Chloroflexi; c__Anaerolineae; o__GCA004; f__; g__; s__	0.00198579	0.0127775	0.00215156	0.0108997	0.00306763	0
OTU_15317	-0.304963	0.0263912	Negative	k__Bacteria; p__Acidobacteria; c__RB25; o__; f__; g__; s__	0	0	0	0.00405122	0	0.000389679
OTU_1532	-0.338546	0.0131535	Negative	k__Bacteria; p__GN04	0.00843961	0.0155552	0.0061473	0.0264294	0.0273895	0.0272775
OTU_1534	-0.315961	0.0211795	Negative	k__Bacteria; p__GN04; c__GN15; o__; f__; g__; s__	0.00496448	0.00166663	0.000922095	0.0141793	0.00394409	0.00376689
OTU_1540	-0.283483	0.039688	Negative	k__Bacteria; p__Proteobacteria; c__Gammaproteobacteria; o__Alteromonadales; f__OM60; g__; s__	0.033262	0.0416657	0.00737676	0.0608647	0.0778958	0.0018185
OTU_15464	-0.312296	0.0228101	Negative	k__Bacteria; p__Acidobacteria; c__AT-s2-57; o__; f__; g__; s__	0.0114183	0.0038888	0.00184419	0.0361716	0.0101889	0.007274
OTU_15471	-0.56308	1.14e-05	Negative	k__Bacteria; p__Acidobacteria; c__RB25; o__; f__; g__; s__	0	0	0	0.00144686	0	0.000779357
OTU_15476	-0.398293	0.00313937	Negative	k__Bacteria; p__Acidobacteria; c__RB25; o__; f__; g__; s__	0	0	0.000307365	0.0045335	0.00241028	0.00285764
OTU_15508	-0.294797	0.0321248	Negative	k__Bacteria; p__Chloroflexi; c__Anaerolineae; o__GCA004; f__; g__; s__	0.00198579	0	0	0.00279727	0.00054779	0.00402668
OTU_15527	-0.407643	0.00244787	Negative	k__Bacteria; p__Acidobacteria; c__RB25; o__; f__; g__; s__	0.000992896	0	0.000307365	0.00125395	0.000219116	0.00129893
OTU_15556	-0.334534	0.0143506	Negative	k__Bacteria; p__Acidobacteria; c__RB25; o__; f__; g__; s__	0	0	0	0.00424413	0	0
OTU_15567	-0.374319	0.00575764	Negative	k__Bacteria; p__Acidobacteria; c__Sva0725; o__Sva0725; f__; g__; s__	0	0.00444435	0.00061473	0.00762014	0.00230072	0.0900158
OTU_15576	-0.348288	0.010598	Negative	k__Bacteria; p__Proteobacteria; c__Deltaproteobacteria; o__Desulfobacterales; f__Desulfobacteraceae; g__; s__	0	0	0.00061473	0.00549808	0.00153381	0.0102615
OTU_15591	-0.323095	0.0182871	Negative	k__Bacteria; p__Acidobacteria; c__RB25; o__; f__; g__; s__	0.00347514	0.00333326	0.000307365	0.00588391	0.00777862	0.00259786
OTU_15635	-0.320802	0.0191776	Negative	k__Bacteria; p__Proteobacteria; c__Deltaproteobacteria; o__; f__; g__; s__	0.00198579	0.00111109	0.000922095	0.00520871	0.00142425	0.00519572
OTU_15663	-0.352415	0.00965196	Negative	k__Bacteria; p__Spirochaetes; c__[Brachyspirae]; o__[Brachyspirales]; f__A0-023; g__; s__	0.00347514	0	0	0.00299018	0	0.00467614
OTU_1567	-0.31238	0.0227714	Negative	k__Bacteria; p__Bacteroidetes; c__[Rhodothermi]; o__[Rhodothermales]; f__[Balneolaceae]; g__Balneola; s__	0	0	0.000307365	0	0.000657348	0.00610497
OTU_1571	-0.431715	0.00124769	Negative	k__Bacteria; p__Proteobacteria; c__Deltaproteobacteria; o__NB1-j; f__NB1-i; g__; s__	0.0273046	0.00999978	0.00184419	0.0975185	0.025527	0.0357205
OTU_15712	-0.443513	0.00088037	Negative	k__Bacteria; p__Proteobacteria; c__Gammaproteobacteria; o__Chromatiales	0.00297869	0.00333326	0.00061473	0.0126359	0.00493011	0.0111708
OTU_15781	-0.30913	0.0243025	Negative	k__Bacteria; p__Bacteroidetes; c__[Saprospirae]; o__[Saprospirales]; f__Chitinophagaceae; g__; s__	0.00347514	0	0	0.00279727	0	0.003637
OTU_1579	-0.273367	0.0476368	Negative	k__Bacteria; p__Cyanobacteria; c__Synechococcophycideae; o__Synechococcales; f__Synechococcaceae; g__Synechococcus; s__	0.00794317	0.00833315	0.0113725	0.0150474	0.0122705	0.00467614
OTU_158	-0.340774	0.0125269	Negative	k__Bacteria; p__Actinobacteria; c__Acidimicrobiia; o__Acidimicrobiales; f__OCS155; g__; s__	0.000496448	0.00166663	0.00122946	0.00443705	0.00328674	0.00194839
OTU_1586	-0.329781	0.015888	Negative	k__Bacteria; p__Proteobacteria; c__Betaproteobacteria; o__Burkholderiales; f__Comamonadaceae	0.000992896	0	0	0.031831	0.0136948	0.00415657
OTU_15905	-0.304521	0.0266213	Negative	k__Bacteria; p__Proteobacteria; c__Deltaproteobacteria; o__Myxococcales; f__; g__; s__	0.000496448	0.00111109	0.000307365	0.00241144	0.000986023	0.00129893
OTU_1593	-0.297006	0.0307984	Negative	k__Bacteria; p__Acidobacteria; c__Sva0725; o__Sva0725; f__; g__; s__	0.0119147	0.0216662	0.0122946	0.0135041	0.0242123	0.00285764
OTU_1599	-0.274546	0.0466486	Negative	k__Bacteria; p__Proteobacteria; c__Deltaproteobacteria; o__; f__; g__; s__	0	0.00333326	0	0.00144686	0.00197205	0.00129893
OTU_16035	-0.321437	0.0189273	Negative	k__Bacteria; p__Gemmatimonadetes; c__Gemm-2; o__; f__; g__; s__	0.00347514	0.00166663	0	0.0269116	0.0138043	0.000259786
OTU_1604	-0.425731	0.00148208	Negative	k__Bacteria; p__Proteobacteria; c__Alphaproteobacteria; o__; f__; g__; s__	0.00893606	0.000555543	0.000307365	0.00819889	0.000438232	0.0528664
OTU_1607	-0.376637	0.00544019	Negative	k__Bacteria; p__Lentisphaerae; c__[Lentisphaeria]; o__Victivallales; f__Victivallaceae; g__; s__	0.00446803	0.00333326	0.00061473	0.00520871	0.00164337	0.00116904
OTU_16077	-0.275073	0.0462125	Negative	k__Bacteria; p__Acidobacteria; c__RB25; o__; f__; g__; s__	0.000992896	0	0.000307365	0.00260435	0.00405365	0.0185747
OTU_16096	-0.360483	0.00801159	Negative	k__Bacteria; p__Proteobacteria; c__Gammaproteobacteria; o__Alteromonadales; f__OM60; g__; s__	0.00347514	0.00555543	0.00276629	0.00742723	0.0116132	0.0917044
OTU_16163	-0.278176	0.04371	Negative	k__Bacteria; p__Proteobacteria; c__Deltaproteobacteria; o__Desulfobacterales; f__Desulfobacteraceae; g__; s__	0	0.000555543	0.000307365	0.00578745	0.00284851	0.000779357
OTU_162	-0.356437	0.00880115	Negative	k__Bacteria; p__Firmicutes; c__Clostridia; o__Clostridiales; f__[Acidaminobacteraceae]; g__Fusibacter; s__	0.0347514	0.00555543	0.00583994	0.0264294	0.00503967	0.00207829
OTU_1625	-0.294071	0.0325715	Negative	k__Bacteria; p__Bacteroidetes; c__[Saprospirae]; o__[Saprospirales]; f__Saprospiraceae; g__; s__	0.000992896	0.0077776	0.00829886	0.00723431	0.0148999	0.000649465
OTU_16297	-0.419514	0.00176652	Negative	k__Bacteria; p__Proteobacteria; c__Gammaproteobacteria; o__Chromatiales; f__Ectothiorhodospiraceae; g__; s__	0	0.00166663	0	0.00347247	0.000876465	0.00259786
OTU_16305	-0.50138	0.00013114	Negative	k__Bacteria; p__Proteobacteria; c__Deltaproteobacteria; o__Myxococcales; f__Haliangiaceae	0	0	0	0.00038583	0.000109558	0
OTU_16336	-0.281703	0.0410017	Negative	k__Bacteria; p__Proteobacteria; c__Gammaproteobacteria; o__Thiotrichales; f__Piscirickettsiaceae; g__; s__	0.000992896	0.00166663	0.00061473	0.00356893	0.00197205	0.00155871
OTU_1649	-0.340622	0.0125688	Negative	k__Bacteria; p__Proteobacteria; c__Gammaproteobacteria; o__HTCC2188; f__HTCC2089; g__; s__	0.000496448	0	0.00184419	0.000192915	0.000219116	0.00142882
OTU_1650	-0.455248	0.00061457	Negative	k__Bacteria; p__BHI80-139; c__; o__; f__; g__; s__	0	0.00166663	0	0.00723431	0.00361542	0.00883272
OTU_1651	-0.313353	0.022329	Negative	k__Bacteria; p__Proteobacteria; c__Alphaproteobacteria; o__; f__; g__; s__	0	0.00555543	0.00307365	0.00501579	0.00383453	0.000649465
OTU_1655	-0.41896	0.00179408	Negative	k__Bacteria; p__Gemmatimonadetes; c__Gemm-4; o__; f__; g__; s__	0.00595737	0.00277772	0.00307365	0.0212207	0.0118323	0
OTU_1657	-0.303077	0.0273844	Negative	k__Bacteria; p__Proteobacteria; c__Gammaproteobacteria; o__Thiotrichales; f__Piscirickettsiaceae; g__; s__	0.000496448	0.000555543	0.00737676	0.0077166	0.00153381	0.00142882
OTU_1658	-0.319229	0.0198098	Negative	k__Bacteria; p__Gemmatimonadetes; c__Gemm-4; o__; f__; g__; s__	0.00198579	0.00277772	0.00153683	0.0083918	0.00865509	0.00207829
OTU_16625	-0.366837	0.00689581	Negative	k__Bacteria; p__Planctomycetes; c__vadinHA49; o__p04_C01; f__; g__; s__	0	0.000555543	0.00061473	0.00308664	0.00241028	0.0192241
OTU_16639	-0.347886	0.0106944	Negative	k__Bacteria; p__Acidobacteria; c__Sva0725; o__Sva0725; f__; g__; s__	0	0	0	0.00472642	0	0.003637
OTU_1664	-0.403744	0.00271779	Negative	k__Bacteria; p__Actinobacteria; c__Acidimicrobiia; o__Acidimicrobiales; f__koll13; g__; s__	0.0109219	0	0.00061473	0.0565241	0.00777862	0.00168861
OTU_16667	-0.316086	0.0211257	Negative	k__Bacteria; p__Proteobacteria; c__Deltaproteobacteria; o__Myxococcales; f__Haliangiaceae; g__; s__	0.00248224	0.00277772	0.000922095	0.00154332	0.00372497	0.0337722
OTU_16668	-0.277373	0.0443466	Negative	k__Bacteria; p__Cyanobacteria; c__Oscillatoriophycideae; o__Chroococcales; f__Xenococcaceae; g__; s__	0.00198579	0	0.00891359	0.00038583	0.0013147	0.000259786
OTU_16751	-0.350227	0.010144	Negative	k__Bacteria; p__Proteobacteria; c__Deltaproteobacteria; o__Myxococcales; f__Haliangiaceae; g__; s__	0.00148934	0.00166663	0.00061473	0.00202561	0.000328674	0.00402668
OTU_16782	-0.384667	0.00445558	Negative	k__Bacteria; p__Bacteroidetes; c__[Saprospirae]; o__[Saprospirales]; f__Saprospiraceae; g__; s__	0	0	0	0.00270081	0.000438232	0.00506582
OTU_1681	-0.364893	0.00722188	Negative	k__Bacteria; p__Bacteroidetes; c__Cytophagia; o__Cytophagales; f__Flammeovirgaceae; g__; s__	0.00595737	0.0211106	0.010143	0.0529552	0.01983	0.00584518
OTU_16810	-0.277273	0.0444264	Negative	k__Bacteria; p__Proteobacteria; c__Deltaproteobacteria; o__NB1-j; f__; g__; s__	0.0253188	0.00999978	0.00153683	0.0546914	0.0191727	0.000259786
OTU_16841	-0.391719	0.00372386	Negative	k__Bacteria; p__Bacteroidetes; c__[Saprospirae]; o__[Saprospirales]; f__Saprospiraceae; g__; s__	0	0.000555543	0.000307365	0.0070414	0.000986023	0.003637
OTU_16942	-0.320102	0.019457	Negative	k__Bacteria; p__Acidobacteria; c__BPC102; o__B110; f__; g__; s__	0.0193615	0.0161108	0.00399575	0.0389688	0.0210351	0.000389679
OTU_16951	-0.31651	0.0209438	Negative	k__Bacteria; p__Proteobacteria; c__Deltaproteobacteria; o__[Entotheonellales]; f__; g__; s__	0.018865	0.0166663	0.00829886	0.0435988	0.0356064	0.00168861
OTU_16976	-0.367016	0.00686648	Negative	k__Bacteria; p__Cyanobacteria; c__Oscillatoriophycideae; o__Chroococcales; f__Xenococcaceae; g__; s__	0	0	0.00491784	0.000192915	0	0.000389679
OTU_16978	-0.299533	0.0293366	Negative	k__Bacteria; p__Proteobacteria; c__Alphaproteobacteria; o__; f__; g__; s__	0.00198579	0.00166663	0.000922095	0.00675203	0.00536835	0.0074039
OTU_16996	-0.275707	0.0456919	Negative	k__Bacteria; p__Planctomycetes; c__Phycisphaerae; o__Phycisphaerales; f__Phycisphaeraceae; g__; s__	0.000992896	0.000555543	0	0.00405122	0.000986023	0.00103914
OTU_1702	-0.322098	0.0186698	Negative	k__Bacteria; p__Firmicutes; c__Clostridia; o__Clostridiales	0	0	0	0.00337601	0	0
OTU_17090	-0.40439	0.00267133	Negative	k__Bacteria; p__Proteobacteria; c__Deltaproteobacteria; o__Desulfobacterales; f__Desulfobacteraceae	0.000992896	0	0	0.00038583	0.000876465	0
OTU_1717	-0.27362	0.0474241	Negative	k__Bacteria; p__Actinobacteria; c__Acidimicrobiia; o__Acidimicrobiales; f__koll13; g__; s__	0.00198579	0.00111109	0.00338102	0.0150474	0.00723083	0.0370195
OTU_17194	-0.36026	0.00805358	Negative	k__Bacteria; p__Proteobacteria; c__Alphaproteobacteria; o__Rhodospirillales; f__Rhodospirillaceae; g__; s__	0	0	0	0.00424413	0	0.000519572
OTU_17196	-0.301332	0.0283315	Negative	k__Bacteria; p__Fibrobacteres; c__TG3; o__TG3-1; f__; g__; s__	0	0.000555543	0.00184419	0.00077166	0.000109558	0.00103914
OTU_172	-0.292492	0.0335598	Negative	k__Bacteria; p__Gemmatimonadetes; c__Gemm-1; o__; f__; g__; s__	0.00397158	0.00611098	0.00245892	0.0235356	0.0236645	0.000519572
OTU_1722	-0.285633	0.0381475	Negative	k__Bacteria; p__Planctomycetes; c__Planctomycetia; o__Pirellulales; f__Pirellulaceae; g__; s__	0.000992896	0.00166663	0.00276629	0.010321	0.00876465	0.00142882
OTU_17226	-0.352114	0.00971828	Negative	k__Bacteria; p__Acidobacteria; c__RB25; o__; f__; g__; s__	0	0.000555543	0	0.0025079	0.000219116	0.0103914
OTU_17283	-0.394425	0.00347254	Negative	k__Bacteria; p__Proteobacteria; c__Deltaproteobacteria; o__Myxococcales; f__OM27; g__; s__	0.00148934	0	0	0.00125395	0.000438232	0.113656
OTU_17293	-0.276794	0.0448101	Negative	k__Bacteria; p__Gemmatimonadetes; c__Gemm-4; o__; f__; g__; s__	0.000496448	0.00222217	0.00061473	0.00482288	0.00405365	0.00857293
OTU_1732	-0.297256	0.0306509	Negative	k__Bacteria; p__Acidobacteria; c__Sva0725; o__Sva0725; f__; g__; s__	0.000496448	0	0	0.00790952	0	0.0090925
OTU_17373	-0.387906	0.00410515	Negative	k__Bacteria; p__Proteobacteria; c__Deltaproteobacteria; o__Myxococcales; f__; g__; s__	0.00148934	0	0	0.00231498	0.000328674	0.00090925
OTU_17400	-0.391867	0.00370975	Negative	k__Bacteria; p__Acidobacteria; c__RB25; o__; f__; g__; s__	0	0	0.000307365	0.00125395	0.00241028	0.00116904
OTU_17416	-0.352345	0.00966724	Negative	k__Bacteria; p__Acidobacteria; c__Acidobacteria-6; o__CCU21; f__; g__; s__	0.00695027	0.00999978	0.00799149	0.0269116	0.029252	0.00194839
OTU_1742	-0.29117	0.0344068	Negative	k__Bacteria; p__Bacteroidetes; c__[Saprospirae]; o__[Saprospirales]; f__Saprospiraceae; g__; s__	0.00645382	0.00166663	0.000307365	0.0130218	0.00164337	0.00220818
OTU_1743	-0.357327	0.00862197	Negative	k__Bacteria; p__Proteobacteria; c__Deltaproteobacteria; o__Desulfobacterales; f__Desulfobacteraceae; g__; s__	0.000992896	0	0.000307365	0.00424413	0.00723083	0.000389679
OTU_17448	-0.319146	0.0198437	Negative	k__Bacteria; p__Cyanobacteria; c__Synechococcophycideae; o__Pseudanabaenales; f__Pseudanabaenaceae; g__; s__	0	0	0	0	0	0.000519572
OTU_1750	-0.317361	0.020583	Negative	k__Bacteria; p__Planctomycetes; c__Planctomycetia; o__Pirellulales; f__Pirellulaceae; g__; s__	0.0109219	0.00666652	0.00338102	0.0142757	0.00164337	0.00103914
OTU_1755	-0.278435	0.043506	Negative	k__Bacteria; p__Acidobacteria; c__RB25; o__; f__; g__; s__	0.00347514	0.00722206	0.00153683	0.0269116	0.0174197	0.003637
OTU_17562	-0.463749	0.00046984	Negative	k__Bacteria; p__Proteobacteria; c__Deltaproteobacteria; o__Syntrophobacterales; f__Syntrophobacteraceae; g__; s__	0	0.000555543	0	0.000675203	0.000219116	0.0167562
OTU_17580	-0.409928	0.002301	Negative	k__Bacteria; p__Bacteroidetes; c__[Rhodothermi]; o__[Rhodothermales]; f__Rhodothermaceae; g__; s__	0.000496448	0	0.00061473	0.0135041	0.00164337	0
OTU_1759	-0.291247	0.0343571	Negative	k__Bacteria; p__Acidobacteria; c__RB25; o__; f__; g__; s__	0.000496448	0.00222217	0.00122946	0.0070414	0.0107367	0.017016
OTU_17634	-0.390626	0.00382985	Negative	k__Bacteria; p__Gemmatimonadetes; c__Gemm-2; o__; f__; g__; s__	0.00148934	0.000555543	0.00061473	0.0031831	0.0020816	0.00376689
OTU_17652	-0.285588	0.038179	Negative	k__Bacteria; p__Gemmatimonadetes; c__Gemm-2; o__; f__; g__; s__	0.00248224	0	0.000307365	0.0199667	0.00284851	0
OTU_1767	-0.379145	0.00511396	Negative	k__Bacteria; p__Proteobacteria; c__Gammaproteobacteria; o__Legionellales; f__; g__; s__	0.000496448	0.0038888	0	0.00472642	0.00328674	0.00259786
OTU_177	-0.286724	0.0373852	Negative	k__Bacteria; p__Actinobacteria; c__Actinobacteria; o__Actinomycetales; f__Micrococcaceae	0	0	0.000307365	0.00790952	0.00273895	0
OTU_1772	-0.289842	0.0352751	Negative	k__Bacteria; p__Acidobacteria; c__Acidobacteria-6; o__CCU21; f__; g__; s__	0	0.000555543	0	0.000482288	0.00230072	0
OTU_1773	-0.331935	0.0151748	Negative	k__Bacteria; p__Proteobacteria; c__Gammaproteobacteria; o__Chromatiales; f__Ectothiorhodospiraceae; g__; s__	0.00446803	0.0127775	0.00491784	0.0431165	0.0236645	0.00883272
OTU_1775	-0.31348	0.0222719	Negative	k__Bacteria; p__Gemmatimonadetes; c__Gemm-2; o__; f__; g__; s__	0.00198579	0	0	0.0183269	0.000219116	0.000129893
OTU_17757	-0.347266	0.0108443	Negative	k__Bacteria; p__Proteobacteria; c__Deltaproteobacteria; o__[Entotheonellales]; f__; g__; s__	0	0.000555543	0	9.64575e-05	0.00109558	0.000129893
OTU_17899	-0.276758	0.0448394	Negative	k__Bacteria; p__Proteobacteria; c__Deltaproteobacteria; o__Desulfobacterales; f__Desulfobacteraceae; g__Desulfococcus; s__	0	0	0	0.00154332	0.00372497	0.000129893
OTU_1797	-0.469368	0.00039192	Negative	k__Bacteria; p__Bacteroidetes; c__Flavobacteriia; o__Flavobacteriales; f__Cryomorphaceae; g__; s__	0	0	0	0.00154332	0	0.00233807
OTU_17996	-0.287417	0.0369073	Negative	k__Bacteria; p__Bacteroidetes; c__Cytophagia; o__Cytophagales; f__Flammeovirgaceae; g__; s__	0	0.000555543	0.000307365	0.00260435	0.000328674	0.0696226
OTU_18	-0.3447	0.0114843	Negative	k__Bacteria; p__Firmicutes; c__Bacilli; o__Lactobacillales; f__Leuconostocaceae; g__Leuconostoc	0	0	0	0.103017	0.030238	0
OTU_1800	-0.340796	0.0125208	Negative	k__Bacteria; p__Acidobacteria; c__RB25; o__; f__; g__; s__	0.000992896	0.0038888	0.00430311	0.0163978	0.016105	0.00207829
OTU_18065	-0.372595	0.00600424	Negative	k__Bacteria; p__Acidobacteria; c__Acidobacteria-6; o__CCU21; f__; g__; s__	0.000992896	0	0	0.00212207	0.00164337	0
OTU_18115	-0.277644	0.0441312	Negative	k__Bacteria; p__Proteobacteria; c__Deltaproteobacteria; o__Desulfobacterales; f__Desulfobacteraceae; g__; s__	0.000992896	0	0	0.00260435	0	0.000129893
OTU_1818	-0.277471	0.0442689	Negative	k__Bacteria; p__Proteobacteria; c__Gammaproteobacteria; o__Chromatiales; f__; g__; s__	0	0	0.00184419	0.00202561	0.00054779	0.000519572
OTU_18210	-0.396046	0.00332929	Negative	k__Bacteria; p__Acidobacteria; c__OS-K; o__; f__; g__; s__	0.00397158	0.00333326	0.00184419	0.00887409	0.00613525	0.146
OTU_18246	-0.338063	0.0132931	Negative	k__Bacteria; p__Proteobacteria; c__Deltaproteobacteria; o__Desulfobacterales; f__Desulfobacteraceae; g__Desulfococcus; s__	0	0	0	0.00424413	0.00054779	0.0105213
OTU_1825	-0.349735	0.0102576	Negative	k__Bacteria; p__Gemmatimonadetes; c__Gemm-2; o__; f__; g__; s__	0.00148934	0.000555543	0.00307365	0.00713786	0.00306763	0.00116904
OTU_1831	-0.335368	0.0140943	Negative	k__Bacteria; p__Bacteroidetes; c__Flavobacteriia; o__Flavobacteriales; f__; g__; s__	0.00297869	0.00222217	0.000307365	0.00790952	0.0013147	0.00233807
OTU_18315	-0.273295	0.0476982	Negative	k__Bacteria; p__Acidobacteria; c__Holophagae; o__Holophagales; f__; g__; s__	0	0.000555543	0	0.00202561	0.000438232	0.00194839
OTU_18345	-0.301942	0.0279973	Negative	k__Bacteria; p__Acidobacteria; c__RB25; o__; f__; g__; s__	0	0	0.000307365	0.00163978	0.00142425	0.00142882
OTU_18361	-0.346524	0.0110261	Negative	k__Bacteria; p__Cyanobacteria; c__Oscillatoriophycideae; o__Chroococcales; f__Xenococcaceae; g__; s__	0	0	0.00215156	0	0	0
OTU_18488	-0.493125	0.00017574	Negative	k__Bacteria; p__Proteobacteria; c__Gammaproteobacteria; o__Thiotrichales; f__Piscirickettsiaceae; g__; s__	0.00248224	0.00111109	0.00122946	0.0109962	0.000986023	0
OTU_1854	-0.382958	0.00465091	Negative	k__Bacteria; p__Proteobacteria; c__Deltaproteobacteria; o__Desulfobacterales; f__Desulfobacteraceae; g__Desulfococcus; s__	0.000496448	0.00222217	0.000922095	0.00482288	0.00219116	0.000129893
OTU_1856	-0.289726	0.035352	Negative	k__Bacteria; p__Proteobacteria; c__Alphaproteobacteria; o__Rickettsiales; f__Rickettsiaceae; g__; s__	0.00198579	0.00166663	0.000307365	0.00462996	0.00186249	0.000129893
OTU_18591	-0.350577	0.0100637	Negative	k__Bacteria; p__Acidobacteria; c__Acidobacteria-6; o__CCU21; f__; g__; s__	0.0114183	0.00722206	0.00522521	0.0301912	0.0140234	0.000779357
OTU_18623	-0.298902	0.0296958	Negative	k__Bacteria; p__Proteobacteria; c__Deltaproteobacteria; o__Desulfobacterales; f__Desulfobacteraceae; g__Desulfococcus; s__	0	0	0.000307365	0.00106103	0	0
OTU_18654	-0.326898	0.0168872	Negative	k__Bacteria; p__Proteobacteria; c__Gammaproteobacteria; o__[Marinicellales]; f__[Marinicellaceae]; g__; s__	0.000992896	0	0	0.00655911	0.000438232	0.000129893
OTU_1873	-0.361209	0.00787674	Negative	k__Bacteria; p__Lentisphaerae; c__[Lentisphaeria]; o__Lentisphaerales; f__; g__; s__	0.000496448	0.00166663	0.000307365	0.00221852	0.00120514	0.00220818
OTU_18790	-0.298074	0.030173	Negative	k__Bacteria; p__Elusimicrobia; c__Elusimicrobia; o__IIb; f__; g__; s__	0.000496448	0.00111109	0.000307365	0.00154332	0.00054779	0.000519572
OTU_18830	-0.287729	0.0366936	Negative	k__Bacteria; p__Proteobacteria; c__Deltaproteobacteria; o__Desulfobacterales; f__Desulfobacteraceae; g__Desulfococcus; s__	0.000992896	0	0.000307365	0.00154332	0.000876465	0.00090925
OTU_18858	-0.408363	0.00240072	Negative	k__Bacteria; p__Acidobacteria; c__RB25; o__; f__; g__; s__	0.000496448	0.000555543	0	0.00337601	0.00109558	0.00220818
OTU_1894	-0.312226	0.022842	Negative	k__Bacteria; p__OP8; c__OP8_1; o__HMMVPog-54; f__; g__; s__	0.0148934	0.0138886	0.0104504	0.0283585	0.0273895	0.00103914
OTU_1899	-0.282224	0.0406136	Negative	k__Bacteria; p__Gemmatimonadetes; c__Gemm-2; o__; f__; g__; s__	0.00446803	0.000555543	0.000307365	0.011382	0.0179675	0.00428647
OTU_1905	-0.293887	0.0326853	Negative	k__Bacteria; p__Proteobacteria; c__Gammaproteobacteria; o__Oceanospirillales; f__; g__; s__	0	0.000555543	0	0.00270081	0.00186249	0.000779357
OTU_1908	-0.373163	0.00592199	Negative	k__Bacteria; p__Proteobacteria; c__Deltaproteobacteria; o__Myxococcales; f__; g__; s__	0.00198579	0	0	0.00337601	0.00241028	0.00350711
OTU_19101	-0.315505	0.0213769	Negative	k__Bacteria; p__Proteobacteria; c__Gammaproteobacteria; o__Chromatiales; f__Ectothiorhodospiraceae; g__; s__	0.000496448	0	0.000307365	0.00945284	0.00120514	0.00090925
OTU_19129	-0.302916	0.0274706	Negative	k__Bacteria; p__Proteobacteria; c__Deltaproteobacteria; o__Myxococcales; f__; g__; s__	0.00148934	0.00111109	0.000307365	0.000675203	0.00164337	0.00857293
OTU_192	-0.323783	0.0180267	Negative	k__Bacteria; p__Proteobacteria; c__Gammaproteobacteria; o__Pseudomonadales; f__Moraxellaceae; g__Acinetobacter	0	0	0	0.0532445	0.0187344	0.0018185
OTU_19221	-0.351216	0.00991888	Negative	k__Bacteria; p__Proteobacteria; c__Gammaproteobacteria; o__Chromatiales	0	0	0	0.00829535	0.000109558	0.00298754
OTU_1925	-0.270685	0.0499493	Negative	k__Bacteria; p__Acidobacteria; c__RB25; o__; f__; g__; s__	0.00347514	0.00555543	0.00491784	0.0210277	0.0247601	0.00623486
OTU_1926	-0.279264	0.0428595	Negative	k__Bacteria; p__Bacteroidetes; c__Sphingobacteriia; o__Sphingobacteriales; f__; g__; s__	0.00843961	0.00611098	0.00122946	0.019388	0.00427276	0.00597507
OTU_1937	-0.297608	0.0304444	Negative	k__Bacteria; p__Spirochaetes; c__Spirochaetes; o__Spirochaetales; f__Spirochaetaceae; g__; s__	0.00546093	0.00555543	0.000922095	0.0175553	0.00821685	0.00584518
OTU_19375	-0.389486	0.0039432	Negative	k__Bacteria; p__Proteobacteria; c__Deltaproteobacteria; o__Myxococcales; f__Cystobacterineae; g__; s__	0.00148934	0.000555543	0.000307365	0.0025079	0.00175293	0.003637
OTU_194	-0.375526	0.00559046	Negative	k__Bacteria; p__Gemmatimonadetes; c__Gemm-4; o__; f__; g__; s__	0.0233331	0.00944423	0.0119872	0.171887	0.0919192	0.0107811
OTU_1951	-0.299475	0.0293692	Negative	k__Bacteria; p__[Caldithrix]; c__KSB1; o__Ucn15732; f__; g__; s__	0.000496448	0.000555543	0.000922095	0.0107068	0.00175293	0.00116904
OTU_1955	-0.334946	0.0142234	Negative	k__Bacteria; p__Proteobacteria; c__Deltaproteobacteria; o__Desulfobacterales; f__Desulfobulbaceae; g__; s__	0.00397158	0.00499989	0.000307365	0.0115749	0.00153381	0.00948218
OTU_196	-0.290293	0.0349781	Negative	k__Bacteria; p__Chloroflexi; c__SAR202; o__; f__; g__; s__	0.000496448	0.00111109	0	0.00916346	0.00251984	0
OTU_19759	-0.455706	0.00060584	Negative	k__Bacteria; p__Proteobacteria; c__Gammaproteobacteria; o__Thiotrichales; f__Piscirickettsiaceae; g__; s__	0.00248224	0.000555543	0.000307365	0.00762014	0.00142425	0
OTU_1977	-0.359634	0.00817201	Negative	k__Bacteria; p__Proteobacteria; c__Deltaproteobacteria; o__; f__; g__; s__	0.000496448	0.0077776	0	0.00549808	0.00514923	0.000129893
OTU_1980	-0.37438	0.00574918	Negative	k__Bacteria; p__Proteobacteria; c__Alphaproteobacteria; o__; f__; g__; s__	0.0297869	0.0222217	0.00768413	0.0355928	0.0223498	0.00103914
OTU_1985	-0.314634	0.0217579	Negative	k__Bacteria; p__Proteobacteria; c__Deltaproteobacteria; o__Myxococcales; f__; g__; s__	0.00347514	0.00611098	0.00245892	0.00665557	0.00624481	0.0280569
OTU_1987	-0.271863	0.0489231	Negative	k__Bacteria; p__WS3; c__PRR-12; o__Sediment-1; f__; g__; s__	0.00347514	0.00166663	0.00061473	0.00588391	0.00701172	0.0554643
OTU_1989	-0.289806	0.0352987	Negative	k__Bacteria; p__GN04	0.00297869	0.00111109	0.00122946	0.0122501	0.004711	0.00389679
OTU_1997	-0.315877	0.0212159	Negative	k__Bacteria; p__Proteobacteria; c__Gammaproteobacteria; o__Pseudomonadales; f__Pseudomonadaceae; g__Pseudomonas; s__	0	0	0	0.00308664	0.00054779	0.0215622
OTU_20071	-0.316337	0.0210179	Negative	k__Bacteria; p__Proteobacteria; c__Gammaproteobacteria; o__[Marinicellales]; f__[Marinicellaceae]; g__; s__	0.000992896	0.0038888	0.00307365	0.00462996	0.00843597	0.000649465
OTU_2009	-0.305424	0.0261525	Negative	k__Bacteria; p__Planctomycetes; c__Planctomycetia; o__Pirellulales; f__Pirellulaceae; g__; s__	0.00347514	0.00499989	0.00491784	0.010128	0.00493011	0.00337722
OTU_2010	-0.31807	0.0202868	Negative	k__Bacteria; p__WS3; c__PRR-12; o__GN03; f__KSB4; g__; s__	0.000496448	0.00277772	0.00153683	0.00520871	0.0109558	0.0149377
OTU_2012	-0.443874	0.00087085	Negative	k__Bacteria; p__Proteobacteria; c__Alphaproteobacteria; o__Rhodospirillales; f__Rhodospirillaceae; g__; s__	0.0263117	0.00277772	0.00215156	0.0263329	0.00241028	0.00272775
OTU_2015	-0.337659	0.0134106	Negative	k__Bacteria; p__Bacteroidetes; c__Bacteroidia; o__Bacteroidales; f__SB-1; g__; s__	0	0.00222217	0.00061473	0.00077166	0.00197205	0.0054555
OTU_2021	-0.389533	0.00393841	Negative	k__Bacteria; p__WS3; c__PRR-12; o__Sediment-1; f__; g__; s__	0.000992896	0.000555543	0	0.00829535	0	0.118073
OTU_2023	-0.282528	0.0403884	Negative	k__Bacteria; p__Proteobacteria; c__Alphaproteobacteria; o__; f__; g__; s__	0.0163828	0.00555543	0.000922095	0.0197738	0.0081073	0.000389679
OTU_2027	-0.271279	0.0494297	Negative	k__Bacteria; p__Proteobacteria; c__Deltaproteobacteria; o__Desulfobacterales; f__Desulfobacteraceae; g__; s__	0.00248224	0	0.00122946	0.0121536	0.00109558	0.00324732
OTU_20291	-0.354517	0.00919882	Negative	k__Bacteria; p__Proteobacteria; c__Alphaproteobacteria; o__; f__; g__; s__	0.00645382	0.00999978	0.00184419	0.00829535	0.00744995	0.00142882
OTU_20295	-0.294628	0.0322286	Negative	k__Bacteria; p__Proteobacteria; c__Deltaproteobacteria; o__Desulfarculales; f__Desulfarculaceae; g__; s__	0.00446803	0.0127775	0.00491784	0.0137934	0.0120514	0.0090925
OTU_20298	-0.306241	0.0257347	Negative	k__Bacteria; p__Acidobacteria; c__Acidobacteria-6; o__BPC015; f__; g__; s__	0.00248224	0.0111109	0.00276629	0.00675203	0.0248697	0.0148078
OTU_2033	-0.314674	0.0217405	Negative	k__Bacteria; p__Acidobacteria; c__RB25; o__; f__; g__; s__	0.00397158	0.0111109	0.00952832	0.013697	0.0310049	0
OTU_204	-0.31848	0.0201171	Negative	k__Bacteria; p__Proteobacteria; c__Alphaproteobacteria; o__; f__; g__; s__	0.0312762	0.0294438	0.00276629	0.0712821	0.0176388	0.0383184
OTU_20420	-0.295015	0.0319918	Negative	k__Bacteria; p__Proteobacteria; c__Gammaproteobacteria; o__Oceanospirillales; f__Oleiphilaceae; g__; s__	0	0.000555543	0	0	0.000876465	0
OTU_2045	-0.363422	0.00747738	Negative	k__Bacteria; p__Acidobacteria; c__RB25; o__; f__; g__; s__	0.00248224	0.00166663	0.000307365	0.0137934	0.000657348	0.0188345
OTU_20491	-0.342973	0.0119332	Negative	k__Bacteria; p__Proteobacteria; c__Gammaproteobacteria; o__Alteromonadales; f__; g__; s__	0.000992896	0	0	0.0025079	0.000109558	0.00519572
OTU_20536	-0.405192	0.00261463	Negative	k__Bacteria; p__Proteobacteria; c__Gammaproteobacteria	0	0	0	0.00231498	0.000438232	0.000779357
OTU_20576	-0.309927	0.023919	Negative	k__Bacteria; p__Proteobacteria; c__Gammaproteobacteria; o__Chromatiales; f__; g__; s__	0	0	0.000922095	0	0	0.000519572
OTU_2062	-0.340852	0.0125052	Negative	k__Bacteria; p__Proteobacteria; c__Deltaproteobacteria; o__; f__; g__; s__	0.00198579	0.00166663	0.00122946	0.0083918	0.00328674	0.00857293
OTU_2070	-0.386356	0.00426969	Negative	k__Bacteria; p__Acidobacteria; c__RB25; o__; f__; g__; s__	0.00645382	0.000555543	0	0.0123466	0.000986023	0.000389679
OTU_20710	-0.398542	0.00311891	Negative	k__Bacteria; p__Gemmatimonadetes; c__Gemm-2; o__; f__; g__; s__	0	0	0	0	0	0
OTU_20719	-0.359733	0.00815308	Negative	k__Bacteria; p__Gemmatimonadetes; c__Gemm-2; o__; f__; g__; s__	0.00198579	0	0	0.00858472	0	0.0513077
OTU_20720	-0.299692	0.0292465	Negative	k__Bacteria; p__Gemmatimonadetes; c__Gemm-2; o__; f__; g__; s__	0.000992896	0	0	0.00299018	0.000986023	0.184967
OTU_20721	-0.275524	0.0458413	Negative	k__Bacteria; p__Gemmatimonadetes; c__Gemm-2; o__; f__; g__; s__	0.000992896	0	0	0.00501579	0	0.00376689
OTU_2083	-0.447195	0.00078755	Negative	k__Bacteria; p__Acidobacteria; c__Sva0725; o__Sva0725; f__; g__; s__	0.00297869	0.0116664	0.00338102	0.0316381	0.00821685	0.0155871
OTU_20835	-0.328106	0.0164623	Negative	k__Bacteria; p__Proteobacteria; c__Deltaproteobacteria; o__; f__; g__; s__	0	0.00111109	0.000922095	0.00260435	0.000657348	0.000129893
OTU_20959	-0.333649	0.0146269	Negative	k__Bacteria; p__Proteobacteria; c__Gammaproteobacteria; o__Chromatiales; f__; g__; s__	0	0	0.00153683	0.00299018	0.00054779	0.00103914
OTU_20960	-0.349194	0.0103838	Negative	k__Bacteria; p__Proteobacteria; c__Gammaproteobacteria; o__Chromatiales; f__Ectothiorhodospiraceae; g__; s__	0	0	0.000307365	0.00183269	0.000219116	0
OTU_2108	-0.335015	0.0142022	Negative	k__Bacteria; p__Spirochaetes; c__Spirochaetes; o__Spirochaetales; f__Spirochaetaceae; g__; s__	0.00148934	0.000555543	0	0.00887409	0.000109558	0.000649465
OTU_21085	-0.274534	0.0466589	Negative	k__Bacteria; p__Acidobacteria; c__Sva0725; o__Sva0725; f__; g__; s__	0	0.000555543	0	0.00356893	0.000986023	0.00129893
OTU_21086	-0.350216	0.0101465	Negative	k__Bacteria; p__Acidobacteria; c__Sva0725; o__Sva0725; f__; g__; s__	0.000496448	0.000555543	0	0.00212207	0.000328674	0.00272775
OTU_21091	-0.414238	0.00204508	Negative	k__Bacteria; p__Acidobacteria; c__Sva0725; o__Sva0725; f__; g__; s__	0.000496448	0	0	0.00472642	0.000657348	0.0737792
OTU_211	-0.315948	0.021185	Negative	k__Bacteria; p__Proteobacteria; c__Alphaproteobacteria; o__Rhizobiales; f__Phyllobacteriaceae	0.0660276	0.0361103	0.0218229	0.0659769	0.0345108	0.0018185
OTU_21140	-0.453937	0.00064014	Negative	k__Bacteria; p__Proteobacteria; c__Deltaproteobacteria; o__Myxococcales; f__Cystobacterineae; g__; s__	0	0	0	0.000289373	0.00054779	0.00532561
OTU_2118	-0.366424	0.00696397	Negative	k__Bacteria; p__NKB19; c__TSBW08; o__; f__; g__; s__	0	0.00111109	0.000307365	0.00202561	0.000657348	0.0228612
OTU_2123	-0.338138	0.0132712	Negative	k__Bacteria; p__SAR406; c__AB16; o__SSW63Au; f__SHAS460; g__; s__	0.00148934	0	0	0.0025079	0.000876465	0.000259786
OTU_2128	-0.2842	0.0391686	Negative	k__Bacteria; p__WS3; c__PRR-12; o__LD1-PA13; f__; g__; s__	0.00546093	0.012222	0.00215156	0.0157226	0.0105176	0.00480604
OTU_2136	-0.271988	0.0488147	Negative	k__Bacteria; p__Planctomycetes; c__Phycisphaerae; o__CCM11a; f__; g__; s__	0.00198579	0.00444435	0.00153683	0.00540162	0.00503967	0.0192241
OTU_21398	-0.360093	0.008085	Negative	k__Bacteria; p__Caldithrix; c__Caldithrixae; o__Caldithrixales; f__BA059; g__; s__	0.000496448	0	0	0.000482288	0.000219116	0.000129893
OTU_2153	-0.309711	0.0240222	Negative	k__Bacteria; p__Proteobacteria; c__Alphaproteobacteria; o__Rhodospirillales; f__Rhodospirillaceae; g__; s__	0	0	0.00061473	0.00347247	0	0.0136388
OTU_2162	-0.423147	0.00159489	Negative	k__Bacteria; p__Actinobacteria; c__Acidimicrobiia; o__Acidimicrobiales; f__JdFBGBact; g__; s__	0.00148934	0	0.00184419	0.011382	0.00054779	0.000129893
OTU_2167	-0.417901	0.00184785	Negative	k__Bacteria; p__; c__; o__; f__; g__; s__	0	0	0	0.00588391	0.00164337	0.00129893
OTU_2170	-0.391926	0.00370409	Negative	k__Bacteria; p__Bacteroidetes; c__Bacteroidia; o__Bacteroidales; f__; g__; s__	0.000992896	0.000555543	0.000922095	0.011382	0.0013147	0.00116904
OTU_21706	-0.283273	0.0398408	Negative	k__Bacteria; p__Proteobacteria; c__Deltaproteobacteria; o__Myxococcales; f__; g__; s__	0.000496448	0.00444435	0.00061473	0.00260435	0.00427276	0
OTU_21788	-0.419417	0.00177135	Negative	k__Bacteria; p__Proteobacteria; c__Deltaproteobacteria; o__Myxococcales; f__; g__; s__	0.00248224	0.000555543	0.000307365	0.00472642	0.00142425	0.0283167
OTU_21807	-0.358042	0.00848026	Negative	k__Bacteria; p__Proteobacteria; c__Deltaproteobacteria; o__Myxococcales; f__; g__; s__	0.000992896	0.00333326	0.000922095	0.00733077	0.0119418	0.000129893
OTU_2196	-0.440785	0.00095534	Negative	k__Bacteria; p__Proteobacteria; c__Deltaproteobacteria; o__Myxococcales; f__; g__; s__	0.00744672	0.0111109	0.00184419	0.00501579	0.00602569	0.00961207
OTU_2209	-0.423819	0.00156483	Negative	k__Bacteria; p__H-178; c__; o__; f__; g__; s__	0	0	0	0.00173624	0.000328674	0.00142882
OTU_2225	-0.279365	0.0427806	Negative	k__Bacteria; p__Proteobacteria; c__Deltaproteobacteria; o__Myxococcales	0.00198579	0.00333326	0.00184419	0.0038583	0.00635437	0.00272775
OTU_2247	-0.284103	0.0392386	Negative	k__Bacteria; p__NKB19; c__; o__; f__; g__; s__	0.00248224	0.00277772	0.00122946	0.00723431	0.00449188	0.0018185
OTU_2250	-0.293819	0.0327274	Negative	k__Bacteria; p__Gemmatimonadetes; c__Gemm-2; o__; f__; g__; s__	0.00198579	0.000555543	0.000307365	0.00559454	0.00361542	0.00298754
OTU_2255	-0.270673	0.0499602	Negative	k__Bacteria; p__Proteobacteria; c__Deltaproteobacteria; o__MIZ46; f__; g__; s__	0	0	0.00122946	0.000675203	0.000657348	0.00571529
OTU_2259	-0.286874	0.0372814	Negative	k__Bacteria; p__Verrucomicrobia; c__Verrucomicrobiae; o__Verrucomicrobiales; f__Verrucomicrobiaceae	0.00992896	0.0161108	0.010143	0.0407051	0.0313336	0.000779357
OTU_2277	-0.315782	0.0212567	Negative	k__Bacteria; p__Acidobacteria; c__; o__; f__; g__; s__	0.00397158	0.012222	0.00122946	0.0119607	0.0130374	0.014548
OTU_2281	-0.330044	0.0157994	Negative	k__Bacteria; p__Proteobacteria; c__Deltaproteobacteria; o__Bdellovibrionales; f__Bacteriovoracaceae; g__; s__	0.00248224	0.00222217	0.00245892	0.00819889	0.00186249	0
OTU_22926	-0.327832	0.016558	Negative	k__Bacteria; p__Bacteroidetes; c__[Saprospirae]; o__[Saprospirales]; f__Saprospiraceae; g__; s__	0	0	0.00122946	0	0	0.00155871
OTU_2301	-0.345189	0.0113599	Negative	k__Bacteria; p__Planctomycetes; c__Planctomycetia; o__Pirellulales; f__Pirellulaceae; g__; s__	0.00198579	0.00166663	0.00153683	0.00607682	0.00273895	0.00246797
OTU_23087	-0.319446	0.0197215	Negative	k__Bacteria; p__Chloroflexi; c__Anaerolineae; o__MSB-1E9; f__; g__; s__	0.000496448	0.000555543	0.000307365	0.00221852	0.0020816	0
OTU_2316	-0.275409	0.0459357	Negative	k__Bacteria; p__Acidobacteria; c__Sva0725; o__Sva0725; f__; g__; s__	0.000992896	0.0038888	0.00307365	0.00530516	0.00986023	0.00090925
OTU_2317	-0.293042	0.0332131	Negative	k__Bacteria; p__Planctomycetes; c__Planctomycetia; o__Pirellulales; f__Pirellulaceae; g__; s__	0.0168792	0.0177774	0.00368838	0.028455	0.0211447	0.305118
OTU_2319	-0.391668	0.00372874	Negative	k__Bacteria; p__Verrucomicrobia; c__Verrucomicrobiae; o__Verrucomicrobiales; f__Verrucomicrobiaceae; g__Verrucomicrobium; s__	0.00148934	0.000555543	0.000922095	0.00887409	0.00175293	0.00116904
OTU_2322	-0.325665	0.0173308	Negative	k__Bacteria; p__Gemmatimonadetes; c__Gemm-4; o__; f__; g__; s__	0.000496448	0.000555543	0.000307365	0.0146615	0.0013147	0.000259786
OTU_2326	-0.272064	0.0487496	Negative	k__Bacteria; p__Acidobacteria; c__; o__; f__; g__; s__	0.00198579	0.0038888	0.00061473	0.0157226	0.0156668	0.00389679
OTU_2330	-0.295967	0.0314165	Negative	k__Bacteria; p__Acidobacteria; c__RB25; o__; f__; g__; s__	0.00148934	0.00666652	0	0.00819889	0.00712127	0.000389679
OTU_23306	-0.398515	0.00312108	Negative	k__Bacteria; p__Cyanobacteria; c__Oscillatoriophycideae; o__Oscillatoriales; f__Phormidiaceae	0	0	0	0	0	0.0385782
OTU_23394	-0.279377	0.0427716	Negative	k__Bacteria; p__Acidobacteria; c__BPC102; o__B110; f__; g__; s__	0.00645382	0.00277772	0.00245892	0.0140828	0.0102985	0.0398771
OTU_23463	-0.333154	0.0147831	Negative	k__Bacteria; p__Chloroflexi; c__Anaerolineae; o__CFB-26; f__; g__; s__	0	0	0	0	0.000766906	0.00155871
OTU_2349	-0.303785	0.0270079	Negative	k__Bacteria; p__Caldithrix; c__Caldithrixae; o__Caldithrixales; f__BA059; g__; s__	0.00148934	0.000555543	0.000307365	0.0108032	0.00284851	0.0668948
OTU_2355	-0.290007	0.0351661	Negative	k__Bacteria; p__Spirochaetes; c__Spirochaetes; o__Spirochaetales; f__Spirochaetaceae; g__Spirochaeta; s__	0.00148934	0.00888869	0.00338102	0.0152403	0.0118323	0.000389679
OTU_23563	-0.339381	0.0129156	Negative	k__Bacteria; p__Proteobacteria; c__Alphaproteobacteria; o__Rhodospirillales; f__; g__; s__	0.0158863	0.00111109	0.00983568	0.0462996	0.000766906	0.00558539
OTU_2358	-0.436166	0.00109549	Negative	k__Bacteria; p__Proteobacteria; c__Gammaproteobacteria; o__Alteromonadales; f__Alteromonadaceae; g__Glaciecola; s__	0	0	0	0.00231498	0.000657348	0.00844304
OTU_2362	-0.312601	0.0226705	Negative	k__Bacteria; p__Proteobacteria; c__Alphaproteobacteria; o__; f__; g__; s__	0.00645382	0.0038888	0.000307365	0.0198702	0.00142425	0.00142882
OTU_23654	-0.327947	0.0165178	Negative	k__Bacteria; p__Proteobacteria; c__Alphaproteobacteria; o__Rhodobacterales; f__Rhodobacteraceae; g__; s__	0	0	0.000922095	0.000289373	0	0.130153
OTU_2373	-0.293032	0.0332188	Negative	k__Bacteria; p__[Caldithrix]; c__KSB1; o__; f__; g__; s__	0	0.00111109	0.000922095	0.00810243	0.00931244	0
OTU_2375	-0.278444	0.0434994	Negative	k__Bacteria; p__WS3; c__PRR-12; o__Sediment-1; f__; g__; s__	0.00645382	0.0038888	0	0.0134076	0.00536835	0.00623486
OTU_2376	-0.307318	0.0251926	Negative	k__Bacteria; p__Proteobacteria; c__Deltaproteobacteria; o__Desulfovibrionales; f__Desulfovibrionaceae; g__Desulfovibrio; s__	0	0	0.00061473	0.00578745	0.000657348	0.003637
OTU_23787	-0.357536	0.00858037	Negative	k__Bacteria; p__Spirochaetes; c__[Brachyspirae]; o__[Brachyspirales]; f__Brachyspiraceae; g__; s__	0	0	0.000307365	0.000578745	0.000328674	0.00129893
OTU_2379	-0.304168	0.0268061	Negative	k__Bacteria; p__Proteobacteria; c__Deltaproteobacteria; o__Desulfobacterales; f__Desulfobacteraceae	0.00992896	0.0199996	0.00922095	0.0246931	0.0156668	0.00116904
OTU_23864	-0.301428	0.0282787	Negative	k__Bacteria; p__Actinobacteria; c__Thermoleophilia; o__Gaiellales; f__Gaiellaceae; g__; s__	0.0109219	0.000555543	0.000307365	0.0206419	0.00394409	0.0313042
OTU_2387	-0.301608	0.0281798	Negative	k__Bacteria; p__Chloroflexi; c__Anaerolineae; o__MSB-1E9; f__; g__; s__	0.00695027	0.00111109	0.00061473	0.00424413	0.00712127	0.00103914
OTU_23913	-0.412755	0.00213015	Negative	k__Bacteria; p__Proteobacteria; c__Deltaproteobacteria; o__Sva0853; f__JTB36; g__; s__	0.00198579	0.00166663	0.000922095	0.0270081	0.0106271	0.00441636
OTU_23918	-0.493082	0.000176	Negative	k__Bacteria; p__Cyanobacteria; c__Oscillatoriophycideae; o__Chroococcales; f__Xenococcaceae; g__; s__	0	0	0.00153683	0.00376184	0	0.00103914
OTU_23923	-0.387384	0.00415992	Negative	k__Bacteria; p__Proteobacteria; c__Deltaproteobacteria; o__Myxococcales; f__Cystobacterineae; g__; s__	0	0.00111109	0.000307365	0.00347247	0.00219116	0.0018185
OTU_23924	-0.299635	0.0292785	Negative	k__Bacteria; p__Acidobacteria; c__; o__; f__; g__; s__	0.00546093	0.00944423	0	0.00617328	0.00744995	0.00129893
OTU_2403	-0.489011	0.00020278	Negative	k__Bacteria; p__Proteobacteria; c__Deltaproteobacteria; o__Desulfobacterales; f__Desulfobacteraceae; g__; s__	0	0.00111109	0	9.64575e-05	0.000328674	0.0113007
OTU_24032	-0.296261	0.0312402	Negative	k__Bacteria; p__Actinobacteria; c__Acidimicrobiia; o__Acidimicrobiales; f__JdFBGBact; g__; s__	0.000992896	0	0.00122946	0.000192915	0	0.00129893
OTU_2404	-0.287779	0.0366598	Negative	k__Bacteria; p__Acidobacteria; c__RB25; o__; f__; g__; s__	0.00148934	0.00333326	0.00307365	0.00482288	0.00996978	0
OTU_24052	-0.405356	0.00260315	Negative	k__Bacteria; p__Proteobacteria; c__Alphaproteobacteria; o__Rhodospirillales; f__; g__; s__	0.000992896	0	0.00215156	0.00356893	0.000109558	0.112877
OTU_24057	-0.379126	0.00511638	Negative	k__Bacteria; p__Proteobacteria; c__Deltaproteobacteria; o__NB1-j; f__MND4; g__; s__	0.00595737	0.00999978	0.00153683	0.0138899	0.0107367	0.00701422
OTU_2407	-0.271365	0.0493552	Negative	k__Bacteria; p__Proteobacteria; c__Deltaproteobacteria; o__; f__; g__; s__	0	0	0.000307365	0.00241144	0.000219116	0.000389679
OTU_2411	-0.377509	0.00532479	Negative	k__Bacteria; p__Proteobacteria; c__Deltaproteobacteria; o__Myxococcales; f__; g__; s__	0.00148934	0.000555543	0	0.00781306	0.00186249	0.000649465
OTU_24166	-0.355553	0.00898242	Negative	k__Bacteria; p__Cyanobacteria; c__Oscillatoriophycideae; o__Chroococcales; f__Cyanobacteriaceae; g__Cyanobacterium; s__	0	0	0.000922095	0.000192915	0	0.00103914
OTU_24235	-0.300428	0.0288328	Negative	k__Bacteria; p__Proteobacteria; c__Deltaproteobacteria; o__NB1-j; f__; g__; s__	0.00297869	0	0	0.00337601	0.000219116	0
OTU_24405	-0.390404	0.00385165	Negative	k__Bacteria; p__KSB3; c__; o__; f__; g__; s__	0	0	0	0.0031831	0.00230072	0.00233807
OTU_2449	-0.29783	0.0303152	Negative	k__Bacteria; p__Proteobacteria; c__Deltaproteobacteria; o__Myxococcales; f__; g__; s__	0.014397	0.0177774	0.00430311	0.0188092	0.0203778	0.00766368
OTU_2452	-0.365149	0.00717813	Negative	k__Bacteria; p__Proteobacteria; c__Deltaproteobacteria; o__Desulfarculales; f__Desulfarculaceae; g__; s__	0	0	0.000307365	0.00414767	0.00328674	0.00129893
OTU_2456	-0.287407	0.0369139	Negative	k__Bacteria; p__Gemmatimonadetes; c__Gemm-2; o__; f__; g__; s__	0.00397158	0.00277772	0.00215156	0.0143722	0.0101889	0.000259786
OTU_24595	-0.382382	0.00471839	Negative	k__Bacteria; p__Planctomycetes; c__vadinHA49; o__p04_C01; f__; g__; s__	0	0	0	0.00578745	0.00295807	0.0155871
OTU_24603	-0.406425	0.00252952	Negative	k__Bacteria; p__KSB3; c__; o__; f__; g__; s__	0	0	0	0.00549808	0.00372497	0.000129893
OTU_24605	-0.318042	0.0202983	Negative	k__Bacteria; p__Proteobacteria; c__Gammaproteobacteria; o__HOC36; f__; g__; s__	0.00446803	0.00999978	0.00338102	0.0278762	0.0157764	0.00116904
OTU_24625	-0.29295	0.0332709	Negative	k__Bacteria; p__Chlorobi; c__Ignavibacteria; o__Ignavibacteriales; f__lheB3-7; g__; s__	0	0.000555543	0	0.0045335	0	0.000779357
OTU_24641	-0.412019	0.00217351	Negative	k__Bacteria; p__Bacteroidetes; c__[Rhodothermi]; o__[Rhodothermales]; f__Rhodothermaceae; g__; s__	0.00198579	0.00111109	0.00122946	0.00868118	0.00361542	0.0605301
OTU_2465	-0.342156	0.0121509	Negative	k__Bacteria; p__Spirochaetes; c__Spirochaetes; o__Spirochaetales; f__Spirochaetaceae; g__; s__	0	0.00277772	0.000922095	0.0110926	0.00482055	0.00337722
OTU_2472	-0.349823	0.0102371	Negative	k__Bacteria; p__Acidobacteria; c__RB25; o__; f__; g__; s__	0.00496448	0.000555543	0.00061473	0.0245002	0.0116132	0.00480604
OTU_2479	-0.373359	0.00589382	Negative	k__Bacteria; p__Bacteroidetes; c__[Rhodothermi]; o__[Rhodothermales]; f__Rhodothermaceae; g__; s__	0.00248224	0.00166663	0.000307365	0.0232463	0.00186249	0.00311743
OTU_248	-0.322116	0.0186629	Negative	k__Bacteria; p__Proteobacteria; c__Gammaproteobacteria; o__Alteromonadales; f__OM60; g__; s__	0.0163828	0.0399991	0.0122946	0.0770695	0.0566415	0.00324732
OTU_2483	-0.394131	0.00349914	Negative	k__Bacteria; p__Proteobacteria; c__Deltaproteobacteria; o__Myxococcales; f__; g__; s__	0.000496448	0.000555543	0	0.00366539	0.00142425	0
OTU_249	-0.272364	0.0484913	Negative	k__Bacteria; p__Proteobacteria; c__Gammaproteobacteria; o__Chromatiales; f__Ectothiorhodospiraceae; g__; s__	0.00198579	0.00944423	0.0107578	0.0209313	0.0207065	0.00610497
OTU_2503	-0.342103	0.0121651	Negative	k__Bacteria; p__Chloroflexi; c__Anaerolineae; o__CFB-26; f__; g__; s__	0.000992896	0	0	0.00241144	0.00054779	0.0123398
OTU_25082	-0.350011	0.0101937	Negative	k__Bacteria; p__Proteobacteria; c__Deltaproteobacteria; o__Myxococcales; f__; g__; s__	0	0.000555543	0.00061473	0.00366539	0.00175293	0.00207829
OTU_2509	-0.366392	0.0069694	Negative	k__Bacteria; p__Bacteroidetes; c__Bacteroidia; o__Bacteroidales; f__; g__; s__	0	0	0	0.000675203	0.00054779	0.00168861
OTU_2510	-0.316167	0.0210909	Negative	k__Bacteria; p__Proteobacteria; c__Deltaproteobacteria; o__Syntrophobacterales; f__Syntrophobacteraceae; g__; s__	0.00198579	0	0.00245892	0.0108997	0.00197205	0.0264982
OTU_25182	-0.321719	0.0188173	Negative	k__Bacteria; p__Proteobacteria; c__Alphaproteobacteria	0.00695027	0.00333326	0.00184419	0.0083918	0.0013147	0.00961207
OTU_25266	-0.463277	0.00047699	Negative	k__Bacteria; p__Actinobacteria; c__Acidimicrobiia; o__Acidimicrobiales; f__; g__; s__	0.000496448	0	0.000307365	0.0133111	0.000657348	0.00090925
OTU_25283	-0.30203	0.0279499	Negative	k__Bacteria; p__Bacteroidetes; c__[Rhodothermi]; o__[Rhodothermales]; f__Rhodothermaceae; g__; s__	0.000496448	0	0	0.0111891	0	0
OTU_25386	-0.31947	0.0197116	Negative	k__Bacteria; p__Chloroflexi; c__Anaerolineae; o__GCA004; f__; g__; s__	0.000496448	0	0.00122946	0.00356893	0.000109558	0.0092224
OTU_25390	-0.28144	0.0411983	Negative	k__Bacteria; p__WS2; c__SHA-109; o__; f__; g__; s__	0.00744672	0.00166663	0.00184419	0.0135041	0.00142425	0.135348
OTU_2542	-0.395435	0.00338265	Negative	k__Bacteria; p__Acidobacteria; c__RB25; o__; f__; g__; s__	0.00446803	0.00111109	0	0.0083918	0.00657348	0.152624
OTU_2543	-0.352483	0.00963694	Negative	k__Bacteria; p__Chlorobi; c__OPB56; o__; f__; g__; s__	0.00198579	0.00333326	0	0.00395476	0.000438232	0.00961207
OTU_2544	-0.31669	0.020867	Negative	k__Bacteria; p__Acidobacteria; c__RB25; o__; f__; g__; s__	0.00397158	0.0038888	0.00307365	0.00665557	0.00986023	0.191982
OTU_2555	-0.389773	0.00391439	Negative	k__Bacteria; p__Proteobacteria; c__Gammaproteobacteria	0	0	0.00061473	0	0.000109558	0.000129893
OTU_2563	-0.273591	0.0474483	Negative	k__Bacteria; p__WS3; c__PRR-12; o__Sediment-1; f__CV106; g__; s__	0.00496448	0.0038888	0.000922095	0.0136005	0.00723083	0.00233807
OTU_2567	-0.348928	0.0104463	Negative	k__Bacteria; p__Gemmatimonadetes; c__Gemm-1; o__; f__; g__; s__	0.000992896	0	0	0.0325062	0	0.00402668
OTU_25773	-0.321014	0.0190941	Negative	k__Bacteria; p__Proteobacteria; c__Deltaproteobacteria; o__SAR324; f__; g__; s__	0	0.000555543	0.000307365	0.000964575	0.000109558	0.0198736
OTU_258	-0.324265	0.0178464	Negative	k__Bacteria; p__Actinobacteria; c__Acidimicrobiia; o__Acidimicrobiales; f__koll13; g__; s__	0.0203544	0.00166663	0.00768413	0.0931779	0.0118323	0
OTU_25829	-0.280042	0.0422594	Negative	k__Bacteria; p__Proteobacteria; c__Deltaproteobacteria; o__Bdellovibrionales; f__Bacteriovoracaceae; g__; s__	0	0	0	0.00462996	0.000876465	0.000519572
OTU_25946	-0.300489	0.0287991	Negative	k__Bacteria; p__Gemmatimonadetes; c__Gemm-2; o__; f__; g__; s__	0.00148934	0	0	0.00395476	0	0.0146779
OTU_2595	-0.332041	0.0151402	Negative	k__Bacteria; p__Bacteroidetes; c__Bacteroidia; o__Bacteroidales; f__; g__; s__	0.000496448	0	0.000307365	0.00366539	0.0013147	0.00337722
OTU_26052	-0.316163	0.0210924	Negative	k__Bacteria; p__WS3; c__PRR-12; o__wb1_H11; f__; g__; s__	0.000992896	0	0	0.00135041	0.000876465	0
OTU_2606	-0.353666	0.00938011	Negative	k__Bacteria; p__Chloroflexi; c__Anaerolineae	0.00446803	0	0	0.0203525	0.00657348	0.00584518
OTU_26099	-0.349972	0.0102026	Negative	k__Bacteria; p__Actinobacteria; c__Acidimicrobiia; o__Acidimicrobiales; f__; g__; s__	0.000992896	0.00111109	0	0.0140828	0.0013147	0.000389679
OTU_26103	-0.32108	0.019068	Negative	k__Bacteria; p__Proteobacteria; c__Alphaproteobacteria; o__Rhodobacterales; f__Rhodobacteraceae; g__; s__	0	0	0.00276629	0.000192915	0.000219116	0.00142882
OTU_26111	-0.315679	0.0213015	Negative	k__Bacteria; p__Nitrospirae; c__Nitrospira; o__Nitrospirales; f__[Thermodesulfovibrionaceae]; g__BD2-6; s__	0.000496448	0	0	0.00231498	0	0
OTU_26116	-0.290383	0.0349194	Negative	k__Bacteria; p__[Thermi]; c__Deinococci; o__Deinococcales; f__Trueperaceae; g__B-42; s__	0	0.000555543	0.00061473	0.00038583	0.000657348	0.000779357
OTU_2617	-0.37738	0.0053417	Negative	k__Bacteria; p__Acidobacteria; c__Acidobacteria-6; o__iii1-15; f__; g__; s__	0.00397158	0	0.00061473	0.0331814	0.000986023	0.0822222
OTU_2623	-0.337246	0.0135316	Negative	k__Bacteria; p__Planctomycetes; c__Planctomycetia; o__Pirellulales; f__Pirellulaceae; g__; s__	0.00148934	0.00166663	0.00153683	0.00559454	0.000657348	0.00103914
OTU_2628	-0.346878	0.0109391	Negative	k__Bacteria; p__Proteobacteria; c__Alphaproteobacteria; o__Rhodospirillales; f__Rhodospirillaceae; g__; s__	0.00148934	0	0	0.00646265	0	0.0054555
OTU_26298	-0.288512	0.0361628	Negative	k__Bacteria; p__Actinobacteria; c__Acidimicrobiia; o__Acidimicrobiales; f__koll13; g__; s__	0.00397158	0	0.000307365	0.00646265	0.000109558	0.0707916
OTU_2631	-0.445028	0.00084104	Negative	k__Bacteria; p__Bacteroidetes; c__Cytophagia; o__Cytophagales; f__Flammeovirgaceae; g__; s__	0	0	0.00061473	9.64575e-05	0	0
OTU_26320	-0.400555	0.00295787	Negative	k__Bacteria; p__[Caldithrix]; c__KSB1; o__Ucn15732; f__; g__; s__	0.000496448	0	0	0.00308664	0.000219116	0.119631
OTU_26321	-0.330831	0.0155368	Negative	k__Bacteria; p__Proteobacteria; c__Deltaproteobacteria; o__Myxococcales; f__; g__; s__	0.0178721	0.000555543	0.000922095	0.0152403	0.00328674	0.022991
OTU_26370	-0.346912	0.0109306	Negative	k__Bacteria; p__WS3; c__PRR-12; o__Sediment-1; f__; g__; s__	0.000496448	0	0	0.00231498	0.000328674	0.000779357
OTU_264	-0.274008	0.047098	Negative	k__Bacteria; p__Proteobacteria; c__Alphaproteobacteria; o__Rhodospirillales; f__Rhodospirillaceae; g__; s__	0.014397	0.0166663	0.00338102	0.0145651	0.0128183	0.00779357
OTU_2640	-0.353742	0.00936373	Negative	k__Bacteria; p__Planctomycetes; c__vadinHA49; o__PeHg47; f__; g__; s__	0.000496448	0	0	0.00106103	0.000657348	0.0100018
OTU_26457	-0.404289	0.00267858	Negative	k__Bacteria; p__Proteobacteria; c__Gammaproteobacteria; o__Chromatiales; f__; g__; s__	0.000496448	0.00166663	0.000307365	0.00376184	0.000876465	0.00805336
OTU_26497	-0.351616	0.00982918	Negative	k__Bacteria; p__KSB3; c__; o__; f__; g__; s__	0	0.000555543	0.00061473	0.0063662	0.00262939	0.000519572
OTU_26503	-0.535298	3.63e-05	Negative	k__Bacteria; p__Cyanobacteria; c__Synechococcophycideae; o__Pseudanabaenales; f__Pseudanabaenaceae; g__Halomicronema; s__	0	0	0	9.64575e-05	0	0.00311743
OTU_26506	-0.457372	0.00057505	Negative	k__Bacteria; p__Actinobacteria; c__Thermoleophilia; o__Gaiellales; f__; g__; s__	0.00347514	0.00333326	0.000922095	0.00935638	0.00317718	0.00558539
OTU_26528	-0.28783	0.0366253	Negative	k__Bacteria; p__Spirochaetes; c__Spirochaetes; o__Spirochaetales; f__Spirochaetaceae; g__Spirochaeta; s__	0.000992896	0.00722206	0.00215156	0.00462996	0.00657348	0
OTU_26577	-0.425961	0.00147237	Negative	k__Bacteria; p__Proteobacteria; c__Alphaproteobacteria; o__Rhodospirillales; f__Rhodospirillaceae; g__; s__	0.00297869	0	0.000922095	0.0125395	0.000328674	0.0018185
OTU_26579	-0.331782	0.0152245	Negative	k__Bacteria; p__Planctomycetes; c__Planctomycetia; o__Pirellulales; f__Pirellulaceae; g__; s__	0	0.00111109	0.00061473	0.00135041	0.0013147	0.00532561
OTU_26585	-0.366329	0.00697989	Negative	k__Bacteria; p__Proteobacteria; c__TA18; o__CV90; f__; g__; s__	0.000496448	0.00111109	0	0.00289373	0.000328674	0.00103914
OTU_26797	-0.306623	0.0255414	Negative	k__Bacteria; p__Proteobacteria; c__Alphaproteobacteria; o__Rhodobacterales; f__Rhodobacteraceae; g__; s__	0.0104254	0.0144441	0.010143	0.0104174	0.013147	0.00207829
OTU_268	-0.363098	0.00753482	Negative	k__Bacteria; p__Actinobacteria; c__Acidimicrobiia; o__Acidimicrobiales; f__koll13; g__; s__	0.0302833	0.0138886	0.00737676	0.172852	0.0290329	0.000649465
OTU_2684	-0.320724	0.0192086	Negative	k__Bacteria; p__Acidobacteria; c__RB25; o__; f__; g__; s__	0.000496448	0.00111109	0.00122946	0.00241144	0.00427276	0.00870282
OTU_2693	-0.31646	0.0209652	Negative	k__Bacteria; p__Bacteroidetes; c__[Rhodothermi]; o__[Rhodothermales]; f__Rhodothermaceae; g__; s__	0	0.00166663	0	0.00414767	0.00241028	0.000389679
OTU_2696	-0.372194	0.00606297	Negative	k__Bacteria; p__Proteobacteria; c__Gammaproteobacteria; o__Alteromonadales; f__125ds10; g__; s__	0.000992896	0	0	0.0117678	0.000766906	0.000649465
OTU_2700	-0.276144	0.0453356	Negative	k__Bacteria; p__Planctomycetes; c__Planctomycetia; o__Pirellulales; f__Pirellulaceae; g__; s__	0.00992896	0.0205551	0.015983	0.0141793	0.0117227	0.00129893
OTU_2709	-0.323597	0.0180968	Negative	k__Bacteria; p__Proteobacteria; c__Gammaproteobacteria; o__Chromatiales; f__; g__; s__	0.000496448	0.00277772	0.000307365	0.00800597	0.00153381	0.000129893
OTU_27122	-0.356521	0.00878417	Negative	k__Bacteria; p__Proteobacteria; c__Gammaproteobacteria; o__Chromatiales; f__; g__; s__	0	0.00277772	0.000307365	0.00241144	0.0013147	0.0154573
OTU_27123	-0.29559	0.0316431	Negative	k__Bacteria; p__Acidobacteria; c__Acidobacteria-6; o__BPC015; f__; g__; s__	0.00843961	0.0166663	0.0070694	0.0438882	0.0341821	0.00155871
OTU_2713	-0.414542	0.00202802	Negative	k__Bacteria; p__Proteobacteria; c__Gammaproteobacteria; o__HTCC2188; f__HTCC2089; g__; s__	0.00148934	0.00277772	0.00829886	0.00974221	0.00142425	0.0228612
OTU_27169	-0.469319	0.00039255	Negative	k__Bacteria; p__Cyanobacteria; c__Synechococcophycideae; o__Pseudanabaenales; f__Pseudanabaenaceae	0	0	0	0	0	0.000779357
OTU_2719	-0.393824	0.00352702	Negative	k__Bacteria; p__Planctomycetes; c__Planctomycetia; o__Pirellulales; f__Pirellulaceae; g__; s__	0.00198579	0.00666652	0.00184419	0.00598037	0.00427276	0.000649465
OTU_27267	-0.330187	0.0157513	Negative	k__Bacteria; p__Proteobacteria; c__Deltaproteobacteria; o__Myxococcales; f__; g__; s__	0.000496448	0.000555543	0.000307365	0.00115749	0.00284851	0.00753379
OTU_2738	-0.348018	0.0106624	Negative	k__Bacteria; p__Planctomycetes; c__Pla3; o__; f__; g__; s__	0	0.00277772	0.00122946	0.00366539	0.00328674	0.00155871
OTU_27445	-0.345107	0.0113808	Negative	k__Bacteria; p__Proteobacteria; c__TA18; o__CV90; f__; g__; s__	0.00347514	0.00277772	0.00338102	0.00694494	0.00262939	0.0101316
OTU_27467	-0.360288	0.00804827	Negative	k__Bacteria; p__Cyanobacteria; c__Synechococcophycideae; o__Pseudanabaenales; f__Pseudanabaenaceae; g__Halomicronema; s__	0	0	0	0	0	0.00116904
OTU_275	-0.364309	0.00732241	Negative	k__Bacteria; p__Proteobacteria; c__Gammaproteobacteria; o__Vibrionales; f__Vibrionaceae; g__Vibrio; s__	0	0.00111109	0.000307365	0.00366539	0.000109558	0.00532561
OTU_2751	-0.293736	0.0327792	Negative	k__Bacteria; p__Spirochaetes; c__[Brachyspirae]; o__[Brachyspirales]; f__A0-023; g__; s__	0.00893606	0.00333326	0.00307365	0.0237285	0.00591614	0.00896261
OTU_27523	-0.311979	0.0229557	Negative	k__Bacteria; p__Acidobacteria; c__Acidobacteria-6; o__iii1-15; f__RB40; g__; s__	0.000496448	0.000555543	0	0.00588391	0	0.00246797
OTU_27528	-0.337697	0.0133995	Negative	k__Bacteria; p__Acidobacteria; c__; o__; f__; g__; s__	0.00595737	0.0127775	0.00338102	0.0121536	0.0155572	0
OTU_27529	-0.295878	0.0314699	Negative	k__Bacteria; p__Acidobacteria; c__Acidobacteria-6; o__CCU21; f__; g__; s__	0.0139005	0.0077776	0.0113725	0.0306735	0.0175293	0.000259786
OTU_27597	-0.418972	0.00179348	Negative	k__Bacteria; p__Planctomycetes; c__OM190; o__CL500-15; f__; g__; s__	0.000496448	0	0.00061473	0.00192915	0.000109558	0.0179252
OTU_2765	-0.337371	0.013495	Negative	k__Bacteria; p__Proteobacteria; c__Deltaproteobacteria; o__Myxococcales; f__; g__; s__	0.000992896	0.00999978	0.00061473	0.00723431	0.0157764	0.000129893
OTU_2768	-0.296955	0.0308286	Negative	k__Bacteria; p__Planctomycetes; c__C6; o__Ucm1571; f__; g__; s__	0	0.00111109	0.000922095	0.00366539	0.00186249	0.0018185
OTU_27753	-0.324635	0.0177088	Negative	k__Bacteria; p__Bacteroidetes; c__Flavobacteriia; o__Flavobacteriales; f__Flavobacteriaceae; g__; s__	0	0	0.00245892	0.000192915	0.00054779	0.0189644
OTU_27783	-0.435162	0.00112828	Negative	k__Bacteria; p__Cyanobacteria; c__Oscillatoriophycideae; o__Chroococcales; f__Xenococcaceae	0.00148934	0	0.00153683	0.00270081	0.000986023	0.00155871
OTU_27785	-0.34508	0.0113876	Negative	k__Bacteria; p__Proteobacteria; c__Gammaproteobacteria	0	0	0	0.00366539	0	0.0832614
OTU_278	-0.283071	0.039989	Negative	k__Bacteria; p__Bacteroidetes; c__Cytophagia; o__Cytophagales; f__Flammeovirgaceae; g__; s__	0.000992896	0.00833315	0.00922095	0.0209313	0.0201587	0.0189644
OTU_27811	-0.277221	0.0444682	Negative	k__Bacteria; p__Acidobacteria; c__Solibacteres; o__Solibacterales; f__; g__; s__	0.0129076	0.012222	0.00307365	0.0141793	0.00646393	0.00259786
OTU_27856	-0.351102	0.00994473	Negative	k__Bacteria; p__Spirochaetes; c__[Leptospirae]; o__[Leptospirales]; f__Sediment-4	0.00248224	0.0038888	0.00184419	0.00848826	0.00755951	0.000129893
OTU_2788	-0.363441	0.00747416	Negative	k__Bacteria; p__Planctomycetes; c__Phycisphaerae; o__CCM11a; f__; g__; s__	0.00347514	0.00722206	0.00276629	0.0123466	0.0111749	0.00610497
OTU_27921	-0.363135	0.00752823	Negative	k__Bacteria; p__Verrucomicrobia; c__Opitutae; o__Puniceicoccales; f__Puniceicoccaceae; g__Coraliomargarita; s__	0.000992896	0.000555543	0.00522521	0.0106103	0.00405365	0.0124697
OTU_27964	-0.298985	0.0296486	Negative	k__Bacteria; p__Cyanobacteria; c__Synechococcophycideae; o__Pseudanabaenales; f__Pseudanabaenaceae; g__Prochlorothrix; s__	0	0	0	0.00462996	0	0.00207829
OTU_27966	-0.355009	0.00909543	Negative	k__Bacteria; p__Cyanobacteria; c__Oscillatoriophycideae; o__Chroococcales; f__Xenococcaceae; g__; s__	0	0	0.000922095	0	0	0.020653
OTU_27993	-0.278566	0.0434038	Negative	k__Bacteria; p__Acidobacteria; c__; o__; f__; g__; s__	0.00198579	0.00444435	0.00184419	0.00356893	0.00777862	0.000389679
OTU_28067	-0.30272	0.0275763	Negative	k__Bacteria; p__Planctomycetes; c__vadinHA49; o__p04_C01; f__; g__; s__	0.000496448	0.000555543	0	0.00202561	0.00350586	0.000519572
OTU_28069	-0.450143	0.00071972	Negative	k__Bacteria; p__Proteobacteria; c__Deltaproteobacteria; o__Myxococcales; f__; g__; s__	0	0	0	0.00356893	0.0013147	0.0054555
OTU_2811	-0.404224	0.0026832	Negative	k__Bacteria; p__WS3; c__PRR-12; o__GN03; f__KSB4; g__; s__	0.00148934	0.00111109	0.000307365	0.00202561	0.00273895	0.0398771
OTU_28172	-0.301331	0.0283324	Negative	k__Bacteria; p__Spirochaetes; c__[Leptospirae]; o__[Leptospirales]; f__Sediment-4; g__; s__	0.000992896	0	0	0.00578745	0.00460144	0.000389679
OTU_2822	-0.289002	0.0358335	Negative	k__Bacteria; p__Fibrobacteres	0	0	0.000307365	0.00520871	0.00164337	0.00090925
OTU_28277	-0.480606	0.00027013	Negative	k__Bacteria; p__Bacteroidetes; c__[Rhodothermi]; o__[Rhodothermales]; f__Rhodothermaceae; g__; s__	0.000992896	0	0.000922095	0.00675203	0.000766906	0.00168861
OTU_28344	-0.28696	0.0372218	Negative	k__Bacteria; p__Proteobacteria; c__Deltaproteobacteria; o__Desulfobacterales; f__Desulfobacteraceae; g__Desulfococcus; s__	0	0.00222217	0	0.00646265	0.00120514	0.00766368
OTU_2847	-0.27197	0.0488304	Negative	k__Bacteria; p__Proteobacteria; c__Gammaproteobacteria; o__HTCC2188; f__HTCC2089; g__; s__	0	0.00222217	0.00061473	0.00154332	0.00219116	0.00220818
OTU_285	-0.421233	0.00168337	Negative	k__Bacteria; p__Proteobacteria; c__Gammaproteobacteria	0	0	0.00245892	0.00144686	0.000219116	0.0188345
OTU_2858	-0.290281	0.034986	Negative	k__Bacteria; p__Spirochaetes; c__Spirochaetes; o__Spirochaetales; f__Spirochaetaceae; g__; s__	0	0	0.000307365	0.00337601	0.000876465	0.0113007
OTU_2874	-0.368275	0.00666299	Negative	k__Bacteria; p__Acidobacteria; c__RB25; o__; f__; g__; s__	0.00148934	0.00499989	0.000922095	0.00395476	0.00690216	0.0228612
OTU_2878	-0.38943	0.00394882	Negative	k__Bacteria; p__H-178; c__; o__; f__; g__; s__	0	0.000555543	0	0.00675203	0.0033963	0.000389679
OTU_28810	-0.287807	0.0366409	Negative	k__Bacteria; p__Actinobacteria; c__Acidimicrobiia; o__Acidimicrobiales; f__koll13; g__; s__	0.0158863	0.00277772	0.00553257	0.0555595	0.0221307	0.0270177
OTU_2889	-0.443205	0.00088855	Negative	k__Bacteria; p__Proteobacteria; c__Deltaproteobacteria; o__Bdellovibrionales; f__Bacteriovoracaceae	0.000496448	0.00277772	0.00061473	0.00135041	0	0.00350711
OTU_29	-0.36011	0.00808178	Negative	k__Bacteria; p__Firmicutes; c__Bacilli; o__Lactobacillales; f__Enterococcaceae; g__Enterococcus; s__	0	0	0	0.0918275	0.0246506	0.0287063
OTU_2907	-0.289652	0.035401	Negative	k__Bacteria; p__Proteobacteria; c__Gammaproteobacteria; o__Alteromonadales; f__Alteromonadaceae; g__Candidatus Endobugula; s__	0	0	0.000922095	0.000964575	0	0.0141583
OTU_29082	-0.370367	0.00633657	Negative	k__Bacteria; p__Proteobacteria; c__Alphaproteobacteria; o__Rhodospirillales; f__; g__; s__	0.00645382	0	0.0135241	0.0112855	0	0.00272775
OTU_29263	-0.432399	0.00122311	Negative	k__Bacteria; p__Proteobacteria; c__Deltaproteobacteria; o__Desulfobacterales; f__Desulfobacteraceae; g__; s__	0.00446803	0.00166663	0	0.00366539	0.000219116	0.000259786
OTU_2928	-0.455514	0.00060948	Negative	k__Bacteria; p__Proteobacteria; c__Gammaproteobacteria; o__Chromatiales; f__Ectothiorhodospiraceae; g__; s__	0.00198579	0.00222217	0.00153683	0.022764	0.00690216	0
OTU_29291	-0.382836	0.00466513	Negative	k__Bacteria; p__Acidobacteria; c__RB25; o__; f__; g__; s__	0	0.00111109	0.000922095	0.000868118	0.0013147	0.00311743
OTU_29294	-0.389288	0.00396311	Negative	k__Bacteria; p__Acidobacteria; c__RB25; o__; f__; g__; s__	0	0	0.000922095	0.00414767	0.00142425	0.00129893
OTU_29314	-0.298123	0.0301447	Negative	k__Bacteria; p__Acidobacteria; c__RB25; o__; f__; g__; s__	0.000496448	0.000555543	0	0.00173624	0.000876465	0.00311743
OTU_2932	-0.303349	0.0272393	Negative	k__Bacteria; p__GN04	0.00148934	0.00111109	0	0.00038583	0.00219116	0.00116904
OTU_29327	-0.318675	0.0200364	Negative	k__Bacteria; p__Acidobacteria; c__RB25; o__; f__; g__; s__	0.000992896	0.00499989	0.000307365	0.00520871	0.00734039	0.000129893
OTU_29333	-0.283392	0.0397543	Negative	k__Bacteria; p__Acidobacteria; c__RB25; o__; f__; g__; s__	0	0	0	0.00491933	0	0.00571529
OTU_29358	-0.281903	0.0408522	Negative	k__Bacteria; p__Proteobacteria; c__Deltaproteobacteria; o__Desulfarculales; f__Desulfarculaceae; g__; s__	0.00248224	0.00277772	0.00061473	0.00848826	0.0033963	0.000649465
OTU_2939	-0.298408	0.0299797	Negative	k__Bacteria; p__Proteobacteria; c__Deltaproteobacteria; o__; f__; g__; s__	0	0	0.000307365	0.00106103	0	0.00116904
OTU_29420	-0.379854	0.005025	Negative	k__Bacteria; p__Acidobacteria; c__RB25; o__; f__; g__; s__	0.000496448	0.000555543	0.00061473	0.00337601	0.00142425	0.106252
OTU_29422	-0.303876	0.0269601	Negative	k__Bacteria; p__Nitrospirae; c__Nitrospira; o__Nitrospirales; f__[Thermodesulfovibrionaceae]; g__BD2-6; s__	0.000496448	0	0.00184419	0.00376184	0.00054779	0.0129893
OTU_29425	-0.401013	0.00292228	Negative	k__Bacteria; p__Actinobacteria; c__Acidimicrobiia; o__Acidimicrobiales; f__koll13; g__; s__	0.00347514	0	0.00061473	0.0168801	0.00482055	0.0172758
OTU_29443	-0.378592	0.00518439	Negative	k__Bacteria; p__Proteobacteria; c__Deltaproteobacteria; o__Desulfobacterales; f__Desulfobacteraceae; g__; s__	0	0	0	0.00482288	0.0013147	0.00103914
OTU_2945	-0.30783	0.0249386	Negative	k__Bacteria; p__Proteobacteria; c__Gammaproteobacteria; o__Chromatiales; f__Chromatiaceae; g__; s__	0	0	0.000307365	0.00106103	0.00153381	0
OTU_29488	-0.29525	0.0318491	Negative	k__Bacteria; p__Planctomycetes; c__Planctomycetia; o__Pirellulales; f__Pirellulaceae; g__; s__	0	0	0.000307365	0.00135041	0.00186249	0.014548
OTU_2954	-0.282162	0.0406591	Negative	k__Bacteria; p__Acidobacteria; c__RB25; o__; f__; g__; s__	0.00744672	0.00333326	0.00184419	0.0185198	0.00558746	0
OTU_2956	-0.296099	0.0313374	Negative	k__Bacteria; p__Proteobacteria; c__Deltaproteobacteria; o__Myxococcales; f__; g__; s__	0.000496448	0	0.00122946	0.00241144	0	0.00298754
OTU_296	-0.434013	0.0011669	Negative	k__Bacteria; p__Gemmatimonadetes; c__Gemm-4; o__; f__; g__; s__	0.0114183	0.000555543	0.00061473	0.138609	0.00657348	0.00389679
OTU_29691	-0.502588	0.00012556	Negative	k__Bacteria; p__Planctomycetes; c__C6; o__Ucm1571; f__; g__; s__	0.000496448	0.000555543	0.000307365	0.00192915	0	0.000519572
OTU_2970	-0.317838	0.0203832	Negative	k__Bacteria; p__Spirochaetes; c__Spirochaetes; o__M2PT2-76; f__; g__; s__	0.000496448	0.000555543	0.000922095	0.00337601	0.000876465	0
OTU_29795	-0.33061	0.01561	Negative	k__Bacteria; p__Planctomycetes; c__Pla3; o__; f__; g__; s__	0	0.000555543	0	0.00241144	0.00120514	0.00571529
OTU_29802	-0.405729	0.00257727	Negative	k__Bacteria; p__Planctomycetes; c__Pla3; o__; f__; g__; s__	0	0	0	0.00617328	0.00120514	0.00493593
OTU_2984	-0.295872	0.0314734	Negative	k__Bacteria; p__Proteobacteria; c__Deltaproteobacteria; o__Desulfobacterales; f__Desulfobacteraceae; g__Desulfococcus; s__	0.00496448	0.0305549	0.00583994	0.0275868	0.0307858	0.00207829
OTU_3017	-0.449693	0.00072971	Negative	k__Bacteria; p__Proteobacteria; c__Deltaproteobacteria; o__Desulfobacterales; f__Desulfobacteraceae; g__Desulfococcus; s__	0	0.00222217	0.00430311	0.00491933	0.00164337	0
OTU_3033	-0.320742	0.0192016	Negative	k__Bacteria; p__Caldithrix; c__Caldithrixae; o__Caldithrixales; f__Caldithrixaceae; g__LCP-26; s__	0	0.00111109	0.000307365	0.00675203	0.00361542	0.0018185
OTU_3044	-0.310323	0.0237304	Negative	k__Bacteria; p__GN04; c__GN15; o__; f__; g__; s__	0.000992896	0	0	0.00462996	0	0.00428647
OTU_3047	-0.28441	0.0390179	Negative	k__Bacteria; p__Chloroflexi; c__TK17; o__; f__; g__; s__	0.000992896	0.000555543	0	0.00617328	0.00219116	0.000259786
OTU_305	-0.28178	0.0409443	Negative	k__Bacteria; p__Caldithrix; c__Caldithrixae; o__Caldithrixales; f__BA059; g__; s__	0.0163828	0.0272216	0.0264334	0.0479394	0.0529165	0.00129893
OTU_30541	-0.337746	0.0133853	Negative	k__Bacteria; p__Planctomycetes; c__Planctomycetia; o__Pirellulales; f__Pirellulaceae; g__; s__	0.00297869	0.00444435	0.00245892	0.00626974	0.00295807	0.00090925
OTU_3056	-0.378361	0.00521408	Negative	k__Bacteria; p__Lentisphaerae; c__[Lentisphaeria]; o__Lentisphaerales; f__; g__; s__	0	0.00166663	0.000922095	0.00115749	0.000438232	0.00480604
OTU_3061	-0.36033	0.00804041	Negative	k__Bacteria; p__Proteobacteria; c__Alphaproteobacteria; o__Rhodospirillales; f__Rhodospirillaceae; g__; s__	0.00198579	0.00111109	0.00061473	0.00241144	0.000986023	0.00298754
OTU_30835	-0.285097	0.0385271	Negative	k__Bacteria; p__Fibrobacteres; c__Fibrobacteria; o__Ucp1540; f__; g__; s__	0	0	0	0.00607682	0	0.000649465
OTU_3093	-0.348017	0.0106627	Negative	k__Bacteria; p__Bacteroidetes; c__Flavobacteriia; o__Flavobacteriales; f__Flavobacteriaceae; g__; s__	0.000496448	0	0.000307365	0.000192915	0	0.00272775
OTU_3099	-0.283326	0.039802	Negative	k__Bacteria; p__Proteobacteria; c__Gammaproteobacteria	0.00198579	0	0	0.00954929	0	0.00272775
OTU_3100	-0.336614	0.0137189	Negative	k__Bacteria; p__WS3; c__PRR-12; o__Sediment-1; f__; g__; s__	0	0	0	0.00549808	0	0.0131192
OTU_3122	-0.292622	0.0334776	Negative	k__Bacteria; p__Proteobacteria; c__Gammaproteobacteria; o__Thiotrichales; f__Thiotrichaceae; g__; s__	0	0.000555543	0.00061473	0	0.00186249	0.00090925
OTU_3135	-0.279599	0.0426001	Negative	k__Bacteria; p__Bacteroidetes; c__[Saprospirae]; o__[Saprospirales]; f__Saprospiraceae; g__; s__	0	0.0038888	0.00215156	0.00231498	0.00186249	0.0124697
OTU_3139	-0.28205	0.0407428	Negative	k__Bacteria; p__Planctomycetes; c__Pla3; o__; f__; g__; s__	0.00198579	0.0077776	0.00153683	0.0104174	0.00525879	0.00883272
OTU_3146	-0.273691	0.0473641	Negative	k__Bacteria; p__NKB19; c__; o__; f__; g__; s__	0.000496448	0.00166663	0	0.00337601	0.00153381	0.0018185
OTU_3158	-0.302963	0.0274455	Negative	k__Bacteria; p__WS3; c__PRR-12; o__Sediment-1; f__; g__; s__	0.000992896	0.0038888	0.00122946	0.00935638	0.00843597	0.00142882
OTU_31598	-0.287837	0.0366202	Negative	k__Bacteria; p__Planctomycetes; c__; o__; f__; g__; s__	0	0.00111109	0.000307365	0.00231498	0.000766906	0.00324732
OTU_31717	-0.343158	0.0118845	Negative	k__Bacteria; p__Lentisphaerae; c__[Lentisphaeria]; o__Lentisphaerales; f__; g__; s__	0	0.00111109	0.000922095	0.00212207	0.00142425	0.0103914
OTU_3185	-0.396935	0.00325298	Negative	k__Bacteria; p__Gemmatimonadetes; c__Gemm-2; o__; f__; g__; s__	0.00148934	0	0.00122946	0.0251754	0.00153381	0
OTU_319	-0.386178	0.00428893	Negative	k__Bacteria; p__Proteobacteria; c__Alphaproteobacteria; o__Kordiimonadales; f__Kordiimonadaceae; g__; s__	0.000496448	0.00166663	0.000307365	0.000675203	0.000438232	0.0054555
OTU_31944	-0.403849	0.00271024	Negative	k__Bacteria; p__WS3; c__PRR-12; o__GN03; f__KSB4; g__; s__	0.000992896	0	0.000307365	0.0045335	0.000986023	0.000649465
OTU_3201	-0.442218	0.00091529	Negative	k__Bacteria; p__Proteobacteria; c__Deltaproteobacteria; o__Myxococcales; f__; g__; s__	0.000992896	0.000555543	0.000307365	0.00366539	0.00251984	0.0316939
OTU_3202	-0.375549	0.0055873	Negative	k__Bacteria; p__Proteobacteria; c__Deltaproteobacteria; o__Desulfarculales; f__Desulfarculaceae; g__; s__	0.00297869	0.0111109	0	0.0107068	0.000986023	0.00441636
OTU_3204	-0.293771	0.0327573	Negative	k__Bacteria; p__Proteobacteria; c__Alphaproteobacteria; o__; f__; g__; s__	0.145956	0.0616653	0.0175198	0.125105	0.0336343	0.00935229
OTU_32122	-0.333592	0.0146448	Negative	k__Bacteria; p__Verrucomicrobia; c__Verrucomicrobiae; o__Verrucomicrobiales; f__Verrucomicrobiaceae	0	0.000555543	0	0.00241144	0.000876465	0.00259786
OTU_3218	-0.275307	0.0460195	Negative	k__Bacteria; p__BRC1; c__PRR-11; o__; f__; g__; s__	0	0	0	0.00810243	0.00328674	0.0209128
OTU_32199	-0.273397	0.0476122	Negative	k__Bacteria; p__Verrucomicrobia; c__Verrucomicrobiae; o__Verrucomicrobiales; f__Verrucomicrobiaceae	0.000496448	0.00166663	0	0.00106103	0.00120514	0
OTU_32219	-0.344105	0.0116373	Negative	k__Bacteria; p__Verrucomicrobia; c__Verrucomicrobiae; o__Verrucomicrobiales; f__Verrucomicrobiaceae; g__; s__	0.000496448	0.00333326	0.000922095	0.00462996	0.00186249	0.000389679
OTU_3236	-0.321647	0.0188454	Negative	k__Bacteria; p__Chloroflexi; c__Anaerolineae; o__S0208; f__; g__; s__	0.000992896	0	0.00245892	0.00684848	0.00251984	0.000259786
OTU_3239	-0.305203	0.0262666	Negative	k__Bacteria; p__Proteobacteria; c__Deltaproteobacteria; o__Desulfobacterales; f__Desulfobacteraceae; g__Desulfococcus; s__	0	0.00222217	0.00215156	0.00906701	0.00591614	0.0127295
OTU_3244	-0.4708	0.00037403	Negative	k__Bacteria; p__Acidobacteria; c__RB25; o__; f__; g__; s__	0.00248224	0.00166663	0.000307365	0.00491933	0.00273895	0.00129893
OTU_3245	-0.367249	0.00682847	Negative	k__Bacteria; p__Gemmatimonadetes; c__Gemm-2; o__; f__; g__; s__	0	0	0	0.00414767	0.000219116	0.0754678
OTU_3247	-0.330632	0.0156027	Negative	k__Bacteria; p__Proteobacteria; c__Deltaproteobacteria; o__NB1-j; f__JTB38; g__; s__	0.00992896	0.00722206	0.000307365	0.0194844	0.00975067	0.0457223
OTU_32561	-0.417922	0.00184677	Negative	k__Bacteria; p__Proteobacteria; c__Deltaproteobacteria; o__NB1-j; f__; g__; s__	0.000992896	0.000555543	0	0.00434059	0	0.0106512
OTU_32569	-0.273867	0.0472164	Negative	k__Bacteria; p__Proteobacteria; c__Deltaproteobacteria; o__NB1-j; f__; g__; s__	0	0.00277772	0	0.00530516	0.00372497	0.000259786
OTU_3282	-0.275483	0.0458751	Negative	k__Bacteria; p__Gemmatimonadetes; c__Gemm-2; o__; f__; g__; s__	0	0.000555543	0	0.00511225	0.000986023	0
OTU_32840	-0.333127	0.0147919	Negative	k__Bacteria; p__[Caldithrix]; c__KSB1; o__MSB-5B5; f__; g__; s__	0	0	0	0.00163978	0.000657348	0.0074039
OTU_32853	-0.310181	0.023798	Negative	k__Bacteria; p__Actinobacteria; c__Acidimicrobiia; o__Acidimicrobiales; f__C111; g__; s__	0.00248224	0.000555543	0.00153683	0.0173624	0.00262939	0.000129893
OTU_32865	-0.306217	0.0257472	Negative	k__Bacteria; p__Acidobacteria; c__RB25; o__; f__; g__; s__	0	0.00111109	0	0.00366539	0.000328674	0.00103914
OTU_32895	-0.318617	0.0200606	Negative	k__Bacteria; p__Caldithrix; c__Caldithrixae; o__Caldithrixales; f__Caldithrixaceae; g__LCP-26; s__	0	0.000555543	0.00307365	9.64575e-05	0	0.0366298
OTU_32966	-0.287078	0.0371404	Negative	k__Bacteria; p__Acidobacteria; c__RB25; o__; f__; g__; s__	0	0.000555543	0	0	0.000766906	0.000649465
OTU_32974	-0.465816	0.00043968	Negative	k__Bacteria; p__Bacteroidetes; c__[Rhodothermi]; o__[Rhodothermales]; f__Rhodothermaceae; g__; s__	0	0	0	0.00183269	0.000109558	0.0448131
OTU_32976	-0.327464	0.016687	Negative	k__Bacteria; p__Bacteroidetes; c__[Rhodothermi]; o__[Rhodothermales]; f__Rhodothermaceae; g__; s__	0.00148934	0.00166663	0.00399575	0.00424413	0.00328674	0.000259786
OTU_3303	-0.335558	0.0140366	Negative	k__Bacteria; p__Gemmatimonadetes; c__Gemm-4; o__; f__; g__; s__	0.00397158	0	0	0.0128288	0.0013147	0.000519572
OTU_33038	-0.303712	0.0270466	Negative	k__Bacteria; p__WS3; c__PRR-12; o__Sediment-1; f__; g__; s__	0.000496448	0.00111109	0	0.0031831	0.00241028	0.00246797
OTU_33060	-0.311217	0.0233097	Negative	k__Bacteria; p__WS3; c__PRR-12; o__Sediment-1; f__CV106; g__; s__	0.00248224	0.00111109	0	0.0167836	0.00284851	0.000129893
OTU_3317	-0.364753	0.00724581	Negative	k__Bacteria; p__WS3; c__PRR-12; o__Sediment-1; f__; g__; s__	0	0	0	0.00781306	0.00186249	0.000519572
OTU_3321	-0.296269	0.0312357	Negative	k__Bacteria; p__WS3; c__PRR-12; o__Sediment-1; f__; g__; s__	0.00397158	0.00111109	0.00338102	0.0359786	0.00460144	0.000129893
OTU_3322	-0.301657	0.028153	Negative	k__Bacteria; p__Proteobacteria; c__Deltaproteobacteria; o__Desulfobacterales; f__Desulfobulbaceae; g__; s__	0.000496448	0	0	0.00144686	0.000438232	0.00415657
OTU_333	-0.323453	0.0181513	Negative	k__Bacteria; p__Proteobacteria; c__Gammaproteobacteria; o__Thiotrichales; f__Piscirickettsiaceae; g__; s__	0.0258153	0.038888	0.0165977	0.0526658	0.0758142	0.000779357
OTU_334	-0.358155	0.00845807	Negative	k__Bacteria; p__Proteobacteria; c__Alphaproteobacteria; o__; f__; g__; s__	0.189147	0.0538877	0.0119872	0.205454	0.0454666	0.00324732
OTU_3340	-0.393597	0.00354785	Negative	k__Bacteria; p__Lentisphaerae; c__[Lentisphaeria]; o__Z20; f__; g__; s__	0	0	0	0.000868118	0.000657348	0.0445533
OTU_3358	-0.351969	0.00975052	Negative	k__Bacteria; p__Bacteroidetes; c__Bacteroidia; o__Bacteroidales; f__; g__; s__	0.000992896	0.0077776	0.00061473	0.00752369	0.0102985	0
OTU_33586	-0.316004	0.021161	Negative	k__Bacteria; p__Proteobacteria; c__Deltaproteobacteria; o__NB1-j; f__; g__; s__	0.000496448	0.000555543	0	0.00356893	0.000219116	0.00350711
OTU_336	-0.327582	0.0166455	Negative	k__Bacteria; p__Proteobacteria; c__Gammaproteobacteria; o__Pseudomonadales; f__Pseudomonadaceae; g__Pseudomonas; s__	0.000992896	0	0	0.00858472	0.00383453	0.000259786
OTU_33612	-0.304506	0.0266287	Negative	k__Bacteria; p__Chloroflexi; c__Ellin6529; o__; f__; g__; s__	0.00546093	0	0	0.0038583	0.000219116	0.00480604
OTU_3362	-0.29724	0.0306601	Negative	k__Bacteria; p__Verrucomicrobia; c__Verrucomicrobiae; o__Verrucomicrobiales; f__Verrucomicrobiaceae; g__; s__	0.000496448	0.000555543	0.00061473	0.00897055	0.00219116	0.000129893
OTU_33629	-0.317182	0.0206588	Negative	k__Bacteria; p__Proteobacteria; c__Deltaproteobacteria; o__NB1-j	0	0.00333326	0.00061473	0.00443705	0.00558746	0.00207829
OTU_3368	-0.275519	0.0458459	Negative	k__Bacteria; p__Planctomycetes; c__Planctomycetia; o__Pirellulales; f__Pirellulaceae; g__; s__	0.00148934	0.00333326	0.000922095	0.00848826	0.00460144	0.00428647
OTU_3384	-0.435255	0.00112521	Negative	k__Bacteria; p__Acidobacteria; c__RB25; o__; f__; g__; s__	0	0.00111109	0.000922095	0.0025079	0.00186249	0.000649465
OTU_3389	-0.352351	0.00966601	Negative	k__Bacteria; p__KSB3; c__; o__; f__; g__; s__	0.000992896	0.0105553	0.00583994	0.0115749	0.0283755	0.00168861
OTU_3396	-0.282422	0.0404667	Negative	k__Bacteria; p__Acidobacteria; c__RB25; o__; f__; g__; s__	0.00645382	0.00499989	0.00553257	0.012443	0.0105176	0.0349412
OTU_34	-0.324196	0.0178722	Negative	k__Bacteria; p__Fusobacteria; c__Fusobacteriia; o__Fusobacteriales; f__Fusobacteriaceae; g__Propionigenium; s__	0.0139005	0.0599987	0.0181345	0.180086	0.139358	0.00337722
OTU_340	-0.282821	0.0401724	Negative	k__Bacteria; p__Bacteroidetes; c__Flavobacteriia; o__Flavobacteriales; f__Flavobacteriaceae; g__; s__	0.0173757	0.0283327	0.028585	0.0757191	0.0489725	0.00142882
OTU_3400	-0.312305	0.0228058	Negative	k__Bacteria; p__Proteobacteria; c__Deltaproteobacteria; o__Desulfobacterales; f__Desulfobacteraceae; g__Desulfococcus; s__	0	0	0	0.00125395	0.00262939	0.00129893
OTU_3410	-0.290546	0.0348127	Negative	k__Bacteria; p__Acidobacteria; c__RB25; o__; f__; g__; s__	0.00397158	0.00222217	0.00153683	0.0104174	0.010408	0.00948218
OTU_3413	-0.305371	0.02618	Negative	k__Bacteria; p__Spirochaetes; c__Spirochaetes; o__Spirochaetales; f__Spirochaetaceae; g__; s__	0	0	0.000307365	0.00395476	0.000109558	0.00584518
OTU_3417	-0.277042	0.0446115	Negative	k__Bacteria; p__Gemmatimonadetes; c__Gemm-2; o__; f__; g__; s__	0.00446803	0.00111109	0	0.00848826	0.00350586	0
OTU_3423	-0.342899	0.0119528	Negative	k__Bacteria; p__WS3; c__PRR-12; o__wb1_H11; f__; g__; s__	0.00446803	0.00166663	0.000922095	0.0332778	0.0120514	0.0420853
OTU_3426	-0.288943	0.0358729	Negative	k__Bacteria; p__Bacteroidetes; c__[Saprospirae]; o__[Saprospirales]; f__Saprospiraceae; g__; s__	0	0	0.00122946	0	0.000219116	0.000129893
OTU_3428	-0.377631	0.00530877	Negative	k__Bacteria; p__Bacteroidetes; c__[Saprospirae]; o__[Saprospirales]; f__Saprospiraceae; g__; s__	0	0.000555543	0.00061473	0.00038583	0	0.0241601
OTU_3429	-0.369115	0.00653014	Negative	k__Bacteria; p__Bacteroidetes; c__Bacteroidia; o__Bacteroidales; f__; g__; s__	0.000496448	0	0.000307365	0.00366539	0.00197205	0.000259786
OTU_3437	-0.327309	0.0167419	Negative	k__Bacteria; p__WS3; c__PRR-12; o__Sediment-1; f__CV106; g__; s__	0.00198579	0.00111109	0.000307365	0.0187128	0.0124896	0.00831315
OTU_344	-0.282026	0.0407607	Negative	k__Bacteria; p__Chlorobi; c__BSV26; o__PK329; f__; g__; s__	0.0178721	0.0277772	0.0132167	0.0255612	0.044371	0.000129893
OTU_3449	-0.336291	0.0138155	Negative	k__Bacteria; p__Spirochaetes; c__Spirochaetes; o__Spirochaetales; f__Spirochaetaceae; g__; s__	0.00297869	0.00222217	0	0.00125395	0.00164337	0.00818325
OTU_348	-0.309508	0.02412	Negative	k__Bacteria; p__Actinobacteria; c__Acidimicrobiia; o__Acidimicrobiales; f__koll13; g__; s__	0.0148934	0.0038888	0.0218229	0.0544985	0.0148999	0
OTU_3481	-0.304609	0.0265749	Negative	k__Bacteria; p__Chloroflexi; c__Anaerolineae; o__Caldilineales; f__Caldilineaceae; g__; s__	0.00198579	0	0	0.00337601	0	0.00207829
OTU_3493	-0.291226	0.0343707	Negative	k__Bacteria; p__Bacteroidetes; c__Bacteroidia; o__Bacteroidales; f__; g__; s__	0.00198579	0	0.00153683	0.00308664	0.000438232	0.217441
OTU_350	-0.383122	0.00463187	Negative	k__Bacteria; p__Proteobacteria; c__Deltaproteobacteria; o__Desulfarculales; f__Desulfarculaceae; g__; s__	0.0109219	0.00333326	0.00829886	0.0254648	0.00931244	0.000519572
OTU_3500	-0.499191	0.00014183	Negative	k__Bacteria; p__Bacteroidetes; c__Flavobacteriia; o__Flavobacteriales; f__Cryomorphaceae; g__; s__	0.000496448	0.00222217	0	0.00154332	0.000109558	0.00285764
OTU_3511	-0.270967	0.0497022	Negative	k__Bacteria; p__Planctomycetes; c__Phycisphaerae; o__Phycisphaerales; f__; g__; s__	0.00148934	0.00277772	0.000922095	0.00646265	0.00591614	0.0090925
OTU_3514	-0.40898	0.00236093	Negative	k__Bacteria; p__Caldithrix; c__Caldithrixae; o__Caldithrixales; f__Caldithrixaceae	0.000496448	0.00166663	0.00122946	0.0038583	0.00273895	0.00870282
OTU_3529	-0.35311	0.00949998	Negative	k__Bacteria; p__WS3; c__PRR-12; o__Sediment-1; f__; g__; s__	0	0	0.000922095	0	0	0.00233807
OTU_3546	-0.345264	0.0113408	Negative	k__Bacteria; p__Proteobacteria; c__Deltaproteobacteria; o__Spirobacillales; f__; g__; s__	0.000496448	0.000555543	0.00061473	0.00192915	0.00054779	0.00220818
OTU_3579	-0.344267	0.0115955	Negative	k__Bacteria; p__Proteobacteria; c__Deltaproteobacteria; o__NB1-j; f__JTB38; g__; s__	0.00198579	0.00166663	0.00338102	0.00877763	0.00251984	0.00285764
OTU_3609	-0.324139	0.0178933	Negative	k__Bacteria; p__Spirochaetes; c__Spirochaetes; o__Spirochaetales; f__Spirochaetaceae; g__; s__	0.00446803	0.0038888	0.00122946	0.02151	0.00712127	0
OTU_3612	-0.304296	0.026739	Negative	k__Bacteria; p__Proteobacteria; c__Gammaproteobacteria; o__Chromatiales; f__Ectothiorhodospiraceae; g__; s__	0.000496448	0.00111109	0.000307365	0.00106103	0.000109558	0.00155871
OTU_3614	-0.311899	0.0229929	Negative	k__Bacteria; p__Chlorobi; c__Ignavibacteria; o__Ignavibacteriales	0.00198579	0	0.000307365	0.0083918	0.00120514	0.000649465
OTU_3619	-0.270904	0.0497572	Negative	k__Bacteria; p__Verrucomicrobia; c__[Pedosphaerae]; o__[Pedosphaerales]; f__; g__; s__	0.000496448	0.00277772	0.00061473	0.00202561	0.00646393	0.00337722
OTU_3623	-0.39838	0.00313218	Negative	k__Bacteria; p__Actinobacteria; c__Acidimicrobiia; o__Acidimicrobiales; f__koll13; g__; s__	0	0	0.00061473	0.00270081	0.000109558	0.00519572
OTU_3634	-0.351463	0.0098634	Negative	k__Bacteria; p__Proteobacteria; c__Gammaproteobacteria; o__Thiotrichales; f__Piscirickettsiaceae; g__; s__	0.0342549	0.0144441	0.00522521	0.0847861	0.0110654	0.0202633
OTU_364	-0.330377	0.0156878	Negative	k__Bacteria; p__Gemmatimonadetes; c__Gemm-1; o__; f__; g__; s__	0.0114183	0.012222	0.00276629	0.0454315	0.0304571	0.00194839
OTU_3676	-0.270678	0.0499558	Negative	k__Bacteria; p__Proteobacteria; c__Deltaproteobacteria; o__NB1-j; f__; g__; s__	0.00744672	0.0038888	0.000307365	0.0263329	0.0112845	0.0524767
OTU_3682	-0.393138	0.00359017	Negative	k__Bacteria; p__Proteobacteria; c__Deltaproteobacteria; o__NB1-j; f__; g__; s__	0.00496448	0.000555543	0.000307365	0.025079	0.00372497	0.000519572
OTU_3702	-0.27888	0.0431583	Negative	k__Bacteria; p__Acidobacteria; c__RB25; o__; f__; g__; s__	0.00496448	0.00444435	0.00215156	0.0083918	0.0153381	0.0054555
OTU_3709	-0.394655	0.00345186	Negative	k__Bacteria; p__WS3; c__PRR-12; o__; f__; g__; s__	0.00446803	0.00499989	0.00338102	0.0146615	0.0067926	0.00220818
OTU_3716	-0.29156	0.0341552	Negative	k__Bacteria; p__WS3; c__PRR-12; o__LD1-PA13; f__; g__; s__	0.00148934	0.00499989	0.00399575	0.00578745	0.0109558	0.00415657
OTU_3717	-0.318296	0.0201931	Negative	k__Bacteria; p__Planctomycetes; c__Planctomycetia; o__Pirellulales; f__Pirellulaceae; g__; s__	0.00992896	0.00444435	0.00061473	0.0100316	0.00219116	0.00103914
OTU_3724	-0.400141	0.00299036	Negative	k__Bacteria; p__Acidobacteria; c__RB25; o__; f__; g__; s__	0.00248224	0.000555543	0	0.00819889	0.00613525	0
OTU_374	-0.371896	0.00610683	Negative	k__Bacteria; p__Proteobacteria; c__Alphaproteobacteria; o__Rhodospirillales; f__Rhodospirillaceae; g__; s__	0.0302833	0.00444435	0.00399575	0.0264294	0.0033963	0
OTU_3763	-0.317678	0.02045	Negative	k__Bacteria; p__Bacteroidetes; c__Flavobacteriia; o__Flavobacteriales; f__Cryomorphaceae; g__; s__	0.00297869	0.0038888	0.00153683	0.00443705	0.00142425	0.000259786
OTU_3772	-0.396058	0.00332824	Negative	k__Bacteria; p__WS3; c__PRR-12; o__Sediment-1; f__CV106; g__; s__	0.000992896	0.00111109	0.00061473	0.00733077	0.00230072	0
OTU_3787	-0.343344	0.0118357	Negative	k__Bacteria; p__Planctomycetes; c__OM190; o__CL500-15; f__; g__; s__	0.000496448	0.000555543	0.000307365	0.00617328	0.00120514	0.00766368
OTU_3794	-0.365884	0.00705407	Negative	k__Bacteria; p__Spirochaetes; c__Spirochaetes; o__Spirochaetales; f__Spirochaetaceae; g__Spirochaeta; s__	0.000496448	0.00166663	0	0.00723431	0.00372497	0.007274
OTU_38	-0.496558	0.00015574	Negative	k__Bacteria; p__Proteobacteria; c__Gammaproteobacteria; o__Vibrionales; f__Vibrionaceae; g__Photobacterium; s__	0.000992896	0	0	0.00482288	0.000219116	0.0172758
OTU_3826	-0.285241	0.0384247	Negative	k__Bacteria; p__Bacteroidetes; c__[Saprospirae]; o__[Saprospirales]; f__Saprospiraceae; g__; s__	0	0.0038888	0.00061473	0.00299018	0.00799774	0.00090925
OTU_3828	-0.30208	0.0279221	Negative	k__Bacteria; p__Proteobacteria; c__Gammaproteobacteria; o__Alteromonadales; f__; g__; s__	0	0.000555543	0	0.00289373	0.000328674	0.00259786
OTU_3841	-0.286208	0.0377439	Negative	k__Bacteria; p__Proteobacteria; c__Deltaproteobacteria; o__Desulfarculales; f__Desulfarculaceae; g__; s__	0.00198579	0.0127775	0.00184419	0.00491933	0.00690216	0.00272775
OTU_3858	-0.298327	0.0300266	Negative	k__Bacteria; p__Proteobacteria; c__Gammaproteobacteria	0.000496448	0.00111109	0.00153683	0.00192915	0.00142425	0.00090925
OTU_3875	-0.301369	0.0283115	Negative	k__Bacteria; p__Planctomycetes; c__Phycisphaerae; o__Phycisphaerales; f__; g__; s__	0.00943251	0.00555543	0.000307365	0.00954929	0.00788818	0.000519572
OTU_3879	-0.297191	0.0306893	Negative	k__Bacteria; p__Proteobacteria; c__Deltaproteobacteria; o__NB1-j; f__JTB38; g__; s__	0.00148934	0.00111109	0.000922095	0.00578745	0.00394409	0.368766
OTU_3880	-0.479053	0.0002846	Negative	k__Bacteria; p__Fibrobacteres; c__Fibrobacteria; o__Ucp1540; f__; g__; s__	0	0.000555543	0	0.00289373	0.00142425	0.134569
OTU_3886	-0.321462	0.0189178	Negative	k__Bacteria; p__Proteobacteria; c__Deltaproteobacteria; o__Desulfobacterales; f__Desulfobacteraceae; g__; s__	0.00347514	0.00277772	0.00338102	0.0114784	0.00558746	0.0379287
OTU_3888	-0.309146	0.0242943	Negative	k__Bacteria; p__Acidobacteria; c__RB25; o__; f__; g__; s__	0	0.00111109	0	0.00154332	0.00394409	0.00350711
OTU_3904	-0.376217	0.00549652	Negative	k__Bacteria; p__Planctomycetes; c__Phycisphaerae; o__Phycisphaerales; f__; g__; s__	0.00397158	0.00555543	0.000922095	0.00877763	0.00536835	0.00454625
OTU_3905	-0.292249	0.0337145	Negative	k__Bacteria; p__Proteobacteria; c__Deltaproteobacteria; o__NB1-j	0.000496448	0	0	0.00626974	0	0.00129893
OTU_391	-0.346965	0.0109176	Negative	k__Bacteria; p__Proteobacteria; c__Gammaproteobacteria; o__Thiotrichales; f__Piscirickettsiaceae; g__; s__	0.0630489	0.0372214	0.00153683	0.160216	0.0334152	0.00467614
OTU_3957	-0.316283	0.0210411	Negative	k__Bacteria; p__Acidobacteria; c__Acidobacteria-6; o__BPC015; f__; g__; s__	0.00148934	0	0	0.00482288	0.00186249	0.00233807
OTU_3958	-0.301884	0.0280294	Negative	k__Bacteria; p__Proteobacteria; c__Alphaproteobacteria; o__; f__; g__; s__	0	0	0.00184419	0.000964575	0.000219116	0.0142882
OTU_4001	-0.347788	0.0107178	Negative	k__Bacteria; p__Bacteroidetes; c__Cytophagia; o__Cytophagales; f__Flammeovirgaceae; g__Roseivirga; s__	0	0	0.00061473	0.00163978	0.000219116	0.000259786
OTU_4035	-0.278823	0.0432025	Negative	k__Bacteria; p__Bacteroidetes; c__At12OctB3; o__; f__; g__; s__	0.000496448	0.000555543	0.000307365	0.00520871	0.00054779	0.0101316
OTU_4057	-0.357555	0.00857646	Negative	k__Bacteria; p__Chloroflexi; c__Ellin6529; o__; f__; g__; s__	0.00496448	0	0	0.00906701	0	0.00103914
OTU_4059	-0.319166	0.0198353	Negative	k__Bacteria; p__Acidobacteria; c__RB25; o__; f__; g__; s__	0	0	0.00122946	0	0.000328674	0
OTU_4060	-0.303349	0.0272392	Negative	k__Bacteria; p__Bacteroidetes; c__Flavobacteriia; o__Flavobacteriales; f__Flavobacteriaceae; g__; s__	0	0	0	0.000192915	0.000219116	0
OTU_4063	-0.513661	8.37e-05	Negative	k__Bacteria; p__Proteobacteria; c__Gammaproteobacteria	0.0134041	0.0149997	0.00307365	0.0174588	0.00416321	0
OTU_409	-0.292458	0.0335814	Negative	k__Bacteria; p__Acidobacteria; c__Sva0725; o__Sva0725; f__; g__; s__	0.0278011	0.00833315	0.00676203	0.1307	0.0173102	0.00896261
OTU_4094	-0.400583	0.00295567	Negative	k__Bacteria; p__Proteobacteria; c__Deltaproteobacteria; o__Desulfobacterales; f__Desulfobacteraceae; g__Desulfococcus; s__	0.000992896	0.000555543	0.000922095	0.00299018	0.00164337	0.00285764
OTU_4096	-0.321301	0.0189808	Negative	k__Bacteria; p__Proteobacteria; c__Gammaproteobacteria; o__[Marinicellales]; f__[Marinicellaceae]; g__; s__	0	0.000555543	0.00368838	0.00646265	0.00142425	0.0168861
OTU_412	-0.290579	0.0347906	Negative	k__Bacteria; p__Proteobacteria; c__Deltaproteobacteria; o__Bdellovibrionales; f__Bacteriovoracaceae; g__; s__	0.00297869	0.00166663	0.00122946	0.00598037	0.000876465	0.0149377
OTU_413	-0.353538	0.00940743	Negative	k__Bacteria; p__Actinobacteria; c__Acidimicrobiia; o__Acidimicrobiales; f__C111; g__; s__	0.00943251	0.00499989	0.0122946	0.0491933	0.0274991	0
OTU_414	-0.345627	0.0112495	Negative	k__Bacteria; p__Bacteroidetes; c__Cytophagia; o__Cytophagales; f__Flammeovirgaceae; g__; s__	0.00546093	0.00722206	0.00307365	0.0294195	0.00712127	0
OTU_4147	-0.27371	0.0473482	Negative	k__Bacteria; p__Chloroflexi; c__Anaerolineae; o__CFB-26; f__; g__; s__	0	0	0	0	0	0.00623486
OTU_4159	-0.305241	0.0262473	Negative	k__Bacteria; p__Planctomycetes; c__Planctomycetia; o__Pirellulales; f__Pirellulaceae; g__; s__	0.000496448	0	0	0.0123466	0.000109558	0.0101316
OTU_4163	-0.27308	0.0478802	Negative	k__Bacteria; p__Acidobacteria; c__Sva0725; o__Sva0725; f__; g__; s__	0	0	0.000307365	0.00424413	0.000109558	0
OTU_4169	-0.292125	0.0337935	Negative	k__Bacteria; p__Chloroflexi; c__Anaerolineae; o__CFB-26; f__; g__; s__	0.00148934	0	0	0.0038583	0.0013147	0.018185
OTU_4183	-0.428722	0.0013604	Negative	k__Bacteria; p__Proteobacteria; c__Deltaproteobacteria; o__Desulfobacterales; f__Desulfobacteraceae	0	0.000555543	0	0.0025079	0.00153381	0.00337722
OTU_4189	-0.29794	0.0302513	Negative	k__Bacteria; p__Planctomycetes; c__OM190; o__CL500-15; f__; g__; s__	0.00198579	0.00111109	0.00245892	0.00520871	0.00449188	0.000129893
OTU_4190	-0.321073	0.0190707	Negative	k__Bacteria; p__Chlorobi; c__Ignavibacteria; o__Ignavibacteriales; f__lheB3-7; g__; s__	0	0	0	0.0070414	0.000109558	0
OTU_4220	-0.363666	0.00743458	Negative	k__Bacteria; p__Actinobacteria; c__Acidimicrobiia; o__Acidimicrobiales; f__TK06; g__; s__	0.000496448	0	0.00061473	0.00626974	0.00142425	0.000779357
OTU_4231	-0.352485	0.00963647	Negative	k__Bacteria; p__WS3; c__PRR-12; o__GN03; f__KSB4; g__; s__	0.000496448	0.00111109	0.00061473	0.00897055	0.00558746	0.00688432
OTU_425	-0.336595	0.0137247	Negative	k__Bacteria; p__Planctomycetes; c__Planctomycetia; o__Pirellulales; f__Pirellulaceae; g__; s__	0.00198579	0.00222217	0.00184419	0.0108032	0.00383453	0.0326031
OTU_4256	-0.4691	0.00039536	Negative	k__Bacteria; p__Gemmatimonadetes; c__Gemm-4; o__; f__; g__; s__	0.000496448	0	0	0.00260435	0.00054779	0.00194839
OTU_4267	-0.382591	0.00469377	Negative	k__Bacteria; p__Planctomycetes; c__; o__; f__; g__; s__	0.000992896	0.0038888	0.00122946	0.00192915	0.00120514	0
OTU_4271	-0.461028	0.0005124	Negative	k__Bacteria; p__Proteobacteria; c__Deltaproteobacteria; o__; f__; g__; s__	0	0	0.000307365	0.000482288	0	0.00324732
OTU_4292	-0.271135	0.0495558	Negative	k__Bacteria; p__Chloroflexi; c__Anaerolineae; o__SHA-20; f__; g__; s__	0.000992896	0	0.00184419	0.00241144	0.000657348	0.000129893
OTU_4303	-0.461002	0.00051282	Negative	k__Bacteria; p__Acidobacteria; c__RB25; o__; f__; g__; s__	0.000992896	0.000555543	0	0.00578745	0.00482055	0.000129893
OTU_4309	-0.320147	0.0194386	Negative	k__Bacteria; p__Acidobacteria; c__RB25; o__; f__; g__; s__	0.000496448	0.00277772	0.000922095	0.00221852	0.00306763	0.000649465
OTU_431	-0.306488	0.0256097	Negative	k__Bacteria; p__Proteobacteria; c__Gammaproteobacteria; o__Alteromonadales; f__OM60; g__; s__	0.0417016	0.0566654	0.00768413	0.0466854	0.0639819	0.00402668
OTU_4317	-0.270722	0.0499174	Negative	k__Bacteria; p__Chloroflexi; c__Anaerolineae; o__S0208; f__; g__; s__	0.00546093	0.00111109	0.00184419	0.0205454	0.00361542	0.0018185
OTU_4335	-0.429532	0.00132902	Negative	k__Bacteria; p__Caldithrix; c__Caldithrixae; o__Caldithrixales; f__BA059; g__; s__	0.000496448	0.000555543	0.000922095	0.00376184	0.00219116	0.00311743
OTU_4344	-0.33802	0.0133054	Negative	k__Bacteria; p__Proteobacteria; c__Deltaproteobacteria; o__Bdellovibrionales; f__Bacteriovoracaceae	0.00148934	0.00111109	0.00061473	0.00154332	0.000766906	0.373052
OTU_4360	-0.379633	0.00505259	Negative	k__Bacteria; p__Acidobacteria; c__RB25; o__; f__; g__; s__	0.00148934	0	0	0.00501579	0.00054779	0.0683237
OTU_4375	-0.450048	0.00072181	Negative	k__Bacteria; p__Proteobacteria; c__Gammaproteobacteria; o__Alteromonadales	0	0.00111109	0.00061473	0.00144686	0.000328674	0.00220818
OTU_4388	-0.431762	0.00124599	Negative	k__Bacteria; p__Proteobacteria; c__Alphaproteobacteria; o__; f__; g__; s__	0.0163828	0.000555543	0.00184419	0.0294195	0.00197205	0.0158469
OTU_4398	-0.328423	0.0163521	Negative	k__Bacteria; p__Bacteroidetes; c__[Rhodothermi]; o__[Rhodothermales]; f__Rhodothermaceae; g__; s__	0	0.00222217	0.00061473	9.64575e-05	0.000328674	0.0210427
OTU_4408	-0.567982	9.17e-06	Negative	k__Bacteria; p__Planctomycetes; c__vadinHA49; o__DH61; f__; g__; s__	0	0	0	0.000868118	0	0.0185747
OTU_4415	-0.281314	0.0412932	Negative	k__Bacteria; p__Proteobacteria; c__Deltaproteobacteria; o__; f__; g__; s__	0.00148934	0.00888869	0.00184419	0.010128	0.00602569	0.0358504
OTU_4420	-0.311991	0.0229501	Negative	k__Bacteria; p__WS3; c__PRR-12; o__PBS-III-9; f__; g__; s__	0	0.00166663	0.00153683	0.00482288	0.00284851	0.00155871
OTU_443	-0.336784	0.0136682	Negative	k__Bacteria; p__Acidobacteria; c__RB25; o__; f__; g__; s__	0.00695027	0.0283327	0.0212082	0.0249825	0.0631054	0.000259786
OTU_4445	-0.418357	0.00182456	Negative	k__Bacteria; p__Acidobacteria; c__; o__; f__; g__; s__	0.000992896	0.00111109	0.000922095	0.00501579	0.00241028	0.0237704
OTU_4461	-0.370272	0.00635103	Negative	k__Bacteria; p__Proteobacteria; c__Deltaproteobacteria; o__Desulfobacterales; f__Desulfobulbaceae; g__; s__	0.00496448	0	0.00184419	0.00530516	0.000109558	0.00116904
OTU_4491	-0.291641	0.0341028	Negative	k__Bacteria; p__Acidobacteria; c__RB25; o__; f__; g__; s__	0.000496448	0.000555543	0.000307365	0.00366539	0.00109558	0.00246797
OTU_4498	-0.32642	0.0170581	Negative	k__Bacteria; p__Chloroflexi; c__Anaerolineae; o__GCA004; f__; g__; s__	0.00198579	0.000555543	0.00215156	0.00299018	0.00054779	0.00948218
OTU_4505	-0.426946	0.00143152	Negative	k__Bacteria; p__Proteobacteria; c__Deltaproteobacteria; o__Myxococcales; f__; g__; s__	0.00148934	0.00111109	0.00061473	0.00395476	0.00164337	0.20601
OTU_4524	-0.356561	0.00877598	Negative	k__Bacteria; p__Acidobacteria; c__RB25; o__; f__; g__; s__	0.00148934	0.000555543	0.000922095	0.00540162	0.00306763	0.00194839
OTU_4526	-0.30881	0.0244578	Negative	k__Bacteria; p__Proteobacteria; c__Gammaproteobacteria; o__Chromatiales; f__Chromatiaceae; g__; s__	0	0.000555543	0.00061473	0.000578745	0.00251984	0.000259786
OTU_4538	-0.355714	0.00894907	Negative	k__Bacteria; p__Proteobacteria; c__Deltaproteobacteria; o__Desulfobacterales; f__Desulfobacteraceae	0	0	0	0.00106103	0.00109558	0.00103914
OTU_454	-0.302187	0.0278641	Negative	k__Bacteria; p__Proteobacteria; c__Gammaproteobacteria	0.0580844	0.000555543	0.000922095	0.231112	0.00164337	0.00506582
OTU_4565	-0.275792	0.0456223	Negative	k__Bacteria; p__Acidobacteria; c__RB25; o__; f__; g__; s__	0.000992896	0.000555543	0.00061473	0.00684848	0.00219116	0.0203932
OTU_4569	-0.38835	0.00405901	Negative	k__Bacteria; p__Proteobacteria; c__Gammaproteobacteria; o__Chromatiales	0	0.00166663	0.00122946	0.0063662	0.00591614	0.0106512
OTU_4577	-0.303728	0.0270383	Negative	k__Bacteria; p__Chloroflexi; c__Anaerolineae; o__SBR1031; f__SHA-31; g__; s__	0	0	0.000922095	0.012443	0.004711	0.00688432
OTU_4605	-0.319115	0.0198562	Negative	k__Bacteria; p__Bacteroidetes; c__[Saprospirae]; o__[Saprospirales]; f__Saprospiraceae; g__; s__	0	0	0	0	0	0.0103914
OTU_4620	-0.357374	0.0086126	Negative	k__Bacteria; p__Proteobacteria; c__Alphaproteobacteria	0.0114183	0	0	0.00733077	0	0.000129893
OTU_4634	-0.327404	0.0167081	Negative	k__Bacteria; p__Acidobacteria; c__RB25; o__; f__; g__; s__	0.00198579	0.00277772	0.00061473	0.00675203	0.00712127	0.000519572
OTU_4656	-0.458291	0.00055868	Negative	k__Bacteria; p__Planctomycetes; c__OM190; o__CL500-15; f__; g__; s__	0.000992896	0.00166663	0.00122946	0.00405122	0.0013147	0
OTU_4687	-0.324887	0.0176156	Negative	k__Bacteria; p__Bacteroidetes; c__Bacteroidia; o__Bacteroidales; f__; g__; s__	0	0.000555543	0	0.00366539	0.000438232	0.00597507
OTU_4693	-0.283398	0.0397501	Negative	k__Bacteria; p__Gemmatimonadetes; c__Gemm-2; o__; f__; g__; s__	0.00297869	0	0	0.00762014	0.000657348	0.00584518
OTU_470	-0.29148	0.0342064	Negative	k__Bacteria; p__Proteobacteria; c__Deltaproteobacteria; o__NB1-j; f__NB1-i; g__; s__	0.0685098	0.00999978	0.00399575	0.106778	0.0346203	0.00129893
OTU_4719	-0.30718	0.0252616	Negative	k__Bacteria; p__Planctomycetes; c__C6; o__Ucm1571; f__; g__; s__	0	0.00333326	0.000922095	0.00289373	0.00482055	0.00142882
OTU_4762	-0.310527	0.0236338	Negative	k__Bacteria; p__Elusimicrobia; c__Elusimicrobia; o__IIb; f__; g__; s__	0	0.00111109	0	0.00279727	0.000876465	0.00649465
OTU_480	-0.403206	0.00275704	Negative	k__Bacteria; p__Proteobacteria; c__Gammaproteobacteria; o__Vibrionales; f__Vibrionaceae; g__Vibrio	0.000496448	0.00944423	0	0.00212207	0.00164337	0.00220818
OTU_481	-0.299023	0.0296266	Negative	k__Bacteria; p__Proteobacteria; c__Gammaproteobacteria; o__[Marinicellales]; f__[Marinicellaceae]; g__; s__	0.00496448	0.00499989	0.00184419	0.025079	0.0216925	0.0018185
OTU_4812	-0.410688	0.00225393	Negative	k__Bacteria; p__Actinobacteria; c__Acidimicrobiia; o__Acidimicrobiales; f__koll13; g__; s__	0.00595737	0.00333326	0.00061473	0.00819889	0.00712127	0.0227313
OTU_4831	-0.272109	0.0487107	Negative	k__Bacteria; p__Bacteroidetes; c__Flavobacteriia; o__Flavobacteriales; f__; g__; s__	0.00148934	0	0	0.00270081	0.000657348	0.19406
OTU_4838	-0.329711	0.0159116	Negative	k__Bacteria; p__Bacteroidetes; c__Bacteroidia; o__Bacteroidales; f__; g__; s__	0	0.00222217	0.00245892	0.0107068	0.00284851	0.374481
OTU_4841	-0.477759	0.0002972	Negative	k__Bacteria; p__Proteobacteria; c__Deltaproteobacteria; o__Myxococcales; f__OM27; g__; s__	0.00297869	0	0	0.00482288	0.000438232	0.0510479
OTU_4844	-0.341802	0.0122463	Negative	k__Bacteria; p__Proteobacteria; c__Deltaproteobacteria; o__Desulfobacterales; f__Desulfobacteraceae; g__; s__	0	0.000555543	0	0.00154332	0.00273895	0
OTU_485	-0.347207	0.0108586	Negative	k__Bacteria; p__Proteobacteria; c__Gammaproteobacteria; o__Thiotrichales; f__Piscirickettsiaceae; g__; s__	0.0248224	0.00555543	0.00399575	0.0694494	0.0127087	0.00285764
OTU_4854	-0.37128	0.00619843	Negative	k__Bacteria; p__Verrucomicrobia; c__Verrucomicrobiae; o__Verrucomicrobiales; f__Verrucomicrobiaceae; g__; s__	0.000992896	0.00222217	0	0.00308664	0.000328674	0.0226014
OTU_486	-0.31099	0.023416	Negative	k__Bacteria; p__Proteobacteria; c__Deltaproteobacteria; o__Desulfobacterales; f__Desulfobacteraceae	0	0.00277772	0	0.00781306	0.0135852	0
OTU_4869	-0.398542	0.00311891	Negative	k__Bacteria; p__Bacteroidetes; c__[Rhodothermi]; o__[Rhodothermales]; f__Rhodothermaceae; g__; s__	0	0	0	0	0	0.00103914
OTU_4870	-0.389413	0.0039505	Negative	k__Bacteria; p__Proteobacteria; c__Deltaproteobacteria; o__Myxococcales; f__; g__; s__	0.000992896	0.00166663	0.000922095	0.00925992	0.00317718	0.0264982
OTU_4874	-0.438153	0.00103308	Negative	k__Bacteria; p__Chloroflexi; c__Ellin6529; o__; f__; g__; s__	0.00446803	0.00166663	0.000307365	0.0138899	0.000876465	0.003637
OTU_4875	-0.365368	0.00714101	Negative	k__Bacteria; p__Actinobacteria; c__Acidimicrobiia; o__Acidimicrobiales; f__wb1_P06; g__; s__	0.000496448	0.00111109	0.00307365	0.00462996	0.000876465	0.000129893
OTU_4886	-0.297401	0.0305657	Negative	k__Bacteria; p__WS3; c__PRR-12; o__GN03; f__KSB4; g__; s__	0.000992896	0	0.00061473	0.00800597	0.000328674	0.00337722
OTU_4904	-0.311433	0.0232089	Negative	k__Bacteria; p__Proteobacteria; c__Gammaproteobacteria; o__Chromatiales; f__Ectothiorhodospiraceae; g__; s__	0.00297869	0.00166663	0.00061473	0.0244037	0.00219116	0.00324732
OTU_4924	-0.418735	0.00180542	Negative	k__Bacteria; p__WS3; c__PRR-12; o__Sediment-1; f__; g__; s__	0	0	0.000307365	0.00183269	0.000438232	0.025459
OTU_4954	-0.340256	0.0126701	Negative	k__Bacteria; p__Gemmatimonadetes; c__Gemm-2; o__; f__; g__; s__	0	0	0.000307365	0.000482288	0.00054779	0.00532561
OTU_4955	-0.280553	0.0418688	Negative	k__Bacteria; p__Gemmatimonadetes; c__Gemm-2; o__; f__; g__; s__	0.00248224	0.00166663	0.00184419	0.00607682	0.00493011	0.00558539
OTU_4966	-0.302457	0.027718	Negative	k__Bacteria; p__Acidobacteria; c__RB25; o__; f__; g__; s__	0.00595737	0.00277772	0.000307365	0.0221852	0.0129279	0.00753379
OTU_4980	-0.343093	0.0119016	Negative	k__Bacteria; p__WS3; c__PRR-12; o__wb1_H11; f__; g__; s__	0	0	0	0.00723431	0	0.00389679
OTU_5005	-0.329766	0.0158931	Negative	k__Bacteria; p__Chloroflexi; c__Anaerolineae; o__GCA004; f__; g__; s__	0	0.00111109	0.000307365	0.0031831	0.00394409	0.00519572
OTU_5018	-0.319115	0.0198562	Negative	k__Bacteria; p__Bacteroidetes; c__Flavobacteriia; o__Flavobacteriales; f__Flavobacteriaceae; g__; s__	0	0	0	0	0	0.120541
OTU_5036	-0.3242	0.0178704	Negative	k__Bacteria; p__Planctomycetes; c__Planctomycetia; o__Pirellulales; f__Pirellulaceae; g__; s__	0.00496448	0.000555543	0	0.00491933	0	0.00129893
OTU_5076	-0.330792	0.0155498	Negative	k__Bacteria; p__Bacteroidetes; c__Flavobacteriia; o__Flavobacteriales; f__Flavobacteriaceae; g__; s__	0.000496448	0.00111109	0.000307365	0.000868118	0.000438232	0.00155871
OTU_5100	-0.373146	0.00592451	Negative	k__Bacteria; p__Planctomycetes; c__; o__; f__; g__; s__	0.00198579	0.0038888	0.000307365	0.0108032	0.00723083	0.000129893
OTU_5108	-0.468024	0.00040941	Negative	k__Bacteria; p__WS3; c__PRR-12; o__GN03; f__; g__; s__	0.000496448	0.00111109	0.00153683	0.00559454	0.00186249	0.0205231
OTU_5123	-0.291029	0.0344984	Negative	k__Bacteria; p__Proteobacteria; c__Deltaproteobacteria; o__NB1-j; f__; g__; s__	0.00148934	0.000555543	0	0.00665557	0	0.0259786
OTU_5129	-0.426449	0.00145202	Negative	k__Bacteria; p__Actinobacteria; c__Acidimicrobiia; o__Acidimicrobiales; f__koll13; g__; s__	0.00347514	0.00166663	0.00061473	0.0163978	0.00405365	0.00207829
OTU_513	-0.342845	0.0119671	Negative	k__Bacteria; p__Chlorobi; c__BSV26; o__C20; f__; g__; s__	0.000992896	0.00944423	0.00522521	0.00569099	0.00690216	0.0387081
OTU_5140	-0.352039	0.00973505	Negative	k__Bacteria; p__Proteobacteria; c__Deltaproteobacteria; o__Myxococcales; f__Cystobacterineae; g__; s__	0.000496448	0.00166663	0	0.00115749	0.00197205	0.0393575
OTU_5152	-0.424233	0.00154658	Negative	k__Bacteria; p__Proteobacteria; c__Deltaproteobacteria; o__Sva0853; f__JTB36; g__; s__	0	0	0.00061473	0.0148545	0.0033963	0.000519572
OTU_5173	-0.380521	0.00494238	Negative	k__Bacteria; p__Proteobacteria; c__Deltaproteobacteria; o__Desulfobacterales; f__Desulfobacteraceae; g__; s__	0.000496448	0.00166663	0	0.00077166	0.00120514	0.000129893
OTU_5187	-0.352711	0.00958698	Negative	k__Bacteria; p__Gemmatimonadetes; c__Gemm-5; o__; f__; g__; s__	0.00297869	0	0.000307365	0.00530516	0.00197205	0.000779357
OTU_5188	-0.379681	0.00504653	Negative	k__Bacteria; p__Proteobacteria; c__Deltaproteobacteria; o__Desulfobacterales; f__Desulfobacteraceae; g__; s__	0	0	0	0.00202561	0.000438232	0.00298754
OTU_52	-0.279756	0.042479	Negative	k__Bacteria; p__Proteobacteria; c__Deltaproteobacteria; o__Desulfobacterales; f__Desulfobacteraceae; g__Desulfococcus; s__	0.114679	0.859981	0.515451	0.45634	0.383015	0.00233807
OTU_5230	-0.398515	0.00312108	Negative	k__Bacteria; p__Proteobacteria; c__Gammaproteobacteria; o__Alteromonadales; f__Alteromonadaceae; g__BD2-13; s__	0	0	0	0	0	0.000259786
OTU_5242	-0.403198	0.00275762	Negative	k__Bacteria; p__Planctomycetes; c__Planctomycetia; o__Pirellulales; f__Pirellulaceae; g__; s__	0.00248224	0.00444435	0.000922095	0.00675203	0.00514923	0.007274
OTU_5252	-0.275644	0.0457429	Negative	k__Bacteria; p__Planctomycetes; c__OM190; o__CL500-15; f__; g__; s__	0.000992896	0.000555543	0.00184419	0.00511225	0.000657348	0.00324732
OTU_5253	-0.343222	0.0118676	Negative	k__Bacteria; p__[Caldithrix]; c__KSB1; o__Ucn15732; f__; g__; s__	0	0	0	0.00327956	0.00120514	0.00233807
OTU_5257	-0.285428	0.0382924	Negative	k__Bacteria; p__Chlorobi; c__Ignavibacteria; o__Ignavibacteriales; f__lheB3-7; g__; s__	0.000496448	0.00222217	0	0.00347247	0.000328674	0.00129893
OTU_5260	-0.322088	0.0186739	Negative	k__Bacteria; p__Planctomycetes; c__Planctomycetia; o__Pirellulales; f__Pirellulaceae; g__; s__	0.00198579	0.00666652	0.00245892	0.00144686	0.00295807	0.000129893
OTU_5283	-0.39816	0.00315032	Negative	k__Bacteria; p__Bacteroidetes	0.00148934	0	0.00061473	0.00173624	0.000109558	0
OTU_5290	-0.278259	0.0436448	Negative	k__Bacteria; p__Spirochaetes; c__[Brachyspirae]; o__[Brachyspirales]; f__Brachyspiraceae; g__; s__	0.000496448	0.00222217	0.00061473	0.00800597	0.00054779	0.0136388
OTU_5299	-0.397593	0.00319747	Negative	k__Bacteria; p__Acidobacteria; c__RB25; o__; f__; g__; s__	0.000496448	0.000555543	0	0.00906701	0.000876465	0.12184
OTU_5307	-0.299973	0.0290879	Negative	k__Bacteria; p__Proteobacteria; c__Deltaproteobacteria; o__NB1-j; f__NB1-i; g__; s__	0.000992896	0.0038888	0	0.00713786	0.00284851	0.0481903
OTU_531	-0.290598	0.0347788	Negative	k__Bacteria; p__Spirochaetes; c__Spirochaetes; o__Spirochaetales; f__Spirochaetaceae; g__Spirochaeta; s__	0.00744672	0.00277772	0.00215156	0.0189057	0.00306763	0
OTU_5311	-0.300341	0.0288819	Negative	k__Bacteria; p__Proteobacteria; c__Gammaproteobacteria; o__Alteromonadales; f__Colwelliaceae	0.000496448	0.0127775	0	0.0107068	0.00241028	0.00649465
OTU_5327	-0.290713	0.0347036	Negative	k__Bacteria; p__Verrucomicrobia; c__[Pedosphaerae]; o__[Pedosphaerales]	0	0.0038888	0.00061473	0.00212207	0.00734039	0.003637
OTU_5351	-0.339026	0.0130163	Negative	k__Bacteria; p__Acidobacteria; c__RB25; o__; f__; g__; s__	0.000992896	0.000555543	0.000307365	0.000964575	0.00109558	0.00480604
OTU_5360	-0.289312	0.0356263	Negative	k__Bacteria; p__Acidobacteria; c__RB25; o__; f__; g__; s__	0	0	0.000307365	0.000868118	0.00361542	0.00506582
OTU_5385	-0.28126	0.0413341	Negative	k__Bacteria; p__Acidobacteria; c__RB25; o__; f__; g__; s__	0.00198579	0.00166663	0.000307365	0.0107068	0.00493011	0
OTU_5404	-0.333947	0.0145332	Negative	k__Bacteria; p__SAR406; c__AB16; o__noFP_H7; f__; g__; s__	0	0.000555543	0.000307365	0.00221852	0.00109558	0.0106512
OTU_5407	-0.307169	0.0252675	Negative	k__Bacteria; p__Proteobacteria; c__Deltaproteobacteria; o__; f__; g__; s__	0.00297869	0.000555543	0	0.0025079	0.000657348	0.000259786
OTU_5410	-0.351076	0.00995047	Negative	k__Bacteria; p__Proteobacteria; c__Deltaproteobacteria; o__; f__; g__; s__	0.00148934	0.00222217	0	0.00424413	0.00054779	0
OTU_5419	-0.320232	0.0194049	Negative	k__Bacteria; p__Acidobacteria; c__RB25; o__; f__; g__; s__	0.00347514	0.00166663	0.000307365	0.00964575	0.00230072	0.0433842
OTU_542	-0.27105	0.0496294	Negative	k__Bacteria; p__Proteobacteria; c__Deltaproteobacteria; o__Desulfarculales; f__Desulfarculaceae; g__; s__	0.0119147	0.0305549	0.0141388	0.032892	0.0268417	0.000389679
OTU_5434	-0.360288	0.00804827	Negative	k__Bacteria; p__Bacteroidetes; c__Cytophagia; o__Cytophagales; f__Flammeovirgaceae; g__; s__	0	0	0	0	0	0.00155871
OTU_5435	-0.272286	0.048559	Negative	k__Bacteria; p__Proteobacteria; c__Deltaproteobacteria; o__Desulfobacterales; f__Desulfobacteraceae; g__; s__	0.00446803	0.00333326	0.00276629	0.00829535	0.00295807	0.00103914
OTU_5460	-0.391411	0.00375346	Negative	k__Bacteria; p__Acidobacteria; c__RB25; o__; f__; g__; s__	0.00198579	0.000555543	0.000307365	0.00675203	0.00251984	0.00402668
OTU_5476	-0.485254	0.00023073	Negative	k__Bacteria; p__Acidobacteria; c__RB25; o__; f__; g__; s__	0	0	0	0.00135041	0.000766906	0.000129893
OTU_5494	-0.315887	0.0212112	Negative	k__Bacteria; p__GN04; c__; o__; f__; g__; s__	0.000496448	0.00222217	0	0.0107068	0.00350586	0.00194839
OTU_550	-0.281853	0.0408898	Negative	k__Bacteria; p__Proteobacteria; c__Deltaproteobacteria; o__Desulfobacterales; f__Desulfobacteraceae; g__; s__	0.00248224	0.00722206	0.00737676	0.0245002	0.0233359	0.00103914
OTU_5509	-0.316741	0.0208455	Negative	k__Bacteria; p__Acidobacteria; c__Acidobacteria-6; o__CCU21; f__; g__; s__	0.000992896	0.00166663	0.000922095	0.00144686	0.0020816	0.0280569
OTU_5519	-0.274734	0.0464931	Negative	k__Bacteria; p__Acidobacteria; c__Sva0725; o__Sva0725; f__; g__; s__	0.00695027	0.00444435	0.00215156	0.0108997	0.00449188	0.0141583
OTU_5523	-0.328973	0.0161629	Negative	k__Bacteria; p__Acidobacteria; c__RB25; o__; f__; g__; s__	0.00198579	0.00277772	0.00153683	0.0151438	0.00427276	0.0107811
OTU_554	-0.36026	0.00805358	Negative	k__Bacteria; p__Proteobacteria; c__Gammaproteobacteria; o__Alteromonadales; f__Ferrimonadaceae; g__Ferrimonas; s__	0	0	0	0	0	0.00220818
OTU_556	-0.332556	0.0149741	Negative	k__Bacteria; p__Actinobacteria; c__Acidimicrobiia; o__Acidimicrobiales; f__; g__; s__	0.000496448	0.00222217	0.00768413	0.0202561	0.0108462	0.00116904
OTU_5567	-0.303402	0.0272112	Negative	k__Bacteria; p__GN04; c__GN15; o__; f__; g__; s__	0	0.000555543	0.000922095	0.000964575	0.000219116	0.00285764
OTU_5581	-0.349135	0.0103976	Negative	k__Bacteria; p__Proteobacteria; c__Gammaproteobacteria; o__HTCC2188; f__HTCC2089; g__; s__	0	0	0.00153683	0.0025079	0	0.00207829
OTU_5603	-0.418574	0.00181355	Negative	k__Bacteria; p__BRC1; c__NPL-UPA2; o__; f__; g__; s__	0.000496448	0.00166663	0	0.00183269	0.00109558	0.0090925
OTU_5605	-0.36846	0.00663359	Negative	k__Bacteria; p__Proteobacteria; c__Gammaproteobacteria; o__[Marinicellales]; f__[Marinicellaceae]; g__; s__	0	0	0	0.00289373	0.000328674	0.0675443
OTU_5606	-0.298622	0.0298566	Negative	k__Bacteria; p__Firmicutes; c__Bacilli; o__Turicibacterales; f__Turicibacteraceae; g__Turicibacter; s__	0.00148934	0.00444435	0.00153683	0.00655911	0.00536835	0
OTU_5626	-0.277627	0.0441445	Negative	k__Bacteria; p__Proteobacteria; c__Deltaproteobacteria; o__NB1-j; f__NB1-i; g__; s__	0.00347514	0.0038888	0.00307365	0.00414767	0.00657348	0.00350711
OTU_5635	-0.433441	0.00118655	Negative	k__Bacteria; p__Fibrobacteres; c__TG3; o__TG3-1; f__MAT-CR-H6-H10; g__; s__	0	0	0	0.00077166	0.000657348	0.025459
OTU_564	-0.350531	0.0100743	Negative	k__Bacteria; p__Actinobacteria; c__Acidimicrobiia; o__Acidimicrobiales; f__koll13; g__; s__	0.00347514	0.000555543	0.00153683	0.0171694	0.013147	0.00116904
OTU_565	-0.384977	0.00442098	Negative	k__Bacteria; p__Gemmatimonadetes; c__Gemm-2; o__; f__; g__; s__	0.00744672	0.0038888	0.00338102	0.0312522	0.0256366	0.00272775
OTU_568	-0.295172	0.0318965	Negative	k__Bacteria; p__Actinobacteria; c__Acidimicrobiia; o__Acidimicrobiales; f__koll13; g__; s__	0.0178721	0.0227773	0.0196714	0.0576816	0.0617907	0.026628
OTU_5688	-0.321027	0.0190887	Negative	k__Bacteria; p__Proteobacteria; c__Deltaproteobacteria; o__Myxococcales; f__OM27; g__; s__	0.00148934	0	0.00061473	0.000964575	0.00142425	0.00090925
OTU_5722	-0.412848	0.00212472	Negative	k__Bacteria; p__Proteobacteria; c__Gammaproteobacteria; o__Thiotrichales; f__Piscirickettsiaceae; g__; s__	0.00347514	0	0.00122946	0.00443705	0	0.000519572
OTU_5735	-0.343721	0.0117371	Negative	k__Bacteria; p__Proteobacteria; c__Deltaproteobacteria; o__Desulfarculales; f__Desulfarculaceae; g__; s__	0.000496448	0.00444435	0.00276629	0.00501579	0.00525879	0.00766368
OTU_5750	-0.287415	0.0369085	Negative	k__Bacteria; p__Proteobacteria; c__Deltaproteobacteria; o__NB1-j; f__NB1-i; g__; s__	0.000992896	0	0	0.00308664	0.000986023	0.0175355
OTU_5771	-0.276165	0.0453189	Negative	k__Bacteria; p__Proteobacteria; c__Deltaproteobacteria; o__NB1-j; f__; g__; s__	0.00496448	0.00166663	0.00153683	0.00906701	0.0156668	0.00870282
OTU_5774	-0.377818	0.00528433	Negative	k__Bacteria; p__WS3; c__PRR-12; o__Sediment-1; f__; g__; s__	0	0.000555543	0.00061473	0.00646265	0.000986023	0.0187046
OTU_5776	-0.316932	0.0207645	Negative	k__Bacteria; p__Proteobacteria; c__Deltaproteobacteria; o__Desulfobacterales; f__Desulfobulbaceae; g__; s__	0	0	0.000922095	0.000192915	0	0.0705318
OTU_5780	-0.393881	0.00352185	Negative	k__Bacteria; p__Chloroflexi; c__Anaerolineae; o__Caldilineales; f__Caldilineaceae; g__; s__	0	0.000555543	0.000307365	9.64575e-05	0	0.00311743
OTU_5781	-0.378683	0.00517269	Negative	k__Bacteria; p__Chloroflexi; c__Anaerolineae; o__Caldilineales; f__Caldilineaceae; g__; s__	0.000992896	0	0	0.00299018	0	0.00701422
OTU_5787	-0.334199	0.0144546	Negative	k__Bacteria; p__Proteobacteria; c__Deltaproteobacteria; o__Sva0853; f__JTB36; g__; s__	0	0	0	0.00414767	0.00262939	0.000259786
OTU_5799	-0.313163	0.0224147	Negative	k__Bacteria; p__Proteobacteria; c__Gammaproteobacteria; o__Thiotrichales; f__Piscirickettsiaceae; g__; s__	0.0114183	0.00277772	0.000307365	0.0325062	0.00186249	0
OTU_580	-0.31066	0.023571	Negative	k__Bacteria; p__Proteobacteria; c__Deltaproteobacteria; o__; f__; g__; s__	0.00546093	0.00111109	0.00153683	0.036268	0.00624481	0
OTU_5812	-0.367627	0.00676709	Negative	k__Bacteria; p__Acidobacteria; c__RB25; o__; f__; g__; s__	0.000496448	0.000555543	0.00061473	0.00144686	0.00251984	0.000519572
OTU_5821	-0.407817	0.00243641	Negative	k__Bacteria; p__Acidobacteria; c__RB25; o__; f__; g__; s__	0.00248224	0.000555543	0.000922095	0.00781306	0.0033963	0.184058
OTU_5834	-0.398542	0.00311891	Negative	k__Bacteria; p__Bacteroidetes; c__Bacteroidia; o__Bacteroidales; f__; g__; s__	0	0	0	0	0	0.0333825
OTU_5865	-0.313364	0.0223241	Negative	k__Bacteria; p__Proteobacteria; c__Deltaproteobacteria; o__Desulfarculales; f__Desulfarculaceae; g__; s__	0.000992896	0	0.000922095	0.00559454	0	0.0318238
OTU_5888	-0.27948	0.0426921	Negative	k__Bacteria; p__[Caldithrix]; c__KSB1; o__GW-22; f__; g__; s__	0	0.000555543	0.00061473	0.000289373	0.00175293	0.00285764
OTU_5898	-0.302994	0.0274291	Negative	k__Bacteria; p__Proteobacteria; c__Deltaproteobacteria; o__; f__; g__; s__	0.000992896	0	0.000307365	0.00260435	0.000438232	0.00259786
OTU_5904	-0.467175	0.00042082	Negative	k__Bacteria; p__Proteobacteria; c__Deltaproteobacteria; o__Desulfobacterales; f__Desulfobacteraceae	0	0.000555543	0	0.00260435	0.00175293	0
OTU_5938	-0.29933	0.0294516	Negative	k__Bacteria; p__Proteobacteria; c__Deltaproteobacteria; o__; f__; g__; s__	0	0.000555543	0	0.00115749	0.00120514	0
OTU_5946	-0.332576	0.0149677	Negative	k__Bacteria; p__Chloroflexi; c__Anaerolineae	0.00248224	0.00111109	0.00122946	0.00540162	0.00219116	0.00597507
OTU_595	-0.298068	0.0301768	Negative	k__Bacteria; p__Proteobacteria; c__Alphaproteobacteria; o__; f__; g__; s__	0.000992896	0	0.000307365	0.00115749	0.000766906	0.0303949
OTU_597	-0.314313	0.0218999	Negative	k__Bacteria; p__Proteobacteria; c__Gammaproteobacteria; o__Pseudomonadales; f__Pseudomonadaceae; g__Pseudomonas	0	0	0	0.00347247	0.00317718	0.0276672
OTU_5982	-0.271713	0.0490531	Negative	k__Bacteria; p__Proteobacteria; c__Deltaproteobacteria; o__NB1-j; f__MND4; g__; s__	0.000496448	0	0	0.00530516	0	0
OTU_6001	-0.408034	0.00242217	Negative	k__Bacteria; p__Acidobacteria; c__RB25; o__; f__; g__; s__	0	0	0	0	0.000328674	0
OTU_6011	-0.299044	0.0296148	Negative	k__Bacteria; p__Proteobacteria; c__Deltaproteobacteria; o__Myxococcales; f__; g__; s__	0.00198579	0.00444435	0.00122946	0.00356893	0.00996978	0.00298754
OTU_6025	-0.408922	0.00236466	Negative	k__Bacteria; p__Proteobacteria; c__Alphaproteobacteria; o__Rickettsiales; f__Pelagibacteraceae; g__; s__	0.00695027	0.00166663	0.000307365	0.0196773	0.0132565	0.000519572
OTU_6027	-0.321106	0.0190577	Negative	k__Bacteria; p__Proteobacteria; c__Gammaproteobacteria; o__Chromatiales; f__Ectothiorhodospiraceae; g__; s__	0.000992896	0.00222217	0	0.000192915	0.00109558	0.00116904
OTU_6036	-0.380515	0.00494317	Negative	k__Bacteria; p__Caldithrix; c__Caldithrixae; o__Caldithrixales; f__BA059; g__; s__	0.000992896	0.000555543	0.000307365	0.00106103	0.00230072	0.000519572
OTU_6046	-0.346171	0.0111136	Negative	k__Bacteria; p__Proteobacteria; c__Deltaproteobacteria; o__Desulfobacterales; f__Desulfobacteraceae	0	0.00111109	0	0.039644	0.00755951	0.00337722
OTU_6060	-0.322922	0.0183532	Negative	k__Bacteria; p__Bacteroidetes; c__[Saprospirae]; o__[Saprospirales]; f__Saprospiraceae; g__; s__	0	0	0	0.0083918	0.00120514	0
OTU_6086	-0.360973	0.00792028	Negative	k__Bacteria; p__Proteobacteria; c__Gammaproteobacteria; o__Legionellales; f__Coxiellaceae; g__; s__	0.000992896	0	0	0.00299018	0	0.000129893
OTU_6098	-0.342194	0.0121407	Negative	k__Bacteria; p__Proteobacteria; c__Deltaproteobacteria; o__Desulfobacterales; f__Desulfobacteraceae; g__; s__	0	0.00222217	0.00122946	0.0104174	0.00766906	0
OTU_6106	-0.372941	0.00595405	Negative	k__Bacteria; p__Acidobacteria; c__RB25; o__; f__; g__; s__	0.00347514	0	0.00184419	0.00790952	0.00175293	0.106123
OTU_6131	-0.304978	0.026383	Negative	k__Bacteria; p__Gemmatimonadetes; c__Gemm-2; o__; f__; g__; s__	0.000496448	0	0	0.00376184	0	0.0138985
OTU_615	-0.281137	0.0414267	Negative	k__Bacteria; p__Proteobacteria; c__Deltaproteobacteria; o__NB1-j; f__JTB38; g__; s__	0.0109219	0.00888869	0.00583994	0.0219923	0.0262939	0.177953
OTU_616	-0.338401	0.0131953	Negative	k__Bacteria; p__Bacteroidetes; c__Bacteroidia; o__Bacteroidales; f__; g__; s__	0.000992896	0.00611098	0.00061473	0.0194844	0.00394409	0
OTU_6197	-0.298902	0.029696	Negative	k__Bacteria; p__Proteobacteria; c__Gammaproteobacteria	0	0	0.00215156	0	0.000328674	0
OTU_6204	-0.318737	0.0200111	Negative	k__Bacteria; p__Planctomycetes; c__Planctomycetia; o__Pirellulales; f__Pirellulaceae; g__; s__	0.000496448	0.00222217	0.00122946	0.00491933	0.00306763	0
OTU_621	-0.288687	0.0360445	Negative	k__Bacteria; p__Fibrobacteres; c__TG3; o__; f__; g__; s__	0.00148934	0.00111109	0.00122946	0.00395476	0.00449188	0.000779357
OTU_6235	-0.380655	0.00492602	Negative	k__Bacteria; p__Planctomycetes; c__C6; o__Ucm1571; f__; g__; s__	0.000496448	0.00222217	0.00184419	0.0031831	0.00284851	0.00896261
OTU_6240	-0.294954	0.0320295	Negative	k__Bacteria; p__Planctomycetes; c__028H05-P-BN-P5; o__; f__; g__; s__	0.00297869	0.0038888	0.00153683	0.00675203	0.00361542	0.0106512
OTU_6252	-0.296115	0.0313276	Negative	k__Bacteria; p__Spirochaetes; c__Spirochaetes; o__Spirochaetales; f__Spirochaetaceae; g__Spirochaeta; s__	0	0.000555543	0.00061473	9.64575e-05	0.000219116	0
OTU_629	-0.336455	0.0137663	Negative	k__Bacteria; p__Actinobacteria; c__Acidimicrobiia; o__Acidimicrobiales; f__C111; g__; s__	0.00148934	0.00722206	0.0175198	0.0234392	0.0154477	0.000649465
OTU_6293	-0.316228	0.0210647	Negative	k__Bacteria; p__Proteobacteria; c__Gammaproteobacteria; o__Chromatiales; f__; g__; s__	0.00248224	0.00444435	0.00215156	0.0142757	0.00766906	0.00233807
OTU_633	-0.299268	0.0294868	Negative	k__Bacteria; p__Proteobacteria; c__Alphaproteobacteria; o__; f__; g__; s__	0.00446803	0.000555543	0.000922095	0.0258506	0.000109558	0.00896261
OTU_6334	-0.278353	0.0435704	Negative	k__Bacteria; p__Acidobacteria; c__RB25; o__; f__; g__; s__	0	0	0	0.0031831	0.000219116	0.00103914
OTU_6339	-0.400501	0.00296207	Negative	k__Bacteria; p__Proteobacteria; c__Deltaproteobacteria; o__NB1-j; f__MND4; g__; s__	0	0	0.00061473	0.000578745	0	0.0237704
OTU_6350	-0.384202	0.00450805	Negative	k__Bacteria; p__Acidobacteria; c__Acidobacteria-6; o__BPC015; f__; g__; s__	0.00695027	0.0038888	0	0.0107068	0.010408	0.00675443
OTU_6445	-0.35197	0.00975038	Negative	k__Bacteria; p__OP8; c__OP8_1; o__HMMVPog-54; f__; g__; s__	0.000992896	0.00111109	0.00061473	0.00472642	0.0033963	0.00389679
OTU_6456	-0.272616	0.0482762	Negative	k__Bacteria; p__Planctomycetes; c__Pla3; o__; f__; g__; s__	0.000496448	0	0.00061473	0.00125395	0.00175293	0.0419554
OTU_6470	-0.320484	0.0193042	Negative	k__Bacteria; p__Spirochaetes; c__Spirochaetes; o__Spirochaetales; f__Spirochaetaceae; g__Spirochaeta; s__	0.00198579	0.00111109	0.00061473	0.00588391	0.00295807	0.00870282
OTU_650	-0.318412	0.020145	Negative	k__Bacteria; p__Spirochaetes; c__Spirochaetes; o__Spirochaetales; f__Spirochaetaceae; g__; s__	0.0168792	0.00888869	0.00891359	0.0605753	0.0408652	0.000259786
OTU_6517	-0.391228	0.00377116	Negative	k__Bacteria; p__Verrucomicrobia; c__Verrucomicrobiae; o__Verrucomicrobiales; f__Verrucomicrobiaceae; g__Luteolibacter; s__	0.000992896	0.000555543	0.00061473	0.00462996	0.0033963	0.0439038
OTU_6526	-0.342828	0.0119716	Negative	k__Bacteria; p__Proteobacteria; c__Alphaproteobacteria; o__Kordiimonadales	0.00645382	0.00111109	0	0.00260435	0.000986023	0.00350711
OTU_6548	-0.2858	0.0380298	Negative	k__Bacteria; p__; c__; o__; f__; g__; s__	0	0	0.000922095	0.00299018	0.000876465	0.00194839
OTU_657	-0.285971	0.0379101	Negative	k__Bacteria; p__Proteobacteria; c__Alphaproteobacteria; o__Rhodobacterales; f__Rhodobacteraceae; g__; s__	0.0253188	0.00833315	0.012602	0.0225711	0.00876465	0.000129893
OTU_6581	-0.429512	0.00132979	Negative	k__Bacteria; p__Proteobacteria; c__Deltaproteobacteria; o__Desulfobacterales; f__Desulfobacteraceae; g__; s__	0	0	0	0.00337601	0.000986023	0.00311743
OTU_6604	-0.341576	0.0123073	Negative	k__Bacteria; p__Proteobacteria; c__Gammaproteobacteria; o__Alteromonadales; f__HTCC2188; g__HTCC; s__	0	0	0	0.00106103	0.000766906	0
OTU_6643	-0.428854	0.00135526	Negative	k__Bacteria; p__Proteobacteria; c__Deltaproteobacteria; o__Myxococcales; f__; g__; s__	0.000496448	0	0	0.00491933	0.0020816	0
OTU_665	-0.312747	0.0226036	Negative	k__Bacteria; p__Acidobacteria; c__RB25; o__; f__; g__; s__	0.00645382	0.013333	0.010143	0.0300947	0.0530261	0.022991
OTU_6699	-0.356137	0.00886221	Negative	k__Bacteria; p__Acidobacteria; c__RB25; o__; f__; g__; s__	0.000496448	0	0.000307365	0.00279727	0.00175293	0.00584518
OTU_6708	-0.291072	0.03447	Negative	k__Bacteria; p__Planctomycetes; c__Planctomycetia; o__Pirellulales; f__Pirellulaceae; g__; s__	0	0.000555543	0	0.00289373	0.00054779	0.00142882
OTU_6719	-0.292544	0.0335269	Negative	k__Bacteria; p__Planctomycetes; c__OM190; o__CL500-15; f__; g__; s__	0.00148934	0	0	0.00308664	0.000766906	0.110929
OTU_6733	-0.352261	0.0096858	Negative	k__Bacteria; p__Proteobacteria; c__Gammaproteobacteria; o__Chromatiales; f__; g__; s__	0	0	0.000307365	0.0245002	0	0.00090925
OTU_6744	-0.292514	0.0335459	Negative	k__Bacteria; p__Proteobacteria; c__Deltaproteobacteria; o__Myxococcales; f__; g__; s__	0.000496448	0.000555543	0.000307365	0.00154332	0.00175293	0.00428647
OTU_676	-0.279798	0.042447	Negative	k__Bacteria; p__Bacteroidetes; c__[Saprospirae]; o__[Saprospirales]; f__Saprospiraceae; g__; s__	0.00198579	0.012222	0.0104504	0.024886	0.0190631	0.000779357
OTU_6766	-0.327878	0.0165419	Negative	k__Bacteria; p__Acidobacteria; c__RB25; o__; f__; g__; s__	0.000496448	0	0	0.00482288	0.000109558	0.0150676
OTU_6772	-0.495192	0.00016343	Negative	k__Bacteria; p__Acidobacteria; c__Acidobacteria-6; o__CCU21; f__; g__; s__	0.00397158	0.00222217	0.00122946	0.00424413	0.00262939	0.000389679
OTU_6792	-0.279626	0.0425793	Negative	k__Bacteria; p__Proteobacteria; c__Deltaproteobacteria; o__Desulfobacterales; f__Desulfobacteraceae	0.000496448	0	0.000922095	0.000675203	0.00054779	0.00155871
OTU_6798	-0.352338	0.00966882	Negative	k__Bacteria; p__Proteobacteria; c__Deltaproteobacteria; o__Desulfobacterales; f__Desulfobacteraceae; g__; s__	0.00148934	0	0	0.00395476	0.000657348	0
OTU_6826	-0.351085	0.00994858	Negative	k__Bacteria; p__BRC1; c__; o__; f__; g__; s__	0.00794317	0.00166663	0.000922095	0.00520871	0.000876465	0.0174056
OTU_6831	-0.290309	0.0349677	Negative	k__Bacteria; p__BRC1; c__; o__; f__; g__; s__	0.000496448	0.00277772	0.000307365	0.00511225	0.00120514	0
OTU_6871	-0.469368	0.00039192	Negative	k__Bacteria; p__Gemmatimonadetes; c__Gemm-2; o__; f__; g__; s__	0	0	0	0	0	0.0018185
OTU_6913	-0.31209	0.0229047	Negative	k__Bacteria; p__Verrucomicrobia; c__[Pedosphaerae]; o__[Pedosphaerales]; f__; g__; s__	0.000496448	0.00111109	0.00184419	0.00434059	0.0013147	0
OTU_6918	-0.38588	0.0043214	Negative	k__Bacteria; p__Actinobacteria; c__Acidimicrobiia; o__Acidimicrobiales; f__koll13; g__; s__	0.00198579	0	0.00215156	0.00829535	0.00164337	0.00103914
OTU_6927	-0.277405	0.0443214	Negative	k__Bacteria; p__Proteobacteria; c__Deltaproteobacteria; o__Myxococcales; f__; g__; s__	0.000992896	0	0	0.00077166	0.00109558	0.00207829
OTU_6946	-0.288218	0.0363614	Negative	k__Bacteria; p__Verrucomicrobia; c__[Pedosphaerae]; o__; f__; g__; s__	0.000992896	0	0.000307365	0.00790952	0.00142425	0.00129893
OTU_697	-0.28483	0.0387173	Negative	k__Bacteria; p__Proteobacteria; c__Deltaproteobacteria; o__Desulfarculales; f__Desulfarculaceae; g__; s__	0.00198579	0	0.000307365	0.017073	0.0067926	0.000649465
OTU_6981	-0.29692	0.0308487	Negative	k__Bacteria; p__GN04; c__GN15; o__; f__; g__; s__	0	0	0.00061473	0.00270081	0.000328674	0.00961207
OTU_7013	-0.337147	0.0135609	Negative	k__Bacteria; p__Planctomycetes; c__Pla3; o__; f__; g__; s__	0.00148934	0.000555543	0	0.00414767	0.00142425	0
OTU_7022	-0.497977	0.00014809	Negative	k__Bacteria; p__Fibrobacteres; c__Fibrobacteria; o__Ucp1540; f__; g__; s__	0	0	0	0.0031831	0.000438232	0.00116904
OTU_703	-0.315586	0.0213415	Negative	k__Bacteria; p__Bacteroidetes; c__Bacteroidia; o__Bacteroidales; f__; g__; s__	0.0153899	0.0144441	0.00553257	0.0437917	0.0170911	0.00090925
OTU_7030	-0.399268	0.00305992	Negative	k__Bacteria; p__Proteobacteria; c__Deltaproteobacteria; o__NB1-j	0.00397158	0.00666652	0.00430311	0.0182305	0.00920288	0.0162366
OTU_7031	-0.339417	0.0129054	Negative	k__Bacteria; p__Proteobacteria; c__Deltaproteobacteria; o__Myxococcales; f__OM27; g__; s__	0.00198579	0	0.00122946	0.0045335	0.00109558	0.00090925
OTU_7051	-0.327335	0.0167326	Negative	k__Bacteria; p__Proteobacteria; c__Deltaproteobacteria; o__Myxococcales; f__Nannocystaceae; g__Plesiocystis; s__	0.00148934	0.00166663	0.00153683	0.00376184	0.00230072	0.0896261
OTU_7052	-0.292374	0.0336351	Negative	k__Bacteria; p__; c__; o__; f__; g__; s__	0.000992896	0.00166663	0	0.0031831	0.00175293	0.0110409
OTU_7068	-0.308648	0.0245367	Negative	k__Bacteria; p__Caldithrix; c__Caldithrixae; o__Caldithrixales; f__BA059; g__; s__	0	0	0	0.00356893	0.00153381	0.000129893
OTU_708	-0.323338	0.0181946	Negative	k__Bacteria; p__Acidobacteria; c__Sva0725; o__Sva0725; f__; g__; s__	0.0357442	0.0205551	0.0153683	0.0688707	0.0243219	0.000129893
OTU_7098	-0.339533	0.0128728	Negative	k__Bacteria; p__Proteobacteria; c__Alphaproteobacteria	0.000496448	0	0	0.00327956	0	0.0141583
OTU_7168	-0.296707	0.0309752	Negative	k__Bacteria; p__[Caldithrix]; c__KSB1; o__Ucn15732; f__; g__; s__	0	0	0	0.00347247	0.000109558	0.00129893
OTU_7184	-0.428263	0.00137848	Negative	k__Bacteria; p__Planctomycetes; c__OM190; o__agg27; f__; g__; s__	0	0	0	0.00183269	0.00142425	0.0113007
OTU_7190	-0.349327	0.0103525	Negative	k__Bacteria; p__Proteobacteria; c__Gammaproteobacteria; o__Alteromonadales; f__OM60; g__; s__	0.00248224	0.000555543	0.000307365	0.0083918	0.00175293	0.0018185
OTU_7194	-0.273744	0.0473192	Negative	k__Bacteria; p__Proteobacteria; c__Alphaproteobacteria; o__Kordiimonadales	0	0	0	0	0	0
OTU_7199	-0.299193	0.0295298	Negative	k__Bacteria; p__Bacteroidetes; c__Bacteroidia; o__Bacteroidales; f__; g__; s__	0.00148934	0	0	0.00135041	0.000438232	0.0231209
OTU_7225	-0.419789	0.00175298	Negative	k__Bacteria; p__Acidobacteria; c__Sva0725; o__Sva0725; f__; g__; s__	0.00397158	0.00111109	0	0.00848826	0.00273895	0.0694927
OTU_7235	-0.301084	0.0284686	Negative	k__Bacteria; p__Proteobacteria; c__Deltaproteobacteria; o__; f__; g__; s__	0.000992896	0.00111109	0	0.00405122	0.000109558	0.00194839
OTU_7261	-0.297601	0.0304488	Negative	k__Bacteria; p__Planctomycetes; c__Planctomycetia; o__Pirellulales; f__Pirellulaceae; g__; s__	0.00198579	0.00111109	0.00061473	0.00347247	0.00230072	0.00298754
OTU_729	-0.276399	0.0451288	Negative	k__Bacteria; p__Actinobacteria; c__Acidimicrobiia; o__Acidimicrobiales; f__koll13; g__; s__	0.0347514	0.00666652	0.00245892	0.0574887	0.0106271	0.00103914
OTU_73	-0.327859	0.0165484	Negative	k__Bacteria; p__Proteobacteria; c__Deltaproteobacteria; o__Desulfobacterales; f__Desulfobacteraceae; g__Desulfococcus; s__	0.351982	0.23555	0.138622	0.37522	0.124239	0.0435141
OTU_730	-0.275302	0.0460237	Negative	k__Bacteria; p__Lentisphaerae; c__[Lentisphaeria]; o__Lentisphaerales; f__; g__; s__	0.000496448	0.00277772	0.00184419	0.00212207	0.00241028	0.00103914
OTU_7358	-0.336869	0.0136431	Negative	k__Bacteria; p__Verrucomicrobia; c__Opitutae; o__[Cerasicoccales]; f__[Cerasicoccaceae]; g__; s__	0.000496448	0	0.000307365	0.00154332	0.00153381	0.00298754
OTU_736	-0.374146	0.00578207	Negative	k__Bacteria; p__Acidobacteria; c__Sva0725; o__Sva0725; f__; g__; s__	0.0129076	0.019444	0.0107578	0.0422484	0.0507254	0
OTU_7365	-0.374728	0.00570047	Negative	k__Bacteria; p__Proteobacteria; c__Deltaproteobacteria; o__Myxococcales	0.00347514	0.0038888	0.00061473	0.0045335	0.00328674	0.00246797
OTU_7445	-0.334711	0.0142957	Negative	k__Bacteria; p__Proteobacteria; c__Deltaproteobacteria; o__; f__; g__; s__	0.000496448	0.000555543	0	0.00299018	0.00197205	0.00584518
OTU_7500	-0.342544	0.0120473	Negative	k__Bacteria; p__Bacteroidetes; c__Sphingobacteriia; o__Sphingobacteriales; f__NS11-12; g__; s__	0	0.00499989	0.000307365	0.00221852	0.0013147	0.000259786
OTU_752	-0.394582	0.0034584	Negative	k__Bacteria; p__Acidobacteria; c__RB25; o__; f__; g__; s__	0.0243259	0.019444	0.0070694	0.0604789	0.0416321	0.00246797
OTU_754	-0.36007	0.00808926	Negative	k__Bacteria; p__Fibrobacteres; c__Fibrobacteria; o__Ucp1540; f__; g__; s__	0.000496448	0.000555543	0.00061473	0.00511225	0.00306763	0.0018185
OTU_7542	-0.272393	0.0484664	Negative	k__Bacteria; p__Proteobacteria; c__Deltaproteobacteria; o__Syntrophobacterales; f__Syntrophobacteraceae; g__; s__	0.000992896	0	0	0.00916346	0	0.000129893
OTU_7564	-0.446928	0.00079398	Negative	k__Bacteria; p__Acidobacteria; c__RB25; o__; f__; g__; s__	0	0	0.000307365	0.00694494	0.000986023	0.000129893
OTU_7568	-0.353138	0.00949394	Negative	k__Bacteria; p__Proteobacteria; c__Gammaproteobacteria; o__Oceanospirillales; f__Halomonadaceae; g__Candidatus Portiera; s__	0	0	0	0.00163978	0.000657348	0.00285764
OTU_757	-0.475982	0.00031532	Negative	k__Bacteria; p__Planctomycetes; c__Pla4; o__; f__; g__; s__	0.000496448	0.00111109	0	0.0045335	0.00120514	0.000519572
OTU_7591	-0.275576	0.0457991	Negative	k__Bacteria; p__Chloroflexi; c__Anaerolineae; o__S0208; f__; g__; s__	0.000496448	0.00111109	0.000307365	0.00540162	0.00350586	0
OTU_7595	-0.286267	0.0377031	Negative	k__Bacteria; p__Proteobacteria; c__Betaproteobacteria; o__Burkholderiales; f__Comamonadaceae	0	0	0	0.0112855	0.00701172	0.0113007
OTU_761	-0.294945	0.0320349	Negative	k__Bacteria; p__Spirochaetes; c__Spirochaetes; o__Spirochaetales; f__Spirochaetaceae; g__; s__	0.0223402	0.0149997	0.00553257	0.0718608	0.0379071	0.00168861
OTU_764	-0.385274	0.00438799	Negative	k__Bacteria; p__Actinobacteria; c__Acidimicrobiia; o__Acidimicrobiales; f__wb1_P06; g__; s__	0.00397158	0.00111109	0.00307365	0.018134	0.00427276	0
OTU_7646	-0.315653	0.0213124	Negative	k__Bacteria; p__Bacteroidetes; c__[Saprospirae]; o__[Saprospirales]; f__Saprospiraceae; g__; s__	0.000496448	0	0.000307365	0.00299018	0.00328674	0.000389679
OTU_7650	-0.332198	0.0150894	Negative	k__Bacteria; p__Proteobacteria; c__Deltaproteobacteria; o__Myxococcales; f__; g__; s__	0.000496448	0.00222217	0	0.00221852	0.00175293	0.000129893
OTU_7659	-0.272393	0.0484664	Negative	k__Bacteria; p__Proteobacteria; c__Gammaproteobacteria; o__Chromatiales	0.000992896	0	0	0.015819	0	0.00506582
OTU_7684	-0.404073	0.00269407	Negative	k__Bacteria; p__GN04; c__GN15; o__; f__; g__; s__	0.00148934	0	0.000922095	0.00115749	0.000219116	0.00168861
OTU_7686	-0.35348	0.00942006	Negative	k__Bacteria; p__Planctomycetes; c__C6; o__Ucm1571; f__; g__; s__	0	0.00277772	0.00061473	0.00192915	0.000876465	0.00103914
OTU_769	-0.386508	0.00425337	Negative	k__Bacteria; p__Proteobacteria; c__Deltaproteobacteria; o__NB1-j; f__; g__; s__	0.00893606	0.00277772	0.00061473	0.0347247	0.00482055	0.00610497
OTU_7690	-0.296579	0.031051	Negative	k__Bacteria; p__Bacteroidetes; c__[Saprospirae]; o__[Saprospirales]; f__Saprospiraceae; g__; s__	0	0	0.000307365	0.000482288	0.000657348	0
OTU_7699	-0.271973	0.0488285	Negative	k__Bacteria; p__Verrucomicrobia; c__Verruco-5; o__WCHB1-41; f__; g__; s__	0	0.00166663	0.000922095	0.00289373	0.00120514	0.00688432
OTU_7705	-0.284882	0.0386801	Negative	k__Bacteria; p__Verrucomicrobia; c__Verruco-5; o__WCHB1-41; f__; g__; s__	0.000496448	0.00111109	0.000922095	0.00424413	0.00142425	0.00259786
OTU_7726	-0.278808	0.0432138	Negative	k__Bacteria; p__WS3; c__PRR-12; o__wb1_H11; f__; g__; s__	0	0.00111109	0	0.00945284	0.00668304	0.0196138
OTU_7745	-0.306586	0.0255604	Negative	k__Bacteria; p__Acidobacteria; c__RB25; o__; f__; g__; s__	0	0	0.000307365	0.0031831	0.000438232	0.00389679
OTU_7748	-0.349529	0.0103053	Negative	k__Bacteria; p__Bacteroidetes; c__BME43; o__; f__; g__; s__	0	0	0.00061473	0.00183269	0.000109558	0.0127295
OTU_7759	-0.445725	0.00082351	Negative	k__Bacteria; p__Proteobacteria; c__Alphaproteobacteria; o__Rhodospirillales; f__Rhodospirillaceae; g__Inquilinus; s__	0.000496448	0	0	0.00106103	0.000109558	0.00129893
OTU_776	-0.294208	0.0324866	Negative	k__Bacteria; p__Gemmatimonadetes; c__Gemm-2; o__; f__; g__; s__	0.00446803	0.00166663	0.000922095	0.0234392	0.0112845	0.013379
OTU_7760	-0.358914	0.00831025	Negative	k__Bacteria; p__Proteobacteria; c__Deltaproteobacteria; o__Sva0853; f__JTB36; g__; s__	0.000992896	0.000555543	0.000307365	0.0192915	0.00569702	0.00792347
OTU_7784	-0.27844	0.0435021	Negative	k__Bacteria; p__WS3; c__PRR-12; o__Sediment-1; f__; g__; s__	0	0	0.000307365	0.000578745	0.00109558	0.0172758
OTU_7803	-0.351355	0.0098876	Negative	k__Bacteria; p__Proteobacteria; c__Deltaproteobacteria; o__NB1-j; f__JTB38; g__; s__	0	0.00111109	0.000922095	0.00289373	0.0013147	0.00779357
OTU_7825	-0.298321	0.0300303	Negative	k__Bacteria; p__Acidobacteria; c__RB25; o__; f__; g__; s__	0	0	0	0.0063662	0	0.00090925
OTU_785	-0.312329	0.0227949	Negative	k__Bacteria; p__WS3; c__PRR-12; o__LD1-PA13; f__; g__; s__	0.014397	0.0199996	0.012602	0.0297089	0.0291424	0
OTU_7857	-0.321714	0.0188192	Negative	k__Bacteria; p__Proteobacteria; c__Deltaproteobacteria; o__NB1-j; f__JTB38; g__; s__	0.000992896	0	0	0.00993512	0.00109558	0.0572828
OTU_7936	-0.387288	0.00417007	Negative	k__Bacteria; p__Acidobacteria; c__Sva0725; o__Sva0725; f__; g__; s__	0.00397158	0.00111109	0.00276629	0.00925992	0.00197205	0.000259786
OTU_795	-0.38712	0.00418793	Negative	k__Bacteria; p__Proteobacteria; c__Deltaproteobacteria; o__NB1-j; f__JTB38; g__; s__	0.0109219	0.00555543	0.00430311	0.0231498	0.0118323	0.00233807
OTU_7979	-0.409852	0.00230577	Negative	k__Bacteria; p__Proteobacteria; c__Deltaproteobacteria; o__Desulfobacterales; f__Desulfobacteraceae; g__; s__	0	0	0	0.00125395	0.000438232	0.00103914
OTU_798	-0.277165	0.044513	Negative	k__Bacteria; p__Proteobacteria; c__Deltaproteobacteria; o__Desulfarculales; f__Desulfarculaceae; g__; s__	0.00794317	0.0155552	0.00153683	0.0224746	0.0134756	0.0419554
OTU_8015	-0.276481	0.045063	Negative	k__Bacteria; p__Gemmatimonadetes; c__Gemm-2; o__; f__; g__; s__	0.000992896	0	0	0.00212207	0.000657348	0.00519572
OTU_8032	-0.321235	0.019007	Negative	k__Bacteria; p__Bacteroidetes; c__Cytophagia; o__Cytophagales; f__Flammeovirgaceae	0	0.00166663	0.000307365	0.00221852	0.000657348	0.0174056
OTU_8131	-0.375298	0.00562172	Negative	k__Bacteria; p__Bacteroidetes; c__[Saprospirae]; o__[Saprospirales]; f__Saprospiraceae; g__; s__	0	0.00111109	0.000922095	0.00366539	0.00120514	0.014548
OTU_8134	-0.394805	0.00343848	Negative	k__Bacteria; p__Bacteroidetes; c__Bacteroidia; o__Bacteroidales; f__; g__; s__	0.00148934	0.000555543	0.000922095	0.00655911	0.000986023	0
OTU_815	-0.371905	0.00610544	Negative	k__Bacteria; p__Proteobacteria; c__Gammaproteobacteria; o__Alteromonadales	0.00248224	0	0	0	0.000328674	0.00194839
OTU_8150	-0.308354	0.0246802	Negative	k__Bacteria; p__Bacteroidetes; c__[Rhodothermi]; o__[Rhodothermales]; f__Rhodothermaceae; g__; s__	0.000496448	0.00111109	0.00061473	0.00414767	0.0013147	0
OTU_819	-0.288483	0.0361825	Negative	k__Bacteria; p__Proteobacteria; c__Deltaproteobacteria; o__; f__; g__; s__	0.00198579	0.000555543	0.000922095	0.00347247	0.0020816	0.00155871
OTU_8200	-0.364034	0.00737015	Negative	k__Bacteria; p__Proteobacteria; c__Deltaproteobacteria; o__Myxococcales; f__Haliangiaceae; g__; s__	0.000992896	0.00111109	0	0.00135041	0.000657348	0
OTU_822	-0.390876	0.00380538	Negative	k__Bacteria; p__Gemmatimonadetes; c__Gemm-4; o__; f__; g__; s__	0.00446803	0.00166663	0.00061473	0.0212207	0.00843597	0
OTU_8223	-0.53327	3.93e-05	Negative	k__Bacteria; p__Proteobacteria; c__Deltaproteobacteria; o__Myxococcales; f__; g__; s__	0	0	0	0.00135041	0.000328674	0.00753379
OTU_8265	-0.275471	0.0458852	Negative	k__Bacteria; p__Proteobacteria; c__Deltaproteobacteria; o__Myxococcales; f__; g__; s__	0.00546093	0.0116664	0.000922095	0.00424413	0.00701172	0.000779357
OTU_835	-0.312107	0.0228968	Negative	k__Bacteria; p__Gemmatimonadetes; c__Gemm-2; o__; f__; g__; s__	0.00248224	0.000555543	0.00184419	0.0132147	0.00996978	0.000259786
OTU_8393	-0.289478	0.0355164	Negative	k__Bacteria; p__GN04; c__GN15; o__; f__; g__; s__	0	0	0.000307365	0.00144686	0.00153381	0.0383184
OTU_8399	-0.293659	0.0328268	Negative	k__Bacteria; p__Gemmatimonadetes; c__Gemm-2; o__; f__; g__; s__	0.00297869	0	0	0.00598037	0.000328674	0.00116904
OTU_844	-0.312267	0.0228231	Negative	k__Bacteria; p__; c__; o__; f__; g__; s__	0.00148934	0.00222217	0	0.00655911	0.000438232	0.000259786
OTU_8453	-0.40226	0.00282727	Negative	k__Bacteria; p__Acidobacteria; c__Sva0725; o__Sva0725; f__; g__; s__	0.000496448	0.000555543	0.00061473	0.00491933	0.00153381	0.00298754
OTU_8456	-0.351047	0.00995712	Negative	k__Bacteria; p__Acidobacteria; c__RB25; o__; f__; g__; s__	0.000992896	0.00333326	0.00061473	0.00241144	0.00372497	0.0129893
OTU_8458	-0.416019	0.00194695	Negative	k__Bacteria; p__Acidobacteria; c__Sva0725; o__Sva0725; f__; g__; s__	0	0	0	0.00270081	0.000109558	0.0106512
OTU_8531	-0.282369	0.0405055	Negative	k__Bacteria; p__WS3; c__PRR-12; o__Sediment-1; f__CV106; g__; s__	0	0.000555543	0	0.00135041	0.00219116	0.269138
OTU_8534	-0.36124	0.00787101	Negative	k__Bacteria; p__WS3; c__PRR-12; o__SSS58A; f__; g__; s__	0	0	0	0.00144686	0.00164337	0.0164964
OTU_8544	-0.310648	0.0235768	Negative	k__Bacteria; p__WS3; c__PRR-12; o__Sediment-1; f__; g__; s__	0.00297869	0.000555543	0	0.00163978	0.00219116	0.000519572
OTU_8562	-0.275836	0.0455866	Negative	k__Bacteria; p__Planctomycetes; c__; o__; f__; g__; s__	0.00148934	0.000555543	0	0.00443705	0	0.000389679
OTU_8566	-0.290537	0.0348181	Negative	k__Bacteria; p__Planctomycetes; c__; o__; f__; g__; s__	0.00148934	0	0.000922095	0.00241144	0.00164337	0.00207829
OTU_8579	-0.360105	0.00808265	Negative	k__Bacteria; p__Proteobacteria; c__Deltaproteobacteria; o__NB1-j; f__JTB38; g__; s__	0.000496448	0.000555543	0.00153683	0.00308664	0.00186249	0.00116904
OTU_8593	-0.36347	0.00746903	Negative	k__Bacteria; p__Verrucomicrobia; c__Verruco-5; o__WCHB1-41; f__; g__; s__	0.000496448	0	0.000307365	0.000675203	0.000219116	0
OTU_8645	-0.272077	0.0487381	Negative	k__Bacteria; p__Proteobacteria; c__Deltaproteobacteria; o__Desulfobacterales; f__Desulfobacteraceae; g__Desulfococcus; s__	0.00843961	0.0105553	0.00399575	0.0063662	0.00744995	0.00155871
OTU_868	-0.387585	0.00413879	Negative	k__Bacteria; p__Planctomycetes; c__; o__; f__; g__; s__	0.00645382	0.00666652	0.00245892	0.0145651	0.010408	0.0520871
OTU_869	-0.332016	0.0151485	Negative	k__Bacteria; p__Bacteroidetes; c__Cytophagia; o__Cytophagales; f__Flammeovirgaceae; g__; s__	0	0	0.00153683	0	0	0
OTU_871	-0.335834	0.0139528	Negative	k__Bacteria; p__Gemmatimonadetes; c__Gemm-4; o__; f__; g__; s__	0.00992896	0.00222217	0.00184419	0.0683884	0.0190631	0.00116904
OTU_878	-0.336865	0.0136441	Negative	k__Bacteria; p__Acidobacteria; c__Sva0725; o__Sva0725; f__; g__; s__	0.0139005	0.00499989	0.00799149	0.0447563	0.0115036	0.00103914
OTU_883	-0.28423	0.0391472	Negative	k__Bacteria; p__Proteobacteria; c__Alphaproteobacteria; o__; f__; g__; s__	0.0213473	0.025555	0.00184419	0.0245002	0.016105	0.0198736
OTU_8860	-0.336518	0.0137475	Negative	k__Bacteria; p__Chloroflexi; c__Anaerolineae; o__S0208; f__; g__; s__	0	0	0	0.00327956	0.00142425	0.00246797
OTU_8863	-0.329875	0.0158563	Negative	k__Bacteria; p__Acidobacteria; c__RB25; o__; f__; g__; s__	0	0	0	0.00106103	0.00219116	0.0411761
OTU_8893	-0.282008	0.0407735	Negative	k__Bacteria; p__Proteobacteria; c__Deltaproteobacteria; o__NB1-j; f__; g__; s__	0.00446803	0.00166663	0	0.00810243	0.00219116	0.00441636
OTU_8901	-0.363851	0.00740208	Negative	k__Bacteria; p__Proteobacteria; c__Deltaproteobacteria; o__Desulfobacterales; f__Desulfobulbaceae; g__Desulfobulbus; s__	0	0.000555543	0.000307365	0.00270081	0	0.00155871
OTU_8912	-0.528541	4.74e-05	Negative	k__Bacteria; p__Proteobacteria; c__Deltaproteobacteria; o__NB1-j; f__; g__; s__	0.000496448	0.00111109	0.000307365	0.00723431	0.000328674	0.0105213
OTU_8931	-0.398542	0.00311891	Negative	k__Bacteria; p__Proteobacteria; c__Alphaproteobacteria	0	0	0	0.00376184	0	0.0675443
OTU_8967	-0.303688	0.0270591	Negative	k__Bacteria; p__AncK6; c__; o__; f__; g__; s__	0	0.00111109	0.000307365	0.00221852	0.00054779	0
OTU_8971	-0.351701	0.00981009	Negative	k__Bacteria; p__BRC1; c__NPL-UPA2; o__; f__; g__; s__	0.000992896	0.000555543	0.000307365	0.00501579	0.00241028	0.00623486
OTU_9	-0.356782	0.00873135	Negative	k__Bacteria; p__Proteobacteria; c__Gammaproteobacteria; o__Enterobacteriales; f__Enterobacteriaceae; g__; s__	0	0	0	0.219055	0.100355	0
OTU_9005	-0.387558	0.00414157	Negative	k__Bacteria; p__Proteobacteria; c__Deltaproteobacteria; o__Myxococcales; f__Nannocystaceae; g__Plesiocystis; s__	0	0	0.00061473	0.0025079	0.000876465	0.0142882
OTU_9020	-0.299024	0.0296264	Negative	k__Bacteria; p__Fibrobacteres; c__TG3; o__TG3-1; f__; g__; s__	0	0.000555543	0	0.000578745	0.000876465	0.0959909
OTU_9025	-0.335147	0.0141619	Negative	k__Bacteria; p__Proteobacteria; c__Deltaproteobacteria; o__Myxococcales; f__; g__; s__	0.00148934	0.0038888	0.00122946	0.00434059	0.00558746	0.00116904
OTU_9061	-0.285729	0.0380799	Negative	k__Bacteria; p__Proteobacteria; c__Gammaproteobacteria; o__HTCC2188; f__HTCC2089; g__; s__	0.00645382	0.013333	0.00245892	0.0240179	0.0127087	0.000519572
OTU_9062	-0.302556	0.0276647	Negative	k__Bacteria; p__Bacteroidetes; c__[Rhodothermi]; o__[Rhodothermales]; f__Rhodothermaceae; g__; s__	0.00297869	0	0.000307365	0.0208348	0.000109558	0
OTU_9125	-0.474582	0.00033029	Negative	k__Bacteria; p__Gemmatimonadetes; c__Gemm-1; o__; f__; g__; s__	0	0	0	0.00694494	0.000657348	0.00506582
OTU_9137	-0.346941	0.0109235	Negative	k__Bacteria; p__Proteobacteria; c__Deltaproteobacteria; o__Myxococcales; f__Cystobacterineae; g__; s__	0.00148934	0.000555543	0.000307365	0.00366539	0.00241028	0
OTU_915	-0.336797	0.0136644	Negative	k__Bacteria; p__Proteobacteria; c__Gammaproteobacteria; o__HTCC2188; f__HTCC2089; g__; s__	0.062056	0.0227773	0.00461048	0.178543	0.0337439	0.00207829
OTU_9160	-0.434693	0.0011439	Negative	k__Bacteria; p__Proteobacteria; c__Deltaproteobacteria; o__Bdellovibrionales; f__Bacteriovoracaceae; g__Bacteriovorax; s__	0	0	0	0.000675203	0	0.00142882
OTU_9192	-0.376533	0.00545403	Negative	k__Bacteria; p__Acidobacteria; c__RB25; o__; f__; g__; s__	0.00248224	0.00444435	0.00122946	0.0148545	0.0105176	0.00259786
OTU_9194	-0.295648	0.0316083	Negative	k__Bacteria; p__Proteobacteria; c__Deltaproteobacteria; o__; f__; g__; s__	0.000496448	0.000555543	0.000307365	0.00443705	0.00251984	0
OTU_93	-0.301802	0.0280741	Negative	k__Bacteria; p__Bacteroidetes; c__Cytophagia; o__Cytophagales; f__Flammeovirgaceae; g__; s__	0.00446803	0.00888869	0.0169051	0.0571993	0.0201587	0.00688432
OTU_9302	-0.326945	0.0168706	Negative	k__Bacteria; p__Gemmatimonadetes; c__Gemm-2; o__; f__; g__; s__	0	0	0.000307365	0	0.000657348	0.00883272
OTU_9307	-0.282259	0.0405871	Negative	k__Bacteria; p__Planctomycetes; c__C6; o__d113; f__; g__; s__	0.00148934	0	0.000307365	0.00607682	0.0013147	0.0520871
OTU_932	-0.271143	0.049548	Negative	k__Bacteria; p__Caldithrix; c__Caldithrixae; o__Caldithrixales; f__Caldithrixaceae; g__; s__	0.00496448	0.0249994	0.00829886	0.0429236	0.0313336	0.00129893
OTU_9329	-0.282453	0.0404437	Negative	k__Bacteria; p__Planctomycetes; c__; o__; f__; g__; s__	0	0	0	0.00192915	0.00120514	0.0054555
OTU_9353	-0.277007	0.0446396	Negative	k__Bacteria; p__Planctomycetes; c__OM190; o__agg27; f__; g__; s__	0	0.000555543	0.00153683	0.00723431	0.00361542	0.000129893
OTU_9354	-0.293968	0.0326351	Negative	k__Bacteria; p__Planctomycetes; c__OM190; o__agg27; f__; g__; s__	0.000496448	0.000555543	0.00061473	0.00115749	0.0020816	0.00415657
OTU_9368	-0.390815	0.00381126	Negative	k__Bacteria; p__Planctomycetes; c__Planctomycetia; o__Pirellulales; f__Pirellulaceae; g__; s__	0.000496448	0	0	0.00144686	0.000328674	0.00311743
OTU_9370	-0.376647	0.00543882	Negative	k__Bacteria; p__Planctomycetes; c__Planctomycetia; o__Pirellulales; f__Pirellulaceae; g__; s__	0.000496448	0.00111109	0.000307365	0.0070414	0.0013147	0.00246797
OTU_941	-0.353527	0.00940994	Negative	k__Bacteria; p__Actinobacteria; c__Acidimicrobiia; o__Acidimicrobiales; f__koll13; g__; s__	0.0119147	0.00277772	0.00368838	0.0262364	0.0152286	0.000519572
OTU_942	-0.332191	0.0150917	Negative	k__Bacteria; p__Bacteroidetes; c__[Rhodothermi]; o__[Rhodothermales]; f__Rhodothermaceae; g__; s__	0.00248224	0	0.00276629	0.0130218	0.000986023	0.00714411
OTU_944	-0.318061	0.0202903	Negative	k__Bacteria; p__Planctomycetes; c__Planctomycetia; o__Pirellulales; f__Pirellulaceae; g__; s__	0.00248224	0.00555543	0.00215156	0.00993512	0.00657348	0.0090925
OTU_950	-0.33119	0.0154183	Negative	k__Bacteria; p__Acidobacteria; c__Sva0725; o__Sva0725; f__; g__; s__	0.0268082	0.00222217	0.0156756	0.112855	0.020816	0.00480604
OTU_9508	-0.27841	0.0435255	Negative	k__Bacteria; p__Bacteroidetes; c__Bacteroidia; o__Bacteroidales; f__Marinilabiaceae; g__; s__	0	0	0	0.00183269	0	0.000129893
OTU_954	-0.29085	0.0346145	Negative	k__Bacteria; p__Fibrobacteres; c__TG3; o__TG3-2; f__; g__; s__	0	0.00111109	0	0.00337601	0.00120514	0.0162366
OTU_9553	-0.46494	0.00045224	Negative	k__Bacteria; p__Planctomycetes; c__Planctomycetia; o__Pirellulales; f__Pirellulaceae; g__; s__	0.00297869	0.00222217	0.00061473	0.00395476	0.000328674	0.0313042
OTU_9567	-0.313559	0.0222365	Negative	k__Bacteria; p__Planctomycetes; c__Pla3; o__; f__; g__; s__	0	0.00111109	0.000307365	0.00202561	0.0020816	0.00298754
OTU_9585	-0.28006	0.0422459	Negative	k__Bacteria; p__Verrucomicrobia; c__Verrucomicrobiae; o__Verrucomicrobiales; f__Verrucomicrobiaceae; g__; s__	0	0.000555543	0.00122946	0.00221852	0.000219116	0.0189644
OTU_9603	-0.348253	0.0106063	Negative	k__Bacteria; p__Verrucomicrobia; c__Verrucomicrobiae; o__Verrucomicrobiales; f__Verrucomicrobiaceae; g__; s__	0	0	0.000307365	0.00366539	0.0013147	0
OTU_9666	-0.329672	0.0159249	Negative	k__Bacteria; p__Proteobacteria; c__Gammaproteobacteria; o__Chromatiales; f__Chromatiaceae; g__; s__	0	0.000555543	0	0.00038583	0.00241028	0.000649465
OTU_9676	-0.334626	0.0143221	Negative	k__Bacteria; p__Spirochaetes; c__Spirochaetes; o__Spirochaetales; f__Spirochaetaceae; g__Spirochaeta; s__	0.00248224	0.00277772	0	0.0175553	0.00953155	0.0190943
OTU_970	-0.297239	0.0306606	Negative	k__Bacteria; p__Planctomycetes; c__Planctomycetia; o__Pirellulales; f__Pirellulaceae; g__; s__	0.00446803	0.013333	0.0107578	0.00742723	0.00624481	0.0190943
OTU_971	-0.324373	0.0178062	Negative	k__Bacteria; p__Proteobacteria; c__Gammaproteobacteria; o__[Marinicellales]; f__[Marinicellaceae]; g__; s__	0	0.013333	0.00245892	0.00684848	0.0226785	0.00207829
OTU_9711	-0.384051	0.00452519	Negative	k__Bacteria; p__Acidobacteria; c__Sva0725; o__Sva0725; f__; g__; s__	0.0158863	0.00888869	0.00553257	0.0302877	0.00744995	0
OTU_9734	-0.295904	0.0314542	Negative	k__Bacteria; p__Acidobacteria; c__RB25; o__; f__; g__; s__	0	0	0	0.00270081	0.00251984	0.00103914
OTU_975	-0.314243	0.0219312	Negative	k__Bacteria; p__Proteobacteria; c__Deltaproteobacteria; o__Desulfobacterales; f__Desulfobacteraceae; g__; s__	0.00148934	0.0038888	0.00491784	0.0105139	0.0033963	0.0132491
OTU_9767	-0.353815	0.00934811	Negative	k__Bacteria; p__Spirochaetes; c__Spirochaetes; o__Spirochaetales; f__Spirochaetaceae; g__Spirochaeta; s__	0.00198579	0.00166663	0.000922095	0.00916346	0.00394409	0.000649465
OTU_9815	-0.344517	0.0115311	Negative	k__Bacteria; p__Acidobacteria; c__RB25; o__; f__; g__; s__	0.000496448	0.00111109	0	0.00337601	0.00273895	0.00805336
OTU_983	-0.367363	0.00680995	Negative	k__Bacteria; p__Proteobacteria; c__Deltaproteobacteria; o__Bdellovibrionales; f__Bacteriovoracaceae; g__; s__	0.000496448	0	0.00061473	0.000868118	0	0.00766368
OTU_9830	-0.321686	0.01883	Negative	k__Bacteria; p__Bacteroidetes; c__[Rhodothermi]; o__[Rhodothermales]; f__Rhodothermaceae; g__; s__	0.000496448	0.000555543	0.000307365	0.00241144	0.000876465	0.0107811
OTU_988	-0.304779	0.0264868	Negative	k__Bacteria; p__Planctomycetes; c__Planctomycetia; o__Pirellulales; f__Pirellulaceae; g__; s__	0.00248224	0.0077776	0.00737676	0.0128288	0.00569702	0.811701
OTU_990	-0.459702	0.00053436	Negative	k__Bacteria; p__Proteobacteria; c__Gammaproteobacteria; o__Alteromonadales; f__OM60; g__; s__	0.000496448	0.00222217	0.000307365	0.00106103	0.000766906	0.0283167
OTU_9907	-0.502947	0.00012395	Negative	k__Bacteria; p__Proteobacteria; c__Gammaproteobacteria; o__Legionellales; f__Coxiellaceae; g__; s__	0	0	0	0.00279727	0	0.000519572
OTU_9945	-0.337894	0.0133421	Negative	k__Bacteria; p__Planctomycetes; c__Planctomycetia; o__Pirellulales; f__Pirellulaceae; g__; s__	0	0.000555543	0.00061473	0.00163978	0.00054779	0.000259786
OTU_9948	-0.307907	0.0249006	Negative	k__Bacteria; p__Acidobacteria; c__RB25; o__; f__; g__; s__	0	0	0	0.00501579	0.000876465	0.00090925
OTU_996	-0.301045	0.0284899	Negative	k__Bacteria; p__Proteobacteria; c__Deltaproteobacteria; o__NKB15; f__; g__; s__	0.00546093	0.00722206	0.00215156	0.0083918	0.00975067	0.0127295

## Sheet: Shared OTU
Supplementary Data S5. Presence of OTUs across the three TVs (LTV, ITV and HTV). Occupancy with number 3 indicates the presence of an OTUs in all the TVs and thus included within the share OTUs (core microbiome).
OTU ID	LTV	ITV	HTV	Occupancy
OTU_1	4.00274	6.0784	2.4589	3
OTU_10	0.142081	0.232323	1.70388	3
OTU_100	0.0961316	0.0552196	0.0823754	3
OTU_1000	0.0985921	0.02995	0.0014243	3
OTU_10003	0.00264683	0.0029697	0.00121662	3
OTU_1001	0.0285767	0.00038733		2
OTU_10010	0.0018057	0.00627582	0.00334248	3
OTU_1002	0.0248927	0.0094021		2
OTU_1003	0.0115351	0.0208693	0.000461048	3
OTU_10031	0.00077166	0.00199143	0.00164745	3
OTU_10032	0.00315744	0.00188187	0.000129893	3
OTU_1004	0.00781706	0.00593552	0.00607403	3
OTU_10049	0.000289373	0.00181158	0.000844304	3
OTU_1005	0.000489368	0.00720319	0.0113502	3
OTU_10051	0.00312204	0.000109558	0.000454625	3
OTU_1007	0.0162695	0.0231778	0.00841853	3
OTU_10073	0.00474899	0.016249	0.00915673	3
OTU_10074	0.00195039	0.00486707	0.00134651	3
OTU_1008		0.000829438	0.00403952	2
OTU_10085	0.00203269	0.00269193	0.00254576	3
OTU_1009	0.0300094	0.015866	0.00810736	3
OTU_10098	0.00174332	0.00365806	0.00080957	3
OTU_101	0.0476775	0.14158	0.0890546	3
OTU_1010	0.00405122	0.000602569	0.00214323	3
OTU_1011	0.0111249	0.0155756	0.00959399	3
OTU_10116	0.00274329	0.000273895		2
OTU_10122	0.000971655	0.00253146	0.00171882	3
OTU_1013	0.0539304	0.0111822	0.00409805	3
OTU_10133	4.82288e-05	0.0010408	0.00211492	3
OTU_10138	0.00305257	0.00236713	0.00222102	3
OTU_1014	0.000489368	0.00902253	0.0105708	3
OTU_10145	0.00111634	0.00148291	0.000194839	3
OTU_1015	0.00893073	0.00657298	0.00411089	3
OTU_10153	0.000964575	0.00303223	0.00193745	3
OTU_1016	0.00329372	0.00332551	0.00258049	3
OTU_10161	0.00284683		0.000584518	2
OTU_10167	0.0375676	0.147942	0.0689971	3
OTU_1017	0.144527	0.0218631	0.0427711	3
OTU_10177	0.00223976	0.00536784	0.00135293	3
OTU_1018	0.00640426	0.0205838	0.0155864	3
OTU_1019	0.00460297	0.0047265	0.00216702	3
OTU_10190	0.00351495	0.000328674		2
OTU_10196	0.056595	0.0613887	0.00881725	3
OTU_102	0.10929	0.270262	0.079651	3
OTU_1020	0.0127749	0.00789593	0.00548571	3
OTU_10206	0.00077166	0.00120902	0.0014764	3
OTU_1021	0.00137165	0.000496888	0.00229692	3
OTU_10210	0.00146102	0.00215189	0.000997986	3
OTU_10214	0.00230215	0.000770783	0.00061473	3
OTU_10219	0.00301142	0.000383453	0.000584518	3
OTU_1022	0.0147562	0.0062288	0.00214966	3
OTU_10220	0.0047335	0.000938996	0.0032949	3
OTU_10226	0.000192915	0.000766906	0.00220366	3
OTU_10228	0.00202561	0.000273895	0.000194839	3
OTU_10229	0.00198446	0.000109558	0.000519572	3
OTU_1023	0.00307381	0.00054779	0.0015825	3
OTU_10233	0.00192915	0.00109558	0.00203713	3
OTU_10234	0.000482288		0.00297017	2
OTU_10239	0.00217737	0.000277772	0.000779357	3
OTU_1024	0.000248224	0.00536008	0.0142052	3
OTU_10242	0.00203269	0.00170203	0.000915673	3
OTU_1025	0.00671088	0.00581821	0.0117553	3
OTU_10256	0.000868118	0.000606446	0.00108672	3
OTU_10257	0.00879712	0.00137723	0.000898306	3
OTU_1026	0.00944842	0.0128881	0.00812021	3
OTU_10264	4.82288e-05	0.00170203	0.00136388	3
OTU_1027	0.0125209	0.00758277	0.00606571	3
OTU_10271	0.00844003			1
OTU_10272	0.00274329	0.00115811		2
OTU_10289	0.00292205	0.00281699	0.00251554	3
OTU_10293	0.0134359	0.000383453	0.000283575	3
OTU_103	0.371674	0.143355	0.048377	3
OTU_1030	0.00780156	0.00347046	0.00183135	3
OTU_10303	0.000482288	0.001655	0.00145903	3
OTU_10304	0.00252206			1
OTU_1031	0.000248224	0.000164337	0.0184067	3
OTU_10312	0.00111634	0.00142425	0.000673254	3
OTU_10328	0.00155748	0.000273895	0.000584518	3
OTU_10329	0.00644541	0.00980494	0.00606571	3
OTU_1033	0.00502995	0.000657348	0.00582781	3
OTU_1034	0.00571223	0.00159634	0.0093304	3
OTU_10340	0.00106103	0.000383453	0.00149377	3
OTU_10345	0.00154332	0.000766906	0.00258691	3
OTU_1035	0.02386	0.0154268	0.0119449	3
OTU_1036	0.0126103	0.0122268	0.00765916	3
OTU_10368	0.00245967	0.0020816	0.00208471	3
OTU_1038	0.0223716	0.0146521	0.00888148	3
OTU_10381	0.000585825	0.00147903	0.000194839	3
OTU_1039	0.00712061	0.0157593	0.00231618	3
OTU_10395	0.00199154	0.00209711		2
OTU_104	0.000496448	0.0150167	0.00717812	3
OTU_10403	0.000289373	0.000442109	0.00381637	3
OTU_10406	0.000482288	0.00279761	0.00639496	3
OTU_10407		0.000989899	0.00431668	2
OTU_1041	0.0168513	0.018127	0.0138676	3
OTU_10411	0.000930507	0.00153769	0.000461048	3
OTU_10415	0.00102696	0.000821685	0.00076199	3
OTU_10416	0.0443187	0.030397	0.00912009	3
OTU_1042	0.0313863	0.0102587	0.0121424	3
OTU_10421	0.000248224	0.00404151	0.000649465	3
OTU_1043	0.00732636	0.00611536	0.00386848	3
OTU_10436	0.00219861	0.00038733	0.000738201	3
OTU_10438	0.0027632		0.000129893	2
OTU_10439	0.00221986	0.000884217	0.00095683	3
OTU_1044	0.00596754	0.00170203	0.000218629	3
OTU_10446	0.00285966	0.00478128	0.00249818	3
OTU_10447	0.00135749	0.00127155	0.0020024	3
OTU_1045	0.000819889	0.00110333	0.000974197	3
OTU_10450	0.00420431	0.000438232		2
OTU_10453	0.00207384	0.00169815	0.00324732	3
OTU_10454	0.00106811	0.000164337	0.00154777	3
OTU_1046	0.00139863	0.0013147	0.00377332	3
OTU_10468	0.00130218	0.000770783	0.000584518	3
OTU_10471	0.00210924	0.00093512	6.49465e-05	3
OTU_10477	0.00232914	0.00054779	0.00161272	3
OTU_1048	0.00120572	0.00164725	0.00154135	3
OTU_1049	0.0044313	0.00504355	0.00357848	3
OTU_10493	0.00549233	0.00148291	0.00316501	3
OTU_10494	0.00120572	0.000328674	0.000454625	3
OTU_10498	0.00333486	0.000383453	0.000324732	3
OTU_105	0.00283975	0.0255376	0.0145968	3
OTU_1050	0.0043136	0.00803263	0.0100082	3
OTU_10504	0.00038583	0.0010408	0.00223839	3
OTU_1051	0.0632276	0.00645954	0.00707012	3
OTU_10510	0.002088		0.000259786	2
OTU_10516	0.00149509	0.000602569	6.49465e-05	3
OTU_1052	0.0102201	0.000383453	0.00693833	3
OTU_10525	0.00106103	0.00054779	0.000673254	3
OTU_10526	0.00226808	0.00451902	0.00078578	3
OTU_10527	0.00441714	0.00071988	0.000608308	3
OTU_10528	0.0474235	0.19886	0.0824327	3
OTU_1053	0.0146682	0.0129584	0.0139409	3
OTU_10530	0.00903427	0.0469082	0.0207429	3
OTU_10533	0.000496448	0.000712127	0.00163008	3
OTU_1054		0.00038733	0.00561108	2
OTU_10542	0.00235746	0.0023201		2
OTU_10549	0.00174332	0.000993775	6.49465e-05	3
OTU_1055	0.0507544	0.0605438	0.0217756	3
OTU_10551	0.000289373	0.000438232	0.00149377	3
OTU_10559	0.00170925	0.00180771	0.00121662	3
OTU_10565	0.00352778	0.00682361	0.00447036	3
OTU_1057	0.0333628	0.0231429	0.0235922	3
OTU_10571	0.000834049	0.0023046	0.00275796	3
OTU_10576	0.0020057	0.00093512	0.00169503	3
OTU_10578	0.00255612			1
OTU_1058	0.00149509	0.000766906	0.000844304	3
OTU_10581	0.00130926	5.4779e-05	0.00167124	3
OTU_10582	0.0129961	0.00692929	0.00422794	3
OTU_10587	0.00309372	0.00214414	0.00090925	3
OTU_1059	0.0258515	0.0180523	0.00409995	3
OTU_10592	0.000537596	0.00138111	0.00184229	3
OTU_106	0.00117165	0.00279373	0.00715243	3
OTU_1060		0.000770783	0.0152488	2
OTU_10606	0.00262559	5.4779e-05		2
OTU_10607	0.00195039	0.0029852	0.00148282	3
OTU_10608	0.000434059	0.00340018	0.0140998	3
OTU_1061		0.00506681	0.0118588	2
OTU_1062	0.00308664	0.00335703	0.00123398	3
OTU_1063	0.000289373	5.4779e-05	0.00794273	3
OTU_10631	0.002261	0.00387717	0.0016603	3
OTU_10632	0.00168801	0.000606446	6.49465e-05	3
OTU_10636	0.00189508	0.00158859	0.0026628	3
OTU_10637	0.00257028	0.00280536	0.00108672	3
OTU_1064	0.00259861	0.00368958	0.00128798	3
OTU_10649	0.0171778	0.000821685	0.00119283	3
OTU_1065	0.0151961	0.0189996	0.00876967	3
OTU_10651	0.00949665	0.00475364	0.00283575	3
OTU_10654	0.116148	0.0734298	0.0178139	3
OTU_1066	0.00757899	0.0105525	0.0112659	3
OTU_10666	0.0206189	0.0261485	0.0209101	3
OTU_10669	0.000192915	0.000821685	0.00167124	3
OTU_1067	0.0164544	0.0245477	0.031515	3
OTU_10673	0.00278444	0.00286789	0.00140051	3
OTU_10674	0.00375035	0.00501203	0.000720833	3
OTU_1068	0.000296453	0.000328674	0.00561108	3
OTU_10681	0.00335036	0.000774659	0.000129893	3
OTU_10685	0.0614948	0.141921	0.0685009	3
OTU_10688	0.00110926	0.00208936	0.000738201	3
OTU_1069	0.0116639	0.00131857	0.00924546	3
OTU_10695	0.00416891	0.00678434	0.00503751	3
OTU_10696	0.0148284	0.04855	0.0597041	3
OTU_10697	0.000868118	0.000438232	0.00175355	3
OTU_107	0.109259	0.309049	0.283059	3
OTU_1070	0.00565826	0.0120155	0.0194749	3
OTU_10700	0.0042468	0.000825562		2
OTU_10706	0.00213623	0.00214414	0.00115809	3
OTU_10707	0.0036384	0.00105243	0.000259786	3
OTU_1071	0.00340433	0.00396735	0.0122202	3
OTU_1072	0.0136881	0.0100357	0.00729969	3
OTU_1073	0.0497283	0.0723063	0.0485445	3
OTU_1074	0.0208964	0.00253534	0.00144167	3
OTU_10741	0.00478439	0.000989899		2
OTU_10745	0.00489368	0.000880341	0.000348522	3
OTU_1076	0.0414883	0.0304838	0.0220913	3
OTU_10761		0.00350973	0.00188345	2
OTU_10764	0.00144686	0.000438232	0.00090925	3
OTU_1077	0.00230923	0.00667478	0.00532751	3
OTU_10775	0.00151633	0.000716004	0.000850726	3
OTU_10776	0.000530516	0.00115036	0.0015825	3
OTU_10779	0.00120572	0.000219116	0.00201334	3
OTU_1078	0.0017504	0.00137335	0.00095683	3
OTU_10783	0.00183977	0.000164337		2
OTU_108	0.132765	0.038097	0.0502331	3
OTU_1082	0.00505119	0.00357614	0.00636023	3
OTU_10826	0.00126811		0.00160629	2
OTU_1083	0.00107519	0.0127591	0.00382732	3
OTU_10832	0.00146102	0.00347046	0.00326017	3
OTU_10833	0.00319726	0.00308701	0.00397458	3
OTU_1084	0.000248224	0.00551279	0.0238539	3
OTU_10840	0.0172287	0.00384616	0.00742959	3
OTU_10845	0.00181278	0.0050004	0.00212587	3
OTU_10846	0.000578745	0.000880341	0.00249175	3
OTU_10849	0.0034738	0.000876465	0.000974197	3
OTU_1085	0.0140855	0.00968763	0.00300038	3
OTU_10853	0.00278444	0.00219116	0.00111051	3
OTU_1086	0.0100497	0.00635386	0.00327301	3
OTU_10874	0.000482288	0.00132245	0.000649465	3
OTU_10879	0.00198446	0.000164337	0.000129893	3
OTU_1088	0.00451359	0.0118589	0.0358078	3
OTU_10888	0.00232914	0.000493011	0.000738201	3
OTU_1089		0.00616239	0.0126684	2
OTU_109	0.016077	0.0980416	0.0704414	3
OTU_1090	0.0206424	0.0108452	0.00131177	3
OTU_10906	0.00112342	0.00138111	0.00119283	3
OTU_1091	0.0036384	0.000442109	0.000324732	3
OTU_10910	0.00324549	0.00203845	0.00160629	3
OTU_10911	0.00171633	0.001655		2
OTU_10914	0.000592905	0.00231623	0.000779357	3
OTU_10915	0.0084272	0.00192502	0.00117546	3
OTU_1092	0.00182695	0.00203458	0.0067216	3
OTU_10920	0.00130218	0.000829438	0.000324732	3
OTU_10921	0.00198446			1
OTU_10925	0.000723431	0.00109946	0.000868094	3
OTU_10926	0.00038583	0.00132245	0.00150019	3
OTU_1093	0.00865419	0.0121411	0.0105342	3
OTU_10930	0.000241144	0.000880341	0.00212587	3
OTU_10932	0.000634054	0.000164337	0.00345691	3
OTU_1094	0.0320031	0.0278296	0.0245702	3
OTU_10940	0.00161987	0.00153769	0.000129893	3
OTU_10942	0.00402556	0.00120902	0.0032428	3
OTU_10948	0.00159155	0.000770783	0.00253291	3
OTU_1095	0.0253334	0.0139012	0.00968462	3
OTU_10951	0.0105988	0.00137723	0.000129893	3
OTU_10955	0.00130218	0.000712127	0.00197218	3
OTU_10957	0.00263267	0.00231235	0.000963252	3
OTU_10958	0.00116457	0.000770783	0.00130535	3
OTU_10959	0.000482288	0.0029697	0.000194839	3
OTU_1096	0.0146346	0.00330225	0.00554614	3
OTU_10960	0.000241144	0.00125992	0.000826937	3
OTU_10966	0.00149509	0.000551667	0.000153683	3
OTU_10967	0.0022256			1
OTU_1097	0.000248224	0.0137767	0.0206613	3
OTU_10975	0.00203269	0.000109558	0.000720833	3
OTU_10986	0.00288798	0.000109558	0.000673254	3
OTU_10993	0.00159863	0.000493011	0.000259786	3
OTU_10997	0.000634054	0.000931244	0.000868094	3
OTU_11	0.00178446	0.00292267	0.00673254	3
OTU_110	0.0972913	0.125384	0.12368	3
OTU_1100	0.0229122	0.0136976	0.00736012	3
OTU_11019	0.000248224		0.00531466	2
OTU_1102	0.0209424	0.00275058	0.000608308	3
OTU_11023	0.00218445	0.00176068	0.000738201	3
OTU_11027	0.00130218	0.000551667	0.00128156	3
OTU_1103	0.00722282	0.00171753	0.00171882	3
OTU_11032	0.00218445	0.000606446	0.000194839	3
OTU_11035	0.00238445		0.000413468	2
OTU_11036	0.00106811	0.00325135	0.000980619	3
OTU_11039	0.00039291	0.000938996	0.00258691	3
OTU_1104	0.00396317	0.00758664	0.0105296	3
OTU_11045	0.00245392	0.00120902		2
OTU_1105	0.0149775	0.0466173	0.0188047	3
OTU_1106	0.00871924	0.0109282	0.00342027	3
OTU_11060	0.000434059	0.00214801		2
OTU_11061	0.00268798	0.00287564	0.00283575	3
OTU_11062	0.00284683	0.00154932		2
OTU_11069	0.00270081	0.000766906		2
OTU_1107	0.0116258	0.00760215	0.00564582	3
OTU_11070	0.00323974	0.00142813	0.000525994	3
OTU_11074	0.00228091	0.000164337	6.49465e-05	3
OTU_11075	0.00272913	0.000164337	6.49465e-05	3
OTU_11079	0.000971655	0.00761378	0.00285954	3
OTU_1108	0.0229565	0.0952546	0.0443396	3
OTU_11081	0.00302558			1
OTU_11085	0.00313487	0.00226532	0.00134651	3
OTU_11087	0.00198446	5.4779e-05		2
OTU_1109	0.00332778	0.000328674	6.49465e-05	3
OTU_11090	0.00183269	0.000493011	0.000259786	3
OTU_111	0.171126	0.217815	0.112035	3
OTU_1110	0.0183168	0.034454	0.00771958	3
OTU_11103	0.00523703	0.000273895	0.000738201	3
OTU_1111	0.0255732	0.0175089	0.00347427	3
OTU_11110	0.00214331	0.00770395	0.00143524	3
OTU_11111	0.00159863	5.4779e-05	0.000714411	3
OTU_11118	0.00447953	0.000109558		2
OTU_1112	0.00625958	0.000496888		2
OTU_11125	0.00191632	0.00131857	0.000218629	3
OTU_11138	0.000964575	0.00109558	6.49465e-05	3
OTU_1114	4.82288e-05	0.00886982	0.000543361	3
OTU_11143	0.00417025			1
OTU_11152	0.00576179	0.000825562	6.49465e-05	3
OTU_11154	0.000723431	0.00187024	0.00110409	3
OTU_11156	0.00111634	0.000657348	0.000413468	3
OTU_11159	0.0014681	0.0019289	0.00106936	3
OTU_1116	0.00231498	0.0319987	0.00110409	3
OTU_1117	0.028282	0.00347434	0.00190271	3
OTU_11175	0.00077166	0.00208548	0.0024506	3
OTU_11177	0.00277028	0.000880341	0.00115809	3
OTU_1118	0.00569233	0.000884217	0.0022146	3
OTU_11180	0.00784404	0.00357614	0.000608308	3
OTU_1119	0.0139678	0.0101259	0.00597697	3
OTU_11195		0.00275446	0.00106293	2
OTU_112	0.0117236	0.0075081	0.00164745	3
OTU_1120	0.0289448	0.0120824	0.00573003	3
OTU_11205	0.00319018	0.00320044	0.00314122	3
OTU_11209	0.00274904	0.00181158	0.00322996	3
OTU_11218	0.00144686	0.00257849	0.0018185	3
OTU_1122	0.014416	0.0303781	0.00569792	3
OTU_11224	0.00146102	0.00459318	0.000738201	3
OTU_1123	0.000578745	0.0713433	0.0127326	3
OTU_11231	0.00282559	0.000164337		2
OTU_11234	0.000992896	0.00252371		2
OTU_11240	0.00480297	0.00149454	6.49465e-05	3
OTU_11248	0.00141279	0.00203845	0.000826937	3
OTU_1125	0.00077166	0.0125434	0.0209441	3
OTU_11259	0.09461	0.0203768	0.0406415	3
OTU_1126	9.64575e-05	0.000273895	0.00194839	3
OTU_1127	0.0263891	0.0123796	0.0133937	3
OTU_11271	0.00126103	0.00319657	0.000632097	3
OTU_11281	0.00299018	0.000277772	0.00230334	3
OTU_1129	0.016565	0.00559909	0.00823725	3
OTU_11291	0.000296453	0.00120902	0.00136388	3
OTU_11296	0.00289373		0.0031888	2
OTU_113	0.00147518	0.0671356	0.0816277	3
OTU_1130	0.0101378	0.000109558	0.000194839	3
OTU_11305	0.00139863	0.00191727	0.00162366	3
OTU_1131	0.00554631	0.000657348	0.000714411	3
OTU_1132	0.00232206	0.00191727	0.0050073	3
OTU_1133	0.00213623	0.00369733	0.0107849	3
OTU_11332		0.00286014	0.000153683	2
OTU_11341	0.00152341	0.00727347	0.0297633	3
OTU_1135	0.00306673			1
OTU_1136	4.82288e-05	0.0075081	0.0132593	3
OTU_11363	0.00179862	0.00093512	0.00290522	3
OTU_1137	0.0216286	0.00193277	0.000389679	3
OTU_11383	0.00314328	0.00054779	0.000413468	3
OTU_1139		0.00296194	0.00444015	2
OTU_11390	0.00677018	0.000551667	0.000502204	3
OTU_11392	0.000192915	0.00286402		2
OTU_11394	0.0144625	0.0944542	0.0454789	3
OTU_114	0.197401	0.117859	0.152727	3
OTU_1140	0.00136457	0.0421006	0.00618656	3
OTU_1141	0.0141647	0.0242462	0.0145556	3
OTU_11410	0.0106595	0.000993775	0.000525994	3
OTU_11412	0.00331496	0.00379138	0.00144167	3
OTU_11414	0.0152368	0.00259787	0.000307365	3
OTU_11419	0.00228091	0.00054779	0.000324732	3
OTU_11424	0.0036738	0.00164725	0.00172524	3
OTU_11428	0.000964575	0.000277772	0.00136388	3
OTU_1143	0.0484222	0.0444863	0.0442663	3
OTU_11433	0.00304549	0.00643241	0.00152398	3
OTU_11436	0.00232914	0.00202682	0.00312385	3
OTU_1144	0.017504	0.0121411	0.0165021	3
OTU_11460	0.00257736	0.00176456	0.000590941	3
OTU_1147	0.000441139		0.00286407	2
OTU_1148		0.00583371	0.0114563	2
OTU_11484	0.00116457	0.00204621	0.000218629	3
OTU_1149	0.00649097	0.00242578	0.00943198	3
OTU_11492	0.00185393	0.00154544	0.000218629	3
OTU_11493	9.64575e-05	0.00236325	0.000649465	3
OTU_11498	0.0038937	0.00164337	0.000738201	3
OTU_115	0.00489942	0.0166058		2
OTU_1150	0.00469368	0.0492709	0.0221498	3
OTU_11505	0.00219153	0.000712127	6.49465e-05	3
OTU_1151	0.0018057	0.00225757	0.00726496	3
OTU_11534	0.00850375	0.000277772	0.000714411	3
OTU_11537	0.00207517	0.00176068	0.00151756	3
OTU_11543	0.000634054	0.00093512	0.00090925	3
OTU_11555	0.000834049	0.00209323	0.00180113	3
OTU_1156	0.00545118	0.0073205	0.00377974	3
OTU_11563	0.00183269	0.00109946	0.00115809	3
OTU_1157	0.0103847	0.00705823	0.00927188	3
OTU_11577	0.00724406			1
OTU_1158	0.0126426	0.00611536	0.00170145	3
OTU_11582	0.00290081	0.000602569	0.00154135	3
OTU_11594	0.00559454	0.000273895		2
OTU_11597	0.00101988	0.00237876	0.00076199	3
OTU_116	0.056698	0.050337	0.185294	3
OTU_1160	0.00751794	0.00384616	0.000584518	3
OTU_1161	0.0146014	0.00590012	0.000283575	3
OTU_11614	0.0161775	0.000442109	0.00256312	3
OTU_11617	0.00543835		0.000194839	2
OTU_1162	0.000744672	0.000109558	0.0263585	3
OTU_1164	0.0172203	0.0222548	0.0247027	3
OTU_1165	0.0114285	0.013909	0.00185514	3
OTU_1166	0.0200233	0.0259919	0.0399021	3
OTU_1167	0.00690779	0.00242966	0.000502204	3
OTU_11672	0.00421006	0.000825562	0.00310006	3
OTU_1168	0.00339017	0.00469111	0.0052973	3
OTU_11681	0.00833474	0.00176456	0.00102178	3
OTU_117	0.251135	0.388767	0.102114	3
OTU_1170	0.00357601			1
OTU_11701	0.00150925	0.00159247	0.00342479	3
OTU_1171	0.00357026	0.00291879	0.00227955	3
OTU_11712	0.00179154	0.000273895	0.000803147	3
OTU_11720	0.000964575	0.00248056	0.000584518	3
OTU_1173	0.00459589	0.00970313	0.0184184	3
OTU_1174	0.0101944	0.00895561	0.0011343	3
OTU_11746	0.000875198	0.000273895	0.00266923	3
OTU_1176	0.00110926	0.00132633	0.000980619	3
OTU_11762	0.00142695	0.00280148	0.00090925	3
OTU_11776	0.00077874	0.00214801	0.00095683	3
OTU_1178	0.00272913	0.000880341	0.00672612	3
OTU_11784	0.0101506	0.00700733	0.00111051	3
OTU_11795	0.00282559	0.00199143	0.000153683	3
OTU_118	0.0303213	0.0175123	0.0750341	3
OTU_1180	0.00227516	0.0071833	0.00719549	3
OTU_11801	0.00277028	0.00143201	0.000502204	3
OTU_11808	0.00257736	0.000931244	0.000478415	3
OTU_1181	0.00921569	0.0049296	0.000826937	3
OTU_11822	0.00476182	5.4779e-05		2
OTU_1183	0.0142797	0.00538773	0.00132272	3
OTU_1184		0.0155562	0.00844232	2
OTU_11845	0.00156456	0.00219891	0.000649465	3
OTU_11848	0.0102612	0.000880341	0.000129893	3
OTU_1185	0.00203269	0.00545026	0.0128651	3
OTU_11853	0.00332778		6.49465e-05	2
OTU_11865	0.000834049	0.00176068	0.000738201	3
OTU_1189	0.015108	0.0100279	0.000389679	3
OTU_119	0.151824	0.0620407	0.0467091	3
OTU_1190	0.000192915	0.00158859	0.00199597	3
OTU_11909	9.64575e-05	0.000602569	0.00286407	3
OTU_1192	0.0251113	0.0137529	0.00278818	3
OTU_11925	0.000489368	0.00164725	0.00331417	3
OTU_11929	0.00135041	0.000602569		2
OTU_1194	0.0171066	0.0110809	0.00505036	3
OTU_1195	0.00713211	0.00450351	0.00693833	3
OTU_11951	0.00210216	0.000606446	0.00196124	3
OTU_1196	0.00185393	0.000551667	0.000997986	3
OTU_1197	0.00125395	0.0133855	0.0138638	3
OTU_11977	0.00175748	0.00121289	0.00649655	3
OTU_11982	0.00419015	0.000716004	0.000608308	3
OTU_11983			0.0119872	1
OTU_1199	0.00868959	0.00855277	0.00568698	3
OTU_11996	0.00847102	0.0901932	0.100562	3
OTU_12	0.0501438	0.0767408	0.111505	3
OTU_120	0.0510478	0.0207675	0.00880178	3
OTU_1200	0.0488518	0.100036	0.150241	3
OTU_12005	0.00343265	0.00198755	0.000372312	3
OTU_12006	0.00305257	0.00214801	0.00116904	3
OTU_12008	0.000916346	0.000383453	0.00232071	3
OTU_1201	0.00106811	0.00546189	0.0193114	3
OTU_12017	0.0261935	5.4779e-05		2
OTU_12020	0.00149509	0.000328674	0.000259786	3
OTU_1203		0.00303611	0.0200946	2
OTU_12038		0.00120514	0.00168861	2
OTU_12040	0.00230215	0.000938996		2
OTU_1205	0.00140571	0.000328674	0.00430573	3
OTU_12058	0.00799581	0.00253534	0.000194839	3
OTU_1206	0.002461	0.00728123	0.00163651	3
OTU_12066	0.00394901	0.000551667		2
OTU_12067	0.000971655	0.00143201	0.000543361	3
OTU_1207	0.0216503	0.0489777	0.0506394	3
OTU_12077	0.297882	0.0114599	0.00128798	3
OTU_12079	0.00077874	0.000766906	0.00334248	3
OTU_1208	0.00826969	0.0573555	0.0486125	3
OTU_1209	0.0250135			1
OTU_121	0.168643	0.0738526	0.101617	3
OTU_1210	0.0272148	0.0204437	0.0134934	3
OTU_12102	0.00149509	0.000610322	0.000389679	3
OTU_1211	0.0417042	0.0212959	0.00589466	3
OTU_12117		0.0027467	0.00592297	2
OTU_1212	0.00381007	0.00175681	0.00464141	3
OTU_1213	0.0321771	0.00911607	0.00195029	3
OTU_1214	0.0451856	0.0250048	0.00478605	3
OTU_1215	0.139648	0.0536367	0.00602003	3
OTU_12154	0.00237029			1
OTU_12155	0.000916346	0.000986023	0.00090925	3
OTU_1216	0.0128244	0.0129113	0.00327753	3
OTU_12169	0.00262559	0.00253534	0.00144167	3
OTU_1217	0.0318912	0.0241604	0.00211492	3
OTU_12170	0.00183269	0.000774659	0.000324732	3
OTU_12179		0.00515311	0.00558087	2
OTU_12180	0.0149394	5.4779e-05	0.000194839	3
OTU_12181	0.00462421	0.00221054	0.000478415	3
OTU_1219	0.0146713	0.000712127	0.000649465	3
OTU_122	0.00328089	0.00269968	0.000525994	3
OTU_1220		0.0108574	0.00941914	2
OTU_12209	9.64575e-05	0.00120514	0.000779357	3
OTU_1221	0.0126089	0.0256472	0.0145042	3
OTU_12212	0.00236454	0.00109946	0.000389679	3
OTU_12213	0.00421714	0.000774659	0.000324732	3
OTU_12214	0.000192915	0.00324747	0.00407426	3
OTU_12215	0.00483129	0.00971864	0.00093304	3
OTU_1222	0.00258444	0.0100439	0.00568055	3
OTU_12225	0.00217737	0.00104468	0.000584518	3
OTU_12230		0.00054779	0.00327753	2
OTU_12231		0.00109946	0.00586445	2
OTU_1224	9.64575e-05	0.000774659	0.00261713	3
OTU_12242	0.0064016			1
OTU_12245	0.00288798	0.00181934	0.000129893	3
OTU_1225	0.0127833	0.0131188	0.0115752	3
OTU_12250	0.00524677	0.00193277	0.000525994	3
OTU_12252	0.0011305	0.00110333	0.00167766	3
OTU_12256	0.0061547	0.00628357	0.0119411	3
OTU_1226	0.00201278	0.00120514	0.000779357	3
OTU_12262	0.0793563	0.106909	0.0551547	3
OTU_1227	9.64575e-05	0.00555594	0.0127095	3
OTU_12272	0.000289373	0.00104855	0.00175998	3
OTU_12273	0.00261143	0.000219116	6.49465e-05	3
OTU_12275			0.00335985	1
OTU_1228	0.00668389	0.00434305	0.00807905	3
OTU_12289	0.00205393	0.000496888	0.00150019	3
OTU_1229	0.0200145	0.00820859	0.0141685	3
OTU_12292	0.00569807	0.00138498	0.000348522	3
OTU_12297	0.0020057	0.000942873	0.000874516	3
OTU_123	0.0101307	0.00258237	0.00303512	3
OTU_1230	0.0188402	0.031906	0.0285448	3
OTU_12301	0.0034738	0.000332551	0.000194839	3
OTU_12316	0.00255612	0.000164337	0.000454625	3
OTU_12319	4.82288e-05	0.00125992	0.000844304	3
OTU_1232	0.00267382		0.00429289	2
OTU_12320	0.00122696	0.00120902	0.00141145	3
OTU_12324	0.00880021	0.0644282	0.0120298	3
OTU_1233	0.00606533	0.00297357	0.00841663	3
OTU_1234	0.0249029	0.00566162	0.0135821	3
OTU_12346	0.00139863	0.000986023	0.000194839	3
OTU_1235	0.0182969	0.0164017	0.0199635	3
OTU_12356	0.000482288	0.0015532	0.00206092	3
OTU_12358	0.00637461	0.0260374	0.0198857	3
OTU_1236		0.00727347	0.00984545	2
OTU_12363	0.00247383	0.000493011	0.00182492	3
OTU_12365	0.00112342	0.00380301	0.000283575	3
OTU_12369	0.000819889	0.00215576		2
OTU_1237	0.000489368	0.0183577	0.00248081	3
OTU_12374	0.003776	0.0026958	0.000649465	3
OTU_12378	0.00165394	0.000273895	0.00186608	3
OTU_12385	0.00532066	0.00237488	0.000584518	3
OTU_12388	0.000489368	0.00248056	0.000218629	3
OTU_12390	0.000144686	0.000164337	0.00393342	3
OTU_12393	0.00519854	0.001655	0.00078578	3
OTU_12396	0.00339725	0.00149066	0.00135293	3
OTU_124	0.16045	0.31836	0.083709	3
OTU_1241	0.00296319	0.0147079	0.00710938	3
OTU_1242	0.14331	0.0224041	0.0200104	3
OTU_12420	0.00163978	0.000602569	0.000519572	3
OTU_12428			0.0149072	1
OTU_1243	0.0663026	0.0184673	0.00896451	3
OTU_12431	0.0126939	0.00121289		2
OTU_12432	0.00203977	0.000931244	0.00195482	3
OTU_12433	9.64575e-05	0.000657348	0.00194839	3
OTU_12434	0.00377734	0.001655	0.000413468	3
OTU_1244	0.0121789	0.000328674		2
OTU_12440	0.00189508	0.00967987	0.00377974	3
OTU_12444	0.100001	0.00919074	0.0030827	3
OTU_1245	0.00445829	0.00352912	0.00103914	3
OTU_12450	0.00197738			1
OTU_12453	0.0039291	0.000219116	0.00229239	3
OTU_12457	0.00120572	0.00142813	0.00291165	3
OTU_1246	0.010417	0.00755512	0.000283575	3
OTU_12474	0.00206101	0.00401825	0.00172524	3
OTU_1248	0.00319151	0.000493011	0.000915673	3
OTU_1249	0.00156456	5.4779e-05	0.00317143	3
OTU_12490	0.000626974	0.00154544	0.00195482	3
OTU_12493	0.00299018		0.000478415	2
OTU_12495		0.00109946	0.00136388	2
OTU_12498	0.00188092	0.000880341	0.00136388	3
OTU_125	0.0263564	0.0255648	0.0119385	3
OTU_1250	0.034704	0.0127858	0.00076199	3
OTU_1251	0.000144686	0.00236325	0.00731064	3
OTU_12519	4.82288e-05	0.000164337	0.0057995	3
OTU_1252	0.00759315	0.00771946	0.00229239	3
OTU_12526	0.000737592	0.00291104	0.00102178	3
OTU_12528	0.00141279	0.00159634	0.00223839	3
OTU_1253		0.00115424	0.00765464	2
OTU_12531	0.00263267	0.000383453		2
OTU_12536	0.000337601		0.0031888	2
OTU_12539	0.00159863	0.00109558	0.000324732	3
OTU_1254	0.00240569	0.000716004	0.02015	3
OTU_1255	0.00729937	0.00054779	0.003745	3
OTU_12554	0.0044313	0.00838844	0.00544456	3
OTU_12559	0.00106103		0.00129893	2
OTU_1256	0.00249507	0.0749781	0.0236731	3
OTU_12566	0.00805687	0.00109946		2
OTU_1257	0.00360433		0.000348522	2
OTU_12578	0.00303266	0.00226145	0.000129893	3
OTU_1258	0.00397733	0.0170353	0.0128194	3
OTU_12597	0.00168801	0.000328674	0.000649465	3
OTU_126	0.141155	0.0918971	0.0657041	3
OTU_1260	0.0230529	0.0358971	0.0348484	3
OTU_1261	0.000626974	0.00242578	0.00763085	3
OTU_12610	0.0171677	0.00186636	0.000437258	3
OTU_12613	0.00170217	0.000829438	0.000307365	3
OTU_12617	0.000537596	0.00109558	0.00385563	3
OTU_12618	0.00151633	0.00529368	0.000987042	3
OTU_1262	0.0106865	0.00457767	0.000519572	3
OTU_1263	0.0175168	0.00439008	0.0224643	3
OTU_12630	0.00489234	0.00280924	0.00124683	3
OTU_1264	0.0115081	0.0257689	0.0262486	3
OTU_12646	0.00353486		0.000129893	2
OTU_1265	0.00201278	0.00308701	0.000567151	3
OTU_12650		0.000770783	0.00261713	2
OTU_12651	0.00219153	0.000438232	6.49465e-05	3
OTU_12652	0.00661708	0.00142813	0.000413468	3
OTU_12659	0.00248091	0.000277772	0.000218629	3
OTU_1266	0.0280232	0.00931193	0.00315406	3
OTU_12663	0.000826969	0.00131857	0.000389679	3
OTU_12665	0.000192915	0.00137335	0.00223839	3
OTU_12667		0.00348984	0.0262724	2
OTU_1267	0.00192915			1
OTU_12671	0.0127974	0.00435856	0.00190724	3
OTU_1268	0.00764405	5.4779e-05	0.000129893	3
OTU_12681	0.00193623	0.00287177	0.00301775	3
OTU_12683	0.00286807	0.0029343	0.000525994	3
OTU_12689	0.0023433	0.000273895	0.00134651	3
OTU_1269	0.00405255	0.00758277	0.00352638	3
OTU_12690	0.0027632	0.000821685	0.000478415	3
OTU_12692	0.00248799	0.000942873	0.00192008	3
OTU_127	0.323732	0.164908	0.0379104	3
OTU_12706	0.00121988	0.000493011	0.00184229	3
OTU_1271	0.00730378	0.00199143	0.00117546	3
OTU_12710	0.000923426	0.00154932	0.00095683	3
OTU_12718	0.00376892	0.00308313	0.00581687	3
OTU_1272	0.00813075	0.00624869	0.003691	3
OTU_12727	0.00184685	0.000774659	0.000153683	3
OTU_1273	0.0289028	0.0375498	0.0267289	3
OTU_1274	0.0124045	0.00038733	6.49465e-05	3
OTU_1275	0.00285258	0.00912821	0.0162295	3
OTU_12755	0.00349371	0.00309476	0.000283575	3
OTU_1278	0.0438892	0.0143472	0.0115333	3
OTU_12791	0.00216455	0.00176843	6.49465e-05	3
OTU_12794	0.00112342	0.0046756	0.00532109	3
OTU_128	0.000482288	0.00279761		2
OTU_12801	0.0015504	0.000770783	0.00150019	3
OTU_1281	0.111139	0.040089	0.127009	3
OTU_12810	0.00303266	0.000712127	0.000413468	3
OTU_12811	0.00237737	0.00348209	0.0015825	3
OTU_1282	0.00540429	0.00687839	0.00900305	3
OTU_12820	0.031289	0.0512908	0.0146481	3
OTU_1284	0.0179805	0.00423349	0.0023985	3
OTU_12848	0.000737592	0.000602569	0.00141145	3
OTU_1285	0.00696177	0.00889695	0.00388774	3
OTU_12850	0.00341849			1
OTU_1286	0.0241985	0.00642027	0.00400669	3
OTU_12873	0.00106103	0.000880341	0.000478415	3
OTU_12877	0.000819889	0.00132245	0.0026107	3
OTU_1288	0.0183292	0.0133888	0.00505678	3
OTU_1289	0.0175053	0.0434576	0.0159716	3
OTU_12897	0.00160571	0.000766906	0.00143524	3
OTU_129	0.0613002	0.0470172	0.0476002	3
OTU_1290	0.0151381	0.00320432	0.000413468	3
OTU_12904	0.00257028	0.000876465	0.00364985	3
OTU_12908	0.00478881	0.00478516	0.00171882	3
OTU_1292	0.000337601	0.00456992	0.00269302	3
OTU_12926	0.00270789	0.00136948	0.000519572	3
OTU_12929	0.00212207			1
OTU_12931	0.00340433			1
OTU_12935	0.00130926	0.00142813	0.000129893	3
OTU_1294	0.0193393	0.000277772		2
OTU_1295	0.00638302	0.00551279	0.00567603	3
OTU_12959	9.64575e-05	0.00143588	0.00394437	3
OTU_1296	0.00112342	0.0099809	0.0114042	3
OTU_1297	0.00572198	0.00352136	0.00106936	3
OTU_1298	0.0171903	0.0109708	0.00222102	3
OTU_12983	0.0334398	0.000332551	0.00182492	3
OTU_12990	0.0019234	0.00187799	0.0015304	3
OTU_12997	0.0015504	0.000551667	0.000259786	3
OTU_13	0.230057	0.438286	0.268294	3
OTU_130	0.132774	0.134202	0.110316	3
OTU_1300	0.00626974	0.0122268	0.0237285	3
OTU_1301	0.0101988	0.00197205	0.00206092	3
OTU_13015	0.00975062	0.00120902	0.00242681	3
OTU_13018	0.000834049	0.00120514	0.00095683	3
OTU_1302	0.00294903	0.00496112	0.00356753	3
OTU_13020	0.000826969	0.000438232	0.00116904	3
OTU_1303	0.0100356	0.0125754	0.00868094	3
OTU_13037	0.00135041	0.00144364	0.000590941	3
OTU_1304	0.0184256	0.0154826	0.00752474	3
OTU_13041	0.00179862	0.000716004	0.000673254	3
OTU_1306	0.0460935	0.000328674		2
OTU_13064	0.00199154	0.00071988		2
OTU_1307	0.0121634	5.4779e-05		2
OTU_1308	0.00315611	0.0068939	0.00617181	3
OTU_13083	0.00174332	0.00121289	0.00188987	3
OTU_131	0.141541	0.0302952	0.00936513	3
OTU_1310		5.4779e-05	0.00762252	2
OTU_1311	0.0142288			1
OTU_13110	0.00652771	0.020067	0.000461048	3
OTU_1312	0.00769228	0.0109786	0.00665213	3
OTU_13126	0.00759315	0.0117338	0.00752474	3
OTU_13127	0.00406671	0.000555543		2
OTU_1313	0.000441139	0.00209323	0.0118588	3
OTU_1315	0.00735468	0.00340405	0.00245702	3
OTU_1316	4.82288e-05	0.0106892	0.000372312	3
OTU_13162	0.00135041	0.00115811		2
OTU_13168	0.0027986	0.000931244	0.00223387	3
OTU_1317	0.00851791	0.020944	0.0057474	3
OTU_1318		0.00515698	0.0173773	2
OTU_13183	0.000868118	0.00164337	0.00112788	3
OTU_1319	0.00794758	0.00712852		2
OTU_132		0.00480066	0.00331417	2
OTU_1320	0.00912764	0.00121677	0.000218629	3
OTU_13208	0.025179	0.00104855	6.49465e-05	3
OTU_1325	0.010559	0.00618952	0.000324732	3
OTU_1326	0.010932	0.00296582	0.0032428	3
OTU_1327	0.00561003	0.00589624	0.00229239	3
OTU_1329	0.0188968	0.00392032	0.00186608	3
OTU_133	0.144145	0.157397	0.199436	3
OTU_1330	0.000930507	0.0212881	0.051528	3
OTU_1331	0.00765554	0.0102315	0.00233355	3
OTU_1332	0.000537596	0.00790369	0.0105361	3
OTU_1334	0.00373485	0.0232452	0.0119045	3
OTU_1335	0.0298687	0.0132012	0.0137441	3
OTU_1336	0.00228091	0.00994214	0.0206915	3
OTU_13368	0.00177164	0.00171366	0.00139409	3
OTU_1337	0.0162584	0.00772721	0.000129893	3
OTU_1338	0.00107519	0.00231623	0.0141904	3
OTU_13380	0.00110926	0.000661225	0.000738201	3
OTU_134	0.00139863	0.00104855	0.00246344	3
OTU_1340	0.000248224	0.0108811	0.00566319	3
OTU_13404		0.00352912	0.140196	2
OTU_1341	0.0132625	0.0115263	0.00220366	3
OTU_1342	0.0424463	0.000277772	0.000437258	3
OTU_13427	0.000819889	0.000821685	0.000519572	3
OTU_13428	0.00232914	0.00093512	0.00268659	3
OTU_1343		0.0019798	0.0123481	2
OTU_13431		0.00169815	0.00609402	2
OTU_13438	0.00175748	0.00545026	0.00451794	3
OTU_1344	0.00430652	0.0221651	0.00673254	3
OTU_13444	0.00304549	5.4779e-05	6.49465e-05	3
OTU_13449	0.00632904	0.0032082	0.000720833	3
OTU_1345	0.0108032			1
OTU_13454	0.00519588	0.0145857	0.00452436	3
OTU_13456		0.000766906	0.00338364	2
OTU_1346	0.0128386	0.00420197	0.000803147	3
OTU_13485	0.00125395		0.000714411	2
OTU_13486	0.00278444	0.00314179	0.00493783	3
OTU_13487	0.00212207	0.00165888	0.00110409	3
OTU_13488	0.00326673	0.00386167	0.0013703	3
OTU_1349	0.0178106	0.00431541	0.0161298	3
OTU_13498	0.0616068	0.0956652	0.152202	3
OTU_135	0.0109944	0.12525	0.301427	3
OTU_13502	0.0451426	0.0535995	0.0321323	3
OTU_13504	0.00217737	0.00172141	0.000153683	3
OTU_13508	0.000482288	0.000328674	0.00142882	3
OTU_1351	0.00520296	0.0219804	0.0186774	3
OTU_13513	0.00126103	0.00132245	0.000307365	3
OTU_13518	0.00135749	0.000496888	0.000519572	3
OTU_1352	0.074444	0.136583	0.02247	3
OTU_13521		0.00208936	0.00197218	2
OTU_13524	0.0130669	0.000277772	6.49465e-05	3
OTU_13528	0.00135041	0.00126767	0.00168861	3
OTU_1353	0.000530516	0.000438232	0.00162366	3
OTU_1354	0.00553348	0.00834967	0.0138053	3
OTU_13547	0.00800156	0.00757889	0.00373858	3
OTU_13549	0.000434059	0.00612699	0.00386848	3
OTU_1355	0.00337735	0.00258624	0.00422794	3
OTU_13550	0.0378065	0.0176611	0.00271681	3
OTU_13551	0.000826969	0.00696418	0.003981	3
OTU_13554	0.0851189	0.0718574	0.066725	3
OTU_13559	0.0107223	0.00460481	0.00157156	3
OTU_1356	0.00212207	0.00270355	0.000779357	3
OTU_13562	0.0550573		6.49465e-05	2
OTU_1357	0.0347513	0.0139643	0.01103	3
OTU_13570	0.340076	0.0869651	0.0361954	3
OTU_13571	0.0527261	0.00530918	0.00180756	3
OTU_13572	0.0204897	0.0642848	0.0287287	3
OTU_13575	0.0787201	0.0717608	0.0385817	3
OTU_13576	0.00484545	0.000829438	0.000413468	3
OTU_1358	0.0241405		6.49465e-05	2
OTU_13584	0.00217737	5.4779e-05	0.000389679	3
OTU_13588	0.0123333	0.00705823	0.0021085	3
OTU_1359	0.00516889	0.00615076	0.00116904	3
OTU_13590	0.00267382		0.000129893	2
OTU_136	0.065185	0.0493727	0.00471278	3
OTU_1360	0.0163407	0.0106576	0.00269944	3
OTU_13602	0.00379724	0.00170978	0.0014764	3
OTU_13609	0.000144686	0.00198367	0.00095683	3
OTU_13613	0.00110926	0.00143588	6.49465e-05	3
OTU_13628	0.0176239	0.000555543	0.479182	3
OTU_1363	9.64575e-05	0.00209711	0.00804884	3
OTU_13639	0.0331371	0.0811987	0.0850479	3
OTU_1365	0.0250914	0.0173794	0.0285519	3
OTU_13651	0.00257736	0.000277772		2
OTU_1366	0.00259152	0.00109946	0.00401574	3
OTU_13660	0.000344681	0.000438232	0.00227955	3
OTU_1367	0.00635337	0.00330612	0.00378616	3
OTU_13671	0.000819889	0.000716004	0.00268659	3
OTU_13674	0.00263267			1
OTU_1368	0.00412776	0.00486707	0.0071698	3
OTU_13689	0.0191778	0.0017059	0.000283575	3
OTU_13691	0.124039	0.0173673	0.000307365	3
OTU_137	0.0102272	0.0341408	0.0278394	3
OTU_13708	0.00364681	0.000328674	0.000194839	3
OTU_1371	0.00278444	0.0141955	0.0021625	3
OTU_13712	0.00193623	0.00192502	0.000673254	3
OTU_13714	0.000241144	0.000383453	0.00201334	3
OTU_13716	0.00345964	5.4779e-05	0.000372312	3
OTU_1372	0.00436891	0.00352912	0.00112788	3
OTU_13722	0.00190216	0.000328674	0.000673254	3
OTU_1373	0.00633921	0.00495725	0.0183315	3
OTU_1374	0.00842146	0.0114052	0.00999913	3
OTU_1375	0.00151633	0.00348209	0.00815684	3
OTU_13758	0.00381848	0.000821685	0.00125777	3
OTU_13762	0.00245967	0.000766906	0.000584518	3
OTU_1377	0.0119249	0.0117377	0.00327301	3
OTU_1378	0.00489942	0.00368958	0.00180756	3
OTU_1379	0.00487244	0.0180019	0.00777358	3
OTU_138	0.0370295	0.0271063	0.0465278	3
OTU_1380	0.00587375	0.00403763	0.000153683	3
OTU_1381	0.0101648	0.00714841	0.0031367	3
OTU_1382	0.0323996	0.00819696	0.0156495	3
OTU_13826	0.00641842	0.0039751	0.00135293	3
OTU_13830	0.00383131	0.00203458	0.00136388	3
OTU_1384	0.0618351	0.0151805	0.0180782	3
OTU_13841	0.00116457	0.000493011	0.000454625	3
OTU_13845	0.00210216	0.00182321	0.000567151	3
OTU_1385	0.00157164	0.00996152	0.00429289	3
OTU_13852	0.0189181	0.0109199	0.0119951	3
OTU_13856	0.000192915	0.000219116	0.00435141	3
OTU_1387	0.00115749	0.00482055	0.00965965	3
OTU_139	0.0467802	0.064338	0.0578573	3
OTU_1390	0.00130926	0.00252371	0.00155871	3
OTU_1391	0.013562	0.00297357	0.0044292	3
OTU_13918	0.00521845	0.000829438	0.000437258	3
OTU_1392	0.00274904	0.000109558		2
OTU_13925	0.00231498	0.000328674		2
OTU_13928	0.0153987	0.00528205	0.00148925	3
OTU_13929	0.0358699	0.0101724	0.126608	3
OTU_1393	0.00311496	0.0197112	0.0297543	3
OTU_13930	0.00528659	0.00424512	0.0209834	3
OTU_13935	0.00607949	0.00468335	0.00173619	3
OTU_13936	0.000192915	0.000602569	0.00145261	3
OTU_1395	0.00797898	0.00244129		2
OTU_13950	0.001888	0.000661225		2
OTU_13955	0.0293307	0.00165112	0.00406331	3
OTU_1396	0.00795908	0.00517636	0.0191932	3
OTU_13960	0.00237737	0.0352175	0.0204419	3
OTU_13967	0.00077874	0.00302448		2
OTU_13968	0.00368663			1
OTU_1397	0.00863428	0.00639313	0.00241586	3
OTU_13974	0.00177872	0.00314566	0.000720833	3
OTU_13976	0.000737592	0.00286789	0.00104557	3
OTU_13985	0.00508659	0.00175293	0.000259786	3
OTU_13988	0.00425829		0.00168861	2
OTU_1399	0.00292205			1
OTU_13992	0.00489942	0.000277772	6.49465e-05	3
OTU_13998	0.0038114	0.000442109		2
OTU_140	0.000585825	0.0209328	0.0805704	3
OTU_1400	0.0122187	0.00602131	0.00771768	3
OTU_14002	0.00412776	0.00120902	0.100042	3
OTU_14005	0.00232206			1
OTU_14006	0.00644982	0.000825562		2
OTU_14007	0.00295611	5.4779e-05		2
OTU_14008	0.00369504	0.00269193	0.000850726	3
OTU_14009	0.000530516	0.00137335	0.00478867	3
OTU_1401	0.0182911	0.00397123	0.00870662	3
OTU_14010	0.00223268	0.000438232		2
OTU_14012	0.000978735	0.00125992	0.00078578	3
OTU_1402	0.00926125	0.00181934	0.00163008	3
OTU_14023	0.000875198	0.00464796	0.00524972	3
OTU_14024	0.0144841	5.4779e-05	0.000519572	3
OTU_14027	0.0463112	0.0747577	0.0181862	3
OTU_1403	0.00696177	0.00148679	0.00368458	3
OTU_14030	0.00039291	0.000766906	0.00194839	3
OTU_14034	0.0316549	0.0255498	0.0246661	3
OTU_1404	0.0261551	0.0175283	0.00588824	3
OTU_14055	0.0027163	0.00275833	0.000437258	3
OTU_14056	0.0090825	0.00877577	0.032556	3
OTU_14059	0.000496448	0.00225369	0.00329038	3
OTU_1406	0.00170925	0.00308701	0.00112788	3
OTU_1407	0.0075321	0.000273895	6.49465e-05	3
OTU_14070	0.0108258	0.00456217	0.00186608	3
OTU_14071		0.00363092		1
OTU_14072	0.00174332	0.00149066		2
OTU_1408	0.0342362	0.0160061	0.0144155	3
OTU_14092	0.000482288	0.00115424	0.00338364	3
OTU_14098	0.00185393	0.00132245	0.00102178	3
OTU_1410	0.0072144	0.117692	0.0809756	3
OTU_14108	0.000964575	0.00115811	0.000608308	3
OTU_1411	0.0092356	0.00209323	0.00306533	3
OTU_14119	0.00286099	0.00105243	0.000543361	3
OTU_1412	0.00576754	0.000332551	0.00907061	3
OTU_14133	0.00248091	0.00120514	0.000194839	3
OTU_14141	0.00219861	0.000770783	0.000779357	3
OTU_14146	0.000248224	0.0052898		2
OTU_1415	0.0282201	0.026211	0.0126986	3
OTU_14155	0.00324549			1
OTU_1416	0.0441741	0.00418647	0.00167766	3
OTU_14161	0.00829093	0.000109558		2
OTU_1417	0.0322691		0.000519572	2
OTU_14172	0.0860973	0.00276221	0.00119283	3
OTU_14173	0.00290214	0.00511383	0.00095683	3
OTU_1418	0.0395698	0.00558308	0.00124683	3
OTU_14182		0.00716779	0.00711128	2
OTU_14183	0.00217737			1
OTU_14186	0.0022256	0.000273895	0.000891883	3
OTU_14187	0.00210924	0.00115811	0.00076199	3
OTU_14188	0.00380432	0.00714453	0.00934777	3
OTU_1419	0.00568083	0.00154544	0.00076199	3
OTU_14190	0.175685	0.151194	0.0591055	3
OTU_14191	0.0174668	0.0194024	0.0113604	3
OTU_142	0.170737	0.00518024	6.49465e-05	3
OTU_1420	0.00340567	0.00054779	0.000218629	3
OTU_14201			0.00707916	1
OTU_14205	0.00558304	0.00159634	0.000803147	3
OTU_1421	0.0312319	0.0124421	0.00657244	3
OTU_14213	0.00294903	0.00175293	0.00121662	3
OTU_14214	0.0134881	0.00192114		2
OTU_1422	0.0137678	0.00737915	0.0155562	3
OTU_14220	0.119376	0.0242268	0.0399716	3
OTU_14222	0.00189508	0.00159634	0.00158893	3
OTU_14223	0.00178446	0.0023555	0.00149377	3
OTU_1423	0.0506536	0.00192502	0.00174903	3
OTU_1424	0.0198857	0.0252594	0.0272896	3
OTU_1425	0.00848385	0.00143201	0.0011343	3
OTU_14251	0.000144686	0.000383453	0.0021085	3
OTU_14256	0.00160571	0.00248444		2
OTU_1426	0.00635337	0.00886594	0.00261713	3
OTU_14260	0.000819889	0.000109558	0.00292259	3
OTU_14262		0.00397123	0.000129893	2
OTU_14264	0.0105334	0.00286789	0.00353922	3
OTU_14266	0.00132342	0.00115424	0.00090925	3
OTU_14276	0.0203915	0.00258624	0.000218629	3
OTU_14279	0.000916346	0.00187024	6.49465e-05	3
OTU_1428	0.0411401	0.00253534	0.00265828	3
OTU_14282	0.000489368	0.00164337	0.000413468	3
OTU_14286	0.00361716			1
OTU_1429	0.0101803	0.0071479	0.0131808	3
OTU_14294	0.00137165	0.00385779	0.00130535	3
OTU_14296	0.00325965			1
OTU_14297	0.000289373	0.00203458	0.000194839	3
OTU_14299	0.00195039	0.000438232	0.000218629	3
OTU_143	0.0287041	0.0285068	0.00652866	3
OTU_14308	0.00223976	0.00258237	0.000997986	3
OTU_1431	0.00328664	0.000328674	0.000519572	3
OTU_14319	0.00154332	0.00246893	0.00305248	3
OTU_1432	0.00121988	0.00304386	0.00138314	3
OTU_14325	0.0056795	0.0259477	0.00451794	3
OTU_14329	0.00077874	0.00071988	0.00145261	3
OTU_1433	0.00219153	0.0079502	0.0127269	3
OTU_14331	0.000489368	0.00110333	0.00225576	3
OTU_1434	0.00993779	0.00542312	0.00651843	3
OTU_14341	0.00308797	0.00038733	0.000803147	3
OTU_1435	0.0116696	0.00632285	0.0100705	3
OTU_1436	0.00038583	0.00368958	0.00488383	3
OTU_1437	0.000241144	0.0363674	0.0109431	3
OTU_14381	0.0064724	0.00428439	0.00435783	3
OTU_1439	0.0346341	0.00120902	0.00229882	3
OTU_14393	0.00357734			1
OTU_144	0.00445387	0.0177745	0.0412434	3
OTU_1440	0.0167111	0.00292655	0.000129893	3
OTU_14402	0.000978735	0.00221442	0.00255218	3
OTU_14409	0.00116457	0.000657348	0.000519572	3
OTU_1441	0.00786262	0.00525053	0.0275861	3
OTU_14417		0.000942873	0.00305891	2
OTU_1442	0.0129775	0.032701	0.0228416	3
OTU_1443	0.00130926	0.00143588	0.0149581	3
OTU_1444	0.00324682	0.000989899		2
OTU_1447	0.002088	0.013655	0.00158893	3
OTU_1448	0.00482288			1
OTU_1449	0.00604409	0.00463245	0.0021625	3
OTU_145	0.164662	0.00286789		2
OTU_1451	0.00593214			1
OTU_14517	0.00748387	0.0145857	0.00530372	3
OTU_1452	0.00203269	0.000219116	0.000543361	3
OTU_1455	0.00425121	0.0043862	0.000283575	3
OTU_14551	0.00443838	0.00375599	0.0243844	3
OTU_1456	0.0027986	0.00180771	0.000584518	3
OTU_14563	0.00440564	0.000989899	0.000744623	3
OTU_1458	0.0132996	0.00347046	0.00164745	3
OTU_14587	0.0476788	0.0568348	0.00987566	3
OTU_1459	0.00763697	0.0158932	0.00686243	3
OTU_146	0.216319	0.449603	0.209412	3
OTU_1460	0.00294195	0.00450351	0.0100924	3
OTU_14609	0.00275612	0.00038733	0.000413468	3
OTU_1461	0.0458355	0.000938996	0.000502204	3
OTU_14611	0.00229507	0.00677659	0.00196124	3
OTU_14613	0.00136457	0.000602569	0.000584518	3
OTU_14616	0.00476182	0.000109558		2
OTU_1462	0.0058326	0.00913933	0.00200882	3
OTU_14625	0.116946	0.0196176	0.0364939	3
OTU_14628	0.00826969	0.00231623		2
OTU_1463	0.00762281	0.00418647	0.000891883	3
OTU_14635	0.00534056	0.00176068	0.000980619	3
OTU_1464	0.0223494	0.00605283	0.0128568	3
OTU_14640	0.00205393	0.00143588	0.0036929	3
OTU_14641	0.0334973	0.0425662	0.0242764	3
OTU_1466	0.00838739	0.00258624	0.00451342	3
OTU_14675	0.000489368	0.000986023	0.000779357	3
OTU_14676	0.044186	0.00923001	0.0115616	3
OTU_1468	0.0125917	0.0451654	0.0620497	3
OTU_14686	0.00166102	0.00243354		2
OTU_1469	0.0177805	0.00591563	0.00526899	3
OTU_14692	0.0952617	0.000219116		2
OTU_14697	0.000296453	5.4779e-05	0.00883462	3
OTU_147	0.00784404	0.079424	0.0788856	3
OTU_14705	0.00111634	0.00142813	0.000738201	3
OTU_14707	0.00039291	0.00592726	0.000413468	3
OTU_14708	0.00510075			1
OTU_1471	0.00319726	0.00175681	0.00468447	3
OTU_14711	0.00213623			1
OTU_14714	0.00137165	0.000438232	0.00150019	3
OTU_14719	0.00184685	0.000383453	0.00102178	3
OTU_1472	0.0259409	0.00394797	0.00160629	3
OTU_14720	0.0028809	0.000555543		2
OTU_14722	0.00290081	0.00612311	0.00405689	3
OTU_1473	0.00308664	0.00142813	0.00503109	3
OTU_14737	0.0824966	0.111265	0.0535527	3
OTU_14738	0.00219153	0.000880341	0.000803147	3
OTU_1474	0.000192915	0.00252759	0.00288143	3
OTU_14744	0.0205588	0.0061425	0.00144809	3
OTU_1475	0.0164699	0.00275446	0.00223197	3
OTU_1476	0.0226768	0.00447199	0.00371027	3
OTU_14767	0.00101988	5.4779e-05	0.00154135	3
OTU_14780	0.00172341	0.0023201	0.000874516	3
OTU_1479	0.00925417	0.00525053	0.00418679	3
OTU_14791	0.000923426	0.00253146	0.00531466	3
OTU_14792	0.000241144	0.00434693	0.00271038	3
OTU_148	0.00559853	0.00403763	0.000218629	3
OTU_1481	0.0206729	0.0161826	0.0101162	3
OTU_1482	0.0251989	0.0392435	0.0227215	3
OTU_1484	0.000482288		0.0021085	2
OTU_1488	0.00630514	0.00843546	0.0116337	3
OTU_14891	0.00173624			1
OTU_14898	0.00228799	0.000332551	0.000632097	3
OTU_149	0.253261	0.0804493	0.0306016	3
OTU_1490	0.00795908	0.00677271	0.012006	3
OTU_1491	0.00479589	0.00918686	0.00165387	3
OTU_14914	0.00193623			1
OTU_1493	0.0113108	0.00238263	0.000519572	3
OTU_1495	0.00107519	0.007798	0.00677822	3
OTU_14961	0.00884535	0.001655	0.000632097	3
OTU_1497	0.00310788	0.00374048	0.00418036	3
OTU_1498	0.00388795	0.010423	0.0059834	3
OTU_1499	0.0100471	0.0185264	0.00615897	3
OTU_15	1.85418	1.48932	0.701689	3
OTU_150	0.0123833	0.00447587	0.242992	3
OTU_1500	0.024241	0.00683524	0.00148925	3
OTU_15002	0.00831484		0.000283575	2
OTU_1501	0.0462847	0.00109946	0.00137672	3
OTU_1502	0.001888	0.00913596	0.00928472	3
OTU_15027	0.000337601	0.00220667	0.000649465	3
OTU_1503	0.00149509	0.00136948	0.00104557	3
OTU_1504	0.00662858	0.0032591	0.0108608	3
OTU_1506	0.0536407	0.0113969	0.00144167	3
OTU_1507	0.0095732	0.00242966		2
OTU_15077	0.010159	0.00392032	0.00191366	3
OTU_15079	0.00251498	0.000496888	0.00229692	3
OTU_1509		0.00625593	0.00222745	2
OTU_151	0.0127563	0.00532907	0.00234449	3
OTU_15101	0.00577729	0.00110333	0.00135935	3
OTU_15105	0.015708	0.11129	0.00579046	3
OTU_1513	0.0114484	0.0135178	0.00819348	3
OTU_15145	0.00289373	0.000986023	0.00206734	3
OTU_15148	0.00203269	0.0023555	0.00162366	3
OTU_1515	0.0173703			1
OTU_15150	0.00327956	0.000657348	0.000519572	3
OTU_15151	0.000578745	0.00104855	0.00130535	3
OTU_15152	0.00038583	0.000383453	0.00142882	3
OTU_15153	0.00285966	5.4779e-05		2
OTU_15154	0.000434059	0.00138111	0.00184229	3
OTU_15155	0.00890949	0.00109558	0.000868094	3
OTU_15158	0.00445962	0.00315342	0.000826937	3
OTU_1516	0.0093533	0.00170203	0.00480794	3
OTU_15160	0.00261143	0.000931244	0.000348522	3
OTU_15165	0.000241144	0.000602569	0.00216702	3
OTU_15167	0.00449369	0.0386782	0.000461048	3
OTU_15170	0.000578745	0.000986023	0.000584518	3
OTU_15175	0.00217029	0.000109558	0.000584518	3
OTU_15179	0.000723431	0.00143201	0.000891883	3
OTU_15182	0.000723431	0.000438232	0.00216702	3
OTU_15184	0.00103404	0.0844187	0.0361338	3
OTU_1519	0.00650647	0.000109558	0.000714411	3
OTU_15191	4.82288e-05	0.00164337	0.000413468	3
OTU_152	0.353471	0.0113886	0.00906727	3
OTU_1520	0.00370787	0.00837242	0.00214966	3
OTU_15200	0.00449369	0.000931244	0.00130535	3
OTU_15212	0.00135749	0.00202682	0.000525994	3
OTU_15213	0.00130926	0.00384616	0.000153683	3
OTU_15222	9.64575e-05	5.4779e-05	0.00311743	3
OTU_15223	0.00503703	0.000383453	0.000389679	3
OTU_15224	0.00277028			1
OTU_15225	0.000792901	0.00247669	0.000153683	3
OTU_15226	0.00125395	0.00121289	0.00175998	3
OTU_15227	0.00644274	0.00792256	0.00659623	3
OTU_1523		0.0138266	0.00457194	2
OTU_15233	0.0028809	0.00330612		2
OTU_15234	0.00767237	5.4779e-05		2
OTU_15235	0.00206101	0.00478516	0.00210208	3
OTU_1524		0.00126379	0.00265186	2
OTU_15242	0.00665823	5.4779e-05		2
OTU_1526	0.0170956	0.00341568	0.00150019	3
OTU_15262	0.00976745	0.00819645	0.000673254	3
OTU_1527	0.000592905	0.0208809	0.000218629	3
OTU_1528	0.0085803	0.000438232	0.000649465	3
OTU_15280	0.000819889	0.00253922	0.000259786	3
OTU_15285	0.000296453	0.00253146	0.000259786	3
OTU_1529	0.00148226	0.0100202	0.00806358	3
OTU_15293	0.00135041	0.00109558	0.00136388	3
OTU_153	0.409137	0.183902	0.385295	3
OTU_1530	0.00842412	0.00479679	0.00211492	3
OTU_15302	0.00338443	0.000219116	0.0011343	3
OTU_1531	0.0102811	0.0036857	0.00930851	3
OTU_15317	0.00202561		6.49465e-05	2
OTU_1532	0.0174345	0.0214724	0.0225576	3
OTU_15322	0.00325257	0.00104855		2
OTU_1533		0.00400662	0.0113502	2
OTU_1534	0.00957187	0.00280536	0.00279912	3
OTU_1535	0.00448661	0.00483218	0.0052973	3
OTU_15357	0.00145394	0.000606446	0.000259786	3
OTU_1536	0.0231724	0.0227328	0.0480344	3
OTU_1537	0.0105803			1
OTU_15372	0.00077166	0.00524277	0.00484909	3
OTU_1539	0.00570782	0.00242966	0.00118188	3
OTU_154	0.0791417	0.0449749	0.0523266	3
OTU_1540	0.0470633	0.0597808	0.0196652	3
OTU_15411	0.00348088	0.000884217	0.0013703	3
OTU_1542	0.00112342	0.00275446	0.00138767	3
OTU_1543	0.0158496	0.00701896	0.00144167	3
OTU_1544	0.00700866	0.0169024	0.00377332	3
OTU_15449	0.0124457	0.00848636	0.00471278	3
OTU_15450	0.00224684	0.000602569	0.000129893	3
OTU_15455	0.00163978	0.00147903	0.000153683	3
OTU_15464	0.0237949	0.00703885	0.00611781	3
OTU_1547	0.0208623	0.00331	0.0014243	3
OTU_15471	0.000723431		0.00168861	2
OTU_15476	0.00226675	0.00120514	0.00236186	3
OTU_15478	0.00592064	0.00153381	0.00142882	3
OTU_1548	4.82288e-05	0.0121444	0.00304796	3
OTU_1549	0.00738608	0.00252371	0.000194839	3
OTU_15492	0.000192915	0.00391645	0.00180113	3
OTU_15497	0.00221852	0.000164337		2
OTU_155	0.0032539	0.0857784	0.177053	3
OTU_1550	0.0048043	0.000164337		2
OTU_15508	0.00239153	0.000273895	0.00103914	3
OTU_15510	0.00392777	0.000770783	0.000259786	3
OTU_15514	0.00682283	0.00460093	0.000461048	3
OTU_15516	0.00188092			1
OTU_15527	0.00112342	0.000109558	0.00177734	3
OTU_1553	0.0163889	0.0168753	0.014539	3
OTU_15539	0.000241144	0.00292267	0.000413468	3
OTU_1554	0.0123975	0.00687064	0.00742316	3
OTU_1555	0.0401286	0.00868222	0.000153683	3
OTU_15556	0.00212207			1
OTU_15559	0.00261851	0.000821685	0.000129893	3
OTU_1556	0.0219963	0.0125245	0.00532109	3
OTU_15560	0.00270789	0.000712127	0.00165387	3
OTU_15567	0.00381007	0.00337253	0.00264544	3
OTU_15569	0.0084427	0.0133147	0.00405689	3
OTU_1557	0.00779315	0.0033609	0.00110409	3
OTU_15576	0.00274904	0.000766906	0.00180113	3
OTU_15578	0.00246675	0.000273895	0.000218629	3
OTU_15581	0.00126811	0.0104545	0.0432503	3
OTU_15582	0.00994179	0.000438232	0.000153683	3
OTU_15589	0.0034384		6.49465e-05	2
OTU_1559	0.00106811	0.00709751	0.00447678	3
OTU_15591	0.00467952	0.00555594	0.00366079	3
OTU_15595	0.0171093	0.0174032	0.0215287	3
OTU_15596	0.000530516	0.00120514	0.00215608	3
OTU_156	0.00407379	0.00500427	0.0852337	3
OTU_15603	0.00077874	0.00231623	0.00228597	3
OTU_1561	0.000434059	0.0166208	0.000283575	3
OTU_1562	0.00183977	0.000328674	0.00178377	3
OTU_15624		0.00466397	0.000283575	2
OTU_15632	0.00258444	0.00127542	0.000324732	3
OTU_15635	0.00359725	0.00126767	0.00201976	3
OTU_15636	0.00140571	0.000164337	0.000738201	3
OTU_1564	0.00323841	0.00109946	0.00601171	3
OTU_15642	0.00318443			1
OTU_15643	0.000641134	0.00109946	0.00149377	3
OTU_15649			0.0166758	1
OTU_1565	9.64575e-05	0.00943311	0.00473015	3
OTU_1566	0.00377734	0.00193277	0.000963252	3
OTU_15663	0.00323266		0.000649465	2
OTU_15667	0.0046043	0.00687839	0.00449415	3
OTU_1567		0.000328674	0.00340101	2
OTU_1569	0.0309368	0.00572415	0.00349616	3
OTU_157	0.0158186	0.00854502	0.000502204	3
OTU_1571	0.0624116	0.0177634	0.0178731	3
OTU_15712	0.00780731	0.00413169	0.00621749	3
OTU_1572	0.000730511	0.0108806	0.00634476	3
OTU_1573	0.000192915	0.00337253	0.000348522	3
OTU_1574			0.00468899	1
OTU_1576	0.000730511	0.000438232	0.00141145	3
OTU_1577	0.00640868	0.00286789	0.00156514	3
OTU_15771	0.000592905	0.00314566	0.000283575	3
OTU_15776	0.00199862	0.00247281	0.00444657	3
OTU_1578	0.00427378	0.000328674	0.00093304	3
OTU_15780	0.000434059	0.00286014	0.00175998	3
OTU_15781	0.0031362			1
OTU_15783	0.00159863	0.0280841	0.0133718	3
OTU_1579	0.0114953	0.0103018	0.0228971	3
OTU_158	0.00246675	0.00247669	0.00418679	3
OTU_15805	0.000578745	0.00392032	0.0029528	3
OTU_15806	0.00261143	0.000829438	0.00103914	3
OTU_1583	0.000241144	0.00290717	0.0024506	3
OTU_1584	0.0119745	0.00198367	0.000153683	3
OTU_15845	0.000241144	0.000602569	0.00301775	3
OTU_1586	0.0164119	0.00684738	0.00798841	3
OTU_15869	0.0017858	0.00493348	0.0020564	3
OTU_1587	0.0254843	0.00131857	0.000218629	3
OTU_15874	0.0191207	0.0161472	0.0064856	3
OTU_1588	0.00367247	0.00203845	0.00409805	3
OTU_1589		0.000876465	0.0131385	2
OTU_15898	0.000868118	5.4779e-05	0.00138767	3
OTU_15899	0.00179154	0.000328674	0.000194839	3
OTU_159	0.000875198	0.0859685	0.018071	3
OTU_1590	0.00633346	0.00620554	0.00781926	3
OTU_15902	0.00120572	0.000496888	0.00108672	3
OTU_15905	0.00145394	0.00104855	0.00346595	3
OTU_15918	0.0012128	0.00125992	0.00076199	3
OTU_1592	0.00927541	0.0144224	0.0119475	3
OTU_1593	0.0127094	0.0229393	0.0218643	3
OTU_1594	0.000819889	0.000989899	0.0101354	3
OTU_1595	0.0135647	0.00548902	0.00259976	3
OTU_1598	0.00225392	0.0102708	0.0126381	3
OTU_1599	0.000723431	0.00265265	0.000649465	3
OTU_15994	0.00146102	0.000876465	0.000502204	3
OTU_16	0.00526093	0.812801	0.141604	3
OTU_160	0.166965	0.21549	0.0941031	3
OTU_1600	0.00558879	0.022599	0.00453078	3
OTU_16003	0.00477598	0.000164337		2
OTU_1602	0.00605691	0.0105636		2
OTU_16025	0.000626974	0.000986023	0.00175998	3
OTU_16026	4.82288e-05	0.00586136		2
OTU_1603	0.00038583	0.0172156	0.00111693	3
OTU_16032		0.00396347	0.00251554	2
OTU_16035	0.0151934	0.00773547	0.00552045	3
OTU_1604	0.00856748	0.000496888	0.0017124	3
OTU_1606	0.0307894	0.000829438	6.49465e-05	3
OTU_1607	0.00483837	0.00248832	0.00290522	3
OTU_16076	0.00101988	0.00104468	0.000389679	3
OTU_16077	0.00179862	0.00202682	0.00242681	3
OTU_1608	0.00659584	0.00994602	0.0123153	3
OTU_16087	0.011301	0.00142813		2
OTU_16096	0.00545118	0.00858429	0.0159961	3
OTU_161	0.0411046	0.0501086	0.03983	3
OTU_1611	0.00873782	0.000219116	0.00121662	3
OTU_1613	0.00231498	0.00137723	0.014249	3
OTU_1614	0.0185637	0.00962122	0.0073299	3
OTU_16158	0.0105745	0.00370896	0.00194387	3
OTU_1616	0.0053264			1
OTU_16163	0.00289373	0.00170203	0.00145261	3
OTU_1618	0.0743484	0.0781612	0.00810022	3
OTU_1619	0.0170119	0.00612699	0.00293544	3
OTU_162	0.0305904	0.00529755	0.00895999	3
OTU_1621	0.0433476	0.0267268	0.0115095	3
OTU_1622	0.012386	0.025478	0.0137177	3
OTU_16237	0.000834049	0.00187024	0.000779357	3
OTU_1625	0.0041136	0.0113388	0.0215551	3
OTU_1626	0.00425829	0.0049495	0.00813115	3
OTU_1627	0.0183876	0.0261208	0.0258261	3
OTU_1628	0.0039645	0.000884217	0.000738201	3
OTU_16281	0.00192915	0.000993775		2
OTU_1629	0.0111634	0.0110101	0.00145903	3
OTU_16297	0.00173624	0.00127155	0.00188345	3
OTU_163	0.125163	0.0110842	0.000153683	3
OTU_1630	0.000482288	0.00181934	0.00288333	3
OTU_16305	0.000192915	5.4779e-05	0.00214323	3
OTU_1631	0.00707105	0.010392	0.00090925	3
OTU_16317	0.0109435		0.000519572	2
OTU_16319	0.00222694	0.00154157	0.000974197	3
OTU_1632	9.64575e-05	0.00209323	0.00522141	3
OTU_1633	0.00663966	0.00370896	0.000129893	3
OTU_16333	0.0044667	0.000884217	6.49465e-05	3
OTU_16336	0.00228091	0.00181934	0.00264544	3
OTU_1634	0.00179154		0.000543361	2
OTU_1637	0.00723698	0.0156575	0.00873231	3
OTU_1638	0.00925551	0.0191993	0.0103412	3
OTU_16388	0.00155748	0.00296582	0.00692096	3
OTU_1639		0.00357614	0.0107181	2
OTU_164	0.0013305	0.0191285	0.0330113	3
OTU_1640	0.00836615	0.00243741	0.000679677	3
OTU_1641	0.0203592	0.0016041	0.000584518	3
OTU_16417	0.00569366			1
OTU_1642	0.00256454	0.00115811	0.00304796	3
OTU_1646	0.015677	0.00208936	0.000218629	3
OTU_16461	0.00107519	0.00154157	0.00106293	3
OTU_1647	9.64575e-05	0.00392808	0.0011343	3
OTU_1648	0.00106103	0.000551667	0.00180113	3
OTU_16484	0.0646624	0.053885	0.0589088	3
OTU_1649	0.000344681	0.000109558	0.0133269	3
OTU_165	0.0204641	0.034963	0.0878399	3
OTU_1650	0.00361716	0.00264102	0.00441636	3
OTU_1651	0.0025079	0.00469498	0.0066676	3
OTU_1652	0.00729803	0.0131382	0.00811116	3
OTU_16525	0.00265966	0.000109558		2
OTU_1653	0.00387379	0.0255692	0.0327516	3
OTU_1654	0.000337601	0.00176456	0.00201976	3
OTU_1655	0.013589	0.00730499	0.0195919	3
OTU_16554	0.00291497			1
OTU_16557	0.00283975	0.00182321	0.000478415	3
OTU_16561	0.0060525	0.00204621		2
OTU_1657	0.00410652	0.00104468	0.0345379	3
OTU_16573	0.00214331	0.000383453	0.000478415	3
OTU_1658	0.0051888	0.0057164	0.00602908	3
OTU_1659	0.00291497	0.00450739	0.00289428	3
OTU_166	0.00225392	0.00324747	0.00617371	3
OTU_1660	0.000868118	0.00237876	0.00760254	3
OTU_16603	0.0407804	0.126973	0.138194	3
OTU_1661	0.00569366	0.00917472	0.00862431	3
OTU_16625	0.00154332	0.00148291	0.00452888	3
OTU_16639	0.00236321		0.000519572	2
OTU_1664	0.033723	0.00388931	0.00959471	3
OTU_16652	4.82288e-05	0.00236325	0.000259786	3
OTU_16654	0.00110926	0.000986023	6.49465e-05	3
OTU_1666	0.00152341	0.00385779	0.00270586	3
OTU_16664	0.00219861	0.00192502	0.00138767	3
OTU_16667	0.00201278	0.00325135	0.00494235	3
OTU_16668	0.00118581	0.000657348	0.0310199	3
OTU_1668	0.00407954	0.0037366	0.000519572	3
OTU_1669	0.0387238	0.0135023	0.0114125	3
OTU_167	0.0388273	0.262873	0.0109058	3
OTU_1670	0.00852499	0.00551667		2
OTU_1671	0.0199238	0.0026449	0.00141145	3
OTU_1672	9.64575e-05	0.0111938	0.00167124	3
OTU_1673	0.0136103	0.0199861	0.0147229	3
OTU_1674	0.0103803	0.0111506	0.00407616	3
OTU_16741	0.00193623			1
OTU_16745	0.0232755	0.0644874	0.065618	3
OTU_1675	0.000192915	0.00115424	0.00273417	3
OTU_16751	0.00175748	0.000997652	0.00154135	3
OTU_1677	0.0142514	0.0119374	0.0127699	3
OTU_16775	0.00351495	0.00458542	0.00299396	3
OTU_16778	0.00120572	0.00132245	0.000129893	3
OTU_16782	0.00135041	0.000219116	0.00168861	3
OTU_16785	0.00154332	0.00181934	0.00103914	3
OTU_16786		0.000109558	0.004163	2
OTU_16792	0.0402883			1
OTU_168	0.102744	0.338137	0.123101	3
OTU_1680	0.00038583	0.00109558	0.00999723	3
OTU_16805	0.0201946	0.0422641	0.0230398	3
OTU_16808		0.00187799	0.00236828	2
OTU_1681	0.0294563	0.0204703	0.0344923	3
OTU_16810	0.0400051	0.0145862	0.00713316	3
OTU_16811	0.0205804	0.0406634	0.0224489	3
OTU_1682	0.00811084	0.00469111		2
OTU_16821	0.000482288	0.00241803	0.000218629	3
OTU_16822	0.000626974	0.00136948	0.000779357	3
OTU_1683	0.00325965	5.4779e-05		2
OTU_1684	0.00101988	0.00209323	0.00119283	3
OTU_16841	0.0035207	0.000770783	0.00242681	3
OTU_16844	0.000723431	0.00232398	0.00458289	3
OTU_16849	0.00154332		0.000974197	2
OTU_1685	4.82288e-05	0.00567713	0.010129	3
OTU_16858		0.00126767	0.0022146	2
OTU_1686	0.00226808	0.00359553	0.00102178	3
OTU_16886	0.0281847	0.0261823	0.00837547	3
OTU_1689	0.000992896	0.0062952	0.000915673	3
OTU_169	0.108995	0.135714	0.0764388	3
OTU_16918	0.00403972	0.00132245		2
OTU_1692	0.0093847	0.0172239	0.00461762	3
OTU_1693	0.0047689	0.00692929	0.00352638	3
OTU_16931	0.00314195			1
OTU_1694	0.000537596	0.000880341	0.00376237	3
OTU_16940	0.0214141	0.00973027	0.00681866	3
OTU_16942	0.0291651	0.018573	0.0116099	3
OTU_16943	0.00233622	0.0186786	0.0248628	3
OTU_16947	0.109368	0.0261237	0.0011343	3
OTU_1695	0.258252	0.814722	0.882465	3
OTU_16951	0.0312319	0.0261363	0.02162	3
OTU_16952	0.00106103	0.00115424	0.00145903	3
OTU_16955	0.00128227	0.00438181	0.000655887	3
OTU_16965	0.00257028	0.00280924		2
OTU_1697		0.0071988	0.00506772	2
OTU_16975	0.000496448	0.000273895	0.119578	3
OTU_16976	9.64575e-05		0.0351919	2
OTU_16978	0.00436891	0.00351749	0.00422794	3
OTU_16988	0.000744672		0.0560716	2
OTU_16994	0.00203269	0.000661225		2
OTU_16996	0.00252206	0.000770783	0.000454625	3
OTU_17	0.0748729	0.00237876	0.00230334	3
OTU_170	0.0825116	0.0227672	0.0564708	3
OTU_1700	0.0106386	0.00685513	0.00458289	3
OTU_17006	0.00449369	0.00038733	0.000129893	3
OTU_1702	0.00168801		0.000974197	2
OTU_17020	0.00125395	0.000661225	0.000194839	3
OTU_17025	0.00474766	0.00143588	0.000519572	3
OTU_17036	0.00215039	0.000774659	0.000259786	3
OTU_17039	0.00145394	0.00093512	0.00129893	3
OTU_17041	0.00264683	0.00154932	0.000997986	3
OTU_17046	0.00202561	0.000328674	0.000324732	3
OTU_17047	0.000592905	0.0965636	0.0968882	3
OTU_1705	0.0111404	0.00773109	0.0052471	3
OTU_1706	0.01387	0.00468723	0.00416942	3
OTU_17066	0.0649873	0.0143627	0.00853558	3
OTU_1707	0.0141846	0.00744944	0.00470183	3
OTU_17090	0.000689363	0.000438232	0.003637	3
OTU_171	0.0595307	0.0925614	0.0815834	3
OTU_1710	0.00368088	0.00330225	0.00232713	3
OTU_17113		0.00214026	0.00375595	2
OTU_17115	0.0025632	0.00126379	0.00177734	3
OTU_17117	0.0022256	0.00116199	0.000608308	3
OTU_1712	0.000434059	0.0023046		2
OTU_17128	0.00294195	5.4779e-05	0.000980619	3
OTU_1713	0.079662			1
OTU_1714	0.000482288	0.000876465	0.00115809	3
OTU_1715	0.00997186	0.00491022		2
OTU_17156	0.00318443	0.000665101		2
OTU_17158	0.00179862	0.000328674	0.00090925	3
OTU_1716	0.0290191	0.00209323	6.49465e-05	3
OTU_17160	0.00292205	0.000438232	0.000454625	3
OTU_17166	0.0237281	0.00778199	0.00213229	3
OTU_1717	0.00851658	0.00417096	0.0123417	3
OTU_1718	0.00841438	0.00242191	0.0100879	3
OTU_17183	0.00038583	0.00443272	0.00237471	3
OTU_1719	0.00474191		0.000129893	2
OTU_17194	0.00212207			1
OTU_17196	0.00038583	0.000332551	0.00254576	3
OTU_172	0.0137536	0.0148878	0.00986734	3
OTU_17209	0.00203977	0.000328674		2
OTU_1721	0.00790643	0.0137601	0.00518025	3
OTU_1722	0.00565692	0.00521564	0.00976124	3
OTU_17226	0.00125395	0.00038733	0.000454625	3
OTU_1723	0.00821438	0.00587686	0.00164745	3
OTU_1724	0.00303266	0.0154151	0.00061473	3
OTU_17248	0.00126103	0.00115036	0.000389679	3
OTU_17249	0.00107519	0.00356064	0.000590941	3
OTU_1725	0.000964575	0.00303223	0.00597055	3
OTU_17276	0.000585825	0.000657348	0.00110409	3
OTU_1728	0.00647107	0.00170203	0.000697044	3
OTU_17283	0.00137165	0.000219116	0.00116904	3
OTU_17287	0.00223268	0.000109558		2
OTU_1729	0.00888825	0.00252759	0.000194839	3
OTU_17292	0.0013305	0.00191727	0.00163008	3
OTU_17293	0.00265966	0.00313791	0.00387942	3
OTU_173	0.0705831	0.165748	0.119431	3
OTU_1730	0.0173549	0.00357614	6.49465e-05	3
OTU_1731	0.0643333	0.0149498	0.00414753	3
OTU_1732	0.00420298			1
OTU_17326	0.00146102	0.00204233	0.00230976	3
OTU_17331	0.00549941	0.00716004	0.00249818	3
OTU_17335	0.00295611	0.00038733	0.000714411	3
OTU_1734	4.82288e-05	0.00148679	0.0103348	3
OTU_17340	0.0011305	0.00292655	0.00297207	3
OTU_1735	0.00126811	0.0135759	0.00183777	3
OTU_17350	0.00128227	0.00286789	0.000461048	3
OTU_17363	0.00199862	0.000442109	0.000608308	3
OTU_17366	0.000723431	0.000328674	0.00125777	3
OTU_1737		0.00493787	0.00214966	2
OTU_17373	0.00190216	0.000164337	0.000974197	3
OTU_1738	0.00183269	0.00187024	0.000324732	3
OTU_1739	0.0022256	0.00148679	0.000153683	3
OTU_17393	0.00370079			1
OTU_17396	0.00471492	0.000661225	0.000324732	3
OTU_174	0.0244485	0.0937805	0.383622	3
OTU_1740	0.000634054	5.4779e-05	0.0235575	3
OTU_17400	0.000626974	0.00120514	0.00242681	3
OTU_1741	0.00476315	0.00326297	0.000153683	3
OTU_17411	0.0247901	0.0125987	0.000543361	3
OTU_17416	0.016931	0.0196259	0.031598	3
OTU_1742	0.00973779	0.001655	0.00164745	3
OTU_1743	0.00261851	0.00361542	0.00794726	3
OTU_1744	0.0063901	0.0112685	0.0119064	3
OTU_17445	0.000144686	0.00309088	0.0013703	3
OTU_17448			0.0232508	1
OTU_17458	0.00347955	0.0123286	0.0130278	3
OTU_1746	0.0254856	0.0050513	0.00464783	3
OTU_1749	0.00232206			1
OTU_175	0.0886428	0.00784452	0.000372312	3
OTU_1750	0.0125988	0.00415494	0.00454815	3
OTU_1751	0.00754759	0.0248648	0.0132181	3
OTU_1752	0.0156005	0.000383453	6.49465e-05	3
OTU_17520	0.0023433	0.000606446	0.000194839	3
OTU_1753	0.0222175	0.0300921	0.0182081	3
OTU_17537	0.0016681	0.00137723	0.00135293	3
OTU_1754	0.0115236	0.00589624	0.00728875	3
OTU_17543	0.00228799	0.00104468	0.000519572	3
OTU_1755	0.0151934	0.0123209	0.00427552	3
OTU_17550	0.00238445	0.00226145		2
OTU_1756	0.00616179	0.0194262	0.00548119	3
OTU_17562	0.000337601	0.00038733	0.00331227	3
OTU_17563	0.000530516	0.000712127	0.00180756	3
OTU_1757	0.000964575	0.00638875	0.000153683	3
OTU_17573	0.00153049	0.000602569	0.00214966	3
OTU_1758	0.00319726	0.000997652	0.00124683	3
OTU_17580	0.00700025	0.000821685	0.00550308	3
OTU_17586	0.00198446	0.000164337	6.49465e-05	3
OTU_17587	0.00219861	0.0113077	0.0103155	3
OTU_17589	0.00277028	0.00054779	0.000478415	3
OTU_1759	0.00376892	0.00647943	0.00775884	3
OTU_17594	0.000723431	0.00219891	0.000324732	3
OTU_17597	0.00145394	0.00197592	0.000779357	3
OTU_176	0.325054	0.0622376	0.0210419	3
OTU_1760	0.00356318	0.0100948	0.00602908	3
OTU_1761	0.0148226	0.000986023	0.000632097	3
OTU_1762	0.000544677	0.000109558	0.00581235	3
OTU_17634	0.00233622	0.00131857	0.00232071	3
OTU_1764	0.0063193			1
OTU_17640	0.0851408	0.0519433		2
OTU_17646	0.00481713	0.000438232	0.000129893	3
OTU_17651	0.00592064	0.00131857	0.000259786	3
OTU_17652	0.0112245	0.00142425	0.00249175	3
OTU_17657	0.00297735	0.00473038	0.000543361	3
OTU_17658	0.000337601	0.0131033	0.0241008	3
OTU_17663	0.00481713	0.000712127		2
OTU_17664	0.00274329	0.000880341	0.00142882	3
OTU_1767	0.00261143	0.00358777	0.000844304	3
OTU_17684	0.00796749	0.00136948	0.00125777	3
OTU_17689	0.00179154	0.000606446	0.00184229	3
OTU_17690	0.00257028	0.000825562		2
OTU_17692	4.82288e-05	0.00148679	0.0020024	3
OTU_177	0.00395476	0.00136948	0.00229692	3
OTU_1770	0.0293621	0.0330331	0.00252839	3
OTU_1771	0.00908516	0.00472263	0.00531014	3
OTU_1772	0.000241144	0.00142813	0.00110409	3
OTU_1773	0.0237923	0.018221	0.0142792	3
OTU_17739	0.00120572	0.000273895	0.000697044	3
OTU_1774	0.0082781	0.00241803	0.00111051	3
OTU_17742	0.0160102	0.0346111	0.0255361	3
OTU_1775	0.0101564	0.000109558	0.000519572	3
OTU_17757	4.82288e-05	0.000825562	0.00175355	3
OTU_1776	0.00649097	0.00840007	0.00139409	3
OTU_1777	0.0114709	0.00276221	0.000874516	3
OTU_17774	0.00903427	0.000880341	6.49465e-05	3
OTU_1778	0.004922	0.00225369	0.00233355	3
OTU_17789	0.000489368	0.00137723	0.00169503	3
OTU_178	0.0354911	0.0247193	0.0092821	3
OTU_1780	0.00309505	0.00341956	0.00413468	3
OTU_17810	0.00410652	0.000383453	0.000324732	3
OTU_1782	0.00343265	0.0112292	0.00204355	3
OTU_17832	4.82288e-05	0.00137723	0.00163008	3
OTU_1784	0.000434059	0.000493011	0.00352185	3
OTU_1785	0.0304647	0.0218602	0.0210272	3
OTU_1786	0.00432201	0.00425675	0.00114072	3
OTU_17869	0.0035915	0.000109558	0.00193745	3
OTU_1787	0.0209065	0.000770783		2
OTU_17873	0.00215747	0.00148679		2
OTU_17874	0.00237737			1
OTU_1788	0.00664274	0.00148679	0.00184871	3
OTU_17885	0.00130218	0.00159634	0.00078578	3
OTU_1789	0.00441006	0.00395184	0.000868094	3
OTU_17899	0.00077166	0.00186249	0.0027927	3
OTU_179	0.0023787	0.00275446		2
OTU_17900	0.0233547	0.199597	0.00709581	3
OTU_17903	0.0310018	0.0731342	0.004035	3
OTU_1791	0.00177164	0.00142813	0.000372312	3
OTU_1793	0.000289373	0.00127542	0.00483625	3
OTU_1794	0.00390078	0.00521564	0.00395079	3
OTU_17947	0.00139863	0.00071988	0.000129893	3
OTU_1795	0.000689363	0.00439395	0.0123372	3
OTU_17957	0.00458306	0.0133883	0.0026647	3
OTU_17958	0.00248799	0.00181546	0.00119283	3
OTU_17962	0.000144686	0.000989899	0.00184229	3
OTU_1797	0.00077166		0.00188345	2
OTU_1798	0.00577462	0.00193665		2
OTU_1799	0.0626727	0.00126379		2
OTU_17990	0.00125395	0.000219116	0.00095683	3
OTU_17996	0.00130218	0.000442109	0.00398552	3
OTU_18	0.0515083	0.015119	0.0298754	3
OTU_180	0.254684	0.0748376	0.00350901	3
OTU_1800	0.00869534	0.00999692	0.0187129	3
OTU_18001	0.00458306	0.00849024	0.0233343	3
OTU_18005	0.0029986	0.00447587	0.00100441	3
OTU_1801	0.00270214	0.00408854	0.00203903	3
OTU_18019	0.00103404	0.00899876	0.00174261	3
OTU_1802	0.017512	0.0142183	0.00339648	3
OTU_18029	0.0119462	0.00402988	0.00111051	3
OTU_1804	0.00210924	0.00109946	0.00321259	3
OTU_1805	0.00103404	0.000825562	0.00842757	3
OTU_18065	0.00155748	0.000821685	0.00175355	3
OTU_1807		0.00737528		1
OTU_1808	0.0100272	0.000931244		2
OTU_18091	0.00173624		6.49465e-05	2
OTU_181	0.0199964	0.0246098	0.00240944	3
OTU_1810	0.00983425	0.00187024	0.000543361	3
OTU_18111	0.000144686	0.000821685	0.00129893	3
OTU_18115	0.00179862		0.00123398	2
OTU_1812	0.00541845	0.000766906	0.0011343	3
OTU_18128	0.000634054	0.00154544	0.00317143	3
OTU_18131	0.00251631	0.00243354	0.00170145	3
OTU_1816	0.0164907	0.00320432	0.000218629	3
OTU_18160	0.0102002	0.348719	0.117354	3
OTU_18162	0.000985816	0.0010408	0.000738201	3
OTU_1818	0.0010128	0.000273895	0.00520856	3
OTU_1819	0.00252914	0.00708925	0.0027425	3
OTU_182	0.0762347			1
OTU_18209	0.0109833	0.0270438	0.00952072	3
OTU_18210	0.00642284	0.00473426	0.00527351	3
OTU_18217	0.00138581	0.00546577	0.00321901	3
OTU_1822	0.00331496	0.00617789	0.00295922	3
OTU_1824	0.000971655	0.0019289	0.00744243	3
OTU_18245	0.0367097			1
OTU_18246	0.00212207	0.000273895	0.00123398	3
OTU_1825	0.0043136	0.00181158	0.00907061	3
OTU_18259	0.0190216	0.0349925	0.0211383	3
OTU_1828	0.000482288	0.00451514	0.00529087	3
OTU_18290	0.00985682	0.00126767	0.0025046	3
OTU_1830	0.0122669	0.0123093	6.49465e-05	3
OTU_1831	0.0054441	0.00176843	0.00138767	3
OTU_18315	0.0010128	0.000496888	0.000714411	3
OTU_18326	0.00183977	0.00137723	0.000738201	3
OTU_1833	0.00882853	0.00854502	0.00639686	3
OTU_1834	0.00812192			1
OTU_18345	0.000819889	0.000712127	0.0017124	3
OTU_1835	0.00700866	0.00449576	0.00230334	3
OTU_1836			0.017039	1
OTU_18361			0.0253658	1
OTU_1837	0.00404547	0.00793082		2
OTU_18376	0.00690512	0.00819309	0.00327301	3
OTU_1838	0.000916346	0.00142813	0.00103914	3
OTU_18387	0.00478173	0.00264878	0.0481976	3
OTU_1839	0.00209508	0.0144927	0.00387942	3
OTU_18392	0.0044313	0.00286402	0.00095683	3
OTU_18397	0.0023433	0.000657348	0.000779357	3
OTU_18399	0.00354194	0.00038733	0.000218629	3
OTU_184	0.462489	0.000438232	0.000744623	3
OTU_18400		0.00331775	0.00496804	2
OTU_18408	0.0103391	0.00397123	0.00192008	3
OTU_1841	0.00255746	0.000328674	0.00958756	3
OTU_18411	0.000578745	0.00142813	0.021921	3
OTU_18418	0.00459722	0.000273895		2
OTU_18440	0.0113732	0.00634611	0.00223839	3
OTU_1845	0.000289373	0.002371	0.00211492	3
OTU_18465	0.00246808	0.000942873	0.00090925	3
OTU_1847	0.00682283	0.001655	0.000307365	3
OTU_18471	0.00179154	0.000766906	0.00126419	3
OTU_18474	0.00181278	0.0019953	0.00467804	3
OTU_1848	0.0131731	0.0121444	0.00536414	3
OTU_18480	0.00602551	0.000219116	0.000803147	3
OTU_18488	0.0067392	0.00104855	0.0093825	3
OTU_18489			0.00829126	1
OTU_1849	0.00472067	0.0138348	0.0135795	3
OTU_18490	0.107437	0.00219504		2
OTU_18494	0.00368663	0.00210099	0.000461048	3
OTU_185	0.00936879	0.00193665	0.000218629	3
OTU_1850	0.00671088			1
OTU_18500	0.00193623	0.000273895		2
OTU_1851	0.000496448	0.00127155	0.0134587	3
OTU_1852	0.000578745	0.000766906	0.000779357	3
OTU_1853	0.00770644			1
OTU_1854	0.00265966	0.00220667	0.00520214	3
OTU_1855	0.0082896	0.00638538	0.00249818	3
OTU_1856	0.00330788	0.00176456	0.00132272	3
OTU_18564	0.000337601	0.00417096	0.0449981	3
OTU_18575	0.00130926	0.000602569	0.000502204	3
OTU_18583		0.000109558	0.00910083	2
OTU_18591	0.0208048	0.0106227	0.0150174	3
OTU_1860	0.00481138	0.00473813	0.0046671	3
OTU_1861	0.0127705	0.0023201	0.000194839	3
OTU_18610	0.000241144	0.00158859	0.00265828	3
OTU_18618	0.00399857	0.00171366	0.00371027	3
OTU_1862	0.00154332	0.00523502	0.00725401	3
OTU_18621	0.000530516	0.000383453	0.00123398	3
OTU_18623	0.000530516		0.0017124	2
OTU_18627	0.000241144	0.00253534	0.000389679	3
OTU_1863	0.0141607	0.00455441	0.00530372	3
OTU_18636	0.00126811	0.00318494	0.00359132	3
OTU_1864	0.0110555	0.000770783	0.00201524	3
OTU_18654	0.003776	0.000219116	0.000649465	3
OTU_18656	0.0164358	0.0036348	0.00249818	3
OTU_1866		0.00860368	0.00456552	2
OTU_18667	0.00343265	0.00275446	0.00209113	3
OTU_1867	0.00141987	0.00374436	0.00760706	3
OTU_1868	0.00569941	0.00214801	0.0118003	3
OTU_1869	0.0171124	0.00639701	0.00327753	3
OTU_18694	0.00178446	0.000438232	0.000673254	3
OTU_18695	0.00159863	0.00302448	0.000194839	3
OTU_187	0.0905369	0.178816	0.294199	3
OTU_1870	0.0213388	0.00441721	0.000129893	3
OTU_18718		0.0487125	0.00185514	2
OTU_1872	0.00640293	0.00521951	0.00335533	3
OTU_1873	0.00135749	0.00143588	0.00236186	3
OTU_18737	0.00891082	0.0377877	0.0415167	3
OTU_18739	0.0320912	0.0186505	0.0385303	3
OTU_18740	0.0357442	0.000164337	3.01095	3
OTU_18749	0.00309372	0.0150206	0.012006	3
OTU_1876	0.0104882	0.00154157		2
OTU_18773	0.0208769	0.0123475	0.000939462	3
OTU_1878	0.0183889	0.000825562	0.000153683	3
OTU_18790	0.00101988	0.000829438	0.00177734	3
OTU_188	0.319512	0.638682	0.524475	3
OTU_1880	0.0233025	0.0236049	0.00612423	3
OTU_1881	0.0123975	0.017759	0.00423436	3
OTU_18813	0.00650205	0.000716004		2
OTU_18815	0.00882986	0.00204621		2
OTU_18818	0.0730207	0.0758285	0.0179347	3
OTU_18828	0.000626974	0.0129113	0.00368648	3
OTU_1883	0.00368663	0.0127824	0.00493141	3
OTU_18830	0.00126811	0.000438232	0.00379068	3
OTU_1884	0.0115178	0.00520788	0.00317143	3
OTU_1885	0.00214331	0.000770783	0.00109314	3
OTU_18857	0.00805687	0.000273895		2
OTU_18858	0.00193623	0.000825562	0.00090925	3
OTU_18861	0.00173624			1
OTU_18867	0.00159155	0.00444485	0.0015825	3
OTU_1887	0.00292205	0.0107246	0.0061416	3
OTU_18873	0.015454	0.00737089	0.00131177	3
OTU_1888	0.000537596	0.0031224	0.000584518	3
OTU_1889	0.00381007	0.00159247	0.000608308	3
OTU_18896	0.00840022	0.0832707	0.0225542	3
OTU_189	0.115648	0.227591	0.186417	3
OTU_18903	0.000971655	0.0360072	0.0225742	3
OTU_18928	0.0118727		6.49465e-05	2
OTU_18934	0.00241852	0.00137723		2
OTU_18936			0.00557445	1
OTU_18937	0.0010128	0.000606446	0.00262807	3
OTU_1894	0.021626	0.020639	0.0233453	3
OTU_18944	0.0380277	0.0429166	0.00161272	3
OTU_1895	0.00739582	0.304158	0.161261	3
OTU_18958	0.000819889	0.000493011	0.00388584	3
OTU_1899	0.00792501	0.00926153	0.00405047	3
OTU_18999	0.00868384			1
OTU_19	0.225472	0.893544	0.539052	3
OTU_190	0.0925321	0.0416954	0.00920241	3
OTU_1901	0.00286674	0.0109553	0.0030827	3
OTU_1903	0.00272913	0.00511771	0.00333154	3
OTU_1904	0.00952056	0.00270355	0.00133556	3
OTU_19043	4.82288e-05	0.00357227	0.00708106	3
OTU_19047	0.00146102	0.0779101	0.00899662	3
OTU_19049	0.00355743	0.00363867	0.00108672	3
OTU_1905	0.00135041	0.00120902	0.000519572	3
OTU_1906	0.0113378	0.00481229	0.00848347	3
OTU_19063	0.000592905	0.00224982	0.000850726	3
OTU_1907	0.00530783	0.00719493	0.00180756	3
OTU_1908	0.0026809	0.00120514	0.0018185	3
OTU_19086		0.0124886	0.0020024	2
OTU_19087	0.00667681	0.00093512	0.000259786	3
OTU_19098	0.00212207	5.4779e-05		2
OTU_19099	0.005864	0.00148291		2
OTU_191	0.00108227	0.0105243	0.0150669	3
OTU_19101	0.00497464	0.000602569	0.000608308	3
OTU_19104	0.00653479	0.000716004	0.00412826	3
OTU_19116	0.00120572	0.00236325	0.000714411	3
OTU_19118	0.00226808	0.00176068		2
OTU_1912	9.64575e-05	0.0111662	0.00111693	3
OTU_19122	0.00131634	0.00121289	0.00164745	3
OTU_19124	0.0020057	0.00149066	0.00150019	3
OTU_19129	0.00108227	0.00137723	0.00190724	3
OTU_1913		0.00203845	0.00773505	2
OTU_19136	0.00038583	0.00164725	0.000194839	3
OTU_19146	0.000923426	0.00159634	0.000437258	3
OTU_19148	0.00219861	0.000219116	0.00182492	3
OTU_1915	0.00473483	0.00689002		2
OTU_19155	0.00725822	0.000716004		2
OTU_19158	0.000241144	0.00518799	0.00871115	3
OTU_1916	0.00273621	0.00246506	0.000833359	3
OTU_1917	0.00434767	0.000438232		2
OTU_1918	0.00563702	0.00154932	0.000567151	3
OTU_19182	0.00144686	0.00109946	0.00167124	3
OTU_192	0.0266223	0.00936721	0.0117553	3
OTU_1920	0.00173624	0.0026958	0.0015825	3
OTU_19201	0.00241144	0.00176843	0.00154777	3
OTU_19202	9.64575e-05	0.00131857	0.00125777	3
OTU_19209	9.64575e-05	0.00115036	0.00282291	3
OTU_19210	4.82288e-05	0.00187024	0.00419321	3
OTU_1922	0.00501846	0.00324359	0.000980619	3
OTU_19221	0.00414767	5.4779e-05	0.000389679	3
OTU_1923	0.00793475	0.00253922	0.0014243	3
OTU_19239	0.0150824	0.0327359	0.0523187	3
OTU_1924	4.82288e-05	0.00257461	0.00116904	3
OTU_1925	0.0122514	0.0151578	0.0183059	3
OTU_1926	0.0139138	0.00519187	0.0047713	3
OTU_1928	0.00144686	0.00493787	0.0154354	3
OTU_1929	0.000337601	0.00473038	0.00540982	3
OTU_193	0.00275745	0.00423349	0.162977	3
OTU_1930	0.00386538	0.00427276	0.00582781	3
OTU_19315	0.00106811	0.00204233	0.00106293	3
OTU_1933	0.00372777	0.000328674	6.49465e-05	3
OTU_1934	0.0177053	0.00176843	0.00248081	3
OTU_19359	0.000882278	0.00380301	0.00144167	3
OTU_1936	0.00800864	0.00121289	6.49465e-05	3
OTU_1937	0.0115081	0.00688614	0.00487741	3
OTU_19371	0.00112342	0.00669416	0.00394627	3
OTU_19375	0.00199862	0.00115424	0.00242681	3
OTU_1938	0.000682283	0.00226532	0.00269302	3
OTU_1939	0.00038583	0.00635774	0.00327301	3
OTU_19397	0.000248224	0.00464408	0.00383564	3
OTU_19398	4.82288e-05		0.0047732	2
OTU_194	0.0976102	0.0506817	0.0871767	3
OTU_19407	0.0136895	0.0140767	0.00372764	3
OTU_1941	0.00520296	0.00373273	0.00515004	3
OTU_1942	0.00183977	0.000661225	0.00148282	3
OTU_1943	0.00039291	0.00104468	0.00469541	3
OTU_19438	0.0154429	0.0016041	0.00167766	3
OTU_19439	0.0216999	0.0010408	0.000714411	3
OTU_1944	0.000192915	0.0020816	0.00642065	3
OTU_19446	0.00262559	0.0144379	0.00573456	3
OTU_1946	0.0121904	0.0142459	0.036546	3
OTU_1947	0.0301297	0.00369733	0.00150019	3
OTU_19471	0.0903397	0.0455803	0.00138314	3
OTU_19472	0.000682283	0.000164337	0.00257597	3
OTU_19476	0.00197163	0.000493011	0.00163651	3
OTU_1948	0.00800023	0.00298908	0.00155871	3
OTU_19481	0.00239153	0.000109558	0.000153683	3
OTU_19486	0.0148372	0.00132633	0.00241586	3
OTU_1949	0.000434059	0.0036702	0.00396816	3
OTU_19493	0.00418307	0.0339654	0.162942	3
OTU_195	0.0688615	0.0595281	0.0151292	3
OTU_1951	0.00560162	0.00115424	0.00240944	3
OTU_19519	0.000641134	0.00142813	0.00931945	3
OTU_1953	0.00838739	0.0013302		2
OTU_1955	0.00777324	0.00326685	0.00184229	3
OTU_19554	0.00354194	0.000273895	6.49465e-05	3
OTU_19563	0.00436183	0.00071988		2
OTU_19565	0.0053419	0.000219116		2
OTU_1957	0.00142695	0.00759827	0.00511078	3
OTU_1958	0.0107094	0.00346271	0.000259786	3
OTU_1959	0.0109816	0.00833753	0.00269944	3
OTU_196	0.00482996	0.00181546	0.00162366	3
OTU_19604	0.00164686	0.00105243	0.00132914	3
OTU_1961	0.00195747	0.00609159	0.00108672	3
OTU_19615	0.0114413	0.00507844	0.00128156	3
OTU_19617	1.4109	1.30386	0.901809	3
OTU_1962	0.00814624	0.00627582	0.00802053	3
OTU_1963	0.00232206	0.00570477	0.00501372	3
OTU_1965	0.00947941	0.00569651	0.00242229	3
OTU_1966	0.00783696	0.00709751	0.00135293	3
OTU_19666	0.000144686	0.000880341	0.00292901	3
OTU_19667	0.00391494	0.00265265	0.00330775	3
OTU_1967	0.0108471	0.000496888	0.000129893	3
OTU_19671	0.0017504	0.00414332	0.000454625	3
OTU_19695	0.00486669	0.000442109	0.000153683	3
OTU_197		0.00888196	0.00093304	2
OTU_1970	0.0111506	0.00038733	6.49465e-05	3
OTU_19705	0.000489368	0.00380689	0.0027406	3
OTU_19707	0.000496448	0.000442109	0.00842757	3
OTU_1971	0.00262559	0.00543475	0.00484267	3
OTU_19718	0.00496315	0.000993775	0.000744623	3
OTU_1974	0.0050242	0.00291492	0.00426458	3
OTU_1975	0.00194331	0.181113	0.104225	3
OTU_19754			0.00330775	1
OTU_19758	0.00110926	0.00702284	0.0101309	3
OTU_19759	0.00505119	0.000989899	0.0063236	3
OTU_19763	0.0195278	0.0328897	0.0115578	3
OTU_19766	0.0018057	0.00165112	0.0219036	3
OTU_19769	0.00594896	0.000273895	0.000720833	3
OTU_1977	0.00299726	0.00646342	0.00324732	3
OTU_19771	0.123545	0.00203458		2
OTU_19772	0.000744672	0.00588849	0.000437258	3
OTU_1978	0.00192915	0.00384616	0.00412184	3
OTU_19780	0.0110825	0.0152198	0.00449415	3
OTU_19781	0.115444	0.0103799	0.000826937	3
OTU_19790		0.00324359	0.00299396	2
OTU_19796	0.000930507	0.0037366	0.0209744	3
OTU_19797	4.82288e-05	0.00192502	0.00141145	3
OTU_198	0.00108935	0.00215189	0.105845	3
OTU_1980	0.0326898	0.0222858	0.0149479	3
OTU_1981	0.00361849	0.000986023	0.000939462	3
OTU_1982	0.00626399	0.00188187	0.000129893	3
OTU_1983	0.00402423	0.00419034	0.0845605	3
OTU_1984	0.0122966	0.0181934	0.0036389	3
OTU_1985	0.00506535	0.00617789	0.00428194	3
OTU_19855	0.0112258	0.0189254	0.0075119	3
OTU_19856	0.0112683	0.00110721	0.000608308	3
OTU_19857	0.0398587	0.000493011	6.49465e-05	3
OTU_19862		0.00434305	0.0202735	2
OTU_1987	0.00467952	0.00433917	0.0024506	3
OTU_1988	0.0130625	0.00499214	0.00755496	3
OTU_1989	0.0076144	0.00291104	0.0029528	3
OTU_19894	0.0821049	0.00181934	0.000567151	3
OTU_199	0.0247941	0.00249219	0.00078578	3
OTU_19907	0.0398707	0.000109558	0.0013703	3
OTU_1991	0.00840022	0.0102631	0.00705085	3
OTU_1993	0.00194331	0.00281311	0.00460025	3
OTU_19933	0.000841129	0.00335315	0.00170145	3
OTU_1995	0.0134271	0.0171526	0.00631455	3
OTU_19958	0.00392777	0.000164337		2
OTU_1996	0.00443705			1
OTU_1997	0.00154332	0.000273895	0.000584518	3
OTU_1998	0.00687947	0.0106538	0.00454173	3
OTU_19983	0.00106103	0.00038733	0.000844304	3
OTU_19986	0.00126103	0.0019798	0.00154135	3
OTU_1999	0.00160571	0.00877964	0.0171663	3
OTU_19993	0.0010128	0.00126379	0.000632097	3
OTU_2	0.0249388	0.00352912	10.7464	3
OTU_20	1.91202	2.08303	2.14312	3
OTU_2000	0.00541003	0.0158379	0.010075	3
OTU_2003	0.0017504	0.00236325	0.00160629	3
OTU_20042	0.00128935	0.0048787	0.00131177	3
OTU_20058	0.000434059	0.00143588	0.00978692	3
OTU_20063	0.00294329	0.00176843	0.0013703	3
OTU_20065	0.00298444			1
OTU_20071	0.00281143	0.00616239	0.00887577	3
OTU_20076	0.000289373	0.000383453	0.0032428	3
OTU_20078		0.00515698	0.00119283	2
OTU_2008	0.00845819	0.0162451	0.00385111	3
OTU_20081		0.00054779	0.00302417	2
OTU_2009	0.00680159	0.004965	0.00784948	3
OTU_201	0.0555424	0.068364	0.0577768	3
OTU_2010	0.00285258	0.00686676	0.0133031	3
OTU_20102	0.000868118	0.00383841	0.010902	3
OTU_2012	0.0263223	0.002594	0.00763537	3
OTU_20127	0.00306673	0.000438232	0.000324732	3
OTU_20128	0.00679717	0.0131891	0.00918956	3
OTU_20129	0.00261851	0.00314179	0.00095683	3
OTU_2013	0.0016681	0.0102979	0.00297659	3
OTU_20135	0.00728387			1
OTU_2014	0.00890374	0.00529368	0.00232071	3
OTU_2015	0.00038583	0.00209711	0.00491856	3
OTU_2016	0.000144686	0.00071988	0.00751832	3
OTU_2017	0.0119621			1
OTU_20175	0.000730511	0.00170978	0.000519572	3
OTU_2018	0.0523951	0.00900651	0.0124516	3
OTU_2019	0.00769094	0.00038733		2
OTU_202	0.00658168	0.00270355	0.00326017	3
OTU_2020	0.00214331	0.00137335	0.000543361	3
OTU_2021	0.00464412	0.000277772	0.000259786	3
OTU_2022	0.0147974	0.0109829	0.021631	3
OTU_20224	0.0013305	0.0128372	0.0914774	3
OTU_2023	0.0180783	0.00683136	0.00234449	3
OTU_2024	0.00199862	0.00259012	0.00119283	3
OTU_20244	0.00144686	0.00054779		2
OTU_2025			0.00422794	1
OTU_2027	0.00731794	0.00054779	0.00327753	3
OTU_2028	0.00830376	0.0239529	0.00958376	3
OTU_20288	0.00557463	0.00329062	0.0163832	3
OTU_20291	0.00737458	0.00872486	0.00527351	3
OTU_20295	0.00913073	0.0124144	0.00869378	3
OTU_20298	0.00461713	0.0179903	0.007618	3
OTU_203	0.0921273	0.0306151	0.0201158	3
OTU_2030	0.00102696	0.00784503	0.0103631	3
OTU_20309	0.00923693	0.000332551		2
OTU_20313	0.011413	0.0126845	0.00376237	3
OTU_2032	0.00846394	0.00286789	0.00106936	3
OTU_20323	0.0157279	0.000277772	0.000129893	3
OTU_20326	0.00892632	0.00686238	0.01014	3
OTU_2033	0.00883427	0.0210579	0.0309376	3
OTU_2034	0.0052596	0.00612311	0.00280554	3
OTU_2035	0.000289373	0.00275446	0.000153683	3
OTU_20357	9.64575e-05	0.00836905		2
OTU_2037		0.000328674	0.00287049	2
OTU_2039	0.0075675	0.00324747	6.49465e-05	3
OTU_204	0.0512792	0.0235413	0.00911177	3
OTU_2041	0.00487952	0.00374436	0.00115167	3
OTU_2042	0.00161987	0.0032082	0.00145903	3
OTU_20420		0.000716004	0.00311743	2
OTU_20427	0.00274329	5.4779e-05	0.00078578	3
OTU_2044	0.000296453	0.000606446	0.00603098	3
OTU_20444	0.0153248	0.00358777	0.00382922	3
OTU_20445	0.00176456	0.00307538	0.00357848	3
OTU_20446	0.0065901		0.000218629	2
OTU_2045	0.00813783	0.00116199	0.000803147	3
OTU_20471	0.00379724	0.0022692	0.00810474	3
OTU_20477	0.00719849		0.00122946	2
OTU_2048	0.00381007	5.4779e-05	0.000348522	3
OTU_2049	0.0095732	0.00379526	6.49465e-05	3
OTU_20491	0.0017504	5.4779e-05	0.000519572	3
OTU_20494	0.0122302	0.0720425	0.0161317	3
OTU_20496	0.00319018	5.4779e-05	6.49465e-05	3
OTU_20498	0.0017504	0.00963285	0.00321259	3
OTU_205	0.0270241	0.00757063	0.00294186	3
OTU_2051	0.00583126	0.00803599	0.00174261	3
OTU_2052	0.0025433	0.0157405	0.0135036	3
OTU_20536	0.00115749	0.000219116	0.000584518	3
OTU_2054	0.00487952	0.0010408	0.00076199	3
OTU_20547	0.00223976	5.4779e-05	6.49465e-05	3
OTU_2056	0.0028809	0.00606446	0.00384016	3
OTU_20563	0.000496448		0.0126272	2
OTU_20576			0.00487741	1
OTU_20588	0.0198256	0.00054779	6.49465e-05	3
OTU_2059	0.00441139	0.00433917	0.00288333	3
OTU_206	0.00541137	0.0105713	0.0194587	3
OTU_2060	0.00275612	0.00477353	0.00856389	3
OTU_2061	0.0109249	0.00809904	0.00355017	3
OTU_2062	0.0051888	0.00247669	0.00405689	3
OTU_2063	0.000834049	0.00492185	0.00100441	3
OTU_2064	0.0108723	0.00136948	0.00230976	3
OTU_2065	0.00425829			1
OTU_2067	0.000248224	0.00115811	0.0138914	3
OTU_2069		0.00182321	0.00345501	2
OTU_207	0.00277736	0.0110959	0.00620845	3
OTU_2070	0.00940019	0.000770783	0.00123398	3
OTU_20710			0.0027927	1
OTU_20718	0.00350787	0.00345883	0.00310648	3
OTU_20719	0.00528525		0.000454625	2
OTU_2072	0.00787678	0.0109044	0.0125879	3
OTU_20720	0.00199154	0.000493011	0.00090925	3
OTU_20721	0.00300434			1
OTU_20727	0.000337601	0.0381601	0.00321259	3
OTU_2075	0.00233622	0.00252759	0.00321901	3
OTU_2076	0.000834049	0.0109044	0.00327753	3
OTU_2077	0.00317027		0.000519572	2
OTU_208	0.0260887	0.0560325	0.0427352	3
OTU_2080	0.0254936	0.00735977	0.00800506	3
OTU_2081	0.00656752	0.00902253	0.0237414	3
OTU_20810	0.00102696	0.00136948	0.000454625	3
OTU_2083	0.0173084	0.00994163	0.015589	3
OTU_20835	0.00130218	0.000884217	0.00292901	3
OTU_2084		0.00434693	0.00485362	2
OTU_20846	0.00160571	0.00136948	0.00265186	3
OTU_2085			0.010783	1
OTU_2086	0.00456316	0.00109946	0.000283575	3
OTU_2088	0.00795908			1
OTU_20883	0.000819889	0.00121289	0.000844304	3
OTU_209	0.00776175	0.0402595	0.0672647	3
OTU_2090	0.00246675	0.00336478	0.00214966	3
OTU_2091	0.0152244	0.000774659	0.000153683	3
OTU_20915	0.00723565	0.0140418	0.00325565	3
OTU_2092	0.00734493	0.000493011		2
OTU_2093	0.00317027	0.00486707	0.00217987	3
OTU_20930	0.019592	0.0106067	0.000129893	3
OTU_2094	0.0106555	0.00445648	0.00404595	3
OTU_2095		0.000657348	0.00399195	2
OTU_20959	0.00149509	0.000273895	0.00343122	3
OTU_2096	0.00127519	0.00617014	0.00400479	3
OTU_20960	0.000916346	0.000109558	0.00106293	3
OTU_2097	0.0137748	0.00495337	0.00184871	3
[truncated: 4,231 more rows]
