# Supplementary material for: Enzyme adaptation to habitat thermal legacy shapes the thermal plasticity of marine microbiomes
Source: Nat Commun. 2023 Feb 24;14:1045. doi: 10.1038/s41467-023-36610-0 (PMC9958047; doi:10.1038/s41467-023-36610-0)
Supplement: Supplementary file 10 — Source Data [file 41467_2023_36610_MOESM10_ESM.xlsx]

## Sheet: Fig 1
Source Data for Figure 1
i. (a-g) Heat maps. Relative percentages (%) of specific activity at each temperature calculated from the initial enzymatic rate (units/mg; raw data in Supplementary Data S1) compared with the maximum activity. Data are reported as mean of three triplicates.
ii. (a-g) Linear regressions. Site MAT (°C) and temperature of maximum enzymatic activities (Topt) expressed as mean ± SD (n=3) is reported for the enzymatic activity.
i. Heat maps:		Temperature (ºC)																			ii. Linear regressions:
(a) Esterase	Location/Temp	4	8	12	16	20	25	30	35	40	45	50	55	60	65	70	75	80	85		(a) Esterase	Location	MAT	Mean	SD
	MS	50.903	65.865	78.908	93.267	100	80.499	77.562	65.609	45.184	39.866	22.768	14.301	13.205	2.392	0	0	0	0			MS	12	20	2.82
	Anc	22.009	25.419	52.415	71.028	96.893	100	98.859	96.417	86.598	76.84	29.856	12.904	2.633	1.579	0.097	0.001	0	0			Anc	18.3	25	5.77
	Biz	15.517	22.916	50.299	82.777	90.059	91.902	93.855	100	97.179	77.193	46.112	15.641	5.125	0.092	0.087	0	0	0			Mil	20	25	3.2
	MCh	9.98	32.256	35.387	45.417	48.008	59.09	63.494	86.641	100	82.4	51.747	32.215	19.865	12.885	8.754	6.338	0.143	0			Mes	20.05	30	4.13
	Mil	40.623	66.415	69.475	74.286	70.985	100	79.374	51.487	46.368	36.21	9.398	2.501	0.831	0.558	0	0	0	0			Pri	20.05	35	5.91
	Mes	23.078	34.138	44.699	47.8	53.033	84.299	100	98.074	91.304	83.919	74.866	47.356	32.146	18.309	10.423	6.769	6.153	0			Biz	19.35	35	6.4
	Pri	9.815	18.653	24.367	30.332	52.667	65.777	91.779	100	83.595	87.934	50.426	47.879	17.316	8.972	8.841	0	0	0			MCh	19.6	40	5.33
	ElMax	4.467	9.625	17.78	31.545	36.883	55.031	70.173	80.914	100	99.676	85.878	81.139	68.566	60.45	43.632	15.885	15.854	13.25			ElMax	22.15	40	2.98
	Aq	2.942	10.696	12.144	14.647	17.616	19.498	44.777	65.632	72.252	86.342	100	96.822	71.851	52.712	36.777	22.253	13.387	4.272			Aq	24.75	50	9.45
	AL	3.134	3.349	12.006	25.84	30.201	40.525	44.008	66.711	74.27	100	93.148	76.775	70.193	37.508	23.985	13.738	4.824	2.207			AL	28.6	45	6.81
	Ec	2.662	4.57	12.242	19.109	30.382	41.731	48.953	51.463	59.624	59.751	100	97.322	83.455	63.64	46.75	35.164	7.372	0			Ec	28.6	50	9.23
	FI-J	0.006	4.382	6.124	6.804	8.497	14.537	17.976	24.147	60.821	68.224	74.177	100	59.25	55.793	37.419	6.04	4.3	0			FI-J	29.95	55	8.434
	JM1	0.017	10.584	12.284	13.565	24.735	35.229	49.395	77.591	79.625	100	87.267	84.669	68.429	60.553	29.593	17.842	1.84	0			JM1	29.95	45	8.845
	JM2	0.156	10.238	10.848	11.838	14.818	25.166	40.674	59.765	80.934	89.121	92.757	100	85.251	46.316	45.374	23.668	13.837	8.742			JM2	29.95	55	12.39
		Temperature (ºC)
(b) Phosphatase	Location/Temp	4	8	12	16	20	25	30	35	40	45	50	55	60	65	70	75	80	85		(b) Phosphatase	Location	MAT	Mean	SD
	MS	46.8847	64.3302	76.6355	81.7757	100	97.8193	78.6604	44.7041	38.785	38.7695	33.6449	28.8162	15.2648	10.2804	6.54206	2.33645	2.64798	4.36137			MS	12	20	9.1
	Anc	4.12106	24.6185	33.7742	48.7284	100	67.2431	54.7304	49.1353	36.826	33.062	33.062	32.6551	9.46083	9.05392	4.27264	4.17091	1.83113	1.32248			Anc	18.3	20	3
	Biz	42.4129	53.607	54.602	77.8607	79.9751	90.9204	97.8856	100	86.5672	81.9652	60.9453	57.9602	34.3284	33.209	32.5871	29.2289	27.1144	26.3682			Mil	20	30	1.6
	MCh	33.2008	37.0775	42.8429	43.6382	61.6302	73.4592	75.1491	77.9324	100	76.4413	61.0338	48.8072	33.3002	28.0318	25.5467	24.9503	18.4891	16.998			Mes	20.05	30	2.4
	Mil	30.0429	49.6137	51.3877	52.9328	57.7968	98.1402	100	53.6481	46.0658	45.4936	42.7754	38.9127	23.176	19.7425	18.598	16.1659	14.02	12.4464			Pri	20.05	35	4.7
	Mes	46.2141	48.3029	51.1749	52.8721	66.7102	77.9373	100	95.4308	75.0653	68.9295	47.1279	40.2089	39.8172	34.987	12.9243	10.3133	9.26893	8.35509			Biz	19.35	35	1.8
	Pri	32.5027	35.1029	48.3207	63.4886	64.7887	65.0054	65.2221	100	87.8657	70.2058	51.4626	34.6696	28.0607	27.1939	26.8689	15.493	14.8429	13.8678			MCh	19.6	40	1.2
	ElMax	22.4844	27.6891	28.1749	30.6731	30.9507	52.533	65.857	66.0652	100	77.932	67.0368	50.5899	10.0625	7.28661	6.80083	6.59264	3.33102	1.17974			ElMax	22.15	40	0.6
	Aq	16.6262	17.7185	20.9951	23.5437	24.2718	25.2427	34.2233	36.2864	37.1359	49.3932	100	80.2185	35.6796	34.1019	15.0485	9.58738	9.10194	6.06796			Aq	24.75	50	1
	AL	15.5995	16.9965	19.3248	19.3248	20.4889	24.6799	27.823	29.22	39.5809	100	43.1898	42.7241	39.3481	37.7183	36.4377	34.5751	33.1781	23.0501			AL	28.6	45	1.1
	Ec	21.1752	23.1707	23.8359	25.2772	26.3858	27.6053	29.1574	29.9335	42.4612	53.2151	100	92.2395	41.4634	36.031	35.1441	33.8137	28.3814	1.77384			Ec	28.6	50	0.6
	FI-J	15.6039	17.0293	17.4794	18.1545	19.88	19.88	19.955	21.9805	24.9062	73.3683	82.7457	100	26.9317	18.5296	17.1043	16.3541	15.829	9.22731			FI-J	29.95	55	0.3
	JM1	22.973	34.985	37.5375	47.5976	51.051	63.6637	65.1652	76.5766	80.7808	100	79.1291	43.8438	32.2823	31.8318	26.2763	23.7237	18.7688	6.75676			JM1	29.95	45	1
	JM2	0	0.912647	1.04303	2.21643	4.56323	4.69361	5.21512	15.1239	24.5111	31.4211	54.498	100	41.8514	11.9948	7.56193	1.82529	0.108344	0.104172			JM2	29.95	55	0.6
		Temperature (ºC)
(c) Transaminase	Location/Temp	4	8	12	16	20	25	30	35	40	45	50	55	60	65	70	75	80	85		(c) Transaminase	Location	MAT	Mean	SD
	MS	2.84477	4.70006	12.0594	49.227	68.5838	71.1812	74.1497	82.8077	100	90.167	70.9957	1.23686	1.13791	0.494743	0.439085	0.284477	0.278293	0.278293			MS	12	40	1.24
	Anc	3.2491	3.4657	42.3105	55.0181	65.2708	85.2708	89.8195	100	88.7365	87.87	77.9783	52.0578	4.84476	3.20578	2.50542	0.353791	0.33213	0.32491			Anc	18.3	35	1.88
	Biz	1.99115	2.0354	2.0354	2.16814	25.885	69.646	70.7965	82.3894	88.1416	100	97.3009	72.7434	70.4425	36.4159	1.99115	1.99115	1.99115	1.99115			Mil	20	35	1.56
	MCh	2.68017	2.73973	1.89399	2.28708	2.54914	37.4628	62.6563	91.4235	93.0911	100	99.6426	95.8308	87.0756	57.832	35.8547	30.2561	2.68017	2.68017			Mes	20.05	40	0.79
	Mil	2.34542	2.87846	38.0597	48.1876	79.7974	86.6205	91.258	100	96.4286	86.3539	80.0107	38.6994	2.43603	0.4371	0.250533	0.245203	0.245203	0.239872			Pri	20.05	45	0.48
	Mes	2.39	2.44432	2.55296	4.61706	51.2222	82.3465	88.4845	98.7507	100	82.6725	74.4704	70.0163	37.208	29.8751	0.934275	0.282455	0.260728	2.20532			Biz	19.35	45	1.43
	Pri	2.03989	2.03989	2.08522	4.07978	27.0172	32.8196	44.0617	72.1668	72.7561	100	86.0834	74.7053	60.3808	31.2783	0.208522	0.203989	0.203989	0.199456			MCh	19.6	45	0.76
	ElMax	2.83816	3.98551	0.833333	2.33696	25.4227	27.3551	32.0048	78.8647	85.0845	90.7005	100	97.1618	94.1425	91.8478	91.244	55.5556	26.2077	2.77778			ElMax	22.15	50	1.57
	Aq	2.7933	2.85537	2.91744	3.84854	4.34513	11.1732	13.4078	34.5748	68.1564	77.7778	85.2266	92.1788	100	98.1999	44.1341	11.7318	4.59342	2.7933			Aq	24.75	60	1.66
	AL	3.1337	3.27298	3.27298	3.27298	3.34262	23.9554	46.6574	47.6323	61.9081	80.8496	87.7437	100	98.8162	93.3844	18.1755	12.0334	11.0098	6.47632			AL	28.6	55	0.75
	Ec	2.53521	2.53521	2.59155	2.76056	4.22535	43.0986	44.2253	45.9718	88.2254	91.5493	92.6197	92.8451	100	96.9578	55.5493	25.8591	8.56338	2.59155			Ec	28.6	60	0.69
	FI-J	2.45365	2.45365	2.50818	2.5627	3.10796	4.19847	40.2399	46.7285	76.8266	79.4438	90.1854	91.7666	100	94.2203	46.9466	41.2759	4.90731	2.61723			FI-J	29.95	60	1.54
	JM1	2.04732	2.04732	2.04732	2.04732	2.09281	2.09281	2.13831	3.13922	3.18471	41.4013	76.2511	93.6761	100	75.7962	42.5842	34.8954	2.13831	2.13831			JM1	29.95	60	0.94
	JM2	1.98325	2.02732	2.02732	2.0714	2.0714	2.11547	40.1499	40.9872	67.3865	69.502	71.0004	79.859	100	82.7237	29.6166	17.2763	2.15954	2.02732			JM2	29.95	60	0.71
		Temperature (ºC)
(d) Extradiol deoxygenase	Location/Temp	4	8	12	16	20	25	30	35	40	45	50	55	60	65	70	75	80	85		(d) Extradiol deoxygenase	Location	MAT	Mean	SD
	MS	1.173	2.582	16.858	38.314	73.946	96.552	100	100	56.154	31.154	10.345	6.923	3.065	1.149	0.385	0	0	0			MS	12	30	1.33
	Anc	45.365	60.523	87.514	92.923	95.307	100	86.802	82.064	14.382	2.181	1.861	1.69	1.309	0.872	0.436	0.423	0.382	0			Anc	18.3	25	0.25
	Biz	13.914	24.317	41.743	65.54	83.485	100	53.434	15.522	7.83	7.542	3.251	2.991	0	0	0	0	0	0			Mil	20	30	3.39
	MCh	41.111	42.778	47.037	48.519	53.704	65.926	73.333	98.519	100	93.333	81.111	70	61.852	36.667	20.741	13.333	0	0			Mes	20.05	30	2.77
	Mil	9.873	53.47	71.261	89.443	94.037	98.864	100	81.407	48.492	1.662	0.587	0.391	0.196	0.196	0	0	0	0			Pri	20.05	25	5.97
	Mes	58.971	60.782	68.807	82.963	91.07	96.831	100	97.449	92.469	75.144	59.877	57.119	51.79	50.658	46.708	45.72	0	0			Biz	19.35	25	0.5
	Pri	64.461	66.092	70.716	74.977	88.033	100	66.092	64.461	52.221	37.171	27.652	27.471	25.476	23.028	19.311	18.858	0	0			MCh	19.6	40	4.54
	ElMax	0.786	4.006	9.049	10.264	48.098	62.513	72.305	100	88.24	83.502	33.333	8.012	4.843	4.714	1.697	0	0	0			ElMax	22.15	35	2.91
	Aq	7.652	14.435	40	44.87	63.13	70.435	79.478	99.652	100	83.636	69.767	44.419	17.093	9.767	5.391	2.261	0	0			Aq	24.75	40	2.11
	AL	0	0	0	1.307	3.877	11.993	41.659	69.522	100	75.594	42.232	6.146	1.64	0	0	0	0	0			AL	28.6	40	1.09
	Ec	0	0	0.276	0.995	1.493	14.428	34.328	53.179	100	89.093	64.511	76.252	44.125	8.974	2.628	2.529	2.479	0.663			Ec	28.6	40	2.87
	F/J-Mid	0	0	0	0	0	2.622	23.97	85.768	69.721	100	53.434	15.522	7.83	4.14	0.404	0.04	0	0			FI-J	29.95	45	12.63
	JM1	0	0	0.862	2.586	3.233	6.897	34.914	74.569	83.921	100	48.276	37.931	14.943	13.218	1.724	0	0	0			JM1	29.95	45	1.6
	JM2	2.888	9.085	20.217	39.11	46.149	65.584	82.07	82.13	87.523	99.398	100	77.119	42.69	20.577	15.479	10.135	7.002	6.88			JM2	29.95	50	2.6
		Temperature (ºC)
(e) Beta-Galactosidase	Location/Temp	4	8	12	16	20	25	30	35	40	45	50	55	60	65	70	75	80	85		(e) Beta-Galactosidase	Location	MAT	Mean	SD
	MS	1.76348	1.79806	90.3181	100	30.4288	28.6653	24.101	13.1051	9.43983	3.66528	3.28492	2.24758	2.00553	1.83264	1.83264	1.79806	1.79806	1.72891			MS	12	16	0.43
	Anc	2.72071	3.05386	3.27596	98.6119	100	80.7329	46.3631	7.27374	5.99667	5.77457	5.21932	3.88673	3.33148	3.05386	2.99833	2.72071	2.44309	2.44309			Anc	18.3	20	1.8
	Biz	2.68849	26.4173	31.7358	40.2104	61.7183	76.0374	95.2075	100	49.0941	23.1444	8.64991	2.68849	2.68849	2.63004	2.63004	2.63004	2.63004	2.51315			Mil	20	20	3.52
	MCh	3.66919	8.91089	15.2592	25.8591	26.558	79.7903	84.5661	85.2068	100	64.0652	34.5952	30.0524	29.8777	5.64939	2.85381	2.79557	2.73733	2.62085			Mes	20.05	30	2.35
	Mil	8.07339	8.25688	9.17431	17.2477	100	57.9817	48.6238	35.9633	18.3486	15.9633	13.3945	10.6422	10.2752	10.0917	9.3578	8.62385	8.07339	7.33945			Pri	20.05	40	2.8
	Mes	3.125	3.125	3.20724	16.7763	17.023	28.125	100	96.0526	43.9145	42.9276	21.2993	6.90789	3.86513	3.86513	3.28947	3.28947	3.125	3.125			Biz	19.35	35	1.11
	Pri	9.47631	9.47631	9.47631	9.47631	13.217	13.7157	13.9651	17.9551	100	94.7631	45.6359	27.182	11.7207	11.4713	9.47631	9.47631	9.47631	9.47631			MCh	19.6	40	0.62
	ElMax	3.19218	3.06189	3.06189	3.06189	2.99674	2.99674	2.99674	2.9316	100	7.16612	6.12378	4.03909	3.64821	3.51791	3.12704	3.06189	2.9316	2.9316			ElMax	22.15	40	1.24
	Aq	2.8445	2.97092	4.67762	11.9469	17.7623	44.9431	50.5689	69.4058	92.225	100	20.1643	6.2579	4.36157	2.90771	2.90771	2.8445	2.78129	2.71808			Aq	24.75	45	0.8
	AL	3.06407	3.1337	4.5961	24.8607	34.3315	40.4596	50.6964	87.8134	98.8162	100	42.2006	27.6462	24.234	6.12813	3.55153	3.20334	3.20334	3.1337			AL	28.6	45	1.81
	Ec	2.245	2.245	7.41825	42.0205	48.121	62.9087	71.2055	80.2343	83.9922	100	40.9468	15.7638	2.58663	2.2938	2.245	2.14739	2.14739	2.09858			Ec	28.6	45	0.87
	FI-J	2.5463	2.60417	2.66204	2.77778	5.20833	43.8079	46.6435	76.5046	81.5393	93.1713	100	79.9768	43.4028	42.2454	7.06018	5.96065	2.66204	2.5463			FI-J	29.95	50	0.73
	JM1	2.09281	2.13831	2.13831	2.1838	2.95723	34.8954	42.5842	63.1483	63.7398	75.7962	100	11.7379	4.85441	2.13831	2.09281	2.04732	2.00182	1.95632			JM1	29.95	50	1.39
	JM2	2.3614	2.3614	2.3614	2.46407	2.5154	13.3984	47.7413	71.4579	85.8316	94.4045	96.3552	100	26.3039	6.00616	4.62012	2.56673	2.46407	2.46407			JM2	29.95	55	1.42
		Temperature (ºC)
(f) Nuclease activity	Location/Temp	4	8	12	16	20	25	30	35	40	45	50	55	60	65	70	75	80	85		(f) Nuclease activity	Location	MAT	Mean	SD
	MS	18.7755	18.3673	18.3673	29.3878	37.9592	100	82.0408	39.1837	38.7755	38.3674	36.7347	36.3265	35.9184	24.898	20.8163	18.3673	17.9592	17.9592			MS	12	25	7.42
	Anc	25.1337	25.1337	31.016	51.8717	100	48.1283	47.5936	47.5936	47.0588	45.4545	44.9198	25.6684	25.1337	25.1337	24.5989	24.5989	24.5989	24.5989			Anc	18.3	20	16.77
	Biz	23.5	23.5	24.5	24.5	25	26	50.5	100	48.5	48	47	46	45.5	33.5	24	23.5	23.5	23.5			Mil	20	30	2.23
	MCh	5.52995	4.83871	4.95392	5.06912	5.06912	5.29954	8.87097	15.553	100	99.0783	98.0415	97.3502	85.1382	81.5668	8.06452	5.41475	5.18433	5.06912			Mes	20.05	25	2.03
	Mil	4.31115	4.21743	4.31115	4.31115	12.9335	50.6092	100	12.3711	8.71603	8.71603	8.52858	8.52858	8.43486	8.34114	5.4358	4.31115	4.31115	4.21743			Pri	20.05	35	3.39
	Mes	5.78735	6.19112	13.4589	56.393	59.354	100	12.5168	12.1131	12.1131	11.9785	11.9785	11.9785	6.32571	6.32571	6.32571	6.32571	6.19112	5.92194			Biz	19.35	35	8.82
	Pri	12.9578	11.831	12.6761	12.6761	13.2394	13.2394	32.6761	100	26.7606	25.9155	25.6338	25.3521	25.0704	24.7887	20.5634	14.3662	12.9578	12.6761			MCh	19.6	40	3.12
	ElMax	20	19.5556	20	20.4444	20.8889	21.3333	40	52.4444	100	77.7778	68.8889	66.6667	64.8889	60.4444	20.8889	20.8889	20.4444	20.4444			ElMax	22.15	40	11.58
	Aq	2.20657	2.06573	2.06573	2.11268	3.14554	3.42723	5.7277	12.5822	15.6338	16.0094	100	88.169	52.1127	27.23	20.6573	9.29578	2.06573	1.87793			Aq	24.75	50	0.6
	AL	18.2879	17.8988	17.8988	17.8988	17.8988	17.8988	19.8444	71.5953	73.93	100	86.3813	19.0662	17.8988	17.8988	15.1751	15.1751	15.1751	15.1751			AL	28.6	45	5.08
	Ec	12.5	12.2283	12.2283	12.5	19.0217	19.837	29.6196	51.3587	80.4348	100	28.2609	13.3152	11.1413	10.8696	10.8696	10.8696	10.5978	10.5978			Ec	28.6	45	3.92
	FI-J	2.62717	2.57127	2.57127	2.62717	2.62717	2.62717	2.62717	2.85075	8.77585	8.94354	11.4589	100	84.237	37.8424	35.7183	26.2158	26.104	2.62717			FI-J	29.95	55	0.94
	JM1	2.19451	2.19451	2.24439	2.29426	2.44389	3.69077	4.73815	11.9701	14.8628	20	10.8728	100	77.207	31.2219	29.1771	25.2868	21.7456	2.29426			JM1	29.95	55	0.91
	JM2	10.8545	10.8545	10.8545	10.8545	10.8545	11.0854	11.3164	11.5473	45.4965	49.4226	64.4342	100	75.0577	48.0369	10.8545	9.46882	9.46882	9.23788			JM2	29.95	55	6.44
		Temperature (ºC)
(g) Aldo-keto reductase	Location/Temp	4	8	12	16	20	25	30	35	40	45	50	55	60	65	70	75	80	85		(g) Aldo-keto reductase	Location	MAT	Mean	SD
	MS	7.35101	100	98.1097	55.5789	52.5597	50.1181	17.4586	10.2652	4.90942	3.07167	2.99291	1.73274	1.4702	1.26017	1.0764	0.630087	0.341297	0.236282			MS	12	8	0.9
	Anc	0.481928	11.1379	100	98.7416	51.9411	49.2637	26.6667	16.6801	9.61178	9.1834	3.1593	2.78447	2.6506	2.16867	2.06158	1.74029	1.44578	1.20482			Anc	18.3	12	0.6
	Biz	1.79303	3.56045	13.3965	14.9078	21.0553	26.1014	33.6322	95.6199	100	98.8217	22.1312	21.5676	18.1352	2.61271	2.56148	2.56148	0.922131	0.384221			Mil	20	20	1.13
	MCh	0.62273	0.648677	2.75039	5.00778	25.48	28.905	37.234	68.7338	100	99.1697	33.1344	27.2704	3.9699	1.66061	1.24546	0.674624	0.311365	0.285418			Mes	20.05	30	0.52
	Mil	2.58099	5.87306	10.2976	28.6015	100	98.5251	93.8636	51.093	48.0643	15.8283	6.74216	4.29286	3.45009	3.37108	2.60732	2.55465	2.42297	1.23782			Pri	20.05	50	0.62
	Mes	1.60788	2.67116	8.99896	10.6587	17.6089	31.1203	100	85.6328	27.6452	24.0664	21.5249	1.72459	1.00882	0.876556	0.526452	2.15249	2.07469	1.94502			Biz	19.35	40	1.35
	Pri	0.600437	2.04694	2.70196	2.72926	2.75655	3.11135	15.1474	15.202	30.7587	99.5906	100	21.8068	19.7325	3.82096	3.52074	3.08406	1.39192	0.95524			MCh	19.6	40	0.49
	ElMax	2.01707	6.46496	7.0856	13.1109	28.2389	29.4802	71.7869	92.9661	100	33.4368	29.3251	9.56814	4.60305	2.79286	2.71528	0.05172	0.05172	1.99121			ElMax	22.15	40	0.67
	Aq	1.93598	2.19412	2.37481	8.59577	8.8539	20.3407	23.1802	36.2416	92.0238	98.9933	100	39.6748	21.5281	4.3366	4.23335	2.86526	1.72948	1.23903			Aq	24.75	50	0.63
	AL	0.385307	1.77241	2.20909	3.15952	5.26586	12.8692	39.9435	44.3874	58.1043	96.9432	100	40.9453	13.8711	3.3907	2.0036	1.54123	1.36142	0.950424			AL	28.6	50	0.46
	Ec	0.435228	2.20174	3.40502	3.84025	6.55402	14.6697	37.276	65.489	92.3451	97.9007	100	38.5817	16.5131	6.04199	2.30415	1.07527	0.537634	0.15361			Ec	28.6	50	0.41
	FI-J	0.051586	1.67655	2.70828	2.91463	37.1679	54.3719	61.7488	93.3196	100	99.123	57.983	37.8901	7.76373	3.40469	1.96028	1.23807	1.16069	0.103173			FI-J	29.95	40	0.63
	JM1	1.87627	2.00304	2.38337	3.5497	24.7211	33.7982	52.5355	91.5821	100	94.1176	55.6795	28.0679	2.18053	2.12982	2.00304	1.24239	0.481744	0.076065			JM1	29.95	40	0.73
	JM2	0.205867	4.32321	5.30108	5.32681	7.64282	28.5641	48.8935	96.0628	97.1179	98.456	100	52.6505	31.7293	6.63922	4.94081	3.57694	0.360268	0.231601			JM2	29.95	50	0.59

## Sheet: Fig 3
Source Data for Figure 3
(a,b,c) Temperature monitoring from Nov 2014 to September 2016. Data plotted in Figure 1a showed measurments obtained over 18 months (March 2015-Septemebr 2016). Data were obtained from HOBO sensors deploided in sediments across 9 stattions, 3 high temperature variability (HTV-1, -2 and -3), 3 intermediate temperature variability (ITV-1, -2 and -3), and 3 low temperature variability (LTV-1, -2 an…
(d,e) Activities of esterases extracted from HTV, ITV and LTV sediments. Values are reported as rel. activity (%) calculated by referring the specific activity in mU/g proteins/kg sediment to the maximum observed. Three sediments are sampled at each station (n = 3, -1, -2 and -3), for a total of 9 samples per TV level (HTV, ITV and LTV).
(f,g) Thermal unfolding patterns of proteins (stability) are measured by CD and expressed as degrees of ellipticity (θ). The normalized CD melting curves of proteins extracted during August and December, respectively, report the θ220(T) recorded at 220 nm from 4°C to 95°C. Data are reported for three replicates and showed as mean in Figure 3f,g.
(a,b,c)		HOBO measurment of Temperature (ºC)										(d,e)			Temperature (ºC)																	(f,g)	Replicate 1 q (220 nm) normalized								Replicate 2 q (220 nm) normalized								Replicate 3 q (220 nm) normalized
Data	Time	HTV-1	HTV-2	HTV-3	ITV-1	ITV-2	ITV-3	LTV-1	LTV-2	LTV-3		Sample ID	Month	Station	4	8	12	16	20	25	30	35	40	45	50	55	60	65	70	75		Temperature (ºC)	S ago-15	M ago-15	D ago-15	S dec-15	M dec-15	D dec-15		Temperature (ºC)	S ago-15	M ago-15	D ago-15	S dec-15	M dec-15	D dec-15		Temperature (ºC)	S ago-15
2014-11-09	16:00:00	28.692	28.692	28.692	29.84	29.84	29.815	26.891	26.867	26.891		HTV-1a	August	1	1.356	7.124	13.562	13.563	15.083	23.562	35.62	56.2	73.562	83.562	100	97.21	88.95	62.695	37.045	28.525		4	-0.912577	-0.961915	-0.921825	-1	-0.918193	-0.974466		4	-0.89786	-0.989982	-0.879041	-0.935086	-0.917908	-0.965508		4	-0.919418
2014-11-09	16:30:00	28.791	28.791	28.791	29.715	29.765	29.765	26.916	26.891	26.916		HTV-1b	August	1	0.509	1.92	8.592	13.295	18.592	28.592	41.674	57.184	75.92	88.1	100	97.44	85.92	63.28	43.285	28.657		4.5	-0.912577	-0.905363	-0.995322	-0.989183	-0.913155	-0.982682		4.5	-0.845354	-0.877946	-0.955516	-0.928788	-0.910831	-0.981096		4.5	-0.934105
2014-11-09	17:00:00	28.692	28.692	28.717	29.665	29.69	29.665	26.94	26.94	26.965		HTV-1c	August	1	0.156	10.498	10.719	17.78	21.779	32.476	45.332	57.611	80.586	94.291	100	96.175	91.714	55.665	40.33	21.984		5	-0.941646	-0.959385	-0.920678	-0.979217	-0.928171	-0.964866		5	-0.972799	-1.02608	-0.885136	-0.925291	-0.926817	-0.963915		5	-0.955033
2014-11-09	17:30:00	28.692	28.717	28.717	29.74	29.765	29.74	26.989	26.965	26.989		HTV-2a	August	2	0.17	10.984	11.742	12.31	15.301	25.732	39.181	57.121	77.5	88.446	100	98.787	91.114	70.757	48.863	25.189		5.5	-0.906135	-0.999055	-0.939967	-0.967716	-0.911749	-0.930558		5.5	-0.923658	-1.05185	-0.90469	-0.914193	-0.909343	-0.928839		5.5	-0.8889
2014-11-09	18:00:00	28.642	28.667	28.667	29.89	29.89	29.865	26.989	26.989	27.014		HTV-2b	August	2	2.22	12.148	12.206	12.987	16.843	20.432	32.206	62.206	79.412	92.206	100	98.206	91.376	69.98	51.376	21.376		6	-0.994208	-0.914003	-0.943941	-0.977831	-0.981564	-0.922676		6	-0.970046	-0.925018	-0.908764	-0.924459	-0.981004	-0.922255		6	-1.017
2014-11-09	18:30:00	28.617	28.617	28.617	29.865	29.865	29.84	27.014	26.989	27.014		HTV-2c	August	2	0.713	7.079	8.873	15.956	17.77	25.705	39.568	50.19	77.701	93.591	100	98.07	93.612	76.117	59.751	26.853		6.5	-0.938269	-0.968986	-0.937847	-0.978973	-0.913307	-0.958928		6.5	-0.974388	-1.03926	-0.903691	-0.92715	-0.906835	-0.951928		6.5	-0.962287
2014-11-09	19:00:00	28.593	28.593	28.593	29.84	29.84	29.815	26.94	26.94	26.94		HTV-3a	August	3	0.755	5.101	7.55	15.508	17.55	25.508	35.518	55.08	75.41	85.508	100	97.362	91.08	58.942	49.905	19.298		7	-0.966822	-0.944348	-0.990092	-0.973382	-0.900282	-0.961599		7	-0.856408	-0.86697	-0.957056	-0.923258	-0.899963	-0.961309		7	-0.97267
2014-11-09	19:30:00	28.543	28.568	28.568	29.815	29.84	29.815	26.94	26.94	26.94		HTV-3b	August	3	0.545	1.228	3.668	12.684	15.654	26.844	40.717	58.4	73.059	83.346	100	98.101	93.757	63.706	43.151	35.37		7.5	-0.912577	-0.91725	-0.970053	-0.980451	-0.911438	-0.941903		7.5	-0.926778	-0.963849	-0.937655	-0.931295	-0.910222	-0.940983		7.5	-0.934972
2014-11-09	20:00:00	28.493	28.493	28.468	29.815	29.815	29.79	26.965	26.94	26.965		HTV-3c	August	3	0.286	7.27	12.707	13.484	15.396	17.632	27.968	54.15	78.268	94.44	100	92.707	83.61	63.331	46.707	25.717		8	-0.944348	-0.904078	-0.984511	-0.975625	-0.900731	-0.961527		8	-0.951634	-0.943593	-0.952282	-0.926727	-0.899492	-0.960588		8	-0.840303
2014-11-09	20:30:00	28.468	28.468	28.468	29.815	29.815	29.79	26.965	26.965	26.989		ITV-1a	August	1	11.628	13.366	15.274	18.234	24.323	44.814	64.156	71.045	88.127	98.466	100	79.057	58.653	40.735	24.302	14.302		8.5	-0.947003	-0.90701	-0.910937	-0.988421	-0.954943	-0.941105		8.5	-0.952216	-0.943805	-0.879356	-0.940505	-0.952648	-0.939385		8.5	-0.969661
2014-11-09	21:00:00	28.369	28.369	28.369	29.84	29.84	29.815	27.014	26.989	27.038		ITV-1b	August	1	1.487	1.641	1.803	10.146	11.632	21.818	43.924	59.301	85.785	100	100	74.415	58.747	43.141	28.026	8.026		9	-0.971428	-0.973897	-0.964025	-0.974822	-0.981564	-0.920686		9	-1.00517	-1.03892	-0.932739	-0.927354	-0.980559	-0.919887		9	-0.918985
2014-11-09	21:30:00	28.32	28.345	28.32	29.865	29.865	29.84	27.038	27.014	27.038		ITV-1c	August	1	1.208	3.208	7.087	12.661	21.4	43.208	60.208	71.32	86.417	91.289	100	76.133	50.06	40.801	13.447	3.911		9.5	-0.927673	-0.981715	-0.935157	-0.985181	-0.91585	-0.92582		9.5	-0.947755	-1.03222	-0.904737	-0.939026	-0.915326	-0.925337		9.5	-0.929867
2014-11-09	22:00:00	28.32	28.32	28.32	29.815	29.84	29.815	26.94	26.94	26.965		ITV-2a	August	2	4.862	7.282	9.91	12.299	22.763	40.556	58.812	69.157	80.594	97.123	100	85.15	57.834	38.515	28.515	18.515		10	-0.999055	-0.97243	-0.900253	-0.964954	-0.982578	-0.992582		10	-1.02451	-1.02707	-0.87107	-0.920678	-0.981646	-0.991776		10	-1.02236
2014-11-09	22:30:00	28.295	28.295	28.32	29.815	29.815	29.79	26.965	26.965	26.965		ITV-2b	August	2	4.445	6.323	7.028	11.647	15.382	37.216	49.154	63.744	84.646	94.587	100	68.929	49.802	38.973	28.993	18.314		10.5	-0.961909	-0.931061	-0.930011	-0.969356	-0.93303	-0.981413		10.5	-0.966521	-0.964362	-0.901321	-0.925827	-0.931268	-0.979997		10.5	-0.927484
2014-11-09	23:00:00	28.295	28.32	28.295	29.84	29.84	29.815	26.989	26.989	27.014		ITV-2c	August	2	3.704	3.91	14.209	20.272	33.977	44.003	64.482	74.867	80.12	93.644	100	73.897	53.156	43.18	32.307	22.307		11	-0.916719	-0.93303	-0.889735	-0.952637	-0.961909	-0.944169		11	-0.971365	-1.01529	-0.862121	-0.91074	-0.961428	-0.94364		11	-0.946126
2014-11-09	23:30:00	28.295	28.295	28.27	29.815	29.84	29.815	27.038	27.038	27.038		ITV-3a	August	3	1.967	2.301	9.686	13.668	21.593	43.351	62.301	72.985	81.934	98.214	100	72.323	52.222	41.87	23.129	13.129		11.5	-0.974684	-0.911749	-0.905228	-0.969746	-0.935186	-0.96799		11.5	-0.981956	-0.946066	-0.878182	-0.928711	-0.934167	-0.967047		11.5	-0.953127
2014-11-10	00:00:00	28.419	28.419	28.419	29.815	29.84	29.815	27.063	27.063	27.087		ITV-3b	August	3	3.761	8.894	13.933	17.618	23.858	37.906	51.86	63.991	83.018	93.589	100	75.062	52.825	46.686	27.828	17.828		12	-0.945563	-0.973019	-0.89228	-0.964124	-0.928958	-0.969411		12	-0.857764	-0.911571	-0.865929	-0.924144	-0.927643	-0.968225		12	-0.861224
2014-11-10	00:30:00	28.369	28.394	28.394	29.84	29.84	29.815	27.087	27.087	27.112		ITV-3c	August	3	1.35	2.381	7.839	14.027	27.013	41.737	70.135	83.52	91.6	94.618	100	81.6	53.857	36.277	8.12	1.2		12.5	-0.900215	-0.912577	-0.953269	-0.949726	-0.972873	-0.956644		12.5	-0.908291	-0.946863	-0.92706	-0.90996	-0.97189	-0.955693		12.5	-0.932257
2014-11-10	01:00:00	28.369	28.369	28.369	29.815	29.84	29.815	27.063	27.038	27.087		LTV-1a	August	1	3.564	12.953	26.59	30.628	40.718	43.187	63.702	71.205	91.612	100	70.454	51.737	40.524	20.036	14.734	3.428		13	-0.970053	-0.933232	-0.904063	-0.963551	-0.946629	-0.921183		13	-0.987356	-0.975981	-0.878615	-0.924942	-0.945036	-0.919753		13	-0.975733
2014-11-10	01:30:00	28.345	28.345	28.345	29.815	29.815	29.79	27.112	27.112	27.136		LTV-1b	August	1	3.507	5.271	8.482	17.794	19.307	26.794	46.716	68.84	91.77	100	70.493	50.014	38.223	21.384	13.975	1.921		13.5	-0.901742	-0.993247	-0.909418	-0.96589	-0.967725	-0.919208		13.5	-0.927311	-1.0442	-0.884036	-0.927379	-0.966339	-0.917925		13.5	-0.924134
2014-11-10	02:00:00	28.32	28.32	28.32	29.815	29.815	29.79	27.136	27.136	27.136		LTV-1c	August	1	1.086	5.148	11.043	13.308	30.53	37.537	54.44	79.422	90.152	100	71.158	51.66	40.836	22.92	13.321	1.128		14	-0.900054	-0.914049	-0.90519	-0.967259	-0.939071	-0.921866		14	-0.922946	-0.961643	-0.880489	-0.929781	-0.938188	-0.920916		14	-0.937911
2014-11-10	02:30:00	28.295	28.295	28.32	29.815	29.815	29.79	27.235	27.235	27.235		LTV-2a	August	2	4.782	10.262	14.782	15.725	25.658	37.829	64.14	76.2	82.9	100	78.04	58.95	41.669	20.4	15.08	4.782		14.5	-0.995649	-0.977924	-0.836106	-0.950315	-0.967084	-0.95882		14.5	-1.02131	-1.02815	-0.811537	-0.913038	-0.96499	-0.956976		14.5	-1.02753
2014-11-10	03:00:00	28.27	28.27	28.27	29.79	29.815	29.79	27.235	27.21	27.235		LTV-2b	August	2	2.086	7.091	10.866	18.66	28.66	43.2	60.866	80.866	91.732	100	60.505	40.5	30.85	20.701	8.8	2.086		15	-0.901544	-0.973921	-0.924434	-0.959282	-0.912577	-0.931929		15	-0.900248	-0.996688	-0.900371	-0.922772	-0.912116	-0.931271		15	-0.919061
2014-11-10	03:30:00	28.221	28.221	28.221	29.79	29.815	29.79	27.333	27.333	27.333		LTV-2c	August	2	1.973	11.378	19.732	20.61	21.88	39.465	53.25	73.5	97.325	100	75.8	50.306	31.258	24.847	11.18	3.074		15.5	-0.918193	-0.961154	-0.911251	-0.962718	-0.967134	-0.91264		15.5	-0.945927	-1.01279	-0.887351	-0.926456	-0.964512	-0.910364		15.5	-0.94717
2014-11-10	04:00:00	28.245	28.245	28.27	29.79	29.79	29.765	27.136	27.136	27.136		LTV-3a	August	3	8.545	21.903	30.032	38.856	48.007	60.778	85.6	100	90.86	68.7	50.68	38.176	30.188	16.177	12.708	4.974		16	-0.927834	-0.930057	-1	-0.945009	-0.974537	-0.942223		16	-0.925173	-0.950841	-0.976556	-0.909438	-0.971303	-0.939453		16	-0.909547
2014-11-10	04:30:00	28.27	28.27	28.27	29.79	29.79	29.765	27.259	27.235	27.235		LTV-3b	August	3	2.18	5.66	6.31	16.461	28.843	47.29	52.778	64.146	94.3	100	70.809	47.284	35.985	24.003	13.222	4.07		16.5	-0.906882	-1	-0.872413	-0.951173	-0.969672	-0.943271		16.5	-0.916468	-1.03291	-0.849086	-0.91578	-0.965499	-0.939756		16.5	-0.921692
2014-11-10	05:00:00	28.245	28.245	28.245	29.765	29.79	29.765	27.259	27.235	27.235		LTV-3c	August	3	3.301	6.603	15.65	25.76	37.78	43.12	75.889	91.34	95.35	100	80.708	53.901	31.905	15.539	11.699	1.126		17	-0.928084	-0.936552	-0.993479	-0.942776	-0.990623	-0.889166		17	-0.959101	-0.990838	-0.97021	-0.90747	-0.99002	-0.888348		17	-0.905764
2014-11-10	05:30:00	28.27	28.27	28.27	29.765	29.765	29.74	27.284	27.235	27.259		HTV-1a	December	1	3.843	4.17	7.687	19.765	23.928	34.35	48.435	78.435	93.5	97.35	100	86.48	64.8	26.48	21.164	12.648		17.5	-0.944348	-0.973731	-0.902904	-0.942115	-0.92125	-0.956877		17.5	-0.973775	-1.02608	-0.879983	-0.907338	-0.918592	-0.954512		17.5	-0.838069
2014-11-10	06:00:00	28.221	28.245	28.245	29.74	29.765	29.715	27.382	27.382	27.333		HTV-1b	December	1	6.069	9.585	9.585	19.17	25.89	47.912	56.321	78.488	95.85	98.5	100	74.491	65.998	42.562	26.699	21.435		18	-0.938545	-0.912697	-0.977416	-0.980949	-0.990092	-0.97984		18	-0.916399	-0.913209	-0.954757	-0.946569	-0.985821	-0.976207		18	-0.974386
2014-11-10	06:30:00	28.221	28.221	28.221	29.74	29.74	29.715	27.186	27.186	27.186		HTV-1c	December	1	2.527	4.194	6.631	16.521	26.651	43.261	51.457	73.9	93.42	96.305	100	73.387	57.113	33.387	26.774	17.902		18.5	-0.900296	-0.96172	-0.866933	-0.939976	-0.913829	-0.999436		18.5	-0.924725	-1.00877	-0.844308	-0.90565	-0.911668	-0.997419		18.5	-0.89618
2014-11-10	07:00:00	28.221	28.221	28.221	29.715	29.74	29.715	27.358	27.333	27.333		HTV-2a	December	2	7.343	8.953	8.949	19.661	29.697	59.407	67.917	80.214	86.402	94.3	100	78.854	60.018	29.382	18.619	8.421		19	-0.900297	-0.938995	-0.967151	-0.949082	-0.965348	-0.976849		19	-0.790512	-0.850448	-0.945913	-0.916859	-0.961205	-0.973222		19	-0.93272
2014-11-10	07:30:00	28.221	28.245	28.221	29.715	29.715	29.69	27.186	27.21	27.21		HTV-2b	December	2	1.989	9.925	12.392	14.326	24.557	56.602	70.518	90.555	91.895	94.24	100	86.445	66.445	31.961	21.263	9.15		19.5	-0.990955	-0.865223	-0.913488	-0.933155	-0.902416	-1		19.5	-1.00003	-0.895236	-0.892547	-0.901384	-0.898525	-0.996548		19.5	-0.975785
2014-11-10	08:00:00	28.245	28.27	28.245	29.715	29.715	29.69	27.382	27.358	27.382		HTV-2c	December	2	1.448	11.138	12.107	22.68	28.2	48.225	70.523	84.874	90.952	98.42	100	86.63	60.756	36.884	27.017	12.132		20	-0.935016	-0.978187	-0.958269	-0.958733	-0.994208	-0.930482		20	-0.976693	-1.0405	-0.937635	-0.927427	-0.990458	-0.927115		20	-0.956946
2014-11-10	08:30:00	28.27	28.27	28.27	29.715	29.715	29.69	27.407	27.431	27.407		HTV-3a	December	3	7.723	15.446	16.212	18.463	23	37.23	57.223	77.23	93.77	99.127	100	80.15	60.155	45.5	30.155	18.864		20.5	-0.900054	-0.903114	-0.866691	-0.943301	-0.997139	-0.918223		20.5	-0.877019	-0.90064	-0.84613	-0.912105	-0.994854	-0.915945		20.5	-0.910376
2014-11-10	09:00:00	28.32	28.32	28.295	29.715	29.715	29.69	27.284	27.259	27.259		HTV-3b	December	3	0.107	1.051	4.74	17.9	36.135	41.619	64.859	74.4	82.401	100	94.8	69.74	54.57	34.57	16.77	3.457		21	-0.921163	-0.954168	-0.952332	-0.934761	-0.913546	-0.998277		21	-0.934714	-0.988162	-0.931889	-0.903744	-0.910489	-0.995417		21	-0.931947
2014-11-10	09:30:00	28.444	28.468	28.468	29.69	29.715	29.665	27.382	27.358	27.382		HTV-3c	December	3	1.096	6.466	8.261	19.262	43.498	66.4	81.145	91.588	95.693	100	100	87.159	61.679	35.478	19.847	10.086		21.5	-0.912577	-0.924511	-0.890454	-0.939878	-0.986465	-0.936201		21.5	-0.935148	-0.96654	-0.870995	-0.910355	-0.983287	-0.933156		21.5	-0.91662
2014-11-10	10:00:00	28.568	28.593	28.593	29.715	29.715	29.665	27.382	27.382	27.382		ITV-1a	December	1	0.614	1.776	9.381	16.028	19.934	37.141	57.26	68.137	80.185	100	97.629	50.909	33.65	18.774	7.959	1.815		22	-0.901073	-0.98731	-0.911856	-0.937218	-0.955447	-0.907		22	-0.93236	-1.03793	-0.892524	-0.907887	-0.951052	-0.903018		22	-0.927515
2014-11-10	10:30:00	28.394	28.419	28.394	29.715	29.715	29.69	27.382	27.358	27.358		ITV-1b	December	1	1.208	3.208	7.087	12.661	21.4	43.208	60.208	71.32	86.417	100	94.22	50.302	31.51	24.372	11.447	7.11		22.5	-0.901135	-0.943885	-0.894274	-0.944748	-0.972761	-0.890091		22.5	-0.926343	-0.988229	-0.875138	-0.915713	-0.970135	-0.887417		22.5	-0.921226
2014-11-10	11:00:00	28.419	28.419	28.444	29.715	29.715	29.69	27.431	27.431	27.431		ITV-1c	December	1	1.874	5.27	8.515	17.941	31.567	40.183	53.459	63.753	80.715	100	92.684	55.945	33.907	18.563	9.671	3.145		23	-0.912577	-0.926889	-0.918031	-0.938045	-0.980944	-0.923505		23	-0.92721	-0.960579	-0.898973	-0.909131	-0.974521	-0.917847		23	-0.958659
2014-11-10	11:30:00	28.345	28.345	28.345	29.715	29.715	29.69	27.431	27.407	27.431		ITV-2a	December	2	1.068	3.416	5.341	12.346	15.277	28.384	43.416	53.416	83.416	100	93.416	57.261	37.25	14.067	7.261	5.726		23.5	-0.955447	-0.932716	-0.921364	-0.950807	-0.961265	-0.915782		23.5	-0.984576	-0.980805	-0.902403	-0.922039	-0.958515	-0.912998		23.5	-0.887402
2014-11-10	12:00:00	28.27	28.295	28.295	29.715	29.715	29.69	27.481	27.431	27.456		ITV-2b	December	2	1.425	2.505	8.501	10.231	14.514	24.25	44.25	70.662	88.258	98.255	100	60.85	38.021	25.517	12.783	7.585		24	-0.929227	-0.94488	-0.850462	-0.931959	-0.908583	-0.944258		24	-0.893152	-0.927715	-0.831552	-0.903269	-0.905436	-0.941178		24	-0.904798
2014-11-10	12:30:00	28.32	28.345	28.345	29.69	29.69	29.665	27.358	27.333	27.382		ITV-2c	December	2	3.589	5.636	6.233	11.874	23.179	36.672	49.384	77.544	85.698	100	90.65	46.986	35.524	24.646	12.6716	7.9263		24.5	-0.953575	-0.907774	-0.910511	-0.92935	-0.962618	-0.948924		24.5	-1.00211	-0.975178	-0.891641	-0.90072	-0.961193	-0.947087		24.5	-0.968761
2014-11-10	13:00:00	28.32	28.345	28.345	29.715	29.715	29.69	27.481	27.481	27.481		ITV-3a	December	3	0.286166	1.135	7.09474	13.2693	16.005	34.66	67.11	79.57	89.6547	96.005	100	61.9593	42.505	19.6372	13.48	2.04		25	-0.944348	-0.969621	-0.895709	-0.925625	-0.923517	-0.860903		25	-0.982848	-1.02696	-0.876873	-0.897046	-0.920168	-0.857665		25	-0.969862
2014-11-10	13:30:00	28.369	28.369	28.369	29.715	29.715	29.665	27.382	27.382	27.382		ITV-3b	December	3	1.16	7.475	9.739	10.055	20.365	30.954	50.954	71.129	88.26	98.84	100	44.73	27.736	12.551	10.338	1.924		25.5	-0.986157	-0.968801	-0.92545	-0.939472	-0.925627	-0.955241		25.5	-1.01512	-1.01659	-0.906626	-0.91091	-0.922311	-0.952025		25.5	-1.00432
2014-11-10	14:00:00	28.32	28.32	28.345	29.69	29.69	29.665	27.407	27.382	27.407		ITV-3c	December	3	1.096	6.466	8.261	19.262	43.498	66.4	81.145	91.588	95.693	100	100	50.878	25.789	15.087	7.799	4.755		26	-0.941631	-0.932931	-0.850468	-0.926666	-0.965251	-0.977612		26	-0.991158	-1.00127	-0.831654	-0.89812	-0.96208	-0.974503		26	-0.977249
2014-11-10	14:30:00	28.444	28.444	28.444	29.665	29.665	29.64	27.481	27.481	27.481		LTV-1a	December	1	1.289	7.577	10.952	21.472	41.593	51.956	72.882	83.105	91.77	100	63.016	47.43	26.861	13.462	2.007	1.213		26.5	-0.973203	-0.87928	-0.923359	-0.921579	-0.900335	-0.937998		26.5	-0.990474	-0.915335	-0.904576	-0.893081	-0.89311	-0.931627		26.5	-0.953532
2014-11-10	15:00:00	28.468	28.468	28.468	29.665	29.665	29.64	27.481	27.505	27.505		LTV-1b	December	1	3.613	7.227	8.52	21.35	26.5	36.135	48.49	64.365	81.35	100	70.3	48.75	34.06	17.03	7.03	5.67		27	-0.965162	-0.873884	-0.931017	-0.934809	-0.958213	-0.889921		27	-0.998366	-0.925853	-0.912251	-0.906336	-0.95316	-0.885367		27	-0.945569
2014-11-10	15:30:00	28.444	28.444	28.444	29.665	29.665	29.64	27.554	27.53	27.554		LTV-1c	December	1	5.32	7.593	7.786	18.769	34.477	45.105	61.125	71.188	84.483	100	70.75	56.04	41.241	26.36	12.284	1.26		27.5	-0.970766	-0.882354	-0.97919	-0.917903	-0.987362	-0.904089		27.5	-1.01017	-0.940508	-0.960437	-0.889451	-0.984226	-0.900998		27.5	-1.00782
2014-11-10	16:00:00	28.493	28.468	28.493	29.565	29.565	29.54	27.505	27.505	27.505		LTV-2a	December	2	2.528	3.508	5.44	7.544	17.32	41.75	57.355	74.5	82.405	100	85.8	67.465	39.98	24.019	18	11.996		28	-0.918255	-0.954554	-0.842333	-0.920705	-0.936397	-0.972171		28	-0.92734	-0.982194	-0.823778	-0.892553	-0.934145	-0.969697		28	-0.932239
2014-11-10	16:30:00	28.394	28.394	28.419	29.565	29.59	29.565	27.456	27.456	27.481		LTV-2b	December	2	2.83	7.808	11.876	26.256	37.11	48.49	59.2	78.232	90.947	100	47.04	34.173	22.346	19.44	6.421	5.301		28.5	-0.977552	-0.981735	-0.8482	-0.938143	-0.948714	-0.915228		28.5	-1.01306	-1.0356	-0.829835	-0.910278	-0.944979	-0.911649		28.5	-0.994609
2014-11-10	17:00:00	28.468	28.493	28.518	29.615	29.615	29.59	27.407	27.382	27.407		LTV-2c	December	2	3.726	4.231	9.29	17.391	29.148	39.637	48.38	62.038	85.369	100	62.268	48.57	25.226	19.648	6.297	5.52		29	-0.96022	-0.925926	-0.940463	-0.906168	-0.998502	-0.896026		29	-0.890188	-0.874186	-0.922171	-0.878414	-0.993391	-0.891381		29	-0.991313
2014-11-10	17:30:00	28.32	28.32	28.32	29.665	29.665	29.64	27.554	27.554	27.554		LTV-3a	December	3	4.702	12.128	18.843	30.943	42.778	56.606	74.146	100	96.72	57.517	41.28	34.968	28.035	18.547	3.263	0.53		29.5	-0.983333	-0.970817	-0.982668	-0.905483	-0.989986	-0.997894		29.5	-0.966477	-0.972035	-0.964594	-0.878061	-0.986058	-0.994137		29.5	-0.972101
2014-11-10	18:00:00	28.468	28.468	28.468	29.615	29.64	29.615	27.481	27.456	27.481		LTV-3b	December	3	4.452	5.822	6.076	20.481	27.635	42.173	53.086	60.241	84.061	100	56.22	40.717	28.474	18.226	6.261	1.949		30	-0.943322	-0.991566	-0.813304	-0.909218	-0.916899	-0.930745		30	-0.967087	-1.0333	-0.795331	-0.881948	-0.910614	-0.925117		30	-0.952854
2014-11-10	18:30:00	28.444	28.468	28.468	29.59	29.59	29.565	27.456	27.456	27.456		LTV-3c	December	3	5.769	6.112	17.448	27.086	33.771	48.161	69.374	86.806	92.42	100	68.1	45.474	22.106	10.446	4.691	1.667		30.5	-0.950172	-0.935972	-0.834692	-0.919329	-0.969701	-0.891192		30.5	-1.00208	-1.00582	-0.816753	-0.892112	-0.967535	-0.888698		30.5	-0.9933
2014-11-10	19:00:00	28.345	28.345	28.345	29.59	29.615	29.59	27.456	27.456	27.481																						31	-0.951892	-0.922969	-0.88207	-0.922308	-0.951007	-0.966855		31	-0.980395	-0.969357	-0.864185	-0.895173	-0.948221	-0.96391		31	-0.93294
2014-11-10	19:30:00	28.369	28.394	28.394	29.565	29.565	29.565	27.505	27.505	27.505																						31.5	-0.961151	-0.978792	-0.83156	-0.924429	-0.976946	-0.940125		31.5	-0.944734	-0.980086	-0.813848	-0.897556	-0.970584	-0.93441		31.5	-0.982831
2014-11-10	20:00:00	28.369	28.369	28.369	29.54	29.54	29.515	27.53	27.53	27.53																						32	-0.960821	-0.87209	-0.847371	-0.924612	-0.975565	-0.939606		32	-0.986258	-0.915101	-0.829797	-0.897949	-0.971963	-0.936029		32	-0.983098
2014-11-10	20:30:00	28.245	28.245	28.245	29.565	29.565	29.54	27.554	27.554	27.554																						32.5	-0.956298	-0.942043	-0.77067	-0.904158	-0.949143	-0.94433		32.5	-0.991306	-0.99455	-0.753173	-0.87761	-0.946998	-0.941787		32.5	-0.954112
2014-11-10	21:00:00	28.245	28.27	28.27	29.59	29.59	29.565	27.554	27.554	27.554																						33	-0.940423	-0.946452	-0.840041	-0.914389	-0.984063	-0.918576		33	-0.991592	-1.0147	-0.822961	-0.888474	-0.981055	-0.915359		33	-0.983051
2014-11-10	21:30:00	28.122	28.122	28.122	29.59	29.615	29.565	27.505	27.505	27.53																						33.5	-0.975974	-0.917025	-0.836666	-0.901149	-1	-0.888543		33.5	-0.98408	-0.942199	-0.819598	-0.875252	-0.994068	-0.883117		33.5	-0.991551
2014-11-10	22:00:00	28.122	28.122	28.122	29.64	29.64	29.615	27.456	27.456	27.456																						34	-0.936692	-0.927735	-0.873208	-0.901817	-0.949822	-0.864742		34	-0.937418	-0.945384	-0.856285	-0.876141	-0.945215	-0.860332		34	-0.949366
2014-11-10	22:30:00	28.097	28.097	28.097	29.615	29.64	29.615	27.505	27.481	27.505																						34.5	-0.945265	-0.889611	-0.807544	-0.89549	-0.967439	-0.878026		34.5	-0.972375	-0.933636	-0.790629	-0.869825	-0.963695	-0.874255		34.5	-0.918454
2014-11-10	23:00:00	28.072	28.097	28.097	29.615	29.64	29.615	27.481	27.505	27.505																						35	-0.944867	-0.905582	-0.86128	-0.926215	-0.966923	-0.907566		35	-0.976826	-0.954433	-0.844388	-0.900586	-0.963192	-0.9038		35	-0.952288
2014-11-10	23:30:00	28.023	28.048	28.048	29.59	29.615	29.565	27.431	27.431	27.431																						35.5	-0.961553	-0.880816	-0.828607	-0.909512	-0.964658	-0.958194		35.5	-0.937955	-0.874075	-0.81175	-0.883936	-0.962178	-0.955315		35.5	-0.994116
2014-11-11	00:00:00	28.023	28.023	28.023	29.615	29.615	29.59	27.456	27.456	27.481																						36	-0.98841	-0.89271	-0.840649	-0.889323	-0.98145	-0.916384		36	-0.988482	-0.909446	-0.823986	-0.86404	-0.977136	-0.912159		36	-1.0196
2014-11-11	00:30:00	27.924	27.924	27.949	29.615	29.615	29.59	27.456	27.456	27.456																						36.5	-0.941165	-0.949883	-0.879255	-0.90062	-0.952345	-0.877726		36.5	-0.989405	-1.01477	-0.862612	-0.875368	-0.948956	-0.874169		36.5	-0.96522
2014-11-11	01:00:00	27.924	27.924	27.924	29.59	29.59	29.565	27.481	27.481	27.505																						37	-0.917161	-0.92403	-0.89452	-0.902755	-0.958157	-0.849955		37	-0.952813	-0.976321	-0.877881	-0.87751	-0.954865	-0.846468		37	-0.952657
2014-11-11	01:30:00	27.825	27.85	27.875	29.59	29.59	29.565	27.53	27.53	27.53																						37.5	-0.979542	-0.941081	-0.802603	-0.875351	-0.973774	-0.901393		37.5	-1.03433	-1.01241	-0.786062	-0.850254	-0.971792	-0.898809		37.5	-0.987494
2014-11-11	02:00:00	27.875	27.875	27.85	29.59	29.59	29.565	27.53	27.53	27.53																						38	-0.975722	-0.894424	-0.802807	-0.903911	-0.955655	-0.869439		38	-0.969606	-0.904591	-0.786525	-0.879207	-0.950462	-0.8645		38	-1.00522
2014-11-11	02:30:00	27.875	27.875	27.85	29.565	29.59	29.565	27.431	27.431	27.456																						38.5	-1	-0.943228	-0.849124	-0.914575	-0.989809	-0.860393		38.5	-0.981136	-0.940627	-0.832861	-0.889901	-0.984676	-0.855496		38.5	-0.998885
2014-11-11	03:00:00	27.924	27.924	27.924	29.565	29.565	29.54	27.554	27.53	27.554																						39	-0.960337	-0.929292	-0.9222	-0.912061	-0.996267	-0.930391		39	-0.96706	-0.9522	-0.906015	-0.887504	-0.991496	-0.925758		39	-0.9615
2014-11-11	03:30:00	27.85	27.875	27.875	29.565	29.565	29.54	27.53	27.505	27.53																						39.5	-0.951565	-0.954966	-0.838419	-0.901569	-0.990216	-0.859242		39.5	-0.970946	-0.990523	-0.822243	-0.877026	-0.987718	-0.856234		39.5	-0.989605
2014-11-11	04:00:00	27.801	27.825	27.825	29.54	29.565	29.54	27.554	27.554	27.579																						40	-0.9675	-0.903679	-0.840134	-0.896964	-0.95425	-0.879148		40	-1.00226	-0.954568	-0.823999	-0.872484	-0.950708	-0.875402		40	-1.0088
2014-11-11	04:30:00	27.825	27.825	27.825	29.54	29.565	29.54	27.481	27.481	27.505																						40.5	-0.965337	-0.975379	-0.858524	-0.884738	-0.972748	-0.851359		40.5	-0.996425	-1.02259	-0.842407	-0.860283	-0.967536	-0.846383		40.5	-0.997873
2014-11-11	05:00:00	27.85	27.85	27.875	29.54	29.54	29.515	27.554	27.53	27.53																						41	-0.96227	-0.949763	-0.876679	-0.896801	-0.96189	-0.900034		41	-1.00864	-1.01202	-0.860799	-0.872707	-0.960795	-0.897959		41	-1.0293
2014-11-11	05:30:00	27.85	27.85	27.85	29.515	29.515	29.515	27.604	27.579	27.628																						41.5	-0.974571	-0.875784	-0.767206	-0.896025	-0.987541	-0.888345		41.5	-0.988918	-0.905836	-0.751501	-0.872197	-0.982395	-0.88336		41.5	-1.0083
2014-11-11	06:00:00	27.85	27.85	27.85	29.515	29.515	29.49	27.628	27.604	27.628																						42	-0.984473	-0.933	-0.822588	-0.85489	-0.983102	-0.833222		42	-1.04615	-1.01032	-0.80695	-0.831164	-0.979216	-0.829147		42	-0.977027
2014-11-11	06:30:00	27.85	27.85	27.85	29.49	29.515	29.49	27.653	27.653	27.677																						42.5	-0.954685	-0.931268	-0.861086	-0.862613	-0.989581	-0.821244		42.5	-1.00493	-0.997153	-0.845451	-0.83889	-0.985558	-0.817071		42.5	-0.964746
2014-11-11	07:00:00	27.85	27.85	27.85	29.49	29.515	29.464	27.677	27.653	27.677																						43	-0.963752	-0.92073	-0.734263	-0.875378	-0.952334	-0.808597		43	-1.0161	-0.988287	-0.719054	-0.852302	-0.946507	-0.803023		43	-0.909283
2014-11-11	07:30:00	27.85	27.85	27.85	29.464	29.49	29.464	27.727	27.702	27.702																						43.5	-0.960565	-0.956651	-0.90484	-0.876256	-0.943107	-0.820821		43.5	-0.972109	-0.98339	-0.889645	-0.853201	-0.937704	-0.815567		43.5	-0.975675
2014-11-11	08:00:00	27.85	27.85	27.825	29.464	29.464	29.439	27.677	27.702	27.677																						44	-0.952521	-0.90688	-0.754977	-0.854169	-0.970947	-0.876121		44	-0.980696	-0.9499	-0.740133	-0.831646	-0.965513	-0.870788		44	-0.970034
2014-11-11	08:30:00	27.899	27.924	27.899	29.439	29.464	29.414	27.727	27.727	27.751																						44.5	-0.972183	-0.893009	-0.722138	-0.854226	-0.975049	-0.690474		44.5	-1.00387	-0.939374	-0.70746	-0.831956	-0.971007	-0.68611		44.5	-0.975427
2014-11-11	09:00:00	27.998	27.998	27.998	29.439	29.439	29.414	27.579	27.579	27.579																						45	-0.981656	-0.870959	-0.753971	-0.880766	-0.960922	-0.67319		45	-0.976313	-0.88018	-0.739407	-0.85867	-0.957077	-0.66894		45	-1.02985
2014-11-11	09:30:00	28.048	28.048	28.048	29.439	29.464	29.414	27.628	27.653	27.677																						45.5	-0.975736	-0.886249	-0.628258	-0.861725	-0.979247	-0.812023		45.5	-0.983915	-0.908684	-0.614001	-0.840095	-0.972222	-0.805378		45.5	-1.00172
2014-11-11	10:00:00	28.122	28.122	28.122	29.464	29.464	29.439	27.677	27.677	27.677																						46	-0.887923	-0.971244	-0.727342	-0.888991	-0.956781	-0.619841		46	-0.918183	-1.01573	-0.713111	-0.8674	-0.950149	-0.6135		46	-0.899085
2014-11-11	10:30:00	28.122	28.122	28.122	29.464	29.464	29.439	27.776	27.751	27.776																						46.5	-0.947795	-0.852155	-0.51866	-0.868618	-0.94411	-0.451132		46.5	-0.974997	-0.893568	-0.504448	-0.847055	-0.937947	-0.445147		46.5	-0.970378
2014-11-11	11:00:00	28.122	28.122	28.122	29.464	29.439	29.414	27.776	27.776	27.776																						47	-0.906416	-0.873249	-0.467586	-0.883769	-0.997121	-0.341675		47	-0.878106	-0.859034	-0.453491	-0.862382	-0.990105	-0.335012		47	-0.914296
2014-11-11	11:30:00	28.221	28.221	28.221	29.464	29.464	29.414	27.825	27.825	27.85																						47.5	-0.927283	-0.911862	-0.494437	-0.873819	-0.98896	-0.428287		47.5	-0.899559	-0.898208	-0.480366	-0.85247	-0.979858	-0.419885		47.5	-0.944199
2014-11-11	12:00:00	28.023	28.048	28.023	29.49	29.464	29.439	27.85	27.825	27.85																						48	-0.944967	-0.91829	-0.674833	-0.89426	-0.976045	-0.433089		48	-0.943274	-0.930288	-0.661143	-0.873488	-0.968702	-0.426109		48	-0.877226
2014-11-11	12:30:00	27.974	27.998	27.974	29.515	29.49	29.464	27.825	27.825	27.825																						48.5	-0.92803	-0.826305	-0.562777	-0.85486	-0.961486	-0.434879		48.5	-0.962662	-0.874613	-0.549102	-0.834112	-0.95454	-0.428207		48.5	-0.968948
2014-11-11	13:00:00	27.998	27.998	27.998	29.515	29.515	29.464	27.949	27.949	27.974																						49	-0.944644	-0.910038	-0.472275	-0.885124	-0.972778	-0.294668		49	-0.980429	-0.959377	-0.458721	-0.86456	-0.969385	-0.290483		49	-0.864103
2014-11-11	13:30:00	28.023	28.048	28.048	29.515	29.49	29.464	27.875	27.85	27.85																						49.5	-0.923006	-0.946733	-0.432275	-0.859645	-0.972179	-0.311952		49.5	-0.939833	-0.977057	-0.418778	-0.839166	-0.96416	-0.3044		49.5	-0.945065
2014-11-11	14:00:00	28.122	28.122	28.122	29.49	29.49	29.464	27.85	27.801	27.825																						50	-0.93218	-0.955984	-0.436981	-0.866141	-0.966353	-0.423109		50	-0.983367	-1.02063	-0.423521	-0.845719	-0.961207	-0.417722		50	-0.962615
2014-11-11	14:30:00	28.245	28.245	28.27	29.464	29.464	29.439	27.825	27.825	27.85																						50.5	-0.920586	-0.885286	-0.244509	-0.857639	-0.938529	-0.309536		50.5	-0.945934	-0.924032	-0.231111	-0.837311	-0.930948	-0.302322		50.5	-0.922267
2014-11-11	15:00:00	28.048	28.048	28.048	29.439	29.439	29.414	27.875	27.875	27.85																						51	-0.940526	-0.89344	-0.475566	-0.877049	-0.965287	-0.37751		51	-0.956556	-0.922719	-0.462317	-0.856947	-0.95535	-0.368288		51	-0.967228
2014-11-11	15:30:00	28.072	28.072	28.072	29.414	29.414	29.414	27.974	27.998	27.998																						51.5	-0.951561	-0.90858	-0.538478	-0.863511	-0.943625	-0.134518		51.5	-0.973397	-0.943592	-0.525301	-0.843519	-0.936558	-0.127671		51.5	-0.974206
2014-11-11	16:00:00	27.974	27.974	27.974	29.414	29.414	29.389	28.122	28.122	28.147																						52	-0.982093	-0.851757	-0.550247	-0.831959	-0.939468	-0.166885		52	-1.02943	-0.912082	-0.537262	-0.812257	-0.934783	-0.161703		52	-1.00364
2014-11-11	16:30:00	28.048	28.048	28.048	29.414	29.439	29.414	27.85	27.825	27.875																						52.5	-0.936401	-0.845682	-0.506313	-0.829103	-0.905713	-0.391307		52.5	-0.960062	-0.882176	-0.49348	-0.809632	-0.902235	-0.386868		52.5	-0.955124
2014-11-11	17:00:00	28.072	28.072	28.097	29.414	29.414	29.389	27.974	27.924	27.924																						53	-0.93219	-0.756884	-0.261683	-0.849499	-0.904492	-0.251535		53	-0.961575	-0.798798	-0.249153	-0.830488	-0.896544	-0.243894		53	-0.968113
2014-11-11	17:30:00	28.048	28.048	28.048	29.414	29.414	29.389	27.85	27.825	27.85																						53.5	-0.909831	-0.840511	-0.439699	-0.850668	-0.892985	-0.328339		53.5	-0.942007	-0.885131	-0.427255	-0.831789	-0.885794	-0.321263		53.5	-0.93706
2014-11-11	18:00:00	27.949	27.949	27.949	29.365	29.389	29.365	27.801	27.801	27.801																						54	-0.900394	-0.892247	-0.247904	-0.858631	-0.848822	-0.289401		54	-0.944035	-0.948289	-0.235503	-0.839816	-0.842238	-0.282763		54	-0.938112
2014-11-11	18:30:00	27.949	27.949	27.949	29.389	29.389	29.365	27.899	27.875	27.899																						54.5	-0.949874	-0.76612	-0.53026	-0.821475	-0.794601	-0.295975		54.5	-0.923416	-0.752057	-0.517865	-0.802669	-0.789124	-0.29011		54.5	-0.960637
2014-11-11	19:00:00	27.949	27.949	27.949	29.389	29.414	29.389	27.949	27.949	27.949																						55	-0.891199	-0.771794	-0.749666	-0.801261	-0.71314	-0.280876		55	-0.954151	-0.8471	-0.737312	-0.782516	-0.709353	-0.276097		55	-0.76688
2014-11-11	19:30:00	27.974	27.974	27.998	29.389	29.414	29.389	27.974	27.949	27.974																						55.5	-0.94028	-0.690525	-0.579909	-0.813938	-0.645179	-0.217035		55.5	-0.967894	-0.730471	-0.567577	-0.795229	-0.637938	-0.2099		55.5	-0.968402
2014-11-11	20:00:00	27.949	27.924	27.949	29.389	29.414	29.389	27.899	27.899	27.899																						56	-0.925724	-0.704221	-0.475604	-0.80404	-0.530261	-0.203361		56	-0.942513	-0.733288	-0.463327	-0.785412	-0.521739	-0.195222		56	-0.90477
2014-11-11	20:30:00	27.949	27.949	27.949	29.414	29.439	29.414	27.949	27.949	27.949																						56.5	-0.920945	-0.641652	-0.573319	-0.788666	-0.393764	-0.145451		56.5	-0.948751	-0.681697	-0.56108	-0.770096	-0.383169	-0.13554		56.5	-0.928319
2014-11-11	21:00:00	27.875	27.85	27.899	29.439	29.464	29.439	27.899	27.899	27.899																						57	-0.950325	-0.517333	-0.0124639	-0.756555	-0.327035	-0.0942866		57	-0.948745	-0.527929	-0.0002882	-0.738081	-0.320209	-0.0874242		57	-0.902758
2014-11-11	21:30:00	27.924	27.924	27.924	29.464	29.464	29.439	27.85	27.825	27.85																						57.5	-0.923141	-0.49389	-0.444487	-0.776094	-0.232077	-0.251547		57.5	-0.838037	-0.42091	-0.432363	-0.757699	-0.229642	-0.247513		57.5	-0.93734
2014-11-11	22:00:00	27.875	27.875	27.875	29.439	29.464	29.439	27.974	27.974	27.998																						58	-0.917097	-0.508144	-0.582194	-0.730767	-0.199957	-0.330172		58	-0.967991	-0.57116	-0.570072	-0.712374	-0.190078	-0.32088		58	-0.942957
2014-11-11	22:30:00	27.825	27.825	27.801	29.464	29.464	29.439	27.949	27.949	27.949																						58.5	-0.925365	-0.396187	-0.358555	-0.723403	-0.218456	-0.17238		58.5	-0.956278	-0.439206	-0.34645	-0.705036	-0.210953	-0.165003		58.5	-0.922631
2014-11-11	23:00:00	27.801	27.801	27.801	29.464	29.464	29.439	27.875	27.85	27.875																						59	-0.880053	-0.526395	-0.514151	-0.686968	-0.157178	-0.278231		59	-0.859256	-0.517483	-0.502267	-0.668936	-0.147856	-0.269379		59	-0.935053
2014-11-11	23:30:00	27.801	27.825	27.825	29.389	29.414	29.389	27.924	27.924	27.924																						59.5	-0.91984	-0.197659	-0.125857	-0.635694	-0.163732	-0.280263		59.5	-0.943391	-0.233074	-0.113994	-0.617695	-0.157682	-0.273872		59.5	-0.951452
2014-11-12	00:00:00	27.776	27.776	27.776	29.414	29.439	29.414	27.974	27.974	27.974																						60	-0.88912	-0.436079	-0.31077	-0.634539	-0.15881	-0.130201		60	-0.943958	-0.502694	-0.298993	-0.61667	-0.151166	-0.122652		60	-0.892797
2014-11-12	00:30:00	27.776	27.776	27.776	29.414	29.414	29.414	28.023	27.998	27.998																						60.5	-0.885088	-0.252518	-0.602206	-0.59929	-0.228651	-0.153456		60.5	-0.905004	-0.284082	-0.590558	-0.581617	-0.220827	-0.145745		60.5	-0.918861
2014-11-12	01:00:00	27.751	27.751	27.751	29.439	29.439	29.414	27.924	27.875	27.924																						61	-0.850818	-0.309114	-0.398551	-0.578829	-0.175887	-0.1723		61	-0.889668	-0.359524	-0.38699	-0.561287	-0.168944	-0.165213		61	-0.784248
2014-11-12	01:30:00	27.727	27.727	27.727	29.439	29.439	29.414	27.924	27.924	27.924																						61.5	-0.861332	-0.389409	-0.657975	-0.559832	-0.221899	-0.234957		61.5	-0.810063	-0.349692	-0.646422	-0.542303	-0.215116	-0.22798		61.5	-0.858308
2014-11-12	02:00:00	27.702	27.702	27.702	29.414	29.414	29.414	27.899	27.899	27.899																						62	-0.787791	-0.270015	-0.257272	-0.545922	-0.177733	-0.0899176		62	-0.814873	-0.308615	-0.245754	-0.528445	-0.170636	-0.0827107		62	-0.761185
2014-11-12	02:30:00	27.677	27.677	27.677	29.414	29.414	29.414	27.924	27.924	27.924																						62.5	-0.81516	-0.285469	-0.19301	-0.493573	-0.20126	-0.139953		62.5	-0.820934	-0.302403	-0.18185	-0.47664	-0.191579	-0.130694		62.5	-0.814161
2014-11-12	03:00:00	27.628	27.628	27.653	29.265	29.265	29.265	27.924	27.924	27.924																						63	-0.872648	-0.372511	-0.330708	-0.474258	-0.166989	-0.203688		63	-0.801587	-0.312392	-0.319766	-0.457656	-0.161724	-0.197529		63	-0.886342
2014-11-12	03:30:00	27.579	27.604	27.604	29.29	29.29	29.265	27.924	27.924	27.924																						63.5	-0.758852	-0.223046	-0.328364	-0.449433	-0.237909	-0.0771396		63.5	-0.76511	-0.23974	-0.317928	-0.433599	-0.230216	-0.0692372		63.5	-0.79138
2014-11-12	04:00:00	27.579	27.579	27.579	29.265	29.29	29.265	27.949	27.949	27.949																						64	-0.747919	-0.235173	-0.349314	-0.396874	-0.200014	-0.278335		64	-0.809483	-0.307035	-0.339015	-0.381249	-0.191197	-0.26959		64	-0.793748
2014-11-12	04:30:00	27.604	27.604	27.604	29.29	29.29	29.265	27.974	27.974	27.974																						64.5	-0.720997	-0.212809	0.0364022	-0.377003	-0.231187	-0.174713		64.5	-0.748246	-0.250217	0.0465616	-0.361589	-0.220485	-0.16445		64.5	-0.744024
2014-11-12	05:00:00	27.604	27.628	27.628	29.29	29.29	29.265	27.974	27.949	27.974																						65	-0.640329	-0.238093	-0.170662	-0.378304	-0.176418	-0.181537		65	-0.512264	-0.120186	-0.160505	-0.362893	-0.170389	-0.174627		65	-0.654951
2014-11-12	05:30:00	27.628	27.628	27.628	29.315	29.34	29.315	27.998	27.998	27.998																						65.5	-0.636293	-0.121844	-0.0805242	-0.3415	-0.177489	-0.138233		65.5	-0.659175	-0.154858	-0.0703922	-0.326127	-0.167334	-0.128415		65.5	-0.62528
2014-11-12	06:00:00	27.628	27.628	27.628	29.315	29.315	29.315	27.974	27.974	27.998																						66	-0.522329	-0.180872	-0.400235	-0.334812	-0.183145	-0.0857428		66	-0.55169	-0.22033	-0.390138	-0.319492	-0.174956	-0.0774012		66	-0.52537
2014-11-12	06:30:00	27.579	27.579	27.579	29.34	29.34	29.315	27.998	27.998	27.998																						66.5	-0.524667	-0.213058	-0.15397	-0.292579	-0.169554	-0.124869		66.5	-0.581186	-0.27955	-0.143996	-0.277447	-0.160741	-0.116048		66.5	-0.560462
2014-11-12	07:00:00	27.554	27.554	27.554	29.365	29.365	29.34	28.023	27.998	28.023																						67	-0.600308	-0.276314	-0.360616	-0.265473	-0.200132	-0.301732		67	-0.616153	-0.301993	-0.350783	-0.250554	-0.19067	-0.292396		67	-0.640113
2014-11-12	07:30:00	27.554	27.554	27.554	29.315	29.34	29.315	27.899	27.899	27.924																						67.5	-0.512452	-0.117438	-0.642312	-0.232057	-0.21922	-0.148925		67.5	-0.52579	-0.140518	-0.632571	-0.217277	-0.207408	-0.137648		67.5	-0.556945
2014-11-12	08:00:00	27.604	27.604	27.604	29.365	29.365	29.34	27.924	27.924	27.924																						68	-0.542183	-0.247855	-0.624161	-0.187088	-0.22102	-0.150211		68	-0.545792	-0.261116	-0.614508	-0.172443	-0.211016	-0.14042		68	-0.503116
2014-11-12	08:30:00	27.677	27.677	27.677	29.365	29.365	29.34	27.949	27.949	27.949																						68.5	-0.474992	-0.215161	-0.346655	-0.184775	-0.204033	-0.114094		68.5	-0.476096	-0.225907	-0.337013	-0.170146	-0.193612	-0.103972		68.5	-0.504928
2014-11-12	09:00:00	27.677	27.677	27.702	29.34	29.365	29.34	27.949	27.924	27.949																						69	-0.430007	-0.269345	-0.491923	-0.159258	-0.224205	-0.144791		69	-0.44032	-0.289219	-0.482362	-0.144752	-0.213024	-0.134031		69	-0.45646
2014-11-12	09:30:00	27.751	27.751	27.751	29.34	29.365	29.315	27.974	27.974	27.974																						69.5	-0.417052	-0.228677	-0.225088	-0.09855	-0.20781	-0.000946706		69.5	-0.449998	-0.271117	-0.215593	-0.0841441	-0.198987	0.00800621		69.5	-0.453711
2014-11-12	10:00:00	27.825	27.825	27.825	29.34	29.34	29.315	27.899	27.875	27.899																						70	-0.489048	-0.143846	-0.412969	-0.106118	-0.198656	-0.187629		70	-0.545237	-0.209466	-0.403538	-0.0918086	-0.19034	-0.179008		70	-0.505815
2014-11-12	10:30:00	27.776	27.776	27.751	29.315	29.34	29.315	27.899	27.899	27.924																						70.5	-0.513976	-0.188812	-0.643775	-0.0359189	-0.172833	-0.147376		70.5	-0.529306	-0.213571	-0.634346	-0.0216134	-0.162951	-0.137631		70.5	-0.457131
2014-11-12	11:00:00	27.677	27.677	27.702	29.315	29.315	29.265	27.899	27.899	27.924																						71	-0.435006	-0.206297	-0.15418	-0.0609822	-0.195192	-0.26006		71	-0.38059	-0.16127	-0.144791	-0.0467355	-0.185197	-0.25022		71	-0.449213
2014-11-12	11:30:00	27.727	27.727	27.751	29.29	29.29	29.265	27.924	27.924	27.924																						71.5	-0.415606	-0.218016	-0.0818283	-0.060809	-0.17683	-0.187655		71.5	-0.449856	-0.261635	-0.0724594	-0.0465941	-0.167316	-0.178171		71.5	-0.440658
2014-11-12	12:00:00	27.727	27.727	27.727	29.265	29.24	29.215	27.924	27.924	27.949																						72	-0.407481	-0.274705	-0.174431	-0.0580357	-0.20318	-0.150786		72	-0.41829	-0.29481	-0.165135	-0.0439315	-0.195256	-0.14238		72	-0.424092
2014-11-12	12:30:00	27.702	27.702	27.702	29.29	29.265	29.24	27.949	27.949	27.949																						72.5	-0.360104	-0.0952673	-0.185034	-0.0447498	-0.175313	-0.183631		72.5	-0.384455	-0.12885	-0.175802	-0.0307416	-0.163671	-0.17243		72.5	-0.402012
2014-11-12	13:00:00	27.702	27.702	27.727	29.265	29.265	29.215	27.974	27.949	27.974																						73	-0.45372	-0.101637	-0.272929	-0.00735494	-0.199137	-0.104066		73	-0.484332	-0.14135	-0.263829	0.00645292	-0.189608	-0.0945018		73	-0.483496
2014-11-12	13:30:00	27.751	27.751	27.751	29.24	29.24	29.215	27.949	27.949	27.949																						73.5	-0.471684	-0.214085	0.160392	-0.0393079	-0.194082	-0.0621635		73.5	-0.535694	-0.286826	0.169123	-0.0260613	-0.186885	-0.0539866		73.5	-0.46798
2014-11-12	14:00:00	27.751	27.751	27.776	29.215	29.19	29.165	27.899	27.899	27.899																						74	-0.488813	-0.133627	-0.363195	-0.0322112	-0.196794	-0.107417		74	-0.549091	-0.202611	-0.354489	-0.0190022	-0.190254	-0.0995988		74	-0.523439
2014-11-12	14:30:00	27.751	27.751	27.751	29.165	29.165	29.165	27.974	27.949	27.974																						74.5	-0.449147	-0.207146	-0.0465975	-0.00194473	-0.177157	-0.0730152		74.5	-0.503901	-0.270502	-0.0379961	0.0111058	-0.170237	-0.0649374		74.5	-0.465913
2014-11-12	15:00:00	27.604	27.628	27.628	29.14	29.14	29.115	28.023	27.974	28.023																						75	-0.334556	-0.238709	0.0206363	-0.0192162	-0.179617	-0.165179		75	-0.360013	-0.272636	0.0291061	-0.00636541	-0.168377	-0.15417		75	-0.32004
2014-11-12	15:30:00	27.653	27.653	27.653	29.115	29.115	29.09	27.924	27.924	27.924																						75.5	-0.424393	-0.112088	-0.206995	-0.029303	-0.209319	-0.00889166		75.5	-0.462449	-0.158516	-0.198623	-0.0166007	-0.197569	0.00254605		75.5	-0.39818
2014-11-12	16:00:00	27.677	27.702	27.702	29.065	29.065	29.04	27.924	27.924	27.924																						76	-0.473951	-0.146228	-0.0741531	-0.00756816	-0.183695	-0.1521		76	-0.530025	-0.210492	-0.0659632	0.00485784	-0.173236	-0.141614		76	-0.5109
2014-11-12	16:30:00	27.653	27.677	27.677	29.09	29.09	29.065	27.949	27.924	27.924																						76.5	-0.429762	-0.0714257	-0.302657	-0.0230189	-0.168678	-0.129734		76.5	-0.465549	-0.115356	-0.294515	-0.0106649	-0.157214	-0.118479		76.5	-0.470794
2014-11-12	17:00:00	27.727	27.751	27.751	29.19	29.19	29.165	27.899	27.875	27.899																						77	-0.4485	-0.148761	-0.141455	-0.0457264	-0.17938	-0.0961872		77	-0.440981	-0.149323	-0.133374	-0.0334646	-0.168557	-0.0854058		77	-0.380096
2014-11-12	17:30:00	27.751	27.776	27.776	29.24	29.265	29.24	27.899	27.899	27.899																						77.5	-0.428809	-0.265096	-0.139074	-0.0513058	-0.201779	-0.0860603		77.5	-0.435023	-0.279311	-0.131072	-0.0391653	-0.189947	-0.074483		77.5	-0.462571
2014-11-12	18:00:00	27.727	27.727	27.727	29.29	29.29	29.29	27.924	27.924	27.949																						78	-0.432352	0.0170882	-0.101987	-0.0275909	-0.207916	-0.0796051		78	-0.444211	-0.00267402	-0.0940839	-0.0156006	-0.196505	-0.0683353		78	-0.434367
2014-11-12	18:30:00	27.628	27.628	27.628	29.34	29.365	29.34	27.949	27.924	27.949																						78.5	-0.451183	-0.176648	-0.0966611	-0.0405444	-0.209452	-0.0394531		78.5	-0.481781	-0.215125	-0.0887826	-0.0285907	-0.199281	-0.0290775		78.5	-0.398055
2014-11-12	19:00:00	27.825	27.825	27.825	29.34	29.34	29.315	27.949	27.924	27.949																						79	-0.38973	-0.164876	-0.124081	-0.0424901	-0.209302	-0.0654307		79	-0.328626	-0.111615	-0.116239	-0.030592	-0.205703	-0.0584372		79	-0.402112
2014-11-12	19:30:00	27.825	27.825	27.801	29.365	29.365	29.34	27.924	27.924	27.924																						79.5	-0.422457	-0.178736	-0.124522	-0.0351851	-0.221825	-0.0694802		79.5	-0.451284	-0.215382	-0.116704	-0.0233227	-0.211911	-0.059258		79.5	-0.454234
2014-11-12	20:00:00	27.825	27.825	27.825	29.315	29.34	29.315	27.974	27.949	27.974																						80	-0.458122	-0.27269	-0.0870881	-0.0448491	-0.295322	-0.0653347		80	-0.513386	-0.335707	-0.0793341	-0.0330844	-0.28468	-0.0545922		80	-0.48917
2014-11-12	20:30:00	27.801	27.801	27.801	29.315	29.34	29.315	27.949	27.949	27.949																						80.5	-0.421825	-0.298596	0.00310346	-0.0345218	-0.220678	-0.073547		80.5	-0.470253	-0.354773	0.0108524	-0.0227648	-0.211118	-0.0635318		80.5	-0.432643
2014-11-12	21:00:00	27.751	27.751	27.751	29.34	29.365	29.34	27.949	27.924	27.974																						81	-0.495322	-0.114733	-0.156277	-0.0454025	-0.239967	-0.0734002		81	-0.548544	-0.175636	-0.148596	-0.0337485	-0.229735	-0.0629181		81	-0.539206
2014-11-12	21:30:00	27.727	27.727	27.727	29.34	29.34	29.315	28.023	27.998	28.023																						81.5	-0.420678	-0.0338078	-0.116889	-0.0453295	-0.243941	-0.0663061		81.5	-0.401395	-0.0221556	-0.109258	-0.0337519	-0.234022	-0.0560146		81.5	-0.344705
2014-11-12	22:00:00	27.751	27.776	27.776	29.34	29.365	29.34	27.998	27.974	27.998																						82	-0.439967	-0.173616	-0.0921602	-0.0365181	-0.237847	-0.069158		82	-0.428604	-0.169876	-0.084538	-0.0249534	-0.226838	-0.058114		82	-0.471337
2014-11-12	22:30:00	27.875	27.875	27.899	29.34	29.365	29.315	27.974	27.974	27.974																						82.5	-0.443941	-0.180264	-0.124913	-0.0339814	-0.290092	-0.0720299		82.5	-0.459189	-0.203022	-0.117404	-0.0225884	-0.279855	-0.0614851		82.5	-0.460433
2014-11-12	23:00:00	27.825	27.85	27.85	29.34	29.365	29.34	27.998	27.974	27.998																						83	-0.437847	-0.182826	-0.0831473	-0.0394059	-0.270053	-0.0712405		83	-0.473203	-0.225174	-0.0761557	-0.028798	-0.257015	-0.0584796		83	-0.457221
2014-11-12	23:30:00	27.801	27.825	27.825	29.34	29.365	29.315	28.048	27.998	28.048																						83.5	-0.490092	-0.204162	-0.104912	-0.0436662	-0.284511	-0.0756142		83.5	-0.533422	-0.25436	-0.0980438	-0.0332449	-0.271092	-0.0625146		83.5	-0.530674
2014-11-13	00:00:00	27.801	27.801	27.801	29.34	29.34	29.315	27.974	27.974	27.974																						84	-0.470053	-0.147581	-0.0413007	-0.042275	-0.210937	-0.0723948		84	-0.497191	-0.181496	-0.0345234	-0.0319922	-0.198602	-0.0601394		84	-0.509142
2014-11-13	00:30:00	27.776	27.776	27.776	29.34	29.365	29.34	27.949	27.949	27.949																						84.5	-0.484511	-0.208677	-0.132674	-0.0346663	-0.264025	-0.0661649		84.5	-0.484021	-0.214933	-0.125929	-0.0244324	-0.252822	-0.0547034		84.5	-0.498514
2014-11-13	01:00:00	27.727	27.727	27.727	29.34	29.34	29.315	28.048	28.023	28.048																						85	-0.410937	-0.154405	-0.0746911	-0.0433559	-0.235157	-0.0621909		85	-0.452048	-0.202243	-0.0679631	-0.0331479	-0.221294	-0.0486875		85	-0.456583
2014-11-13	01:30:00	27.702	27.727	27.727	29.34	29.34	29.315	28.072	28.072	28.072																						85.5	-0.464025	-0.205236	-0.162719	-0.0431598	-0.200253	-0.0675212		85.5	-0.483307	-0.231241	-0.155997	-0.0329597	-0.185389	-0.0531118		85.5	-0.459416
2014-11-13	02:00:00	27.653	27.653	27.653	29.34	29.365	29.315	27.998	27.998	27.998																						86	-0.435157	-0.124898	-0.0603606	-0.0380822	-0.261915	-0.0637832		86	-0.433064	-0.129449	-0.053717	-0.0280022	-0.248647	-0.0507648		86	-0.43756
2014-11-13	02:30:00	27.628	27.628	27.628	29.34	29.34	29.315	28.023	27.998	28.023																						86.5	-0.400253	-0.21038	-0.0208302	-0.0357179	-0.205363	-0.0726256		86.5	-0.44936	-0.266085	-0.0142318	-0.0257065	-0.19528	-0.0618019		86.5	-0.397116
2014-11-13	03:00:00	27.604	27.628	27.628	29.265	29.265	29.265	27.998	27.998	28.023																						87	-0.461915	-0.13462	-0.132404	-0.0398137	-0.259385	-0.0701863		87	-0.447561	-0.126816	-0.125853	-0.0298754	-0.247342	-0.0580795		87	-0.486117
2014-11-13	03:30:00	27.579	27.579	27.604	29.215	29.215	29.19	27.998	27.998	27.998																						87.5	-0.405363	-0.192373	-0.0906299	-0.0375099	-0.299055	-0.0648094		87.5	-0.415446	-0.209004	-0.0840815	-0.0275743	-0.286694	-0.0524719		87.5	-0.435173
2014-11-13	04:00:00	27.579	27.579	27.579	29.115	29.115	29.115	27.974	27.974	27.974																						88	-0.459385	-0.192415	-0.134198	-0.0450762	-0.214003	-0.0678644		88	-0.488363	-0.227911	-0.127679	-0.0351853	-0.199002	-0.0533047		88	-0.475653
2014-11-13	04:30:00	27.554	27.554	27.579	29.19	29.19	29.165	27.998	27.998	28.023																						88.5	-0.499055	-0.200762	0.00789873	-0.0383117	-0.268986	-0.073371		88.5	-0.530395	-0.238569	0.0143648	-0.0285012	-0.255311	-0.0599819		88.5	-0.458559
2014-11-13	05:00:00	27.431	27.431	27.456	29.215	29.215	29.215	28.023	28.023	28.023																						89	-0.414003	-0.196153	-0.170796	-0.0432806	-0.244348	-0.0649802		89	-0.458852	-0.247296	-0.164501	-0.0337306	-0.230294	-0.0512405		89	-0.430408
2014-11-13	05:30:00	27.407	27.407	27.431	29.19	29.19	29.165	28.023	28.023	28.023																						89.5	-0.468986	-0.208265	-0.199985	-0.0322169	-0.21725	-0.076292		89.5	-0.491786	-0.237285	-0.193766	-0.02278	-0.204488	-0.063564		89.5	-0.463159
2014-11-13	06:00:00	27.481	27.481	27.456	29.14	29.165	29.14	27.974	27.974	27.974																						90	-0.444348	-0.195369	-0.169451	-0.0420277	-0.204078	-0.0760023		90	-0.457012	-0.214245	-0.16324	-0.0326032	-0.19132	-0.063275		90	-0.476683
2014-11-13	06:30:00	27.505	27.505	27.505	29.165	29.165	29.14	27.998	27.998	27.998																						90.5	-0.41725	-0.19461	-0.195348	-0.0331395	-0.20701	-0.0717335		90.5	-0.449658	-0.233152	-0.189213	-0.0238317	-0.19379	-0.0586361		90.5	-0.458474
2014-11-13	07:00:00	27.53	27.53	27.554	29.14	29.14	29.115	27.998	27.998	28.023																						91	-0.404078	-0.193015	-0.0953687	-0.0311519	-0.273897	-0.0713269		91	-0.434517	-0.229554	-0.0892678	-0.0218953	-0.260145	-0.0578011		91	-0.438346
2014-11-13	07:30:00	27.481	27.505	27.481	29.165	29.19	29.165	28.023	27.998	28.023																						91.5	-0.40701	-0.20694	-0.132117	-0.0404915	-0.281715	-0.0718695		91.5	-0.434462	-0.240393	-0.126116	-0.0313862	-0.267793	-0.0581842		91.5	-0.461969
2014-11-13	08:00:00	27.554	27.554	27.554	29.14	29.14	29.115	28.023	28.023	28.023																						92	-0.473897	-0.205392	-0.104833	-0.0331921	-0.27243	-0.0659176		92	-0.500247	-0.237718	-0.098857	-0.0241248	-0.259785	-0.0532013		92	-0.408122
2014-11-13	08:30:00	27.677	27.702	27.702	29.165	29.165	29.14	27.998	27.998	28.023																						92.5	-0.481715	-0.197187	-0.155974	-0.0351426	-0.231061	-0.0660418		92.5	-0.48732	-0.208712	-0.150054	-0.0261614	-0.217795	-0.052854		92.5	-0.523114
2014-11-13	09:00:00	27.776	27.801	27.751	29.165	29.165	29.14	28.023	28.023	28.023																						93	-0.47243	-0.204138	-0.0530664	-0.0357559	-0.23303	-0.0754843		93	-0.459124	-0.196681	-0.0472189	-0.0268838	-0.218581	-0.0613288		93	-0.504518
2014-11-13	09:30:00	27.776	27.801	27.801	29.19	29.19	29.165	28.023	27.998	28.023																						93.5	-0.431061	-0.202937	-0.113524	-0.0340695	-0.211749	-0.0718188		93.5	-0.363883	-0.141535	-0.107748	-0.0253064	-0.200586	-0.0599704		93.5	-0.452582
2014-11-13	10:00:00	27.801	27.801	27.825	29.14	29.14	29.115	27.998	27.998	28.023																						94	-0.43303	-0.196629	-0.0382816	-0.0442191	-0.273019	-0.075339		94	-0.487811	-0.257157	-0.0325345	-0.0354994	-0.258315	-0.0609464		94	-0.466331
2014-11-13	10:30:00	27.825	27.825	27.85	29.14	29.14	29.115	28.023	28.023	28.023																						94.5	-0.411749	-0.195107	-0.130866	-0.0433597	-0.212577	-0.0660695		94.5	-0.447445	-0.236451	-0.125218	-0.0347908	-0.198721	-0.0523573		94.5	-0.376474
2014-11-13	11:00:00	27.825	27.825	27.85	29.165	29.165	29.14	28.048	28.048	28.048																						95	-0.473019	-0.205287	-0.0212184	-0.0436551	-0.233232	-0.071743		95	-0.483227	-0.221105	-0.0156086	-0.0351437	-0.21982	-0.058359		95	-0.505352
2014-11-13	11:30:00	27.875	27.875	27.899	29.14	29.14	29.115	28.072	28.048	28.072
2014-11-13	12:00:00	27.875	27.875	27.875	29.115	29.115	29.115	28.072	28.048	28.048
2014-11-13	12:30:00	27.875	27.875	27.899	29.14	29.14	29.115	28.097	28.097	28.097
2014-11-13	13:00:00	27.825	27.85	27.85	29.19	29.19	29.165	28.072	28.048	28.072
2014-11-13	13:30:00	27.924	27.924	27.949	29.14	29.14	29.115	28.072	28.023	28.072
2014-11-13	14:00:00	27.875	27.875	27.899	29.115	29.115	29.09	28.023	28.023	28.023
2014-11-13	14:30:00	27.998	28.023	28.048	29.14	29.14	29.115	28.097	28.097	28.097
2014-11-13	15:00:00	27.998	27.998	28.023	29.165	29.165	29.14	28.122	28.122	28.122
2014-11-13	15:30:00	28.048	28.048	28.048	29.165	29.165	29.14	28.048	28.072	28.072
2014-11-13	16:00:00	27.974	27.974	27.974	29.115	29.115	29.09	27.974	27.949	27.974
2014-11-13	16:30:00	27.924	27.924	27.924	29.14	29.165	29.14	27.949	27.949	27.949
2014-11-13	17:00:00	27.949	27.974	27.974	29.14	29.14	29.115	28.023	28.023	28.023
2014-11-13	17:30:00	27.924	27.924	27.949	29.065	29.065	29.04	28.048	28.048	28.048
2014-11-13	18:00:00	28.023	28.023	28.023	29.115	29.14	29.115	27.998	27.974	27.998
2014-11-13	18:30:00	27.998	28.023	27.998	29.09	29.115	29.09	27.998	27.998	27.998
2014-11-13	19:00:00	27.998	27.998	28.023	29.115	29.115	29.09	28.023	28.023	28.023
2014-11-13	19:30:00	28.048	28.072	28.072	29.09	29.115	29.065	27.998	27.998	28.023
2014-11-13	20:00:00	28.147	28.147	28.147	29.065	29.115	29.065	27.949	27.949	27.949
2014-11-13	20:30:00	27.949	27.949	27.924	28.99	29.015	28.99	27.924	27.924	27.949
2014-11-13	21:00:00	28.122	28.122	28.122	29.015	29.04	29.015	27.899	27.875	27.899
2014-11-13	21:30:00	28.171	28.171	28.171	29.015	29.015	28.99	27.924	27.899	27.924
2014-11-13	22:00:00	27.998	28.023	28.023	29.04	29.04	29.015	27.899	27.899	27.899
2014-11-13	22:30:00	27.924	27.949	27.949	28.99	28.99	28.99	27.924	27.899	27.924
2014-11-13	23:00:00	27.825	27.825	27.85	28.965	28.965	28.941	27.924	27.899	27.924
2014-11-13	23:30:00	27.751	27.776	27.776	28.941	28.941	28.916	27.899	27.899	27.924
2014-11-14	00:00:00	27.751	27.751	27.751	28.965	28.99	28.965	27.899	27.899	27.899
2014-11-14	00:30:00	27.751	27.751	27.751	29.015	29.015	28.99	27.899	27.899	27.899
2014-11-14	01:00:00	27.801	27.801	27.776	29.015	29.015	28.99	27.875	27.875	27.899
2014-11-14	01:30:00	27.751	27.776	27.776	28.99	28.99	28.965	27.85	27.85	27.85
2014-11-14	02:00:00	27.776	27.801	27.801	28.99	28.99	28.965	27.825	27.801	27.825
2014-11-14	02:30:00	27.776	27.776	27.776	28.965	28.965	28.965	27.751	27.751	27.751
2014-11-14	03:00:00	27.776	27.776	27.776	28.99	29.015	28.99	27.727	27.727	27.727
2014-11-14	03:30:00	27.776	27.776	27.776	28.965	28.965	28.941	27.751	27.727	27.751
2014-11-14	04:00:00	27.825	27.825	27.825	28.941	28.965	28.941	27.751	27.727	27.751
2014-11-14	04:30:00	27.85	27.875	27.875	28.916	28.916	28.891	27.776	27.751	27.776
2014-11-14	05:00:00	27.801	27.825	27.825	28.916	28.916	28.891	27.751	27.727	27.751
2014-11-14	05:30:00	27.825	27.825	27.825	28.916	28.941	28.916	27.751	27.727	27.751
2014-11-14	06:00:00	27.825	27.825	27.825	28.916	28.941	28.916	27.751	27.727	27.751
2014-11-14	06:30:00	27.875	27.875	27.875	28.965	28.965	28.941	27.727	27.727	27.751
2014-11-14	07:00:00	27.801	27.801	27.801	29.04	29.015	29.015	27.751	27.727	27.751
2014-11-14	07:30:00	27.924	27.924	27.924	29.015	29.015	28.99	27.751	27.751	27.776
2014-11-14	08:00:00	27.998	27.998	27.998	28.99	29.015	28.99	27.727	27.727	27.727
2014-11-14	08:30:00	28.023	28.072	28.023	29.04	29.015	28.99	27.727	27.702	27.727
2014-11-14	09:00:00	27.998	28.023	27.998	29.04	29.04	29.015	27.702	27.702	27.702
2014-11-14	09:30:00	27.998	27.998	28.023	29.04	29.04	29.015	27.677	27.677	27.702
2014-11-14	10:00:00	27.924	27.949	27.974	29.065	29.065	29.04	27.702	27.702	27.702
2014-11-14	10:30:00	27.998	28.023	28.048	29.09	29.09	29.065	27.727	27.702	27.727
2014-11-14	11:00:00	28.048	28.048	28.072	29.09	29.115	29.065	27.727	27.727	27.727
2014-11-14	11:30:00	28.048	28.048	28.048	29.115	29.115	29.09	27.727	27.702	27.727
2014-11-14	12:00:00	28.122	28.122	28.147	29.165	29.165	29.115	27.727	27.702	27.727
2014-11-14	12:30:00	28.122	28.122	28.122	29.165	29.165	29.115	27.727	27.702	27.727
2014-11-14	13:00:00	28.171	28.196	28.221	29.165	29.165	29.14	27.727	27.727	27.727
2014-11-14	13:30:00	28.444	28.493	28.468	29.14	29.115	29.09	27.727	27.727	27.727
2014-11-14	14:00:00	28.345	28.369	28.345	29.165	29.165	29.14	27.727	27.702	27.727
2014-11-14	14:30:00	28.27	28.295	28.32	29.165	29.19	29.165	27.702	27.702	27.702
2014-11-14	15:00:00	28.221	28.221	28.221	29.065	29.065	29.04	27.702	27.702	27.727
2014-11-14	15:30:00	28.27	28.27	28.295	29.04	29.065	29.015	27.727	27.702	27.727
2014-11-14	16:00:00	28.32	28.345	28.345	29.065	29.065	29.04	27.727	27.702	27.727
2014-11-14	16:30:00	28.295	28.295	28.295	29.04	29.04	29.015	27.727	27.727	27.727
2014-11-14	17:00:00	28.147	28.147	28.147	29.04	29.04	29.015	27.702	27.677	27.702
2014-11-14	17:30:00	28.122	28.147	28.147	29.065	29.09	29.065	27.702	27.677	27.702
2014-11-14	18:00:00	28.27	28.27	28.27	29.09	29.09	29.065	27.702	27.677	27.702
2014-11-14	18:30:00	28.27	28.27	28.27	29.065	29.065	29.04	27.702	27.702	27.727
2014-11-14	19:00:00	28.27	28.27	28.27	29.04	29.04	29.015	27.727	27.727	27.727
2014-11-14	19:30:00	28.295	28.295	28.295	29.04	29.04	29.015	27.751	27.751	27.751
2014-11-14	20:00:00	28.518	28.543	28.543	29.04	29.065	29.04	27.727	27.702	27.727
2014-11-14	20:30:00	28.543	28.568	28.543	29.04	29.04	29.04	27.702	27.702	27.702
2014-11-14	21:00:00	28.518	28.518	28.518	29.04	29.04	29.015	27.727	27.727	27.727
2014-11-14	21:30:00	28.518	28.543	28.518	29.065	29.065	29.04	27.727	27.702	27.727
2014-11-14	22:00:00	28.295	28.32	28.295	29.015	29.015	29.015	27.727	27.727	27.727
2014-11-14	22:30:00	28.27	28.27	28.27	29.015	29.015	28.99	27.702	27.702	27.702
2014-11-14	23:00:00	28.32	28.345	28.345	29.015	29.015	29.015	27.677	27.677	27.702
2014-11-14	23:30:00	28.345	28.345	28.345	29.015	29.015	28.99	27.677	27.677	27.702
2014-11-15	00:00:00	28.345	28.345	28.345	29.015	29.015	28.99	27.727	27.702	27.727
2014-11-15	00:30:00	28.419	28.419	28.444	28.99	29.015	28.99	27.702	27.702	27.702
2014-11-15	01:00:00	28.32	28.32	28.32	28.99	28.99	28.965	27.702	27.702	27.702
2014-11-15	01:30:00	28.32	28.32	28.345	28.99	29.015	28.99	27.702	27.677	27.702
2014-11-15	02:00:00	28.295	28.32	28.32	29.015	29.04	29.015	27.702	27.702	27.702
2014-11-15	02:30:00	28.32	28.32	28.32	29.04	29.04	29.015	27.727	27.702	27.727
2014-11-15	03:00:00	28.196	28.196	28.196	29.015	29.04	29.015	27.727	27.702	27.727
2014-11-15	03:30:00	28.196	28.221	28.221	29.04	29.04	29.015	27.727	27.727	27.727
2014-11-15	04:00:00	28.221	28.221	28.221	29.04	29.065	29.04	27.776	27.776	27.776
2014-11-15	04:30:00	28.27	28.295	28.295	29.065	29.065	29.04	27.751	27.751	27.751
2014-11-15	05:00:00	28.245	28.27	28.245	29.065	29.065	29.04	27.776	27.751	27.776
2014-11-15	05:30:00	28.27	28.27	28.27	29.065	29.065	29.04	27.875	27.875	27.875
2014-11-15	06:00:00	28.245	28.245	28.245	29.065	29.065	29.04	27.727	27.727	27.727
2014-11-15	06:30:00	28.245	28.27	28.27	29.065	29.065	29.04	27.85	27.825	27.825
2014-11-15	07:00:00	28.27	28.27	28.27	29.065	29.065	29.04	27.727	27.727	27.727
2014-11-15	07:30:00	28.27	28.295	28.295	29.065	29.065	29.04	27.751	27.751	27.751
2014-11-15	08:00:00	28.245	28.27	28.295	29.09	29.09	29.065	27.801	27.776	27.801
2014-11-15	08:30:00	28.345	28.369	28.345	29.09	29.115	29.065	27.825	27.801	27.825
2014-11-15	09:00:00	28.419	28.419	28.394	29.115	29.14	29.09	27.751	27.751	27.751
2014-11-15	09:30:00	28.493	28.518	28.493	29.115	29.115	29.09	27.776	27.776	27.801
2014-11-15	10:00:00	28.617	28.617	28.617	29.14	29.165	29.115	27.85	27.85	27.85
2014-11-15	10:30:00	28.667	28.667	28.667	29.165	29.165	29.14	27.776	27.776	27.776
2014-11-15	11:00:00	28.717	28.717	28.717	29.19	29.19	29.165	27.85	27.825	27.825
2014-11-15	11:30:00	28.742	28.766	28.766	29.165	29.165	29.115	27.85	27.875	27.85
2014-11-15	12:00:00	28.667	28.692	28.766	29.19	29.19	29.165	27.776	27.776	27.776
2014-11-15	12:30:00	28.543	28.568	28.568	29.19	29.165	29.14	27.875	27.875	27.875
2014-11-15	13:00:00	28.518	28.518	28.543	29.165	29.165	29.14	27.825	27.825	27.825
2014-11-15	13:30:00	28.468	28.493	28.493	29.165	29.14	29.115	27.875	27.875	27.875
2014-11-15	14:00:00	28.543	28.568	28.568	29.14	29.14	29.115	27.801	27.801	27.801
2014-11-15	14:30:00	28.468	28.468	28.493	29.14	29.14	29.115	27.85	27.85	27.85
2014-11-15	15:00:00	28.518	28.543	28.543	29.14	29.14	29.115	27.776	27.776	27.776
2014-11-15	15:30:00	28.543	28.568	28.543	29.14	29.165	29.14	27.899	27.85	27.875
2014-11-15	16:00:00	28.568	28.568	28.568	29.165	29.165	29.14	27.924	27.899	27.899
2014-11-15	16:30:00	28.543	28.543	28.543	29.165	29.165	29.14	27.924	27.899	27.899
2014-11-15	17:00:00	28.543	28.568	28.568	29.165	29.165	29.14	27.949	27.949	27.924
2014-11-15	17:30:00	28.518	28.518	28.518	29.165	29.165	29.14	28.023	28.023	28.023
2014-11-15	18:00:00	28.468	28.468	28.468	29.165	29.165	29.14	28.593	28.518	28.468
2014-11-15	18:30:00	28.493	28.493	28.493	29.165	29.165	29.14	28.468	28.394	28.295
2014-11-15	19:00:00	28.518	28.518	28.518	29.14	29.165	29.14	28.568	28.617	28.468
2014-11-15	19:30:00	28.543	28.543	28.543	29.165	29.165	29.14	28.816	28.841	28.791
2014-11-15	20:00:00	28.617	28.642	28.642	29.165	29.165	29.14	28.916	28.941	28.916
2014-11-15	20:30:00	28.667	28.692	28.692	29.165	29.165	29.14	28.916	28.916	28.866
2014-11-15	21:00:00	28.717	28.742	28.742	29.165	29.165	29.14	29.065	29.04	29.04
2014-11-15	21:30:00	28.742	28.766	28.766	29.165	29.165	29.14	28.841	28.816	28.866
2014-11-15	22:00:00	28.692	28.692	28.692	29.165	29.165	29.165	28.99	28.891	28.916
2014-11-15	22:30:00	28.766	28.766	28.766	29.165	29.165	29.14	29.04	29.015	29.065
2014-11-15	23:00:00	28.667	28.667	28.692	29.165	29.19	29.165	29.015	28.99	28.99
2014-11-15	23:30:00	28.667	28.667	28.667	29.19	29.19	29.165	28.891	28.916	28.891
2014-11-16	00:00:00	28.717	28.717	28.717	29.19	29.19	29.165	29.015	29.015	28.99
2014-11-16	00:30:00	28.717	28.742	28.742	29.19	29.19	29.165	28.791	28.766	28.742
2014-11-16	01:00:00	28.717	28.717	28.717	29.19	29.19	29.165	29.015	29.015	29.015
2014-11-16	01:30:00	28.642	28.642	28.642	29.19	29.19	29.165	28.866	28.891	28.841
2014-11-16	02:00:00	28.593	28.617	28.617	29.19	29.215	29.19	28.816	28.841	28.791
2014-11-16	02:30:00	28.617	28.617	28.617	29.19	29.19	29.165	28.717	28.717	28.742
2014-11-16	03:00:00	28.642	28.642	28.642	29.165	29.19	29.165	28.816	28.816	28.841
2014-11-16	03:30:00	28.617	28.642	28.642	29.165	29.165	29.14	28.742	28.717	28.742
2014-11-16	04:00:00	28.642	28.642	28.642	29.165	29.165	29.14	28.841	28.841	28.816
2014-11-16	04:30:00	28.617	28.642	28.617	29.165	29.165	29.165	28.742	28.742	28.742
2014-11-16	05:00:00	28.617	28.617	28.642	29.19	29.19	29.165	28.791	28.766	28.791
2014-11-16	05:30:00	28.593	28.617	28.617	29.165	29.19	29.165	28.642	28.617	28.642
2014-11-16	06:00:00	28.593	28.593	28.593	29.165	29.19	29.165	28.841	28.816	28.866
2014-11-16	06:30:00	28.518	28.543	28.543	29.19	29.19	29.165	28.742	28.692	28.742
2014-11-16	07:00:00	28.518	28.518	28.518	29.19	29.19	29.165	29.04	29.04	29.065
2014-11-16	07:30:00	28.444	28.444	28.444	29.215	29.215	29.19	28.692	28.692	28.692
2014-11-16	08:00:00	28.493	28.493	28.493	29.19	29.215	29.19	28.965	28.916	28.941
2014-11-16	08:30:00	28.493	28.493	28.468	29.19	29.215	29.19	28.916	28.916	28.941
2014-11-16	09:00:00	28.543	28.593	28.543	29.19	29.215	29.19	28.916	28.841	28.866
2014-11-16	09:30:00	28.617	28.642	28.617	29.19	29.215	29.19	29.015	28.99	29.015
2014-11-16	10:00:00	28.692	28.717	28.717	29.19	29.19	29.165	28.99	28.941	29.015
2014-11-16	10:30:00	28.742	28.766	28.766	29.19	29.19	29.165	28.916	28.916	28.916
2014-11-16	11:00:00	28.742	28.766	28.742	29.215	29.215	29.19	28.965	28.916	28.941
2014-11-16	11:30:00	28.941	28.965	28.916	29.215	29.215	29.19	29.04	29.015	29.015
2014-11-16	12:00:00	28.965	28.99	28.965	29.215	29.215	29.19	29.015	28.99	29.04
2014-11-16	12:30:00	29.04	29.09	29.065	29.215	29.215	29.215	29.115	29.115	29.09
2014-11-16	13:00:00	29.065	29.09	29.065	29.24	29.24	29.215	29.115	29.115	29.115
2014-11-16	13:30:00	28.965	28.99	28.99	29.24	29.24	29.215	29.115	29.115	29.115
2014-11-16	14:00:00	28.766	28.766	28.766	29.24	29.24	29.215	29.14	29.115	29.14
2014-11-16	14:30:00	28.717	28.717	28.717	29.24	29.24	29.215	29.19	29.19	29.19
2014-11-16	15:00:00	28.642	28.667	28.667	29.24	29.24	29.215	29.19	29.19	29.19
2014-11-16	15:30:00	28.717	28.717	28.717	29.24	29.24	29.215	29.19	29.19	29.19
2014-11-16	16:00:00	28.766	28.791	28.766	29.24	29.24	29.215	29.165	29.165	29.19
2014-11-16	16:30:00	28.816	28.816	28.816	29.24	29.24	29.215	29.165	29.165	29.19
2014-11-16	17:00:00	28.841	28.866	28.866	29.24	29.24	29.215	29.165	29.165	29.165
2014-11-16	17:30:00	28.866	28.866	28.866	29.24	29.24	29.215	29.19	29.19	29.215
2014-11-16	18:00:00	28.841	28.841	28.841	29.215	29.24	29.215	29.165	29.165	29.165
2014-11-16	18:30:00	28.816	28.816	28.816	29.215	29.215	29.19	29.165	29.165	29.165
2014-11-16	19:00:00	28.742	28.742	28.766	29.215	29.24	29.215	29.165	29.165	29.165
2014-11-16	19:30:00	28.766	28.766	28.766	29.215	29.24	29.215	29.14	29.14	29.165
2014-11-16	20:00:00	28.766	28.766	28.766	29.215	29.24	29.215	29.14	29.14	29.14
2014-11-16	20:30:00	28.742	28.766	28.766	29.24	29.24	29.215	29.165	29.165	29.19
2014-11-16	21:00:00	28.717	28.717	28.717	29.24	29.24	29.215	29.165	29.165	29.19
2014-11-16	21:30:00	28.717	28.717	28.717	29.24	29.24	29.215	29.165	29.165	29.19
2014-11-16	22:00:00	28.717	28.717	28.717	29.24	29.265	29.24	29.19	29.19	29.19
2014-11-16	22:30:00	28.692	28.692	28.692	29.24	29.265	29.24	29.165	29.165	29.165
2014-11-16	23:00:00	28.766	28.766	28.766	29.265	29.265	29.24	29.165	29.165	29.19
2014-11-16	23:30:00	28.766	28.766	28.791	29.265	29.265	29.24	29.165	29.165	29.19
2014-11-17	00:00:00	28.766	28.766	28.766	29.265	29.265	29.24	29.165	29.165	29.165
2014-11-17	00:30:00	28.766	28.766	28.766	29.24	29.265	29.24	29.115	29.09	29.115
2014-11-17	01:00:00	28.766	28.766	28.766	29.24	29.24	29.215	29.115	29.115	29.115
2014-11-17	01:30:00	28.742	28.742	28.766	29.24	29.24	29.215	29.115	29.115	29.115
2014-11-17	02:00:00	28.742	28.742	28.766	29.24	29.24	29.215	29.115	29.115	29.14
2014-11-17	02:30:00	28.766	28.766	28.766	29.24	29.24	29.215	29.04	29.04	29.065
2014-11-17	03:00:00	28.717	28.742	28.742	29.24	29.24	29.215	29.065	29.065	29.065
2014-11-17	03:30:00	28.717	28.717	28.742	29.215	29.24	29.215	29.09	29.09	29.09
2014-11-17	04:00:00	28.742	28.742	28.742	29.215	29.24	29.215	29.09	29.09	29.115
2014-11-17	04:30:00	28.717	28.742	28.742	29.215	29.215	29.215	29.065	29.065	29.065
2014-11-17	05:00:00	28.742	28.742	28.742	29.215	29.215	29.19	29.04	29.04	29.04
2014-11-17	05:30:00	28.717	28.717	28.717	29.215	29.215	29.19	29.04	29.015	29.04
2014-11-17	06:00:00	28.717	28.717	28.717	29.215	29.215	29.19	28.99	28.965	28.99
2014-11-17	06:30:00	28.692	28.692	28.692	29.215	29.215	29.19	28.99	28.965	28.965
2014-11-17	07:00:00	28.642	28.667	28.667	29.215	29.215	29.19	28.941	28.941	28.965
2014-11-17	07:30:00	28.717	28.717	28.717	29.215	29.215	29.215	28.965	28.941	28.965
2014-11-17	08:00:00	28.692	28.717	28.717	29.215	29.24	29.215	28.99	28.99	29.015
2014-11-17	08:30:00	28.692	28.692	28.692	29.215	29.215	29.19	29.04	29.015	29.04
2014-11-17	09:00:00	28.518	28.518	28.518	29.215	29.215	29.19	28.965	28.965	28.99
2014-11-17	09:30:00	28.493	28.493	28.493	29.19	29.215	29.19	29.04	29.015	29.04
2014-11-17	10:00:00	28.468	28.493	28.468	29.19	29.19	29.165	29.09	29.065	29.115
2014-11-17	10:30:00	28.444	28.468	28.468	29.19	29.19	29.165	29.09	29.09	29.09
2014-11-17	11:00:00	28.468	28.468	28.468	29.19	29.19	29.165	29.065	29.04	29.065
2014-11-17	11:30:00	28.468	28.493	28.468	29.19	29.19	29.165	29.09	29.065	29.09
2014-11-17	12:00:00	28.543	28.543	28.543	29.165	29.165	29.14	29.015	29.015	29.015
2014-11-17	12:30:00	28.617	28.642	28.593	29.14	29.165	29.14	29.015	29.015	29.015
2014-11-17	13:00:00	28.717	28.717	28.717	29.14	29.14	29.115	29.015	29.015	29.015
2014-11-17	13:30:00	28.791	28.791	28.791	29.14	29.14	29.115	29.015	29.015	29.015
2014-11-17	14:00:00	28.866	28.866	28.866	29.14	29.14	29.115	29.015	29.015	29.04
2014-11-17	14:30:00	28.791	28.816	28.816	29.14	29.14	29.115	29.04	29.04	29.04
2014-11-17	15:00:00	28.816	28.841	28.841	29.14	29.14	29.115	29.09	29.065	29.09
2014-11-17	15:30:00	28.667	28.692	28.692	29.14	29.14	29.115	29.09	29.09	29.09
2014-11-17	16:00:00	28.667	28.667	28.667	29.14	29.14	29.115	29.04	29.04	29.04
2014-11-17	16:30:00	28.667	28.667	28.667	29.115	29.14	29.115	29.065	29.065	29.065
2014-11-17	17:00:00	28.617	28.642	28.642	29.115	29.115	29.115	29.09	29.09	29.115
2014-11-17	17:30:00	28.617	28.642	28.642	29.115	29.115	29.115	29.115	29.115	29.115
2014-11-17	18:00:00	28.642	28.642	28.642	29.115	29.14	29.115	29.09	29.09	29.09
2014-11-17	18:30:00	28.667	28.667	28.667	29.115	29.14	29.115	29.115	29.115	29.115
2014-11-17	19:00:00	28.642	28.642	28.642	29.115	29.14	29.115	29.14	29.14	29.14
2014-11-17	19:30:00	28.617	28.617	28.642	29.115	29.14	29.115	29.115	29.115	29.14
2014-11-17	20:00:00	28.593	28.593	28.593	29.115	29.14	29.115	29.14	29.115	29.14
2014-11-17	20:30:00	28.543	28.568	28.568	29.115	29.14	29.115	29.115	29.115	29.14
2014-11-17	21:00:00	28.568	28.568	28.568	29.115	29.14	29.115	29.115	29.115	29.115
2014-11-17	21:30:00	28.543	28.543	28.568	29.115	29.14	29.115	29.115	29.09	29.115
2014-11-17	22:00:00	28.493	28.493	28.493	29.14	29.14	29.115	29.09	29.09	29.09
2014-11-17	22:30:00	28.468	28.468	28.468	29.14	29.14	29.115	29.09	29.09	29.115
2014-11-17	23:00:00	28.419	28.419	28.419	29.14	29.14	29.115	29.09	29.09	29.115
2014-11-17	23:30:00	28.444	28.444	28.444	29.14	29.14	29.115	29.09	29.09	29.09
2014-11-18	00:00:00	28.419	28.444	28.444	29.14	29.14	29.115	29.09	29.09	29.115
2014-11-18	00:30:00	28.345	28.369	28.369	29.14	29.14	29.115	29.09	29.09	29.09
2014-11-18	01:00:00	28.345	28.345	28.345	29.115	29.115	29.115	29.09	29.09	29.09
2014-11-18	01:30:00	28.295	28.32	28.32	29.115	29.115	29.115	29.115	29.09	29.115
2014-11-18	02:00:00	28.27	28.27	28.27	29.115	29.115	29.115	29.09	29.09	29.09
2014-11-18	02:30:00	28.221	28.245	28.245	29.115	29.115	29.115	29.115	29.09	29.115
2014-11-18	03:00:00	28.196	28.196	28.196	29.115	29.115	29.115	29.115	29.115	29.115
2014-11-18	03:30:00	28.147	28.147	28.147	29.115	29.115	29.09	29.115	29.09	29.115
2014-11-18	04:00:00	28.097	28.097	28.122	29.115	29.115	29.09	29.09	29.09	29.09
2014-11-18	04:30:00	28.048	28.048	28.048	29.09	29.115	29.09	29.115	29.115	29.115
2014-11-18	05:00:00	27.899	27.899	27.899	29.065	29.065	29.065	29.115	29.09	29.115
2014-11-18	05:30:00	27.899	27.899	27.899	29.04	29.065	29.04	29.115	29.115	29.115
2014-11-18	06:00:00	27.899	27.899	27.899	29.04	29.065	29.015	29.165	29.165	29.165
2014-11-18	06:30:00	27.85	27.85	27.875	29.065	29.09	29.065	29.165	29.165	29.165
2014-11-18	07:00:00	27.825	27.825	27.825	29.04	29.04	29.015	29.14	29.14	29.165
2014-11-18	07:30:00	27.776	27.801	27.801	29.015	29.015	28.99	29.14	29.14	29.14
2014-11-18	08:00:00	27.825	27.825	27.825	28.99	28.99	28.965	29.14	29.14	29.14
2014-11-18	08:30:00	27.85	27.85	27.85	28.941	28.965	28.941	29.14	29.14	29.14
2014-11-18	09:00:00	27.875	27.875	27.85	28.941	28.941	28.916	29.14	29.14	29.14
2014-11-18	09:30:00	27.825	27.85	27.85	28.941	28.941	28.916	29.115	29.115	29.115
2014-11-18	10:00:00	27.998	28.023	28.023	28.941	28.965	28.916	29.115	29.09	29.115
2014-11-18	10:30:00	28.072	28.097	28.122	28.965	28.965	28.941	29.115	29.115	29.14
2014-11-18	11:00:00	28.072	28.072	28.072	28.965	28.965	28.941	29.165	29.165	29.165
2014-11-18	11:30:00	28.097	28.097	28.122	28.965	28.965	28.941	29.165	29.14	29.165
2014-11-18	12:00:00	28.122	28.122	28.122	28.965	28.965	28.941	29.115	29.115	29.14
2014-11-18	12:30:00	28.097	28.097	28.072	28.965	28.965	28.941	29.115	29.115	29.115
2014-11-18	13:00:00	28.171	28.171	28.147	28.965	28.965	28.941	29.115	29.115	29.115
2014-11-18	13:30:00	28.196	28.196	28.171	28.965	28.965	28.941	29.14	29.14	29.14
2014-11-18	14:00:00	28.171	28.196	28.171	28.891	28.891	28.866	29.14	29.115	29.14
2014-11-18	14:30:00	28.122	28.147	28.122	28.866	28.866	28.841	29.115	29.115	29.14
2014-11-18	15:00:00	27.974	27.974	27.974	28.866	28.891	28.866	29.115	29.09	29.115
2014-11-18	15:30:00	28.122	28.122	28.122	28.891	28.891	28.866	29.09	29.09	29.115
2014-11-18	16:00:00	28.097	28.122	28.122	28.941	28.941	28.916	29.09	29.09	29.09
2014-11-18	16:30:00	28.072	28.072	28.072	28.916	28.916	28.891	29.09	29.09	29.09
2014-11-18	17:00:00	27.998	28.023	28.023	28.941	28.965	28.941	29.09	29.09	29.115
2014-11-18	17:30:00	27.949	27.974	27.949	28.941	28.941	28.916	29.09	29.09	29.09
2014-11-18	18:00:00	27.776	27.801	27.801	28.99	28.99	28.965	29.09	29.09	29.09
2014-11-18	18:30:00	27.751	27.751	27.751	28.965	28.965	28.965	29.09	29.09	29.09
2014-11-18	19:00:00	27.875	27.875	27.875	28.866	28.891	28.866	29.09	29.09	29.09
2014-11-18	19:30:00	27.825	27.825	27.825	28.891	28.891	28.866	29.09	29.09	29.09
2014-11-18	20:00:00	27.751	27.751	27.776	28.891	28.916	28.891	29.09	29.09	29.09
2014-11-18	20:30:00	27.653	27.653	27.653	28.916	28.941	28.916	29.09	29.09	29.115
2014-11-18	21:00:00	27.727	27.727	27.727	28.891	28.891	28.866	29.09	29.09	29.09
2014-11-18	21:30:00	27.579	27.604	27.579	28.791	28.816	28.791	29.09	29.09	29.115
2014-11-18	22:00:00	27.481	27.505	27.481	28.717	28.717	28.692	29.09	29.09	29.115
2014-11-18	22:30:00	27.53	27.554	27.53	28.791	28.791	28.766	29.09	29.09	29.115
2014-11-18	23:00:00	27.505	27.505	27.505	28.816	28.816	28.791	29.09	29.09	29.09
2014-11-18	23:30:00	27.382	27.382	27.382	28.841	28.841	28.816	29.065	29.065	29.09
2014-11-19	00:00:00	27.481	27.481	27.481	28.866	28.866	28.841	29.065	29.04	29.065
2014-11-19	00:30:00	27.431	27.456	27.456	28.816	28.816	28.791	29.04	29.04	29.04
2014-11-19	01:00:00	27.456	27.456	27.456	28.816	28.816	28.791	29.015	29.015	29.04
2014-11-19	01:30:00	27.456	27.481	27.481	28.816	28.816	28.791	29.015	29.015	29.015
2014-11-19	02:00:00	27.456	27.456	27.481	28.841	28.841	28.816	29.015	29.015	29.015
2014-11-19	02:30:00	27.481	27.481	27.481	28.841	28.841	28.816	29.015	29.015	29.015
2014-11-19	03:00:00	27.481	27.481	27.481	28.816	28.816	28.816	29.015	29.015	29.015
2014-11-19	03:30:00	27.382	27.407	27.382	28.717	28.717	28.692	29.015	29.015	29.015
2014-11-19	04:00:00	27.431	27.431	27.431	28.692	28.717	28.667	29.015	28.99	29.015
2014-11-19	04:30:00	27.333	27.333	27.333	28.717	28.717	28.692	29.015	29.015	29.015
2014-11-19	05:00:00	27.308	27.308	27.308	28.717	28.742	28.717	29.015	29.015	29.015
2014-11-19	05:30:00	27.259	27.284	27.284	28.742	28.766	28.742	28.99	28.99	29.015
2014-11-19	06:00:00	27.284	27.284	27.284	28.766	28.766	28.742	28.99	28.99	28.99
2014-11-19	06:30:00	27.259	27.284	27.284	28.717	28.717	28.717	28.99	28.965	28.99
2014-11-19	07:00:00	27.21	27.235	27.235	28.717	28.742	28.717	28.99	28.965	28.99
2014-11-19	07:30:00	27.21	27.21	27.21	28.742	28.742	28.717	28.965	28.965	28.99
2014-11-19	08:00:00	27.21	27.21	27.21	28.742	28.742	28.717	28.965	28.965	28.99
2014-11-19	08:30:00	27.235	27.259	27.259	28.717	28.742	28.717	28.965	28.965	28.99
2014-11-19	09:00:00	27.333	27.358	27.358	28.717	28.742	28.717	28.965	28.965	28.965
2014-11-19	09:30:00	27.358	27.358	27.333	28.742	28.742	28.717	28.965	28.965	28.965
2014-11-19	10:00:00	27.407	27.407	27.382	28.742	28.742	28.717	28.965	28.965	28.965
2014-11-19	10:30:00	27.358	27.382	27.382	28.742	28.742	28.742	28.965	28.965	28.965
2014-11-19	11:00:00	27.333	27.333	27.333	28.766	28.766	28.742	28.965	28.965	28.965
2014-11-19	11:30:00	27.382	27.382	27.382	28.766	28.766	28.766	28.965	28.965	28.965
2014-11-19	12:00:00	27.431	27.431	27.407	28.717	28.717	28.717	28.965	28.965	28.965
2014-11-19	12:30:00	27.308	27.308	27.308	28.692	28.717	28.667	28.965	28.965	28.965
2014-11-19	13:00:00	27.235	27.235	27.235	28.667	28.667	28.642	28.965	28.965	28.99
2014-11-19	13:30:00	27.308	27.308	27.284	28.667	28.667	28.642	28.965	28.965	28.99
2014-11-19	14:00:00	27.456	27.456	27.456	28.642	28.642	28.617	28.965	28.965	28.99
2014-11-19	14:30:00	27.382	27.407	27.407	28.568	28.568	28.543	28.965	28.965	28.99
2014-11-19	15:00:00	27.382	27.382	27.382	28.617	28.617	28.593	28.99	28.99	28.99
2014-11-19	15:30:00	27.382	27.382	27.382	28.617	28.617	28.593	28.99	28.99	28.99
2014-11-19	16:00:00	27.284	27.284	27.284	28.617	28.617	28.617	28.965	28.965	28.99
2014-11-19	16:30:00	27.259	27.259	27.259	28.568	28.568	28.543	28.965	28.965	28.99
2014-11-19	17:00:00	27.358	27.358	27.358	28.543	28.543	28.518	28.965	28.965	28.99
2014-11-19	17:30:00	27.382	27.382	27.382	28.493	28.518	28.493	28.99	28.99	28.99
2014-11-19	18:00:00	27.505	27.53	27.53	28.518	28.518	28.518	28.99	28.99	28.99
2014-11-19	18:30:00	27.505	27.505	27.505	28.568	28.568	28.543	28.99	28.99	28.99
2014-11-19	19:00:00	27.554	27.554	27.554	28.593	28.617	28.593	28.99	28.99	29.015
2014-11-19	19:30:00	27.456	27.456	27.456	28.617	28.617	28.593	28.99	28.99	29.015
2014-11-19	20:00:00	27.407	27.407	27.431	28.617	28.617	28.617	29.015	28.99	29.015
2014-11-19	20:30:00	27.382	27.382	27.382	28.617	28.617	28.593	29.015	29.015	29.015
2014-11-19	21:00:00	27.431	27.431	27.431	28.642	28.642	28.617	29.015	29.015	29.015
2014-11-19	21:30:00	27.407	27.407	27.407	28.642	28.667	28.642	29.015	28.99	29.015
2014-11-19	22:00:00	27.358	27.358	27.333	28.642	28.642	28.642	29.015	28.99	29.015
2014-11-19	22:30:00	27.333	27.333	27.333	28.617	28.617	28.593	29.015	29.015	29.015
2014-11-19	23:00:00	27.333	27.333	27.333	28.593	28.617	28.593	29.015	29.015	29.015
2014-11-19	23:30:00	27.382	27.382	27.382	28.568	28.568	28.568	29.015	29.015	29.015
2014-11-20	00:00:00	27.382	27.382	27.382	28.568	28.568	28.568	29.015	29.015	29.015
2014-11-20	00:30:00	27.382	27.382	27.382	28.593	28.593	28.568	29.015	29.015	29.015
2014-11-20	01:00:00	27.382	27.382	27.407	28.642	28.642	28.617	29.015	29.015	29.015
2014-11-20	01:30:00	27.382	27.382	27.382	28.617	28.617	28.593	28.99	28.99	29.015
2014-11-20	02:00:00	27.333	27.333	27.333	28.642	28.667	28.642	28.99	28.99	29.015
2014-11-20	02:30:00	27.358	27.358	27.358	28.667	28.667	28.667	28.99	28.99	29.015
2014-11-20	03:00:00	27.333	27.333	27.333	28.667	28.667	28.642	28.99	28.99	29.015
2014-11-20	03:30:00	27.308	27.333	27.333	28.642	28.667	28.642	28.99	28.99	28.99
2014-11-20	04:00:00	27.308	27.333	27.333	28.617	28.617	28.593	28.965	28.965	28.965
2014-11-20	04:30:00	27.308	27.333	27.333	28.593	28.617	28.593	28.965	28.941	28.965
2014-11-20	05:00:00	27.333	27.358	27.358	28.568	28.593	28.568	28.941	28.941	28.941
2014-11-20	05:30:00	27.333	27.358	27.358	28.568	28.568	28.543	28.941	28.941	28.941
2014-11-20	06:00:00	27.333	27.333	27.333	28.518	28.543	28.518	28.941	28.941	28.941
2014-11-20	06:30:00	27.112	27.112	27.136	28.518	28.518	28.518	28.941	28.916	28.941
2014-11-20	07:00:00	27.063	27.063	27.063	28.493	28.493	28.468	28.916	28.916	28.916
2014-11-20	07:30:00	27.087	27.087	27.112	28.493	28.493	28.468	28.916	28.916	28.916
2014-11-20	08:00:00	27.112	27.136	27.112	28.493	28.493	28.468	28.916	28.916	28.916
2014-11-20	08:30:00	27.186	27.186	27.186	28.468	28.493	28.468	28.916	28.891	28.916
2014-11-20	09:00:00	27.235	27.235	27.235	28.518	28.518	28.518	28.891	28.891	28.916
2014-11-20	09:30:00	27.259	27.259	27.259	28.543	28.543	28.518	28.891	28.891	28.916
2014-11-20	10:00:00	27.333	27.333	27.308	28.518	28.518	28.493	28.916	28.891	28.916
2014-11-20	10:30:00	27.358	27.382	27.382	28.518	28.518	28.493	28.891	28.891	28.891
2014-11-20	11:00:00	27.382	27.407	27.382	28.518	28.518	28.493	28.891	28.891	28.891
2014-11-20	11:30:00	27.481	27.481	27.481	28.568	28.568	28.543	28.891	28.866	28.891
2014-11-20	12:00:00	27.456	27.481	27.456	28.568	28.568	28.543	28.866	28.866	28.891
2014-11-20	12:30:00	27.481	27.505	27.505	28.593	28.593	28.568	28.891	28.866	28.891
2014-11-20	13:00:00	27.53	27.554	27.554	28.543	28.543	28.543	28.891	28.891	28.891
2014-11-20	13:30:00	27.481	27.481	27.481	28.568	28.568	28.543	28.916	28.916	28.916
2014-11-20	14:00:00	27.505	27.505	27.505	28.518	28.518	28.493	28.891	28.891	28.916
2014-11-20	14:30:00	27.505	27.505	27.505	28.518	28.518	28.493	28.941	28.941	28.941
2014-11-20	15:00:00	27.579	27.579	27.604	28.543	28.543	28.518	28.916	28.916	28.916
2014-11-20	15:30:00	27.604	27.628	27.628	28.543	28.568	28.543	28.916	28.916	28.916
2014-11-20	16:00:00	27.554	27.579	27.554	28.518	28.543	28.518	28.916	28.916	28.916
2014-11-20	16:30:00	27.554	27.554	27.554	28.543	28.543	28.518	28.916	28.916	28.916
2014-11-20	17:00:00	27.53	27.53	27.53	28.518	28.518	28.518	28.916	28.916	28.941
2014-11-20	17:30:00	27.505	27.53	27.53	28.518	28.518	28.518	28.916	28.916	28.941
2014-11-20	18:00:00	27.505	27.505	27.481	28.518	28.543	28.518	28.916	28.916	28.916
2014-11-20	18:30:00	27.481	27.481	27.505	28.543	28.568	28.543	28.916	28.916	28.916
2014-11-20	19:00:00	27.505	27.505	27.505	28.568	28.593	28.568	28.916	28.891	28.916
2014-11-20	19:30:00	27.481	27.481	27.481	28.568	28.593	28.568	28.891	28.891	28.916
2014-11-20	20:00:00	27.554	27.554	27.554	28.518	28.543	28.518	28.891	28.891	28.891
2014-11-20	20:30:00	27.554	27.554	27.554	28.568	28.568	28.543	28.891	28.866	28.891
2014-11-20	21:00:00	27.554	27.579	27.579	28.593	28.617	28.593	28.866	28.866	28.866
2014-11-20	21:30:00	27.579	27.579	27.579	28.617	28.617	28.593	28.866	28.866	28.866
2014-11-20	22:00:00	27.579	27.579	27.579	28.617	28.617	28.593	28.866	28.841	28.866
2014-11-20	22:30:00	27.579	27.604	27.604	28.593	28.617	28.593	28.866	28.841	28.866
2014-11-20	23:00:00	27.579	27.604	27.604	28.593	28.617	28.593	28.841	28.841	28.841
2014-11-20	23:30:00	27.554	27.579	27.579	28.617	28.617	28.593	28.841	28.841	28.841
2014-11-21	00:00:00	27.579	27.604	27.604	28.617	28.617	28.617	28.816	28.816	28.816
2014-11-21	00:30:00	27.554	27.554	27.554	28.617	28.617	28.617	28.816	28.816	28.816
2014-11-21	01:00:00	27.53	27.53	27.53	28.617	28.617	28.593	28.816	28.816	28.816
2014-11-21	01:30:00	27.456	27.481	27.481	28.568	28.543	28.543	28.791	28.791	28.791
2014-11-21	02:00:00	27.456	27.481	27.456	28.518	28.543	28.518	28.791	28.791	28.791
2014-11-21	02:30:00	27.481	27.481	27.481	28.568	28.568	28.543	28.766	28.766	28.766
2014-11-21	03:00:00	27.481	27.481	27.481	28.568	28.568	28.543	28.766	28.766	28.766
2014-11-21	03:30:00	27.481	27.481	27.481	28.593	28.593	28.568	28.766	28.766	28.766
2014-11-21	04:00:00	27.481	27.481	27.481	28.617	28.617	28.593	28.766	28.766	28.766
2014-11-21	04:30:00	27.481	27.505	27.505	28.617	28.642	28.617	28.766	28.766	28.766
2014-11-21	05:00:00	27.382	27.382	27.382	28.617	28.617	28.593	28.766	28.766	28.791
2014-11-21	05:30:00	27.481	27.481	27.481	28.593	28.593	28.568	28.791	28.766	28.791
2014-11-21	06:00:00	27.431	27.456	27.456	28.617	28.617	28.593	28.766	28.766	28.791
2014-11-21	06:30:00	27.431	27.431	27.431	28.617	28.617	28.593	28.766	28.766	28.791
2014-11-21	07:00:00	27.407	27.407	27.431	28.593	28.593	28.593	28.766	28.766	28.791
2014-11-21	07:30:00	27.333	27.333	27.333	28.593	28.593	28.568	28.791	28.766	28.791
2014-11-21	08:00:00	27.333	27.333	27.333	28.617	28.617	28.593	28.791	28.791	28.791
2014-11-21	08:30:00	27.358	27.382	27.382	28.617	28.617	28.593	28.791	28.791	28.791
2014-11-21	09:00:00	27.431	27.431	27.431	28.617	28.617	28.593	28.791	28.791	28.791
2014-11-21	09:30:00	27.481	27.505	27.505	28.617	28.617	28.593	28.791	28.766	28.791
2014-11-21	10:00:00	27.53	27.554	27.554	28.617	28.617	28.617	28.791	28.766	28.791
2014-11-21	10:30:00	27.579	27.579	27.579	28.617	28.617	28.593	28.791	28.791	28.816
2014-11-21	11:00:00	27.53	27.53	27.53	28.617	28.617	28.593	28.816	28.791	28.816
2014-11-21	11:30:00	27.53	27.53	27.53	28.617	28.617	28.593	28.816	28.816	28.816
2014-11-21	12:00:00	27.53	27.53	27.554	28.617	28.593	28.568	28.816	28.816	28.816
2014-11-21	12:30:00	27.554	27.579	27.579	28.593	28.593	28.568	28.816	28.816	28.816
2014-11-21	13:00:00	27.653	27.653	27.677	28.593	28.593	28.568	28.816	28.791	28.816
2014-11-21	13:30:00	27.554	27.579	27.579	28.593	28.593	28.568	28.791	28.791	28.816
2014-11-21	14:00:00	27.579	27.604	27.604	28.593	28.593	28.568	28.791	28.791	28.816
2014-11-21	14:30:00	27.554	27.579	27.579	28.593	28.593	28.568	28.791	28.791	28.791
2014-11-21	15:00:00	27.653	27.677	27.677	28.593	28.593	28.568	28.766	28.766	28.766
2014-11-21	15:30:00	27.628	27.653	27.653	28.568	28.568	28.568	28.766	28.766	28.766
2014-11-21	16:00:00	27.579	27.579	27.579	28.568	28.568	28.543	28.766	28.766	28.791
2014-11-21	16:30:00	27.653	27.677	27.653	28.543	28.543	28.518	28.766	28.766	28.791
2014-11-21	17:00:00	27.677	27.677	27.677	28.543	28.543	28.518	28.766	28.742	28.766
2014-11-21	17:30:00	27.702	27.702	27.702	28.518	28.543	28.518	28.742	28.742	28.766
2014-11-21	18:00:00	27.825	27.825	27.825	28.518	28.518	28.518	28.742	28.742	28.742
2014-11-21	18:30:00	27.899	27.899	27.899	28.543	28.543	28.518	28.742	28.742	28.742
2014-11-21	19:00:00	27.899	27.899	27.899	28.568	28.568	28.543	28.742	28.742	28.742
2014-11-21	19:30:00	27.85	27.85	27.85	28.568	28.593	28.568	28.742	28.742	28.742
2014-11-21	20:00:00	27.825	27.825	27.825	28.593	28.593	28.568	28.742	28.742	28.766
2014-11-21	20:30:00	27.85	27.85	27.85	28.593	28.593	28.568	28.766	28.766	28.766
2014-11-21	21:00:00	27.801	27.801	27.801	28.568	28.568	28.568	28.766	28.742	28.766
2014-11-21	21:30:00	27.85	27.85	27.85	28.593	28.593	28.593	28.766	28.766	28.766
2014-11-21	22:00:00	27.924	27.924	27.924	28.593	28.593	28.593	28.742	28.742	28.766
2014-11-21	22:30:00	27.974	27.974	27.974	28.617	28.617	28.593	28.766	28.766	28.766
2014-11-21	23:00:00	27.924	27.924	27.899	28.617	28.642	28.617	28.766	28.742	28.766
2014-11-21	23:30:00	27.899	27.924	27.924	28.642	28.642	28.617	28.766	28.742	28.766
2014-11-22	00:00:00	27.924	27.924	27.924	28.617	28.617	28.593	28.766	28.766	28.766
2014-11-22	00:30:00	27.899	27.899	27.899	28.617	28.617	28.593	28.766	28.766	28.766
2014-11-22	01:00:00	27.85	27.875	27.875	28.617	28.617	28.593	28.766	28.766	28.766
2014-11-22	01:30:00	27.875	27.875	27.875	28.617	28.617	28.593	28.766	28.766	28.791
2014-11-22	02:00:00	27.825	27.85	27.825	28.617	28.617	28.593	28.791	28.791	28.791
2014-11-22	02:30:00	27.85	27.85	27.85	28.617	28.617	28.617	28.791	28.791	28.816
2014-11-22	03:00:00	27.875	27.875	27.875	28.593	28.617	28.593	28.816	28.816	28.816
2014-11-22	03:30:00	27.85	27.85	27.85	28.593	28.593	28.568	28.791	28.791	28.816
2014-11-22	04:00:00	27.825	27.825	27.825	28.593	28.617	28.593	28.816	28.816	28.816
2014-11-22	04:30:00	27.751	27.776	27.751	28.617	28.617	28.593	28.816	28.816	28.816
2014-11-22	05:00:00	27.776	27.776	27.776	28.593	28.617	28.593	28.816	28.816	28.841
2014-11-22	05:30:00	27.776	27.776	27.801	28.593	28.593	28.568	28.791	28.791	28.816
2014-11-22	06:00:00	27.801	27.801	27.825	28.593	28.593	28.568	28.791	28.791	28.791
2014-11-22	06:30:00	27.801	27.825	27.825	28.593	28.593	28.568	28.791	28.766	28.791
2014-11-22	07:00:00	27.825	27.825	27.825	28.593	28.593	28.568	28.791	28.766	28.791
2014-11-22	07:30:00	27.875	27.875	27.875	28.593	28.593	28.568	28.791	28.791	28.816
2014-11-22	08:00:00	27.924	27.924	27.949	28.593	28.593	28.593	28.766	28.766	28.791
2014-11-22	08:30:00	27.998	27.998	27.998	28.593	28.617	28.568	28.766	28.766	28.791
2014-11-22	09:00:00	28.097	28.122	28.122	28.593	28.617	28.593	28.791	28.791	28.791
2014-11-22	09:30:00	28.147	28.147	28.147	28.617	28.617	28.593	28.791	28.791	28.816
2014-11-22	10:00:00	28.196	28.196	28.221	28.617	28.617	28.617	28.791	28.791	28.791
2014-11-22	10:30:00	28.221	28.221	28.196	28.617	28.642	28.617	28.766	28.766	28.791
2014-11-22	11:00:00	28.097	28.122	28.097	28.617	28.617	28.617	28.766	28.766	28.791
2014-11-22	11:30:00	28.27	28.295	28.27	28.642	28.642	28.617	28.766	28.766	28.791
2014-11-22	12:00:00	28.221	28.27	28.245	28.642	28.667	28.617	28.766	28.766	28.766
2014-11-22	12:30:00	28.221	28.221	28.27	28.667	28.667	28.642	28.766	28.766	28.766
2014-11-22	13:00:00	28.147	28.171	28.171	28.667	28.667	28.642	28.766	28.766	28.791
2014-11-22	13:30:00	28.196	28.196	28.196	28.667	28.667	28.642	28.791	28.791	28.791
2014-11-22	14:00:00	28.32	28.369	28.369	28.667	28.667	28.642	28.791	28.791	28.816
2014-11-22	14:30:00	28.394	28.419	28.394	28.667	28.667	28.642	28.791	28.791	28.791
2014-11-22	15:00:00	28.369	28.394	28.369	28.667	28.667	28.642	28.791	28.791	28.816
2014-11-22	15:30:00	28.295	28.295	28.295	28.667	28.667	28.667	28.816	28.816	28.816
2014-11-22	16:00:00	28.245	28.27	28.27	28.667	28.667	28.667	28.816	28.816	28.816
2014-11-22	16:30:00	28.196	28.196	28.196	28.692	28.692	28.692	28.816	28.816	28.816
2014-11-22	17:00:00	28.27	28.27	28.27	28.717	28.717	28.692	28.816	28.816	28.816
2014-11-22	17:30:00	28.27	28.295	28.27	28.717	28.717	28.692	28.816	28.816	28.816
2014-11-22	18:00:00	28.394	28.419	28.419	28.717	28.717	28.692	28.816	28.816	28.816
2014-11-22	18:30:00	28.468	28.468	28.468	28.717	28.717	28.717	28.816	28.816	28.816
2014-11-22	19:00:00	28.419	28.419	28.419	28.717	28.717	28.717	28.816	28.816	28.816
2014-11-22	19:30:00	28.468	28.468	28.468	28.717	28.717	28.692	28.816	28.816	28.816
2014-11-22	20:00:00	28.468	28.468	28.468	28.692	28.692	28.667	28.816	28.791	28.816
2014-11-22	20:30:00	28.518	28.518	28.518	28.667	28.692	28.667	28.816	28.816	28.816
2014-11-22	21:00:00	28.593	28.593	28.593	28.667	28.667	28.642	28.816	28.816	28.841
2014-11-22	21:30:00	28.617	28.617	28.617	28.642	28.642	28.617	28.816	28.816	28.841
2014-11-22	22:00:00	28.617	28.617	28.617	28.667	28.667	28.642	28.816	28.816	28.841
2014-11-22	22:30:00	28.667	28.667	28.667	28.667	28.667	28.667	28.841	28.841	28.841
2014-11-22	23:00:00	28.493	28.543	28.543	28.667	28.692	28.667	28.841	28.816	28.841
2014-11-22	23:30:00	28.27	28.27	28.221	28.667	28.692	28.667	28.841	28.841	28.841
2014-11-23	00:00:00	28.518	28.518	28.493	28.692	28.692	28.667	28.841	28.841	28.841
2014-11-23	00:30:00	28.568	28.568	28.568	28.667	28.692	28.667	28.841	28.841	28.841
2014-11-23	01:00:00	28.543	28.543	28.543	28.692	28.692	28.667	28.841	28.816	28.841
2014-11-23	01:30:00	28.543	28.543	28.543	28.667	28.692	28.667	28.841	28.816	28.841
2014-11-23	02:00:00	28.493	28.493	28.493	28.667	28.692	28.667	28.841	28.816	28.841
2014-11-23	02:30:00	28.369	28.394	28.394	28.667	28.667	28.667	28.841	28.841	28.841
2014-11-23	03:00:00	28.419	28.419	28.419	28.667	28.667	28.667	28.841	28.841	28.841
2014-11-23	03:30:00	28.419	28.419	28.419	28.667	28.667	28.667	28.841	28.841	28.841
2014-11-23	04:00:00	28.345	28.369	28.345	28.667	28.667	28.667	28.841	28.841	28.841
2014-11-23	04:30:00	28.345	28.345	28.345	28.667	28.667	28.667	28.841	28.841	28.841
2014-11-23	05:00:00	28.32	28.32	28.32	28.667	28.667	28.642	28.841	28.841	28.866
2014-11-23	05:30:00	28.32	28.32	28.32	28.667	28.667	28.642	28.841	28.841	28.866
2014-11-23	06:00:00	28.32	28.32	28.32	28.667	28.667	28.642	28.841	28.841	28.866
2014-11-23	06:30:00	28.32	28.32	28.32	28.667	28.667	28.642	28.841	28.841	28.866
2014-11-23	07:00:00	28.32	28.32	28.32	28.667	28.667	28.642	28.841	28.841	28.866
2014-11-23	07:30:00	28.32	28.32	28.295	28.667	28.667	28.642	28.866	28.841	28.866
2014-11-23	08:00:00	28.221	28.221	28.221	28.692	28.692	28.667	28.866	28.866	28.866
2014-11-23	08:30:00	28.345	28.369	28.345	28.692	28.717	28.692	28.866	28.866	28.866
2014-11-23	09:00:00	28.493	28.493	28.518	28.717	28.717	28.692	28.866	28.866	28.866
2014-11-23	09:30:00	28.543	28.568	28.568	28.742	28.742	28.717	28.866	28.866	28.866
2014-11-23	10:00:00	28.791	28.816	28.766	28.742	28.742	28.717	28.866	28.866	28.866
2014-11-23	10:30:00	28.766	28.791	28.766	28.742	28.742	28.717	28.866	28.866	28.866
2014-11-23	11:00:00	28.742	28.766	28.766	28.742	28.742	28.717	28.866	28.866	28.891
2014-11-23	11:30:00	28.742	28.742	28.742	28.766	28.766	28.742	28.866	28.866	28.891
2014-11-23	12:00:00	28.742	28.766	28.742	28.791	28.766	28.742	28.866	28.866	28.866
2014-11-23	12:30:00	28.766	28.816	28.791	28.816	28.791	28.766	28.866	28.866	28.891
2014-11-23	13:00:00	28.916	28.941	28.916	28.816	28.791	28.766	28.866	28.866	28.891
2014-11-23	13:30:00	28.816	28.841	28.866	28.841	28.816	28.816	28.866	28.866	28.891
2014-11-23	14:00:00	28.816	28.816	28.841	28.841	28.841	28.816	28.866	28.866	28.891
2014-11-23	14:30:00	28.742	28.742	28.742	28.791	28.791	28.791	28.866	28.866	28.891
2014-11-23	15:00:00	28.791	28.816	28.816	28.816	28.816	28.791	28.866	28.866	28.891
2014-11-23	15:30:00	28.841	28.866	28.866	28.791	28.791	28.766	28.866	28.866	28.891
2014-11-23	16:00:00	28.816	28.841	28.841	28.816	28.816	28.791	28.866	28.866	28.891
2014-11-23	16:30:00	28.816	28.816	28.816	28.766	28.791	28.766	28.866	28.866	28.891
2014-11-23	17:00:00	28.816	28.816	28.816	28.816	28.816	28.816	28.866	28.866	28.866
2014-11-23	17:30:00	28.791	28.791	28.791	28.766	28.766	28.766	28.866	28.866	28.866
2014-11-23	18:00:00	28.766	28.766	28.766	28.766	28.766	28.742	28.866	28.866	28.866
2014-11-23	18:30:00	28.791	28.816	28.816	28.766	28.766	28.766	28.866	28.866	28.866
2014-11-23	19:00:00	28.816	28.841	28.841	28.816	28.816	28.816	28.866	28.866	28.866
2014-11-23	19:30:00	28.841	28.841	28.866	28.816	28.791	28.791	28.866	28.866	28.866
2014-11-23	20:00:00	28.841	28.841	28.841	28.766	28.791	28.766	28.866	28.866	28.866
2014-11-23	20:30:00	28.841	28.866	28.841	28.766	28.766	28.742	28.866	28.841	28.866
2014-11-23	21:00:00	28.791	28.816	28.816	28.791	28.791	28.766	28.866	28.866	28.866
2014-11-23	21:30:00	28.841	28.841	28.841	28.742	28.766	28.742	28.866	28.866	28.866
2014-11-23	22:00:00	28.841	28.841	28.841	28.791	28.791	28.766	28.866	28.866	28.866
2014-11-23	22:30:00	28.916	28.916	28.916	28.766	28.766	28.766	28.866	28.866	28.866
2014-11-23	23:00:00	28.965	28.965	28.965	28.766	28.766	28.742	28.866	28.866	28.866
2014-11-23	23:30:00	28.99	28.99	28.99	28.742	28.766	28.742	28.866	28.841	28.866
2014-11-24	00:00:00	28.941	28.965	28.965	28.742	28.766	28.742	28.891	28.891	28.891
2014-11-24	00:30:00	28.99	28.99	28.99	28.766	28.766	28.742	28.866	28.866	28.866
2014-11-24	01:00:00	28.965	28.965	28.965	28.816	28.816	28.791	28.916	28.916	28.916
2014-11-24	01:30:00	28.916	28.941	28.941	28.816	28.816	28.791	28.941	28.916	28.941
2014-11-24	02:00:00	28.965	28.965	28.965	28.816	28.816	28.791	28.916	28.916	28.916
2014-11-24	02:30:00	28.941	28.941	28.941	28.816	28.841	28.816	28.916	28.916	28.916
2014-11-24	03:00:00	28.816	28.816	28.816	28.816	28.841	28.816	28.916	28.916	28.916
2014-11-24	03:30:00	28.866	28.891	28.891	28.816	28.841	28.816	28.916	28.916	28.941
2014-11-24	04:00:00	28.841	28.866	28.866	28.841	28.841	28.816	28.891	28.891	28.891
2014-11-24	04:30:00	28.791	28.791	28.791	28.841	28.866	28.841	28.916	28.916	28.916
2014-11-24	05:00:00	28.791	28.791	28.791	28.791	28.791	28.791	28.916	28.891	28.916
2014-11-24	05:30:00	28.791	28.816	28.791	28.766	28.766	28.766	28.916	28.916	28.916
2014-11-24	06:00:00	28.791	28.791	28.791	28.766	28.766	28.742	28.916	28.916	28.916
2014-11-24	06:30:00	28.717	28.717	28.717	28.766	28.766	28.742	28.916	28.916	28.916
2014-11-24	07:00:00	28.766	28.766	28.766	28.816	28.816	28.791	28.916	28.916	28.941
2014-11-24	07:30:00	28.667	28.692	28.667	28.841	28.841	28.816	28.941	28.941	28.941
2014-11-24	08:00:00	28.717	28.717	28.717	28.816	28.816	28.791	28.941	28.941	28.941
2014-11-24	08:30:00	28.642	28.642	28.642	28.841	28.841	28.816	28.941	28.941	28.941
2014-11-24	09:00:00	28.692	28.692	28.692	28.916	28.941	28.916	28.941	28.941	28.941
2014-11-24	09:30:00	28.766	28.791	28.766	28.965	28.965	28.941	28.941	28.941	28.965
2014-11-24	10:00:00	28.866	28.891	28.866	28.99	28.965	28.965	28.916	28.916	28.916
2014-11-24	10:30:00	28.742	28.742	28.742	28.965	28.99	28.965	28.916	28.916	28.916
2014-11-24	11:00:00	28.916	28.916	28.916	28.965	28.941	28.916	28.916	28.916	28.916
2014-11-24	11:30:00	28.916	28.916	28.916	28.965	28.965	28.941	28.941	28.916	28.941
2014-11-24	12:00:00	28.916	28.941	28.916	28.99	28.99	28.965	28.941	28.941	28.941
2014-11-24	12:30:00	28.965	28.965	28.99	28.916	28.916	28.891	28.941	28.941	28.965
2014-11-24	13:00:00	28.965	28.965	28.941	28.941	28.916	28.916	28.941	28.941	28.965
2014-11-24	13:30:00	28.965	28.99	28.965	28.941	28.916	28.916	28.965	28.941	28.965
2014-11-24	14:00:00	28.965	28.99	28.965	28.99	28.99	28.965	28.941	28.941	28.941
2014-11-24	14:30:00	28.965	28.965	28.941	29.015	29.015	28.99	28.941	28.916	28.941
2014-11-24	15:00:00	28.965	28.965	28.965	29.015	28.99	28.99	28.916	28.916	28.941
2014-11-24	15:30:00	28.99	28.99	28.99	29.04	29.04	29.015	28.941	28.916	28.941
2014-11-24	16:00:00	28.99	28.99	28.99	28.965	28.965	28.941	28.941	28.916	28.941
2014-11-24	16:30:00	28.99	29.015	28.99	28.965	28.99	28.965	28.916	28.916	28.941
2014-11-24	17:00:00	28.941	28.965	28.965	28.916	28.916	28.891	28.941	28.941	28.941
2014-11-24	17:30:00	28.891	28.891	28.891	28.916	28.916	28.891	28.941	28.941	28.965
2014-11-24	18:00:00	28.841	28.841	28.866	28.941	28.941	28.916	28.941	28.941	28.941
2014-11-24	18:30:00	28.816	28.816	28.841	28.941	28.965	28.941	28.941	28.941	28.941
2014-11-24	19:00:00	28.766	28.791	28.791	28.965	28.965	28.941	28.941	28.916	28.941
2014-11-24	19:30:00	28.717	28.717	28.717	28.99	28.99	28.965	28.916	28.916	28.941
2014-11-24	20:00:00	28.617	28.617	28.617	29.065	29.065	29.065	28.916	28.916	28.941
2014-11-24	20:30:00	28.617	28.617	28.617	29.015	29.015	28.99	28.916	28.916	28.941
2014-11-24	21:00:00	28.543	28.568	28.568	29.09	29.065	29.065	28.916	28.916	28.941
2014-11-24	21:30:00	28.593	28.593	28.593	28.99	28.99	28.965	28.916	28.916	28.916
2014-11-24	22:00:00	28.518	28.518	28.518	29.04	29.04	29.015	28.916	28.916	28.916
2014-11-24	22:30:00	28.493	28.518	28.518	29.015	29.015	28.99	28.916	28.916	28.941
2014-11-24	23:00:00	28.468	28.468	28.468	29.09	29.09	29.065	28.916	28.916	28.941
2014-11-24	23:30:00	28.345	28.345	28.345	29.09	29.09	29.065	28.965	28.941	28.965
2014-11-25	00:00:00	28.394	28.394	28.394	29.09	29.115	29.09	28.965	28.941	28.965
2014-11-25	00:30:00	28.369	28.369	28.369	29.065	29.065	29.065	28.916	28.916	28.941
2014-11-25	01:00:00	28.171	28.196	28.196	29.065	29.065	29.04	28.941	28.941	28.941
2014-11-25	01:30:00	28.072	28.072	28.097	29.04	29.065	29.04	28.941	28.941	28.941
2014-11-25	02:00:00	28.048	28.048	28.048	29.04	29.04	29.015	28.941	28.941	28.965
2014-11-25	02:30:00	28.122	28.122	28.122	29.04	29.04	29.015	28.965	28.965	28.99
2014-11-25	03:00:00	28.147	28.147	28.147	29.015	29.015	28.99	29.015	29.015	29.04
2014-11-25	03:30:00	28.097	28.097	28.097	29.015	29.04	29.015	28.99	28.965	28.99
2014-11-25	04:00:00	27.974	27.974	27.974	29.04	29.04	29.015	28.99	28.965	28.99
2014-11-25	04:30:00	28.048	28.072	28.072	29.04	29.065	29.04	28.99	28.99	29.015
2014-11-25	05:00:00	28.023	28.023	28.023	29.015	29.04	29.015	29.065	29.065	29.065
2014-11-25	05:30:00	27.974	27.974	27.974	29.04	29.04	29.015	29.04	29.04	29.04
2014-11-25	06:00:00	28.023	28.023	28.023	29.04	29.04	29.015	29.065	29.065	29.065
2014-11-25	06:30:00	27.998	28.023	28.023	29.015	29.04	29.015	29.04	29.04	29.065
2014-11-25	07:00:00	27.974	27.974	27.974	29.015	29.04	29.015	29.04	29.015	29.04
2014-11-25	07:30:00	27.974	27.974	27.974	29.015	29.04	29.015	29.04	29.04	29.04
2014-11-25	08:00:00	27.949	27.974	27.974	28.99	29.015	28.99	29.04	29.04	29.04
2014-11-25	08:30:00	27.974	27.974	27.974	28.99	28.99	28.965	29.04	29.04	29.04
2014-11-25	09:00:00	27.974	27.974	27.998	28.99	28.99	28.965	29.04	29.015	29.04
2014-11-25	09:30:00	28.048	28.072	28.072	28.99	28.99	28.965	29.015	29.015	29.04
2014-11-25	10:00:00	28.097	28.122	28.122	28.99	28.99	28.965	29.015	29.015	29.015
2014-11-25	10:30:00	28.147	28.171	28.171	28.99	29.015	28.965	29.015	29.015	29.015
2014-11-25	11:00:00	28.171	28.196	28.221	28.99	29.015	28.965	29.015	28.99	29.015
2014-11-25	11:30:00	28.221	28.221	28.221	28.99	28.99	28.965	29.015	28.99	29.015
2014-11-25	12:00:00	28.245	28.27	28.27	28.965	28.965	28.941	29.015	28.99	29.015
2014-11-25	12:30:00	28.196	28.196	28.196	28.965	28.941	28.941	28.99	28.99	29.015
2014-11-25	13:00:00	28.196	28.245	28.245	28.916	28.941	28.916	28.99	28.99	29.015
2014-11-25	13:30:00	28.221	28.27	28.27	28.941	28.941	28.916	28.99	28.99	29.015
2014-11-25	14:00:00	28.369	28.394	28.394	28.941	28.941	28.916	28.99	28.99	29.015
2014-11-25	14:30:00	28.221	28.221	28.221	28.916	28.941	28.916	28.99	28.99	29.015
2014-11-25	15:00:00	28.27	28.27	28.27	28.891	28.891	28.866	29.015	28.99	29.015
2014-11-25	15:30:00	28.27	28.27	28.27	28.866	28.866	28.841	29.015	29.015	29.015
2014-11-25	16:00:00	28.394	28.419	28.419	28.816	28.816	28.791	29.015	29.015	29.015
2014-11-25	16:30:00	28.369	28.394	28.394	28.816	28.816	28.791	29.015	29.015	29.015
2014-11-25	17:00:00	28.419	28.444	28.444	28.816	28.816	28.791	29.015	29.015	29.015
2014-11-25	17:30:00	28.369	28.369	28.369	28.841	28.841	28.816	29.015	29.015	29.04
2014-11-25	18:00:00	28.32	28.32	28.345	28.841	28.841	28.816	29.015	29.015	29.04
2014-11-25	18:30:00	28.27	28.27	28.27	28.841	28.866	28.841	29.015	29.015	29.04
2014-11-25	19:00:00	28.171	28.171	28.171	28.866	28.866	28.841	29.015	29.015	29.04
2014-11-25	19:30:00	28.171	28.196	28.196	28.866	28.866	28.841	29.04	29.015	29.04
2014-11-25	20:00:00	28.147	28.147	28.147	28.866	28.891	28.866	29.015	29.015	29.04
2014-11-25	20:30:00	28.072	28.072	28.072	28.816	28.816	28.816	29.04	29.015	29.04
2014-11-25	21:00:00	28.023	28.023	28.048	28.816	28.816	28.816	29.015	29.015	29.015
2014-11-25	21:30:00	28.023	28.023	28.023	28.866	28.866	28.841	28.99	28.99	28.99
2014-11-25	22:00:00	27.949	27.949	27.949	28.891	28.916	28.891	28.965	28.965	28.99
2014-11-25	22:30:00	27.949	27.949	27.949	28.916	28.916	28.891	28.965	28.965	28.965
2014-11-25	23:00:00	27.924	27.924	27.924	28.916	28.916	28.891	28.965	28.965	28.965
2014-11-25	23:30:00	27.924	27.924	27.924	28.891	28.891	28.866	28.965	28.965	28.965
2014-11-26	00:00:00	27.899	27.899	27.899	28.891	28.891	28.866	28.965	28.965	28.965
2014-11-26	00:30:00	27.875	27.875	27.875	28.916	28.916	28.891	28.965	28.965	28.965
2014-11-26	01:00:00	27.776	27.801	27.801	28.916	28.916	28.891	28.965	28.965	28.965
2014-11-26	01:30:00	27.751	27.751	27.776	28.891	28.891	28.866	28.965	28.965	28.99
2014-11-26	02:00:00	27.751	27.751	27.751	28.866	28.891	28.866	28.965	28.965	28.965
2014-11-26	02:30:00	27.727	27.751	27.751	28.866	28.891	28.866	28.965	28.965	28.965
2014-11-26	03:00:00	27.727	27.727	27.727	28.866	28.866	28.841	28.965	28.965	28.99
2014-11-26	03:30:00	27.653	27.653	27.653	28.866	28.866	28.841	28.965	28.965	28.99
2014-11-26	04:00:00	27.653	27.653	27.653	28.841	28.866	28.841	28.965	28.965	28.99
2014-11-26	04:30:00	27.579	27.579	27.579	28.816	28.841	28.816	28.965	28.965	28.99
2014-11-26	05:00:00	27.604	27.604	27.604	28.816	28.841	28.816	28.965	28.965	28.99
2014-11-26	05:30:00	27.579	27.604	27.604	28.816	28.816	28.791	28.965	28.965	28.965
2014-11-26	06:00:00	27.579	27.579	27.579	28.816	28.816	28.791	28.99	28.99	28.99
2014-11-26	06:30:00	27.431	27.456	27.456	28.816	28.816	28.791	28.99	28.965	28.99
2014-11-26	07:00:00	27.456	27.456	27.456	28.816	28.816	28.791	28.99	28.965	28.99
2014-11-26	07:30:00	27.481	27.505	27.505	28.766	28.791	28.766	28.99	28.965	28.99
2014-11-26	08:00:00	27.53	27.53	27.53	28.766	28.766	28.766	28.965	28.965	28.99
2014-11-26	08:30:00	27.604	27.628	27.628	28.742	28.742	28.742	28.965	28.965	28.965
2014-11-26	09:00:00	27.628	27.628	27.628	28.742	28.742	28.717	28.965	28.965	28.99
2014-11-26	09:30:00	27.727	27.727	27.751	28.742	28.742	28.717	28.965	28.965	28.99
2014-11-26	10:00:00	27.776	27.776	27.801	28.717	28.742	28.717	28.965	28.965	28.99
2014-11-26	10:30:00	27.825	27.825	27.825	28.692	28.717	28.667	28.965	28.965	28.99
2014-11-26	11:00:00	27.875	27.899	27.899	28.692	28.692	28.667	28.941	28.941	28.965
2014-11-26	11:30:00	27.899	27.899	27.924	28.692	28.692	28.667	28.916	28.916	28.916
2014-11-26	12:00:00	27.924	27.924	27.924	28.667	28.692	28.667	28.916	28.916	28.916
2014-11-26	12:30:00	27.85	27.85	27.85	28.667	28.667	28.667	28.916	28.916	28.916
2014-11-26	13:00:00	27.801	27.825	27.801	28.667	28.667	28.642	28.916	28.916	28.916
2014-11-26	13:30:00	27.751	27.751	27.751	28.692	28.717	28.692	28.916	28.916	28.916
2014-11-26	14:00:00	27.751	27.776	27.776	28.717	28.717	28.692	28.916	28.916	28.916
2014-11-26	14:30:00	27.776	27.801	27.776	28.692	28.692	28.667	28.916	28.916	28.916
2014-11-26	15:00:00	27.702	27.702	27.702	28.692	28.692	28.667	28.916	28.916	28.916
2014-11-26	15:30:00	27.653	27.653	27.653	28.692	28.692	28.692	28.916	28.916	28.916
2014-11-26	16:00:00	27.628	27.628	27.628	28.692	28.692	28.667	28.916	28.916	28.916
2014-11-26	16:30:00	27.554	27.554	27.579	28.667	28.667	28.667	28.891	28.891	28.916
2014-11-26	17:00:00	27.554	27.554	27.554	28.642	28.642	28.617	28.891	28.891	28.891
2014-11-26	17:30:00	27.604	27.604	27.604	28.593	28.593	28.568	28.891	28.891	28.891
2014-11-26	18:00:00	27.604	27.604	27.604	28.593	28.593	28.568	28.891	28.866	28.891
2014-11-26	18:30:00	27.604	27.604	27.604	28.568	28.568	28.568	28.866	28.866	28.866
2014-11-26	19:00:00	27.579	27.604	27.604	28.568	28.568	28.568	28.866	28.866	28.866
2014-11-26	19:30:00	27.702	27.702	27.702	28.568	28.568	28.543	28.866	28.866	28.866
2014-11-26	20:00:00	27.776	27.776	27.801	28.543	28.543	28.543	28.891	28.866	28.891
2014-11-26	20:30:00	27.801	27.825	27.825	28.568	28.568	28.543	28.866	28.866	28.891
2014-11-26	21:00:00	27.85	27.875	27.875	28.543	28.568	28.543	28.891	28.866	28.891
2014-11-26	21:30:00	27.85	27.85	27.85	28.518	28.518	28.493	28.891	28.866	28.891
2014-11-26	22:00:00	27.875	27.899	27.875	28.543	28.543	28.518	28.891	28.866	28.891
2014-11-26	22:30:00	27.825	27.825	27.85	28.543	28.543	28.543	28.891	28.866	28.891
2014-11-26	23:00:00	27.825	27.825	27.825	28.543	28.543	28.518	28.866	28.866	28.891
2014-11-26	23:30:00	27.801	27.825	27.825	28.518	28.543	28.518	28.866	28.866	28.891
2014-11-27	00:00:00	27.801	27.801	27.801	28.518	28.518	28.518	28.866	28.866	28.891
2014-11-27	00:30:00	27.776	27.776	27.776	28.543	28.543	28.518	28.866	28.841	28.866
2014-11-27	01:00:00	27.727	27.727	27.727	28.543	28.543	28.518	28.841	28.841	28.841
2014-11-27	01:30:00	27.702	27.702	27.702	28.543	28.543	28.518	28.841	28.841	28.841
2014-11-27	02:00:00	27.677	27.677	27.677	28.568	28.568	28.543	28.841	28.816	28.841
2014-11-27	02:30:00	27.702	27.702	27.702	28.568	28.568	28.543	28.816	28.816	28.841
2014-11-27	03:00:00	27.653	27.677	27.653	28.568	28.593	28.568	28.841	28.816	28.841
2014-11-27	03:30:00	27.628	27.653	27.628	28.568	28.568	28.568	28.816	28.816	28.816
2014-11-27	04:00:00	27.653	27.653	27.653	28.568	28.593	28.568	28.816	28.791	28.816
2014-11-27	04:30:00	27.628	27.653	27.628	28.568	28.593	28.568	28.816	28.791	28.816
2014-11-27	05:00:00	27.628	27.628	27.628	28.568	28.593	28.568	28.816	28.816	28.816
2014-11-27	05:30:00	27.604	27.604	27.604	28.568	28.593	28.568	28.816	28.816	28.816
2014-11-27	06:00:00	27.579	27.579	27.579	28.593	28.593	28.568	28.816	28.816	28.816
2014-11-27	06:30:00	27.53	27.554	27.554	28.593	28.593	28.568	28.816	28.816	28.816
2014-11-27	07:00:00	27.505	27.505	27.53	28.593	28.593	28.568	28.816	28.816	28.816
2014-11-27	07:30:00	27.481	27.505	27.505	28.568	28.593	28.568	28.791	28.766	28.791
2014-11-27	08:00:00	27.53	27.554	27.53	28.568	28.568	28.543	28.766	28.766	28.791
2014-11-27	08:30:00	27.628	27.628	27.628	28.543	28.543	28.518	28.791	28.791	28.791
2014-11-27	09:00:00	27.677	27.702	27.702	28.543	28.543	28.518	28.791	28.791	28.791
2014-11-27	09:30:00	27.727	27.727	27.727	28.543	28.568	28.543	28.791	28.791	28.791
2014-11-27	10:00:00	27.751	27.751	27.776	28.568	28.568	28.543	28.791	28.791	28.791
2014-11-27	10:30:00	27.751	27.776	27.751	28.568	28.593	28.568	28.791	28.766	28.791
2014-11-27	11:00:00	27.776	27.776	27.776	28.593	28.593	28.568	28.791	28.791	28.791
2014-11-27	11:30:00	27.776	27.776	27.776	28.543	28.568	28.543	28.791	28.791	28.791
2014-11-27	12:00:00	27.751	27.776	27.751	28.568	28.568	28.543	28.791	28.791	28.791
2014-11-27	12:30:00	27.776	27.776	27.776	28.568	28.593	28.568	28.791	28.766	28.791
2014-11-27	13:00:00	27.751	27.776	27.751	28.593	28.593	28.568	28.791	28.791	28.791
2014-11-27	13:30:00	27.751	27.751	27.751	28.568	28.593	28.568	28.766	28.766	28.791
2014-11-27	14:00:00	27.751	27.776	27.776	28.568	28.593	28.568	28.766	28.766	28.766
2014-11-27	14:30:00	27.825	27.85	27.85	28.593	28.593	28.568	28.766	28.766	28.766
2014-11-27	15:00:00	27.899	27.924	27.924	28.593	28.593	28.568	28.766	28.766	28.766
2014-11-27	15:30:00	27.924	27.924	27.924	28.593	28.593	28.568	28.766	28.766	28.766
2014-11-27	16:00:00	27.899	27.924	27.924	28.617	28.617	28.593	28.766	28.766	28.766
2014-11-27	16:30:00	27.875	27.875	27.875	28.642	28.642	28.617	28.766	28.766	28.766
2014-11-27	17:00:00	27.875	27.875	27.875	28.617	28.617	28.617	28.766	28.766	28.766
2014-11-27	17:30:00	27.875	27.875	27.875	28.642	28.642	28.617	28.766	28.766	28.766
2014-11-27	18:00:00	27.924	27.924	27.924	28.642	28.642	28.617	28.766	28.766	28.766
2014-11-27	18:30:00	27.924	27.924	27.924	28.617	28.617	28.617	28.766	28.766	28.791
2014-11-27	19:00:00	27.949	27.949	27.949	28.642	28.642	28.617	28.766	28.766	28.766
2014-11-27	19:30:00	28.048	28.072	28.072	28.642	28.642	28.617	28.766	28.766	28.766
2014-11-27	20:00:00	28.048	28.072	28.072	28.667	28.667	28.642	28.766	28.766	28.766
2014-11-27	20:30:00	28.097	28.122	28.122	28.617	28.617	28.593	28.766	28.766	28.766
2014-11-27	21:00:00	28.048	28.048	28.072	28.642	28.642	28.617	28.766	28.766	28.766
2014-11-27	21:30:00	28.023	28.023	28.023	28.617	28.617	28.593	28.766	28.766	28.766
2014-11-27	22:00:00	28.048	28.048	28.048	28.593	28.593	28.593	28.766	28.766	28.766
2014-11-27	22:30:00	28.023	28.048	28.048	28.617	28.617	28.593	28.766	28.766	28.791
2014-11-27	23:00:00	27.998	28.023	28.023	28.617	28.617	28.593	28.766	28.766	28.791
2014-11-27	23:30:00	28.023	28.048	28.048	28.593	28.593	28.568	28.791	28.766	28.791
2014-11-28	00:00:00	27.998	28.023	28.023	28.617	28.617	28.617	28.766	28.766	28.791
2014-11-28	00:30:00	27.924	27.949	27.949	28.617	28.617	28.593	28.791	28.791	28.791
2014-11-28	01:00:00	27.875	27.899	27.899	28.617	28.617	28.593	28.791	28.791	28.791
2014-11-28	01:30:00	27.825	27.825	27.825	28.593	28.617	28.593	28.766	28.766	28.791
2014-11-28	02:00:00	27.875	27.875	27.875	28.593	28.617	28.593	28.766	28.766	28.791
2014-11-28	02:30:00	27.875	27.899	27.899	28.617	28.617	28.593	28.766	28.766	28.791
2014-11-28	03:00:00	27.924	27.924	27.924	28.617	28.617	28.593	28.766	28.766	28.791
2014-11-28	03:30:00	27.924	27.924	27.924	28.617	28.617	28.617	28.766	28.766	28.791
2014-11-28	04:00:00	27.924	27.924	27.924	28.617	28.617	28.593	28.816	28.816	28.816
2014-11-28	04:30:00	27.924	27.924	27.924	28.593	28.617	28.593	28.816	28.816	28.816
2014-11-28	05:00:00	27.825	27.85	27.85	28.617	28.617	28.593	28.816	28.816	28.816
2014-11-28	05:30:00	27.825	27.825	27.825	28.617	28.593	28.593	28.816	28.816	28.816
2014-11-28	06:00:00	27.801	27.801	27.801	28.593	28.617	28.593	28.816	28.816	28.816
2014-11-28	06:30:00	27.85	27.85	27.85	28.593	28.593	28.593	28.816	28.816	28.816
2014-11-28	07:00:00	27.751	27.776	27.751	28.593	28.617	28.593	28.816	28.816	28.816
2014-11-28	07:30:00	27.751	27.751	27.751	28.593	28.593	28.568	28.816	28.816	28.841
2014-11-28	08:00:00	27.727	27.727	27.727	28.593	28.617	28.593	28.816	28.816	28.841
2014-11-28	08:30:00	27.825	27.825	27.825	28.617	28.617	28.617	28.816	28.816	28.816
2014-11-28	09:00:00	27.899	27.875	27.875	28.617	28.617	28.617	28.816	28.816	28.841
2014-11-28	09:30:00	27.998	28.023	28.023	28.642	28.642	28.617	28.841	28.841	28.841
2014-11-28	10:00:00	28.072	28.072	28.072	28.642	28.642	28.617	28.841	28.841	28.841
2014-11-28	10:30:00	28.097	28.147	28.122	28.642	28.642	28.617	28.866	28.866	28.866
2014-11-28	11:00:00	28.072	28.072	28.072	28.667	28.667	28.642	28.866	28.866	28.866
2014-11-28	11:30:00	28.048	28.048	28.048	28.692	28.692	28.667	28.866	28.866	28.866
2014-11-28	12:00:00	28.023	28.048	28.048	28.692	28.692	28.667	28.866	28.866	28.866
2014-11-28	12:30:00	28.122	28.122	28.122	28.717	28.692	28.667	28.866	28.866	28.866
2014-11-28	13:00:00	28.221	28.221	28.221	28.692	28.692	28.667	28.866	28.866	28.866
2014-11-28	13:30:00	28.345	28.369	28.369	28.692	28.692	28.667	28.841	28.841	28.866
2014-11-28	14:00:00	28.27	28.295	28.27	28.692	28.692	28.667	28.841	28.841	28.841
2014-11-28	14:30:00	28.196	28.221	28.221	28.692	28.692	28.667	28.841	28.841	28.841
2014-11-28	15:00:00	28.147	28.147	28.147	28.692	28.692	28.667	28.841	28.841	28.841
2014-11-28	15:30:00	28.147	28.147	28.147	28.692	28.717	28.692	28.841	28.841	28.866
2014-11-28	16:00:00	28.147	28.171	28.171	28.742	28.742	28.717	28.866	28.866	28.866
2014-11-28	16:30:00	28.122	28.122	28.122	28.742	28.742	28.742	28.866	28.866	28.866
2014-11-28	17:00:00	28.122	28.122	28.122	28.742	28.742	28.717	28.866	28.866	28.866
2014-11-28	17:30:00	28.122	28.122	28.122	28.742	28.742	28.717	28.866	28.866	28.891
2014-11-28	18:00:00	28.122	28.122	28.122	28.742	28.766	28.742	28.866	28.866	28.866
2014-11-28	18:30:00	28.171	28.171	28.171	28.742	28.742	28.717	28.866	28.866	28.866
2014-11-28	19:00:00	28.196	28.221	28.221	28.841	28.841	28.816	28.866	28.866	28.866
2014-11-28	19:30:00	28.196	28.221	28.196	28.766	28.791	28.766	28.866	28.866	28.891
2014-11-28	20:00:00	28.245	28.245	28.245	28.791	28.766	28.766	28.891	28.866	28.891
2014-11-28	20:30:00	28.27	28.295	28.27	28.717	28.717	28.692	28.866	28.866	28.866
2014-11-28	21:00:00	28.295	28.295	28.295	28.717	28.717	28.692	28.866	28.866	28.866
2014-11-28	21:30:00	28.295	28.295	28.295	28.692	28.692	28.667	28.866	28.866	28.866
2014-11-28	22:00:00	28.27	28.295	28.295	28.692	28.692	28.667	28.866	28.866	28.866
2014-11-28	22:30:00	28.27	28.27	28.27	28.717	28.717	28.692	28.841	28.841	28.866
2014-11-28	23:00:00	28.245	28.245	28.27	28.742	28.742	28.717	28.841	28.841	28.841
2014-11-28	23:30:00	28.245	28.245	28.245	28.766	28.766	28.742	28.841	28.841	28.866
2014-11-29	00:00:00	28.221	28.245	28.245	28.742	28.766	28.742	28.841	28.841	28.841
2014-11-29	00:30:00	28.147	28.171	28.171	28.742	28.742	28.742	28.841	28.841	28.841
2014-11-29	01:00:00	28.072	28.072	28.072	28.742	28.766	28.742	28.841	28.816	28.841
2014-11-29	01:30:00	28.171	28.171	28.171	28.742	28.742	28.717	28.841	28.841	28.841
2014-11-29	02:00:00	28.171	28.171	28.196	28.742	28.742	28.717	28.841	28.841	28.841
2014-11-29	02:30:00	28.171	28.196	28.196	28.742	28.766	28.742	28.841	28.841	28.866
2014-11-29	03:00:00	28.147	28.171	28.171	28.742	28.742	28.717	28.841	28.841	28.866
2014-11-29	03:30:00	28.171	28.196	28.196	28.717	28.717	28.692	28.866	28.841	28.866
2014-11-29	04:00:00	28.171	28.196	28.196	28.667	28.692	28.667	28.866	28.866	28.866
2014-11-29	04:30:00	28.171	28.171	28.171	28.667	28.667	28.642	28.866	28.866	28.891
2014-11-29	05:00:00	28.023	28.023	28.023	28.667	28.667	28.642	28.866	28.866	28.891
2014-11-29	05:30:00	27.949	27.949	27.949	28.667	28.692	28.667	28.866	28.866	28.866
2014-11-29	06:00:00	27.924	27.924	27.924	28.692	28.692	28.667	28.866	28.866	28.866
2014-11-29	06:30:00	27.949	27.949	27.949	28.692	28.692	28.667	28.891	28.866	28.891
2014-11-29	07:00:00	27.949	27.949	27.949	28.717	28.742	28.717	28.891	28.891	28.891
2014-11-29	07:30:00	27.949	27.974	27.974	28.717	28.742	28.717	28.891	28.866	28.891
2014-11-29	08:00:00	28.023	28.023	28.048	28.717	28.717	28.692	28.866	28.866	28.891
2014-11-29	08:30:00	28.122	28.122	28.122	28.717	28.717	28.692	28.866	28.866	28.866
2014-11-29	09:00:00	28.147	28.171	28.147	28.717	28.717	28.717	28.866	28.866	28.866
2014-11-29	09:30:00	28.171	28.196	28.171	28.742	28.742	28.717	28.866	28.866	28.866
2014-11-29	10:00:00	28.245	28.27	28.27	28.766	28.766	28.742	28.866	28.866	28.866
2014-11-29	10:30:00	28.32	28.345	28.345	28.766	28.791	28.742	28.866	28.866	28.866
2014-11-29	11:00:00	28.32	28.345	28.345	28.791	28.791	28.766	28.866	28.866	28.866
2014-11-29	11:30:00	28.345	28.369	28.369	28.841	28.816	28.791	28.866	28.866	28.891
2014-11-29	12:00:00	28.345	28.345	28.345	28.866	28.841	28.791	28.891	28.866	28.891
2014-11-29	12:30:00	28.295	28.295	28.295	28.841	28.816	28.791	28.891	28.866	28.891
2014-11-29	13:00:00	28.295	28.295	28.295	28.841	28.816	28.791	28.866	28.866	28.891
2014-11-29	13:30:00	28.27	28.295	28.295	28.816	28.791	28.766	28.866	28.866	28.891
2014-11-29	14:00:00	28.345	28.369	28.369	28.816	28.791	28.766	28.866	28.866	28.891
2014-11-29	14:30:00	28.444	28.468	28.444	28.816	28.791	28.766	28.866	28.866	28.891
2014-11-29	15:00:00	28.345	28.345	28.345	28.791	28.791	28.766	28.866	28.866	28.891
2014-11-29	15:30:00	28.345	28.345	28.345	28.791	28.791	28.766	28.891	28.891	28.891
2014-11-29	16:00:00	28.369	28.369	28.369	28.791	28.791	28.766	28.916	28.891	28.916
2014-11-29	16:30:00	28.32	28.32	28.32	28.791	28.791	28.766	28.916	28.916	28.916
2014-11-29	17:00:00	28.221	28.245	28.245	28.766	28.791	28.766	28.916	28.916	28.916
2014-11-29	17:30:00	28.221	28.221	28.221	28.766	28.791	28.766	28.916	28.916	28.941
2014-11-29	18:00:00	28.221	28.221	28.221	28.816	28.816	28.791	28.941	28.941	28.941
2014-11-29	18:30:00	28.196	28.196	28.196	28.766	28.766	28.766	28.965	28.941	28.965
2014-11-29	19:00:00	28.171	28.196	28.196	28.766	28.791	28.766	28.941	28.941	28.941
2014-11-29	19:30:00	28.245	28.245	28.27	28.766	28.791	28.766	28.916	28.916	28.941
2014-11-29	20:00:00	28.493	28.493	28.468	28.766	28.791	28.766	28.916	28.916	28.941
2014-11-29	20:30:00	28.369	28.369	28.369	28.766	28.766	28.766	28.941	28.941	28.941
2014-11-29	21:00:00	28.369	28.394	28.394	28.791	28.791	28.766	28.941	28.941	28.965
2014-11-29	21:30:00	28.369	28.369	28.369	28.791	28.791	28.766	28.941	28.941	28.941
2014-11-29	22:00:00	28.369	28.394	28.394	28.791	28.791	28.766	28.941	28.941	28.965
2014-11-29	22:30:00	28.369	28.394	28.394	28.791	28.791	28.791	28.941	28.916	28.941
2014-11-29	23:00:00	28.369	28.394	28.394	28.816	28.816	28.791	28.941	28.941	28.965
2014-11-29	23:30:00	28.369	28.394	28.394	28.791	28.791	28.766	28.941	28.916	28.941
2014-11-30	00:00:00	28.444	28.444	28.444	28.791	28.816	28.791	28.941	28.941	28.941
2014-11-30	00:30:00	28.493	28.493	28.493	28.816	28.816	28.791	28.965	28.941	28.965
2014-11-30	01:00:00	28.369	28.369	28.369	28.791	28.791	28.766	28.916	28.916	28.941
2014-11-30	01:30:00	28.345	28.345	28.345	28.791	28.791	28.766	28.916	28.916	28.941
2014-11-30	02:00:00	28.394	28.419	28.394	28.791	28.791	28.766	28.916	28.916	28.941
2014-11-30	02:30:00	28.419	28.419	28.419	28.766	28.766	28.742	28.916	28.916	28.916
2014-11-30	03:00:00	28.394	28.394	28.394	28.766	28.791	28.766	28.916	28.916	28.941
2014-11-30	03:30:00	28.369	28.369	28.369	28.742	28.742	28.742	28.916	28.916	28.941
2014-11-30	04:00:00	28.345	28.345	28.345	28.742	28.766	28.742	28.916	28.916	28.941
2014-11-30	04:30:00	28.32	28.32	28.32	28.742	28.766	28.742	28.916	28.916	28.941
2014-11-30	05:00:00	28.32	28.32	28.32	28.742	28.766	28.742	28.941	28.941	28.941
2014-11-30	05:30:00	28.27	28.27	28.27	28.742	28.766	28.742	28.941	28.941	28.965
2014-11-30	06:00:00	28.27	28.27	28.295	28.742	28.742	28.717	28.965	28.941	28.965
2014-11-30	06:30:00	28.245	28.245	28.27	28.742	28.742	28.717	28.941	28.941	28.965
2014-11-30	07:00:00	28.245	28.27	28.245	28.742	28.766	28.742	28.916	28.916	28.941
2014-11-30	07:30:00	28.27	28.27	28.27	28.766	28.766	28.742	28.916	28.916	28.941
2014-11-30	08:00:00	28.295	28.295	28.295	28.766	28.766	28.742	28.916	28.916	28.941
2014-11-30	08:30:00	28.295	28.32	28.245	28.766	28.766	28.742	28.916	28.891	28.916
2014-11-30	09:00:00	28.32	28.369	28.345	28.791	28.791	28.766	28.916	28.891	28.916
2014-11-30	09:30:00	28.419	28.444	28.419	28.791	28.816	28.766	28.916	28.891	28.916
2014-11-30	10:00:00	28.468	28.493	28.493	28.816	28.816	28.791	28.916	28.916	28.916
2014-11-30	10:30:00	28.568	28.568	28.568	28.816	28.816	28.791	28.916	28.916	28.916
2014-11-30	11:00:00	28.692	28.717	28.692	28.841	28.841	28.816	28.916	28.916	28.916
2014-11-30	11:30:00	28.642	28.667	28.642	28.866	28.866	28.841	28.916	28.916	28.916
2014-11-30	12:00:00	28.642	28.642	28.617	28.866	28.866	28.841	28.916	28.916	28.916
2014-11-30	12:30:00	28.667	28.692	28.692	28.916	28.866	28.841	28.941	28.916	28.941
2014-11-30	13:00:00	28.642	28.642	28.617	28.891	28.891	28.841	28.941	28.941	28.941
2014-11-30	13:30:00	28.717	28.717	28.717	28.891	28.866	28.841	28.941	28.941	28.941
2014-11-30	14:00:00	28.717	28.717	28.692	28.866	28.866	28.841	28.941	28.941	28.965
2014-11-30	14:30:00	28.742	28.742	28.717	28.866	28.866	28.841	28.965	28.941	28.965
2014-11-30	15:00:00	28.841	28.841	28.816	28.866	28.866	28.841	28.965	28.965	28.965
2014-11-30	15:30:00	28.841	28.841	28.841	28.866	28.866	28.841	28.941	28.941	28.941
2014-11-30	16:00:00	28.816	28.816	28.816	28.866	28.866	28.841	28.941	28.916	28.941
2014-11-30	16:30:00	28.766	28.791	28.766	28.866	28.866	28.841	28.916	28.916	28.916
2014-11-30	17:00:00	28.791	28.791	28.791	28.891	28.891	28.866	28.916	28.916	28.916
2014-11-30	17:30:00	28.791	28.791	28.791	28.891	28.891	28.866	28.916	28.916	28.916
2014-11-30	18:00:00	28.766	28.791	28.791	28.891	28.891	28.866	28.916	28.916	28.916
2014-11-30	18:30:00	28.766	28.766	28.766	28.891	28.891	28.866	28.916	28.916	28.916
2014-11-30	19:00:00	28.816	28.816	28.791	28.891	28.891	28.866	28.916	28.916	28.916
2014-11-30	19:30:00	28.841	28.841	28.816	28.891	28.891	28.866	28.941	28.941	28.941
2014-11-30	20:00:00	28.866	28.866	28.866	28.866	28.891	28.866	28.941	28.941	28.941
2014-11-30	20:30:00	28.891	28.891	28.916	28.891	28.891	28.866	28.941	28.941	28.941
2014-11-30	21:00:00	28.891	28.891	28.891	28.866	28.891	28.866	28.941	28.941	28.941
2014-11-30	21:30:00	28.891	28.891	28.891	28.866	28.891	28.866	28.941	28.916	28.941
2014-11-30	22:00:00	28.866	28.866	28.866	28.891	28.891	28.866	28.916	28.916	28.941
2014-11-30	22:30:00	28.891	28.891	28.916	28.916	28.916	28.891	28.941	28.916	28.941
2014-11-30	23:00:00	28.866	28.866	28.866	28.891	28.916	28.891	28.916	28.916	28.941
2014-11-30	23:30:00	28.841	28.841	28.866	28.891	28.891	28.866	28.941	28.941	28.941
2014-12-01	00:00:00	28.791	28.816	28.816	28.866	28.866	28.866	28.941	28.941	28.941
2014-12-01	00:30:00	28.791	28.791	28.791	28.866	28.866	28.866	28.916	28.916	28.941
2014-12-01	01:00:00	28.766	28.766	28.766	28.866	28.866	28.841	28.941	28.941	28.941
2014-12-01	01:30:00	28.766	28.766	28.766	28.866	28.866	28.841	28.965	28.965	28.965
2014-12-01	02:00:00	28.742	28.742	28.742	28.866	28.866	28.841	28.965	28.965	28.965
2014-12-01	02:30:00	28.717	28.717	28.717	28.866	28.866	28.841	28.965	28.941	28.965
2014-12-01	03:00:00	28.692	28.692	28.667	28.866	28.866	28.841	28.965	28.965	28.965
2014-12-01	03:30:00	28.692	28.692	28.692	28.866	28.866	28.841	28.965	28.965	28.965
2014-12-01	04:00:00	28.667	28.667	28.667	28.866	28.866	28.841	28.99	28.99	28.99
2014-12-01	04:30:00	28.642	28.667	28.642	28.891	28.891	28.866	28.99	28.965	28.99
2014-12-01	05:00:00	28.617	28.617	28.642	28.916	28.941	28.916	28.99	28.99	28.99
2014-12-01	05:30:00	28.617	28.617	28.617	28.941	28.941	28.941	28.99	28.99	29.015
2014-12-01	06:00:00	28.543	28.568	28.568	28.965	28.965	28.941	29.015	29.015	29.015
2014-12-01	06:30:00	28.518	28.518	28.518	28.965	28.965	28.941	29.015	29.015	29.015
2014-12-01	07:00:00	28.568	28.568	28.568	28.965	28.965	28.941	28.99	28.99	29.015
2014-12-01	07:30:00	28.568	28.568	28.568	28.965	28.965	28.941	28.99	28.99	29.015
2014-12-01	08:00:00	28.568	28.568	28.568	28.941	28.965	28.941	29.015	28.99	29.015
2014-12-01	08:30:00	28.593	28.617	28.617	28.965	28.965	28.941	28.99	28.99	28.99
2014-12-01	09:00:00	28.667	28.667	28.667	28.965	28.965	28.941	28.99	28.965	28.99
2014-12-01	09:30:00	28.667	28.667	28.667	28.941	28.965	28.941	28.99	28.99	28.99
2014-12-01	10:00:00	28.791	28.791	28.791	28.965	28.99	28.965	29.015	28.99	29.015
2014-12-01	10:30:00	28.791	28.791	28.816	28.99	28.99	28.965	29.015	29.015	29.015
2014-12-01	11:00:00	28.816	28.816	28.816	28.99	28.99	28.965	28.99	28.965	28.99
2014-12-01	11:30:00	28.841	28.841	28.816	28.99	28.965	28.941	28.99	28.965	28.99
2014-12-01	12:00:00	28.891	28.891	28.866	28.99	28.99	28.965	28.99	28.99	28.99
2014-12-01	12:30:00	28.816	28.816	28.841	28.99	28.99	28.965	28.99	28.99	29.015
2014-12-01	13:00:00	28.816	28.816	28.816	28.99	28.99	28.941	28.99	28.99	29.015
2014-12-01	13:30:00	28.766	28.791	28.791	28.99	28.99	28.965	29.015	28.99	29.015
2014-12-01	14:00:00	28.816	28.816	28.816	28.99	28.99	28.965	29.015	29.015	29.015
2014-12-01	14:30:00	28.816	28.841	28.841	29.015	29.015	28.99	29.015	29.015	29.015
2014-12-01	15:00:00	28.916	28.916	28.916	29.015	29.015	28.99	28.99	28.99	28.99
2014-12-01	15:30:00	29.09	29.065	29.09	29.04	29.04	29.015	28.99	28.99	28.99
2014-12-01	16:00:00	29.09	29.09	29.065	29.04	29.04	29.015	28.99	28.99	28.99
2014-12-01	16:30:00	28.866	28.866	28.866	29.04	29.04	29.015	28.99	28.99	28.99
2014-12-01	17:00:00	28.891	28.916	28.916	29.04	29.04	29.015	29.015	29.015	29.015
2014-12-01	17:30:00	28.99	29.015	29.015	29.015	29.015	28.99	29.015	29.015	29.04
2014-12-01	18:00:00	28.841	28.841	28.841	28.99	29.015	28.99	29.015	29.015	29.015
2014-12-01	18:30:00	28.916	28.916	28.916	28.99	28.99	28.965	29.015	29.015	29.015
2014-12-01	19:00:00	28.916	28.916	28.916	28.99	28.99	28.965	29.015	29.015	29.04
2014-12-01	19:30:00	28.891	28.916	28.916	28.99	28.99	28.965	29.04	29.04	29.04
2014-12-01	20:00:00	28.866	28.866	28.866	28.99	28.99	28.99	29.04	29.04	29.04
2014-12-01	20:30:00	28.816	28.841	28.841	28.99	28.99	28.965	29.04	29.04	29.04
2014-12-01	21:00:00	28.816	28.841	28.841	28.99	29.015	28.99	29.04	29.04	29.04
2014-12-01	21:30:00	28.791	28.816	28.816	29.015	29.015	28.99	29.04	29.015	29.04
2014-12-01	22:00:00	28.791	28.791	28.791	29.015	29.015	28.99	29.015	29.015	29.015
2014-12-01	22:30:00	28.692	28.717	28.717	28.99	29.015	28.99	29.015	29.015	29.015
2014-12-01	23:00:00	28.667	28.667	28.667	28.99	29.015	28.99	29.015	29.015	29.015
2014-12-01	23:30:00	28.642	28.642	28.642	28.99	28.99	28.965	29.015	29.015	29.015
2014-12-02	00:00:00	28.642	28.642	28.642	28.99	28.99	28.965	29.015	29.015	29.015
2014-12-02	00:30:00	28.593	28.593	28.593	28.99	28.99	28.965	29.015	29.015	29.015
2014-12-02	01:00:00	28.568	28.568	28.568	28.99	29.015	28.99	29.015	29.015	29.04
2014-12-02	01:30:00	28.568	28.568	28.568	29.015	29.015	28.99	29.015	29.015	29.015
2014-12-02	02:00:00	28.543	28.543	28.543	29.015	29.015	28.99	29.04	29.04	29.04
2014-12-02	02:30:00	28.543	28.543	28.543	29.04	29.04	29.015	29.015	29.015	29.015
2014-12-02	03:00:00	28.518	28.518	28.518	29.04	29.04	29.015	29.015	29.015	29.015
2014-12-02	03:30:00	28.493	28.493	28.493	29.04	29.04	29.015	29.015	29.015	29.015
2014-12-02	04:00:00	28.518	28.518	28.518	29.04	29.04	29.04	29.04	29.04	29.04
2014-12-02	04:30:00	28.468	28.493	28.493	29.04	29.065	29.04	29.04	29.04	29.065
2014-12-02	05:00:00	28.444	28.444	28.444	29.04	29.065	29.04	29.065	29.04	29.065
2014-12-02	05:30:00	28.419	28.419	28.419	29.015	29.04	29.015	29.065	29.065	29.065
2014-12-02	06:00:00	28.369	28.369	28.369	29.04	29.04	29.015	29.065	29.065	29.065
2014-12-02	06:30:00	28.394	28.394	28.394	29.015	29.04	29.015	29.065	29.065	29.065
2014-12-02	07:00:00	28.394	28.394	28.394	29.015	29.015	29.015	29.065	29.065	29.065
2014-12-02	07:30:00	28.369	28.394	28.394	29.015	29.015	29.015	29.065	29.065	29.09
2014-12-02	08:00:00	28.32	28.345	28.345	29.015	29.015	28.99	29.065	29.065	29.09
2014-12-02	08:30:00	28.394	28.394	28.394	29.015	29.015	29.015	29.09	29.065	29.09
2014-12-02	09:00:00	28.394	28.394	28.394	29.015	29.04	29.015	29.09	29.09	29.09
2014-12-02	09:30:00	28.419	28.419	28.419	29.015	29.04	29.015	29.09	29.09	29.09
2014-12-02	10:00:00	28.444	28.444	28.444	29.04	29.04	29.015	29.09	29.09	29.09
2014-12-02	10:30:00	28.444	28.444	28.419	29.04	29.04	29.015	29.065	29.065	29.09
2014-12-02	11:00:00	28.493	28.468	28.468	29.04	29.065	29.04	29.065	29.065	29.065
2014-12-02	11:30:00	28.419	28.419	28.419	29.04	29.04	29.04	29.065	29.065	29.065
2014-12-02	12:00:00	28.419	28.419	28.419	29.04	29.065	29.04	29.065	29.065	29.09
2014-12-02	12:30:00	28.369	28.369	28.369	29.04	29.04	29.015	29.065	29.065	29.09
2014-12-02	13:00:00	28.394	28.394	28.394	29.04	29.04	29.015	29.065	29.065	29.065
2014-12-02	13:30:00	28.369	28.394	28.394	29.015	29.04	29.015	29.065	29.065	29.065
2014-12-02	14:00:00	28.369	28.369	28.369	29.04	29.04	29.015	29.065	29.065	29.065
2014-12-02	14:30:00	28.345	28.345	28.345	29.015	29.04	29.015	29.065	29.065	29.065
2014-12-02	15:00:00	28.369	28.369	28.369	29.04	29.04	29.015	29.065	29.065	29.065
2014-12-02	15:30:00	28.345	28.345	28.345	29.015	29.015	29.015	29.065	29.065	29.09
2014-12-02	16:00:00	28.32	28.32	28.345	29.015	29.015	28.99	29.065	29.065	29.09
2014-12-02	16:30:00	28.27	28.295	28.295	29.015	29.015	28.99	29.065	29.065	29.09
2014-12-02	17:00:00	28.221	28.221	28.221	29.015	29.015	28.99	29.065	29.065	29.09
2014-12-02	17:30:00	28.171	28.196	28.196	28.99	29.015	28.99	29.09	29.065	29.09
2014-12-02	18:00:00	28.147	28.147	28.147	28.99	29.015	28.99	29.065	29.065	29.09
2014-12-02	18:30:00	28.072	28.072	28.072	28.99	29.015	28.99	29.09	29.065	29.09
2014-12-02	19:00:00	28.097	28.097	28.097	28.99	29.015	28.965	29.09	29.065	29.09
2014-12-02	19:30:00	28.023	28.023	28.048	28.99	28.99	28.965	29.065	29.065	29.09
2014-12-02	20:00:00	28.048	28.072	28.072	28.99	28.99	28.965	29.065	29.065	29.09
2014-12-02	20:30:00	28.048	28.048	28.048	28.99	28.99	28.965	29.065	29.065	29.065
2014-12-02	21:00:00	28.048	28.048	28.072	28.99	28.99	28.965	29.065	29.065	29.065
2014-12-02	21:30:00	28.048	28.048	28.048	28.965	28.99	28.965	29.065	29.065	29.065
2014-12-02	22:00:00	28.023	28.023	28.023	28.965	28.99	28.965	29.065	29.04	29.065
2014-12-02	22:30:00	27.998	27.998	27.998	28.965	28.99	28.965	29.04	29.04	29.065
2014-12-02	23:00:00	27.974	27.974	27.974	28.965	28.965	28.965	29.04	29.04	29.04
2014-12-02	23:30:00	27.974	27.974	27.974	28.965	28.965	28.965	29.04	29.04	29.04
2014-12-03	00:00:00	27.899	27.899	27.924	28.965	28.965	28.941	29.04	29.015	29.04
2014-12-03	00:30:00	27.875	27.875	27.875	28.965	28.965	28.965	29.015	29.015	29.04
2014-12-03	01:00:00	27.924	27.924	27.949	28.965	28.965	28.941	29.015	29.015	29.015
2014-12-03	01:30:00	27.924	27.924	27.924	28.965	28.965	28.941	29.015	29.015	29.015
2014-12-03	02:00:00	27.875	27.875	27.875	28.965	28.965	28.941	29.015	28.99	29.015
2014-12-03	02:30:00	27.875	27.875	27.875	28.965	28.965	28.941	29.015	29.015	29.015
2014-12-03	03:00:00	27.875	27.875	27.875	28.965	28.965	28.941	29.015	28.99	29.015
2014-12-03	03:30:00	27.85	27.875	27.875	28.965	28.965	28.941	28.99	28.99	29.015
2014-12-03	04:00:00	27.825	27.825	27.825	28.941	28.965	28.941	28.99	28.99	28.99
2014-12-03	04:30:00	27.801	27.801	27.801	28.941	28.941	28.916	28.99	28.99	28.99
2014-12-03	05:00:00	27.801	27.825	27.825	28.916	28.941	28.916	28.99	28.965	28.99
2014-12-03	05:30:00	27.801	27.825	27.825	28.916	28.916	28.916	28.965	28.965	28.99
2014-12-03	06:00:00	27.801	27.801	27.801	28.916	28.941	28.916	28.965	28.965	28.965
2014-12-03	06:30:00	27.776	27.776	27.776	28.916	28.916	28.891	28.965	28.965	28.965
2014-12-03	07:00:00	27.776	27.776	27.776	28.916	28.916	28.891	28.965	28.965	28.965
2014-12-03	07:30:00	27.776	27.776	27.776	28.891	28.916	28.891	28.965	28.965	28.965
2014-12-03	08:00:00	27.776	27.776	27.776	28.891	28.916	28.891	28.965	28.965	28.965
2014-12-03	08:30:00	27.776	27.801	27.801	28.891	28.916	28.891	28.965	28.941	28.965
2014-12-03	09:00:00	27.776	27.776	27.776	28.916	28.916	28.891	28.941	28.941	28.965
2014-12-03	09:30:00	27.825	27.825	27.825	28.916	28.916	28.891	28.941	28.941	28.941
2014-12-03	10:00:00	27.825	27.85	27.85	28.916	28.916	28.891	28.941	28.941	28.941
2014-12-03	10:30:00	27.875	27.875	27.85	28.916	28.916	28.891	28.941	28.941	28.965
2014-12-03	11:00:00	27.825	27.85	27.85	28.916	28.916	28.891	28.941	28.941	28.965
2014-12-03	11:30:00	27.85	27.85	27.875	28.916	28.941	28.916	28.941	28.941	28.941
2014-12-03	12:00:00	27.875	27.875	27.875	28.916	28.916	28.916	28.941	28.941	28.965
2014-12-03	12:30:00	27.899	27.899	27.875	28.916	28.916	28.916	28.941	28.941	28.941
2014-12-03	13:00:00	27.899	27.875	27.875	28.866	28.866	28.841	28.941	28.941	28.941
2014-12-03	13:30:00	27.974	27.974	27.998	28.866	28.866	28.841	28.941	28.941	28.941
2014-12-03	14:00:00	27.924	27.924	27.924	28.866	28.866	28.841	28.941	28.941	28.941
2014-12-03	14:30:00	27.949	27.949	27.949	28.766	28.766	28.742	28.941	28.941	28.941
2014-12-03	15:00:00	27.974	27.998	27.974	28.766	28.766	28.766	28.941	28.941	28.941
2014-12-03	15:30:00	27.974	27.974	27.998	28.766	28.766	28.766	28.941	28.941	28.965
2014-12-03	16:00:00	27.949	27.949	27.949	28.791	28.791	28.766	28.941	28.941	28.965
2014-12-03	16:30:00	27.899	27.924	27.924	28.791	28.791	28.766	28.941	28.941	28.941
2014-12-03	17:00:00	27.899	27.899	27.899	28.791	28.816	28.791	28.941	28.916	28.941
2014-12-03	17:30:00	27.85	27.85	27.85	28.791	28.791	28.766	28.916	28.916	28.941
2014-12-03	18:00:00	27.825	27.825	27.825	28.791	28.816	28.791	28.916	28.916	28.941
2014-12-03	18:30:00	27.776	27.776	27.801	28.791	28.791	28.766	28.916	28.916	28.941
2014-12-03	19:00:00	27.776	27.776	27.776	28.766	28.766	28.742	28.916	28.916	28.941
2014-12-03	19:30:00	27.628	27.653	27.653	28.766	28.791	28.766	28.916	28.916	28.941
2014-12-03	20:00:00	27.604	27.604	27.579	28.766	28.766	28.766	28.916	28.916	28.916
2014-12-03	20:30:00	27.628	27.628	27.628	28.766	28.766	28.766	28.916	28.916	28.916
2014-12-03	21:00:00	27.604	27.628	27.604	28.742	28.766	28.742	28.916	28.916	28.916
2014-12-03	21:30:00	27.628	27.653	27.653	28.766	28.766	28.742	28.916	28.916	28.916
2014-12-03	22:00:00	27.579	27.579	27.579	28.742	28.742	28.717	28.916	28.916	28.916
2014-12-03	22:30:00	27.554	27.579	27.579	28.742	28.742	28.717	28.916	28.916	28.916
2014-12-03	23:00:00	27.579	27.579	27.579	28.742	28.742	28.742	28.916	28.891	28.916
2014-12-03	23:30:00	27.505	27.505	27.505	28.742	28.766	28.742	28.916	28.916	28.916
2014-12-04	00:00:00	27.456	27.456	27.456	28.766	28.766	28.742	28.916	28.891	28.916
2014-12-04	00:30:00	27.382	27.382	27.382	28.742	28.742	28.742	28.916	28.891	28.916
2014-12-04	01:00:00	27.407	27.407	27.407	28.742	28.742	28.717	28.891	28.891	28.891
2014-12-04	01:30:00	27.431	27.431	27.431	28.742	28.742	28.717	28.891	28.891	28.891
2014-12-04	02:00:00	27.456	27.481	27.481	28.742	28.742	28.717	28.866	28.866	28.891
2014-12-04	02:30:00	27.407	27.407	27.407	28.717	28.717	28.717	28.866	28.866	28.891
2014-12-04	03:00:00	27.407	27.431	27.431	28.717	28.717	28.717	28.866	28.866	28.866
2014-12-04	03:30:00	27.407	27.407	27.407	28.717	28.717	28.717	28.866	28.841	28.866
2014-12-04	04:00:00	27.358	27.382	27.382	28.742	28.742	28.717	28.841	28.841	28.866
2014-12-04	04:30:00	27.358	27.358	27.358	28.742	28.742	28.717	28.841	28.841	28.841
2014-12-04	05:00:00	27.333	27.333	27.333	28.742	28.742	28.717	28.841	28.841	28.841
2014-12-04	05:30:00	27.259	27.259	27.259	28.717	28.717	28.717	28.841	28.841	28.841
2014-12-04	06:00:00	27.21	27.21	27.21	28.692	28.717	28.692	28.841	28.816	28.841
2014-12-04	06:30:00	27.21	27.235	27.235	28.717	28.717	28.692	28.816	28.816	28.841
2014-12-04	07:00:00	27.186	27.21	27.21	28.692	28.692	28.667	28.816	28.816	28.841
2014-12-04	07:30:00	27.161	27.186	27.186	28.692	28.717	28.692	28.816	28.816	28.816
2014-12-04	08:00:00	27.136	27.161	27.161	28.692	28.692	28.667	28.816	28.816	28.816
2014-12-04	08:30:00	27.186	27.186	27.186	28.692	28.692	28.667	28.816	28.816	28.816
2014-12-04	09:00:00	27.259	27.259	27.259	28.692	28.692	28.667	28.791	28.791	28.816
2014-12-04	09:30:00	27.284	27.284	27.284	28.692	28.692	28.667	28.791	28.791	28.791
2014-12-04	10:00:00	27.382	27.382	27.382	28.717	28.717	28.692	28.791	28.766	28.791
2014-12-04	10:30:00	27.431	27.431	27.431	28.667	28.667	28.642	28.766	28.766	28.791
2014-12-04	11:00:00	27.382	27.382	27.382	28.642	28.642	28.617	28.766	28.766	28.791
2014-12-04	11:30:00	27.308	27.308	27.308	28.642	28.642	28.617	28.766	28.766	28.791
2014-12-04	12:00:00	27.235	27.235	27.21	28.617	28.642	28.617	28.766	28.766	28.766
2014-12-04	12:30:00	27.259	27.259	27.259	28.642	28.642	28.617	28.766	28.766	28.791
2014-12-04	13:00:00	27.333	27.333	27.333	28.667	28.667	28.667	28.791	28.766	28.791
2014-12-04	13:30:00	27.358	27.358	27.358	28.667	28.667	28.642	28.791	28.791	28.791
2014-12-04	14:00:00	27.407	27.407	27.407	28.667	28.667	28.642	28.791	28.791	28.791
2014-12-04	14:30:00	27.431	27.431	27.431	28.493	28.493	28.468	28.816	28.816	28.816
2014-12-04	15:00:00	27.431	27.431	27.431	28.518	28.518	28.518	28.816	28.816	28.816
2014-12-04	15:30:00	27.407	27.407	27.407	28.568	28.568	28.543	28.816	28.816	28.816
2014-12-04	16:00:00	27.407	27.407	27.407	28.642	28.642	28.617	28.816	28.791	28.816
2014-12-04	16:30:00	27.407	27.431	27.431	28.642	28.642	28.617	28.816	28.791	28.816
2014-12-04	17:00:00	27.431	27.431	27.431	28.617	28.617	28.593	28.816	28.816	28.816
2014-12-04	17:30:00	27.358	27.382	27.358	28.667	28.667	28.667	28.816	28.816	28.816
2014-12-04	18:00:00	27.333	27.333	27.333	28.642	28.642	28.617	28.816	28.816	28.841
2014-12-04	18:30:00	27.333	27.333	27.333	28.543	28.543	28.518	28.816	28.816	28.816
2014-12-04	19:00:00	27.235	27.259	27.235	28.617	28.617	28.593	28.816	28.816	28.816
2014-12-04	19:30:00	27.235	27.235	27.235	28.593	28.593	28.568	28.816	28.816	28.816
2014-12-04	20:00:00	27.038	27.063	27.087	28.617	28.617	28.593	28.841	28.816	28.841
2014-12-04	20:30:00	27.186	27.21	27.186	28.667	28.667	28.667	28.816	28.816	28.816
2014-12-04	21:00:00	27.235	27.235	27.235	28.593	28.617	28.593	28.791	28.791	28.816
2014-12-04	21:30:00	27.21	27.21	27.21	28.593	28.593	28.568	28.791	28.766	28.791
2014-12-04	22:00:00	27.186	27.186	27.186	28.568	28.568	28.543	28.766	28.766	28.766
2014-12-04	22:30:00	27.112	27.136	27.136	28.593	28.593	28.568	28.766	28.766	28.766
2014-12-04	23:00:00	27.063	27.063	27.087	28.568	28.568	28.568	28.766	28.766	28.766
2014-12-04	23:30:00	27.087	27.112	27.112	28.568	28.568	28.543	28.766	28.742	28.766
2014-12-05	00:00:00	27.112	27.136	27.136	28.568	28.568	28.543	28.766	28.766	28.766
2014-12-05	00:30:00	27.087	27.087	27.087	28.568	28.568	28.543	28.766	28.766	28.766
2014-12-05	01:00:00	27.063	27.038	27.038	28.543	28.568	28.543	28.766	28.766	28.766
2014-12-05	01:30:00	27.161	27.161	27.161	28.568	28.543	28.543	28.766	28.766	28.766
2014-12-05	02:00:00	27.136	27.161	27.161	28.568	28.568	28.568	28.766	28.742	28.766
2014-12-05	02:30:00	27.136	27.161	27.161	28.568	28.568	28.568	28.742	28.742	28.766
2014-12-05	03:00:00	27.186	27.186	27.186	28.568	28.568	28.568	28.742	28.742	28.742
2014-12-05	03:30:00	27.161	27.186	27.186	28.593	28.593	28.568	28.742	28.742	28.742
2014-12-05	04:00:00	27.186	27.186	27.186	28.593	28.593	28.568	28.742	28.717	28.742
2014-12-05	04:30:00	27.186	27.21	27.21	28.593	28.593	28.593	28.717	28.717	28.742
2014-12-05	05:00:00	27.21	27.21	27.21	28.593	28.593	28.593	28.717	28.717	28.742
2014-12-05	05:30:00	27.161	27.186	27.186	28.568	28.568	28.568	28.717	28.717	28.717
2014-12-05	06:00:00	27.136	27.136	27.161	28.593	28.617	28.593	28.717	28.717	28.717
2014-12-05	06:30:00	27.087	27.087	27.087	28.568	28.568	28.568	28.717	28.717	28.717
2014-12-05	07:00:00	27.087	27.087	27.087	28.568	28.593	28.568	28.717	28.717	28.742
2014-12-05	07:30:00	27.087	27.087	27.087	28.543	28.543	28.518	28.717	28.717	28.742
2014-12-05	08:00:00	27.112	27.112	27.136	28.543	28.543	28.518	28.717	28.717	28.742
2014-12-05	08:30:00	27.063	27.063	27.063	28.593	28.617	28.568	28.717	28.717	28.717
2014-12-05	09:00:00	27.161	27.161	27.161	28.617	28.617	28.593	28.717	28.717	28.717
2014-12-05	09:30:00	27.21	27.21	27.21	28.543	28.543	28.543	28.717	28.717	28.717
2014-12-05	10:00:00	27.259	27.235	27.259	28.543	28.543	28.518	28.717	28.692	28.717
2014-12-05	10:30:00	27.284	27.284	27.284	28.543	28.543	28.518	28.717	28.692	28.717
2014-12-05	11:00:00	27.259	27.259	27.259	28.419	28.444	28.419	28.717	28.692	28.717
2014-12-05	11:30:00	27.308	27.308	27.308	28.394	28.394	28.369	28.692	28.692	28.717
2014-12-05	12:00:00	27.161	27.161	27.161	28.369	28.369	28.345	28.717	28.692	28.717
2014-12-05	12:30:00	27.186	27.186	27.186	28.369	28.394	28.369	28.717	28.692	28.717
2014-12-05	13:00:00	27.161	27.161	27.186	28.369	28.369	28.369	28.717	28.717	28.717
2014-12-05	13:30:00	27.087	27.112	27.112	28.369	28.369	28.345	28.717	28.717	28.717
2014-12-05	14:00:00	27.112	27.136	27.136	28.394	28.394	28.369	28.717	28.717	28.717
2014-12-05	14:30:00	27.186	27.186	27.186	28.419	28.419	28.419	28.692	28.692	28.692
2014-12-05	15:00:00	27.235	27.259	27.235	28.468	28.468	28.444	28.692	28.692	28.717
2014-12-05	15:30:00	27.284	27.284	27.284	28.468	28.468	28.468	28.717	28.692	28.717
2014-12-05	16:00:00	27.235	27.259	27.235	28.419	28.419	28.419	28.692	28.692	28.717
2014-12-05	16:30:00	27.235	27.235	27.235	28.419	28.419	28.394	28.717	28.717	28.717
2014-12-05	17:00:00	27.308	27.308	27.308	28.444	28.468	28.444	28.717	28.717	28.717
2014-12-05	17:30:00	27.235	27.259	27.259	28.518	28.568	28.518	28.717	28.717	28.717
2014-12-05	18:00:00	27.21	27.21	27.21	28.518	28.518	28.518	28.717	28.717	28.717
2014-12-05	18:30:00	27.235	27.235	27.235	28.568	28.568	28.543	28.717	28.717	28.717
2014-12-05	19:00:00	27.21	27.21	27.21	28.593	28.593	28.568	28.717	28.717	28.717
2014-12-05	19:30:00	27.136	27.161	27.136	28.568	28.568	28.543	28.717	28.717	28.717
2014-12-05	20:00:00	27.161	27.161	27.186	28.568	28.593	28.568	28.717	28.717	28.717
2014-12-05	20:30:00	27.063	27.063	27.063	28.593	28.593	28.568	28.742	28.742	28.742
2014-12-05	21:00:00	27.038	27.038	27.038	28.593	28.593	28.568	28.742	28.717	28.742
2014-12-05	21:30:00	26.94	26.94	26.989	28.568	28.568	28.543	28.717	28.717	28.742
2014-12-05	22:00:00	26.94	26.94	26.94	28.568	28.593	28.568	28.717	28.717	28.742
2014-12-05	22:30:00	26.965	26.989	26.94	28.568	28.568	28.543	28.717	28.717	28.742
2014-12-05	23:00:00	26.94	26.94	26.94	28.568	28.568	28.543	28.717	28.717	28.742
2014-12-05	23:30:00	26.916	26.916	26.916	28.543	28.543	28.518	28.717	28.717	28.742
2014-12-06	00:00:00	26.916	26.94	26.94	28.543	28.543	28.543	28.717	28.717	28.742
2014-12-06	00:30:00	26.989	27.014	27.014	28.543	28.568	28.543	28.717	28.717	28.717
2014-12-06	01:00:00	27.014	27.014	27.014	28.518	28.543	28.518	28.717	28.692	28.717
2014-12-06	01:30:00	27.038	27.038	27.038	28.568	28.568	28.543	28.692	28.692	28.717
2014-12-06	02:00:00	27.014	27.038	27.038	28.518	28.518	28.518	28.692	28.692	28.692
2014-12-06	02:30:00	26.989	26.989	26.989	28.518	28.543	28.518	28.667	28.667	28.692
2014-12-06	03:00:00	26.989	26.989	26.989	28.518	28.518	28.518	28.667	28.667	28.667
2014-12-06	03:30:00	26.94	26.94	26.965	28.493	28.493	28.468	28.667	28.667	28.667
2014-12-06	04:00:00	26.916	26.916	26.916	28.493	28.493	28.468	28.642	28.642	28.667
2014-12-06	04:30:00	27.014	27.014	27.014	28.493	28.493	28.468	28.667	28.667	28.667
2014-12-06	05:00:00	27.014	27.014	27.014	28.493	28.493	28.468	28.642	28.642	28.642
2014-12-06	05:30:00	27.014	27.038	27.038	28.493	28.493	28.468	28.642	28.642	28.642
2014-12-06	06:00:00	27.038	27.038	27.038	28.468	28.493	28.468	28.642	28.617	28.642
2014-12-06	06:30:00	27.014	27.014	27.014	28.468	28.493	28.468	28.617	28.617	28.642
2014-12-06	07:00:00	27.014	27.014	27.014	28.468	28.493	28.468	28.617	28.617	28.617
2014-12-06	07:30:00	26.989	26.989	26.989	28.444	28.444	28.419	28.617	28.593	28.617
2014-12-06	08:00:00	26.989	26.989	26.989	28.468	28.444	28.444	28.617	28.617	28.617
2014-12-06	08:30:00	26.989	26.989	26.989	28.419	28.419	28.394	28.593	28.593	28.617
2014-12-06	09:00:00	27.063	27.063	27.063	28.444	28.444	28.419	28.593	28.593	28.617
2014-12-06	09:30:00	27.112	27.136	27.136	28.444	28.444	28.419	28.593	28.593	28.617
2014-12-06	10:00:00	27.038	27.038	27.063	28.444	28.444	28.419	28.593	28.593	28.593
2014-12-06	10:30:00	26.989	26.989	26.989	28.419	28.444	28.419	28.593	28.593	28.593
2014-12-06	11:00:00	26.965	26.989	26.989	28.444	28.444	28.419	28.593	28.593	28.593
2014-12-06	11:30:00	26.94	26.94	26.94	28.444	28.444	28.419	28.593	28.593	28.593
2014-12-06	12:00:00	26.842	26.867	26.867	28.419	28.419	28.394	28.568	28.568	28.568
2014-12-06	12:30:00	26.842	26.842	26.842	28.32	28.32	28.295	28.568	28.568	28.568
2014-12-06	13:00:00	26.842	26.842	26.842	28.27	28.27	28.27	28.568	28.568	28.568
2014-12-06	13:30:00	26.916	26.916	26.916	28.27	28.27	28.27	28.568	28.568	28.568
2014-12-06	14:00:00	27.063	27.063	27.063	28.295	28.295	28.27	28.543	28.543	28.543
2014-12-06	14:30:00	27.112	27.087	27.087	28.27	28.27	28.245	28.543	28.543	28.568
2014-12-06	15:00:00	27.087	27.087	27.087	28.32	28.32	28.295	28.543	28.543	28.568
2014-12-06	15:30:00	27.087	27.112	27.112	28.32	28.345	28.32	28.568	28.543	28.568
2014-12-06	16:00:00	27.063	27.087	27.087	28.345	28.369	28.345	28.568	28.568	28.568
2014-12-06	16:30:00	26.94	26.94	26.94	28.369	28.369	28.345	28.568	28.568	28.568
2014-12-06	17:00:00	26.965	26.989	26.989	28.345	28.369	28.345	28.568	28.568	28.568
2014-12-06	17:30:00	26.965	26.965	26.965	28.419	28.444	28.419	28.568	28.568	28.593
2014-12-06	18:00:00	26.916	26.916	26.916	28.394	28.394	28.369	28.593	28.568	28.593
2014-12-06	18:30:00	26.744	26.744	26.769	28.369	28.369	28.345	28.568	28.568	28.593
2014-12-06	19:00:00	26.646	26.671	26.646	28.419	28.419	28.394	28.543	28.543	28.543
2014-12-06	19:30:00	26.793	26.793	26.793	28.419	28.444	28.419	28.543	28.543	28.543
2014-12-06	20:00:00	26.769	26.769	26.769	28.419	28.444	28.419	28.518	28.518	28.543
2014-12-06	20:30:00	26.793	26.793	26.769	28.444	28.444	28.419	28.543	28.543	28.543
2014-12-06	21:00:00	26.769	26.769	26.769	28.444	28.444	28.419	28.543	28.518	28.543
2014-12-06	21:30:00	26.744	26.744	26.72	28.419	28.419	28.394	28.543	28.543	28.543
2014-12-06	22:00:00	26.695	26.695	26.695	28.419	28.419	28.394	28.543	28.543	28.543
2014-12-06	22:30:00	26.72	26.744	26.744	28.419	28.419	28.394	28.543	28.543	28.543
2014-12-06	23:00:00	26.671	26.671	26.671	28.394	28.394	28.369	28.543	28.543	28.543
2014-12-06	23:30:00	26.573	26.573	26.573	28.394	28.369	28.369	28.518	28.518	28.543
2014-12-07	00:00:00	26.622	26.646	26.646	28.369	28.369	28.369	28.518	28.518	28.543
2014-12-07	00:30:00	26.671	26.671	26.671	28.345	28.369	28.345	28.518	28.518	28.518
2014-12-07	01:00:00	26.646	26.671	26.671	28.345	28.345	28.32	28.493	28.493	28.493
2014-12-07	01:30:00	26.646	26.671	26.671	28.345	28.345	28.32	28.493	28.493	28.493
2014-12-07	02:00:00	26.646	26.646	26.646	28.32	28.345	28.32	28.493	28.493	28.493
2014-12-07	02:30:00	26.598	26.598	26.598	28.32	28.32	28.295	28.493	28.493	28.493
2014-12-07	03:00:00	26.573	26.573	26.573	28.295	28.32	28.295	28.493	28.493	28.493
2014-12-07	03:30:00	26.549	26.549	26.549	28.295	28.295	28.27	28.468	28.468	28.493
2014-12-07	04:00:00	26.451	26.451	26.451	28.27	28.27	28.27	28.468	28.468	28.493
2014-12-07	04:30:00	26.451	26.451	26.451	28.245	28.245	28.221	28.468	28.468	28.468
2014-12-07	05:00:00	26.426	26.426	26.451	28.245	28.245	28.221	28.444	28.444	28.444
2014-12-07	05:30:00	26.329	26.353	26.353	28.221	28.221	28.196	28.444	28.419	28.444
2014-12-07	06:00:00	26.304	26.329	26.329	28.171	28.171	28.171	28.419	28.419	28.419
2014-12-07	06:30:00	26.28	26.28	26.28	28.171	28.171	28.147	28.419	28.419	28.419
2014-12-07	07:00:00	26.207	26.207	26.207	28.147	28.171	28.147	28.419	28.419	28.419
2014-12-07	07:30:00	26.182	26.182	26.182	28.147	28.147	28.122	28.394	28.394	28.394
2014-12-07	08:00:00	26.134	26.158	26.158	28.122	28.147	28.122	28.369	28.345	28.369
2014-12-07	08:30:00	26.085	26.085	26.085	28.122	28.122	28.122	28.345	28.345	28.369
2014-12-07	09:00:00	26.061	26.085	26.061	28.122	28.122	28.122	28.345	28.345	28.369
2014-12-07	09:30:00	26.085	26.085	26.085	28.122	28.122	28.097	28.369	28.345	28.369
2014-12-07	10:00:00	26.109	26.109	26.109	28.097	28.097	28.072	28.369	28.345	28.369
2014-12-07	10:30:00	26.207	26.207	26.207	28.072	28.072	28.072	28.369	28.369	28.369
2014-12-07	11:00:00	26.28	26.28	26.28	28.072	28.097	28.072	28.27	28.27	28.295
2014-12-07	11:30:00	26.353	26.329	26.329	28.072	28.072	28.072	28.245	28.245	28.27
2014-12-07	12:00:00	26.378	26.378	26.353	28.072	28.072	28.048	28.221	28.221	28.221
2014-12-07	12:30:00	26.304	26.304	26.329	28.048	28.048	28.023	28.221	28.221	28.221
2014-12-07	13:00:00	26.207	26.207	26.207	28.072	28.048	28.048	28.221	28.221	28.245
2014-12-07	13:30:00	26.231	26.231	26.231	28.048	28.048	28.023	28.245	28.245	28.245
2014-12-07	14:00:00	26.304	26.304	26.304	28.023	28.023	28.023	28.27	28.245	28.27
2014-12-07	14:30:00	26.329	26.329	26.304	28.023	28.023	28.023	28.27	28.27	28.27
2014-12-07	15:00:00	26.329	26.329	26.329	28.023	28.023	28.023	28.295	28.295	28.32
2014-12-07	15:30:00	26.402	26.426	26.426	27.949	27.949	27.924	28.295	28.295	28.295
2014-12-07	16:00:00	26.402	26.402	26.402	27.949	27.949	27.949	28.27	28.27	28.295
2014-12-07	16:30:00	26.353	26.353	26.353	28.048	28.048	28.023	28.295	28.295	28.295
2014-12-07	17:00:00	26.28	26.304	26.304	27.998	27.998	27.974	28.295	28.295	28.295
2014-12-07	17:30:00	26.207	26.207	26.207	28.048	28.048	28.023	28.32	28.295	28.32
2014-12-07	18:00:00	26.109	26.109	26.109	27.974	27.974	27.974	28.295	28.295	28.32
2014-12-07	18:30:00	26.012	26.012	26.012	27.998	27.998	27.974	28.295	28.295	28.295
2014-12-07	19:00:00	26.012	26.036	26.036	27.998	27.998	27.974	28.295	28.295	28.295
2014-12-07	19:30:00	25.939	25.963	25.963	27.998	27.998	27.974	28.295	28.295	28.295
2014-12-07	20:00:00	25.866	25.866	25.866	27.974	27.974	27.974	28.295	28.295	28.295
2014-12-07	20:30:00	25.841	25.841	25.841	27.949	27.949	27.949	28.295	28.27	28.295
2014-12-07	21:00:00	25.793	25.793	25.793	27.949	27.949	27.924	28.27	28.27	28.27
2014-12-07	21:30:00	25.744	25.744	25.744	27.974	27.974	27.949	28.245	28.245	28.27
2014-12-07	22:00:00	25.744	25.744	25.744	27.998	27.998	27.974	28.245	28.245	28.27
2014-12-07	22:30:00	25.72	25.72	25.72	27.974	27.974	27.974	28.245	28.245	28.245
2014-12-07	23:00:00	25.695	25.695	25.695	28.023	28.023	27.998	28.221	28.196	28.221
2014-12-07	23:30:00	25.671	25.695	25.695	28.023	28.023	27.998	28.196	28.171	28.196
2014-12-08	00:00:00	25.623	25.623	25.623	28.023	28.023	28.023	28.171	28.171	28.171
2014-12-08	00:30:00	25.55	25.574	25.574	28.023	28.023	28.023	28.147	28.147	28.147
2014-12-08	01:00:00	25.453	25.453	25.453	28.023	28.023	27.998	28.122	28.122	28.122
2014-12-08	01:30:00	25.355	25.38	25.38	27.998	27.998	27.974	28.122	28.097	28.122
2014-12-08	02:00:00	25.307	25.331	25.307	27.924	27.924	27.899	28.097	28.072	28.097
2014-12-08	02:30:00	25.283	25.283	25.283	27.899	27.899	27.875	28.072	28.072	28.072
2014-12-08	03:00:00	25.283	25.307	25.283	27.825	27.825	27.825	28.048	28.048	28.072
2014-12-08	03:30:00	25.234	25.258	25.258	27.85	27.85	27.85	28.048	28.023	28.048
2014-12-08	04:00:00	25.283	25.283	25.283	27.899	27.899	27.899	28.072	28.072	28.072
2014-12-08	04:30:00	25.258	25.258	25.258	27.875	27.875	27.875	28.072	28.072	28.072
2014-12-08	05:00:00	25.258	25.283	25.283	27.875	27.875	27.85	28.072	28.072	28.072
2014-12-08	05:30:00	25.258	25.283	25.283	27.875	27.875	27.85	28.048	28.048	28.048
2014-12-08	06:00:00	25.21	25.21	25.21	27.875	27.875	27.85	28.023	28.023	28.048
2014-12-08	06:30:00	25.113	25.113	25.113	27.875	27.875	27.85	28.023	27.998	28.023
2014-12-08	07:00:00	25.04	25.04	25.04	27.85	27.85	27.825	28.023	27.998	28.023
2014-12-08	07:30:00	25.016	25.016	25.016	27.85	27.85	27.825	27.998	27.998	27.998
2014-12-08	08:00:00	25.04	25.04	25.04	27.825	27.825	27.801	27.998	27.998	27.998
2014-12-08	08:30:00	25.065	25.065	25.065	27.776	27.776	27.751	28.023	27.998	28.023
2014-12-08	09:00:00	25.089	25.089	25.089	27.776	27.776	27.751	27.998	27.998	27.998
2014-12-08	09:30:00	25.137	25.137	25.162	27.776	27.776	27.776	27.998	27.998	27.998
2014-12-08	10:00:00	25.307	25.307	25.307	27.776	27.776	27.751	27.974	27.974	27.974
2014-12-08	10:30:00	25.355	25.355	25.307	27.751	27.751	27.727	27.949	27.949	27.949
2014-12-08	11:00:00	25.404	25.38	25.38	27.751	27.727	27.727	27.949	27.924	27.949
2014-12-08	11:30:00	25.234	25.234	25.234	27.727	27.727	27.702	27.949	27.924	27.949
2014-12-08	12:00:00	25.283	25.307	25.307	27.727	27.751	27.727	27.924	27.924	27.924
2014-12-08	12:30:00	25.04	25.04	25.065	27.727	27.727	27.727	27.924	27.924	27.924
2014-12-08	13:00:00	25.089	25.089	25.089	27.235	27.235	27.21	27.924	27.924	27.949
2014-12-08	13:30:00	25.089	25.089	25.113	27.186	27.186	27.161	27.899	27.899	27.899
2014-12-08	14:00:00	25.016	25.016	25.016	27.087	27.087	27.063	27.875	27.875	27.875
2014-12-08	14:30:00	25.137	25.137	25.137	27.063	27.063	27.063	27.899	27.875	27.899
2014-12-08	15:00:00	25.137	25.137	25.137	27.21	27.235	27.186	27.899	27.899	27.924
2014-12-08	15:30:00	25.137	25.137	25.137	27.333	27.333	27.308	27.924	27.899	27.924
2014-12-08	16:00:00	25.113	25.137	25.113	27.333	27.333	27.308	27.924	27.899	27.924
2014-12-08	16:30:00	25.283	25.283	25.283	27.284	27.284	27.259	27.924	27.924	27.924
2014-12-08	17:00:00	25.234	25.258	25.234	27.259	27.259	27.235	27.924	27.924	27.924
2014-12-08	17:30:00	25.258	25.258	25.258	27.235	27.235	27.21	27.949	27.924	27.949
2014-12-08	18:00:00	25.21	25.21	25.21	27.161	27.186	27.161	27.949	27.949	27.949
2014-12-08	18:30:00	25.089	25.089	25.089	27.21	27.21	27.186	27.949	27.949	27.949
2014-12-08	19:00:00	25.016	24.944	25.016	27.186	27.186	27.186	27.924	27.924	27.924
2014-12-08	19:30:00	25.186	25.186	25.186	27.259	27.308	27.284	27.924	27.924	27.949
2014-12-08	20:00:00	25.162	25.186	25.162	27.333	27.333	27.333	27.924	27.924	27.924
2014-12-08	20:30:00	25.113	25.137	25.137	27.407	27.407	27.382	27.924	27.924	27.924
2014-12-08	21:00:00	25.162	25.162	25.162	27.21	27.21	27.186	27.924	27.924	27.924
2014-12-08	21:30:00	25.089	25.089	25.089	27.161	27.161	27.161	27.924	27.924	27.924
2014-12-08	22:00:00	25.04	25.04	25.04	27.186	27.21	27.186	27.924	27.924	27.924
2014-12-08	22:30:00	25.065	25.065	25.065	27.407	27.407	27.382	27.924	27.924	27.924
2014-12-08	23:00:00	25.065	25.065	25.065	27.382	27.358	27.333	27.924	27.924	27.924
2014-12-08	23:30:00	25.089	25.089	25.089	27.407	27.431	27.407	27.924	27.924	27.924
2014-12-09	00:00:00	24.919	24.944	24.919	27.358	27.358	27.358	27.949	27.924	27.949
2014-12-09	00:30:00	25.016	25.04	25.04	27.456	27.505	27.505	27.949	27.949	27.949
2014-12-09	01:00:00	25.016	25.04	25.04	27.308	27.308	27.284	27.974	27.949	27.974
2014-12-09	01:30:00	24.992	24.992	24.992	27.284	27.284	27.259	27.974	27.949	27.974
2014-12-09	02:00:00	24.944	24.968	24.968	27.21	27.21	27.186	27.974	27.949	27.974
2014-12-09	02:30:00	24.968	24.968	24.968	27.063	27.063	27.038	27.949	27.949	27.949
2014-12-09	03:00:00	24.919	24.919	24.919	27.014	27.014	26.989	27.949	27.924	27.949
2014-12-09	03:30:00	24.823	24.847	24.847	27.038	27.038	27.038	27.949	27.949	27.949
2014-12-09	04:00:00	24.823	24.847	24.847	27.136	27.136	27.161	27.949	27.949	27.949
2014-12-09	04:30:00	24.798	24.798	24.798	27.014	27.014	26.989	27.949	27.949	27.949
2014-12-09	05:00:00	24.774	24.774	24.774	27.038	27.063	27.063	27.949	27.949	27.949
2014-12-09	05:30:00	24.702	24.702	24.726	26.989	26.989	26.965	27.949	27.924	27.949
2014-12-09	06:00:00	24.653	24.653	24.653	27.014	27.038	27.038	27.949	27.924	27.949
2014-12-09	06:30:00	24.702	24.726	24.726	27.358	27.308	27.308	27.924	27.924	27.924
2014-12-09	07:00:00	24.798	24.798	24.798	27.259	27.235	27.235	27.924	27.924	27.924
2014-12-09	07:30:00	24.774	24.774	24.774	27.431	27.431	27.456	27.924	27.924	27.924
2014-12-09	08:00:00	24.774	24.774	24.798	26.965	26.989	26.965	27.924	27.924	27.924
2014-12-09	08:30:00	24.847	24.847	24.847	26.94	26.94	26.916	27.924	27.924	27.924
2014-12-09	09:00:00	24.919	24.944	24.968	26.916	26.916	26.891	27.924	27.924	27.924
2014-12-09	09:30:00	25.016	25.016	25.016	26.891	26.891	26.891	27.924	27.899	27.924
2014-12-09	10:00:00	24.895	24.919	24.919	26.867	26.867	26.842	27.924	27.899	27.924
2014-12-09	10:30:00	25.137	25.137	25.137	26.867	26.891	26.842	27.924	27.899	27.924
2014-12-09	11:00:00	24.992	25.016	24.992	26.867	26.867	26.867	27.924	27.899	27.924
2014-12-09	11:30:00	24.919	24.919	24.919	26.94	27.014	26.94	27.924	27.924	27.924
2014-12-09	12:00:00	24.895	24.871	24.895	27.259	27.259	27.235	27.924	27.899	27.924
2014-12-09	12:30:00	24.944	24.919	24.944	27.136	27.136	27.136	27.899	27.875	27.899
2014-12-09	13:00:00	24.823	24.847	24.847	27.358	27.333	27.333	27.875	27.875	27.899
2014-12-09	13:30:00	24.871	24.847	24.871	27.087	27.087	27.087	27.825	27.801	27.825
2014-12-09	14:00:00	24.895	24.895	24.895	27.456	27.382	27.431	27.776	27.751	27.776
2014-12-09	14:30:00	24.847	24.871	24.871	26.965	26.94	26.94	27.751	27.727	27.751
2014-12-09	15:00:00	24.895	24.895	24.895	27.112	27.161	27.112	27.702	27.702	27.702
2014-12-09	15:30:00	24.847	24.871	24.871	27.136	27.112	27.136	27.653	27.653	27.653
2014-12-09	16:00:00	24.847	24.847	24.847	26.916	26.916	26.916	27.653	27.628	27.653
2014-12-09	16:30:00	24.871	24.895	24.895	27.259	27.235	27.21	27.628	27.628	27.653
2014-12-09	17:00:00	24.702	24.702	24.702	26.891	26.842	26.842	27.653	27.653	27.653
2014-12-09	17:30:00	24.75	24.774	24.798	27.136	27.186	27.136	27.628	27.628	27.653
2014-12-09	18:00:00	25.065	25.065	25.065	27.235	27.235	27.235	27.628	27.628	27.628
2014-12-09	18:30:00	25.016	25.04	25.016	27.186	27.186	27.161	27.628	27.628	27.628
2014-12-09	19:00:00	24.919	24.919	24.919	27.063	27.038	27.038	27.628	27.628	27.628
2014-12-09	19:30:00	24.944	24.944	24.944	27.358	27.333	27.333	27.628	27.628	27.628
2014-12-09	20:00:00	24.895	24.895	24.895	27.259	27.284	27.284	27.628	27.628	27.628
2014-12-09	20:30:00	24.895	24.919	24.919	27.358	27.358	27.333	27.628	27.628	27.628
2014-12-09	21:00:00	24.871	24.895	24.895	27.358	27.358	27.358	27.604	27.604	27.628
2014-12-09	21:30:00	24.871	24.895	24.895	27.259	27.259	27.259	27.604	27.604	27.604
2014-12-09	22:00:00	24.919	24.944	24.919	27.431	27.431	27.407	27.628	27.628	27.628
2014-12-09	22:30:00	25.137	25.137	25.137	27.284	27.21	27.284	27.628	27.628	27.628
2014-12-09	23:00:00	25.137	25.162	25.162	27.259	27.259	27.308	27.628	27.628	27.628
2014-12-09	23:30:00	25.234	25.258	25.258	27.333	27.308	27.284	27.628	27.628	27.628
2014-12-10	00:00:00	25.331	25.331	25.331	27.014	27.014	26.989	27.604	27.604	27.628
2014-12-10	00:30:00	25.331	25.355	25.355	27.063	27.038	27.038	27.628	27.628	27.628
2014-12-10	01:00:00	25.234	25.234	25.234	26.965	26.965	26.965	27.628	27.628	27.628
2014-12-10	01:30:00	25.258	25.258	25.258	26.965	26.965	26.94	27.628	27.604	27.628
2014-12-10	02:00:00	25.21	25.234	25.234	27.038	27.038	27.014	27.628	27.604	27.628
2014-12-10	02:30:00	25.21	25.21	25.21	27.038	27.038	27.014	27.604	27.604	27.604
2014-12-10	03:00:00	25.258	25.283	25.283	27.014	27.014	26.989	27.579	27.579	27.604
2014-12-10	03:30:00	25.21	25.21	25.234	27.014	27.014	26.989	27.579	27.579	27.604
2014-12-10	04:00:00	25.234	25.234	25.234	27.063	27.087	27.063	27.579	27.579	27.579
2014-12-10	04:30:00	25.21	25.234	25.21	27.014	27.014	26.989	27.579	27.554	27.579
2014-12-10	05:00:00	25.234	25.234	25.234	26.965	26.965	26.965	27.579	27.579	27.579
2014-12-10	05:30:00	25.355	25.38	25.38	26.989	27.014	26.989	27.554	27.554	27.554
2014-12-10	06:00:00	25.186	25.21	25.21	27.038	27.038	27.014	27.53	27.53	27.53
2014-12-10	06:30:00	25.113	25.137	25.137	27.063	27.063	27.063	27.554	27.554	27.579
2014-12-10	07:00:00	25.137	25.162	25.162	27.087	27.087	27.063	27.653	27.628	27.653
2014-12-10	07:30:00	25.137	25.162	25.162	26.965	26.989	26.965	27.628	27.628	27.628
2014-12-10	08:00:00	25.089	25.089	25.113	27.038	27.063	27.038	27.628	27.628	27.653
2014-12-10	08:30:00	25.089	25.089	25.089	27.136	27.063	27.063	27.653	27.653	27.653
2014-12-10	09:00:00	25.137	25.137	25.137	26.989	27.014	26.989	27.628	27.604	27.628
2014-12-10	09:30:00	25.137	25.137	25.162	26.916	26.916	26.891	27.579	27.579	27.579
2014-12-10	10:00:00	25.234	25.234	25.234	26.916	26.891	26.867	27.579	27.579	27.579
2014-12-10	10:30:00	25.21	25.186	25.21	26.94	26.94	26.916	27.579	27.579	27.579
2014-12-10	11:00:00	25.162	25.137	25.137	27.087	27.087	27.063	27.579	27.554	27.579
2014-12-10	11:30:00	25.234	25.21	25.21	26.989	26.94	26.94	27.579	27.579	27.579
2014-12-10	12:00:00	25.234	25.258	25.258	26.94	26.94	26.916	27.53	27.53	27.554
2014-12-10	12:30:00	25.283	25.258	25.258	27.136	27.112	27.087	27.53	27.505	27.53
2014-12-10	13:00:00	25.162	25.162	25.162	27.161	27.136	27.136	27.456	27.431	27.456
2014-12-10	13:30:00	25.258	25.234	25.234	27.161	27.112	27.136	27.431	27.431	27.431
2014-12-10	14:00:00	25.234	25.258	25.258	27.259	27.235	27.235	27.431	27.407	27.431
2014-12-10	14:30:00	25.186	25.186	25.186	27.186	27.186	27.21	27.382	27.382	27.382
2014-12-10	15:00:00	25.162	25.162	25.162	27.136	27.087	27.063	27.358	27.358	27.358
2014-12-10	15:30:00	25.04	25.065	25.065	26.793	26.793	26.769	27.333	27.333	27.333
2014-12-10	16:00:00	25.186	25.186	25.21	26.769	26.769	26.744	27.382	27.358	27.382
2014-12-10	16:30:00	25.113	25.113	25.089	26.842	26.842	26.818	27.382	27.358	27.382
2014-12-10	17:00:00	25.331	25.331	25.331	26.989	27.014	26.989	27.358	27.358	27.358
2014-12-10	17:30:00	25.186	25.21	25.186	27.038	27.038	27.038	27.382	27.358	27.382
2014-12-10	18:00:00	25.234	25.234	25.234	27.038	27.063	27.038	27.382	27.382	27.382
2014-12-10	18:30:00	25.234	25.234	25.234	27.063	27.063	27.038	27.358	27.358	27.382
2014-12-10	19:00:00	25.162	25.162	25.162	27.063	27.063	27.038	27.333	27.333	27.333
2014-12-10	19:30:00	25.137	25.137	25.137	27.087	27.087	27.087	27.284	27.284	27.284
2014-12-10	20:00:00	25.283	25.283	25.283	27.136	27.136	27.136	27.259	27.259	27.284
2014-12-10	20:30:00	25.307	25.331	25.307	27.186	27.186	27.161	27.259	27.259	27.284
2014-12-10	21:00:00	25.283	25.307	25.307	27.21	27.21	27.186	27.259	27.259	27.259
2014-12-10	21:30:00	25.234	25.258	25.234	27.235	27.235	27.21	27.259	27.259	27.259
2014-12-10	22:00:00	25.331	25.331	25.307	27.235	27.235	27.21	27.235	27.235	27.259
2014-12-10	22:30:00	25.404	25.404	25.404	27.235	27.235	27.235	27.235	27.235	27.235
2014-12-10	23:00:00	25.404	25.404	25.428	27.235	27.235	27.235	27.235	27.235	27.235
2014-12-10	23:30:00	25.477	25.501	25.501	27.235	27.235	27.235	27.235	27.235	27.235
2014-12-11	00:00:00	25.501	25.525	25.525	27.235	27.235	27.21	27.235	27.235	27.235
2014-12-11	00:30:00	25.355	25.38	25.355	27.21	27.21	27.186	27.21	27.21	27.235
2014-12-11	01:00:00	25.283	25.283	25.307	27.186	27.186	27.161	27.21	27.21	27.235
2014-12-11	01:30:00	25.283	25.307	25.283	27.161	27.161	27.136	27.21	27.21	27.235
2014-12-11	02:00:00	25.21	25.21	25.21	27.186	27.186	27.161	27.235	27.235	27.235
2014-12-11	02:30:00	25.258	25.258	25.283	27.186	27.186	27.161	27.235	27.235	27.235
2014-12-11	03:00:00	25.355	25.355	25.355	27.112	27.087	27.087	27.235	27.235	27.235
2014-12-11	03:30:00	25.404	25.404	25.404	27.038	27.038	27.038	27.235	27.21	27.235
2014-12-11	04:00:00	25.404	25.404	25.404	27.063	27.063	27.038	27.235	27.21	27.235
2014-12-11	04:30:00	25.331	25.355	25.331	27.112	27.112	27.087	27.21	27.186	27.21
2014-12-11	05:00:00	25.453	25.453	25.477	27.087	27.087	27.063	27.21	27.21	27.21
2014-12-11	05:30:00	25.21	25.21	25.21	27.112	27.112	27.087	27.186	27.186	27.21
2014-12-11	06:00:00	25.186	25.21	25.21	27.136	27.136	27.112	27.21	27.21	27.235
2014-12-11	06:30:00	25.331	25.38	25.428	27.136	27.136	27.136	27.21	27.21	27.235
2014-12-11	07:00:00	25.258	25.234	25.258	27.136	27.136	27.136	27.21	27.21	27.21
2014-12-11	07:30:00	25.258	25.258	25.258	27.136	27.161	27.136	27.161	27.161	27.161
2014-12-11	08:00:00	25.428	25.477	25.477	27.161	27.161	27.136	27.21	27.186	27.21
2014-12-11	08:30:00	25.501	25.477	25.525	27.136	27.136	27.112	27.21	27.186	27.21
2014-12-11	09:00:00	25.38	25.38	25.38	27.136	27.136	27.136	27.21	27.186	27.21
2014-12-11	09:30:00	25.574	25.623	25.623	27.136	27.136	27.112	27.21	27.21	27.21
2014-12-11	10:00:00	25.525	25.55	25.525	27.136	27.136	27.112	27.21	27.21	27.21
2014-12-11	10:30:00	25.598	25.623	25.598	27.136	27.136	27.112	27.21	27.21	27.21
2014-12-11	11:00:00	25.525	25.525	25.525	27.136	27.136	27.112	27.21	27.186	27.21
2014-12-11	11:30:00	25.598	25.623	25.647	27.112	27.136	27.112	27.21	27.186	27.21
2014-12-11	12:00:00	25.501	25.477	25.477	27.136	27.136	27.112	27.186	27.186	27.186
2014-12-11	12:30:00	25.598	25.598	25.598	27.136	27.136	27.112	27.186	27.186	27.186
2014-12-11	13:00:00	25.72	25.744	25.72	27.136	27.136	27.112	27.186	27.186	27.186
2014-12-11	13:30:00	25.768	25.793	25.793	27.136	27.136	27.112	27.161	27.161	27.186
2014-12-11	14:00:00	25.768	25.793	25.768	27.136	27.136	27.112	27.161	27.161	27.161
2014-12-11	14:30:00	25.574	25.598	25.598	27.136	27.136	27.112	27.136	27.136	27.161
2014-12-11	15:00:00	25.695	25.695	25.695	27.112	27.112	27.087	27.136	27.136	27.161
2014-12-11	15:30:00	25.768	25.768	25.768	27.136	27.136	27.112	27.161	27.136	27.161
2014-12-11	16:00:00	25.841	25.866	25.866	27.112	27.112	27.087	27.136	27.136	27.161
2014-12-11	16:30:00	25.841	25.866	25.841	27.087	27.087	27.087	27.136	27.136	27.136
2014-12-11	17:00:00	25.817	25.817	25.841	27.087	27.087	27.087	27.112	27.112	27.112
2014-12-11	17:30:00	25.768	25.768	25.768	27.087	27.087	27.063	27.136	27.136	27.161
2014-12-11	18:00:00	25.72	25.744	25.744	27.063	27.087	27.063	27.136	27.136	27.136
2014-12-11	18:30:00	25.695	25.72	25.72	27.063	27.087	27.063	27.136	27.136	27.136
2014-12-11	19:00:00	25.695	25.695	25.695	27.087	27.087	27.063	27.136	27.136	27.136
2014-12-11	19:30:00	25.525	25.55	25.525	27.087	27.087	27.087	27.136	27.136	27.136
2014-12-11	20:00:00	25.574	25.574	25.574	27.087	27.087	27.087	27.136	27.136	27.136
2014-12-11	20:30:00	25.525	25.525	25.55	27.087	27.087	27.063	27.136	27.136	27.161
2014-12-11	21:00:00	25.477	25.477	25.477	27.087	27.087	27.063	27.136	27.136	27.136
2014-12-11	21:30:00	25.453	25.453	25.477	27.087	27.087	27.063	27.136	27.136	27.136
2014-12-11	22:00:00	25.501	25.501	25.501	27.087	27.087	27.063	27.112	27.112	27.136
2014-12-11	22:30:00	25.38	25.38	25.38	27.063	27.087	27.063	27.136	27.136	27.161
2014-12-11	23:00:00	25.404	25.404	25.428	27.063	27.063	27.063	27.161	27.161	27.186
2014-12-11	23:30:00	25.404	25.404	25.404	27.038	27.038	27.038	27.186	27.161	27.186
2014-12-12	00:00:00	25.355	25.355	25.355	27.038	27.038	27.038	27.186	27.161	27.186
2014-12-12	00:30:00	25.283	25.307	25.307	27.014	27.014	26.989	27.186	27.161	27.186
2014-12-12	01:00:00	25.331	25.331	25.331	27.014	27.014	27.014	27.186	27.186	27.21
2014-12-12	01:30:00	25.453	25.477	25.477	27.014	27.014	26.989	27.186	27.186	27.186
2014-12-12	02:00:00	25.428	25.428	25.453	27.014	27.014	26.989	27.186	27.186	27.186
2014-12-12	02:30:00	25.428	25.453	25.428	27.014	27.014	27.014	27.186	27.161	27.186
2014-12-12	03:00:00	25.428	25.428	25.428	27.038	27.038	27.014	27.161	27.161	27.186
2014-12-12	03:30:00	25.38	25.404	25.404	27.014	27.014	26.989	27.161	27.161	27.161
2014-12-12	04:00:00	25.355	25.355	25.355	27.014	27.038	27.014	27.161	27.161	27.161
2014-12-12	04:30:00	25.331	25.331	25.331	27.014	27.038	27.014	27.136	27.136	27.161
2014-12-12	05:00:00	25.283	25.283	25.234	27.014	27.014	27.014	27.136	27.136	27.136
2014-12-12	05:30:00	25.258	25.258	25.234	27.014	27.014	27.014	27.136	27.112	27.136
2014-12-12	06:00:00	25.331	25.331	25.331	27.014	27.014	26.989	27.136	27.136	27.136
2014-12-12	06:30:00	25.307	25.331	25.331	26.989	26.989	26.989	27.136	27.136	27.136
2014-12-12	07:00:00	25.283	25.307	25.307	26.989	26.989	26.965	27.136	27.112	27.136
2014-12-12	07:30:00	25.355	25.355	25.355	26.989	26.989	26.965	27.136	27.136	27.136
2014-12-12	08:00:00	25.38	25.404	25.404	26.989	26.989	26.965	27.136	27.136	27.136
2014-12-12	08:30:00	25.404	25.404	25.428	26.989	26.989	26.965	27.136	27.136	27.136
2014-12-12	09:00:00	25.477	25.501	25.501	26.989	26.989	26.965	27.136	27.136	27.136
2014-12-12	09:30:00	25.598	25.598	25.598	26.94	26.965	26.94	27.112	27.112	27.112
2014-12-12	10:00:00	25.671	25.671	25.671	26.94	26.94	26.916	27.136	27.112	27.136
2014-12-12	10:30:00	25.574	25.598	25.574	26.916	26.916	26.891	27.136	27.136	27.136
2014-12-12	11:00:00	25.501	25.525	25.525	26.94	26.94	26.916	27.161	27.136	27.161
2014-12-12	11:30:00	25.428	25.428	25.428	26.916	26.916	26.891	27.161	27.161	27.186
2014-12-12	12:00:00	25.404	25.404	25.38	26.916	26.891	26.891	27.186	27.186	27.186
2014-12-12	12:30:00	25.38	25.38	25.38	26.916	26.916	26.891	27.186	27.186	27.186
2014-12-12	13:00:00	25.38	25.38	25.38	26.867	26.867	26.842	27.21	27.186	27.21
2014-12-12	13:30:00	25.38	25.38	25.38	26.891	26.891	26.867	27.186	27.186	27.186
2014-12-12	14:00:00	25.331	25.355	25.355	26.916	26.891	26.891	27.21	27.186	27.21
2014-12-12	14:30:00	25.404	25.404	25.404	26.916	26.916	26.891	27.21	27.21	27.235
2014-12-12	15:00:00	25.453	25.453	25.453	26.916	26.916	26.891	27.235	27.235	27.235
2014-12-12	15:30:00	25.428	25.428	25.428	26.94	26.94	26.916	27.235	27.21	27.235
2014-12-12	16:00:00	25.428	25.428	25.428	26.916	26.891	26.891	27.235	27.21	27.235
2014-12-12	16:30:00	25.477	25.477	25.477	26.916	26.916	26.891	27.235	27.21	27.235
2014-12-12	17:00:00	25.574	25.574	25.574	26.94	26.94	26.916	27.21	27.21	27.235
2014-12-12	17:30:00	25.55	25.574	25.574	26.965	26.965	26.94	27.21	27.21	27.235
2014-12-12	18:00:00	25.453	25.477	25.477	26.916	26.916	26.916	27.21	27.21	27.235
2014-12-12	18:30:00	25.38	25.404	25.38	26.916	26.916	26.916	27.21	27.21	27.21
2014-12-12	19:00:00	25.428	25.428	25.428	26.94	26.94	26.916	27.186	27.186	27.186
2014-12-12	19:30:00	25.404	25.404	25.404	26.916	26.916	26.916	27.161	27.161	27.186
2014-12-12	20:00:00	25.428	25.428	25.428	26.891	26.891	26.867	27.186	27.186	27.186
2014-12-12	20:30:00	25.404	25.428	25.428	26.916	26.916	26.891	27.186	27.186	27.186
2014-12-12	21:00:00	25.331	25.331	25.331	26.867	26.867	26.867	27.186	27.186	27.186
2014-12-12	21:30:00	25.331	25.331	25.331	26.793	26.793	26.793	27.186	27.186	27.186
2014-12-12	22:00:00	25.283	25.283	25.283	26.818	26.818	26.793	27.186	27.161	27.186
2014-12-12	22:30:00	25.258	25.283	25.283	26.842	26.842	26.842	27.161	27.161	27.161
2014-12-12	23:00:00	25.186	25.186	25.186	26.842	26.842	26.842	27.161	27.161	27.186
2014-12-12	23:30:00	25.186	25.21	25.21	26.842	26.842	26.818	27.161	27.161	27.186
2014-12-13	00:00:00	25.113	25.137	25.137	26.818	26.818	26.793	27.136	27.136	27.136
2014-12-13	00:30:00	25.065	25.089	25.089	26.818	26.818	26.793	27.136	27.112	27.136
2014-12-13	01:00:00	25.113	25.113	25.113	26.818	26.818	26.818	27.112	27.112	27.112
2014-12-13	01:30:00	25.089	25.089	25.089	26.818	26.818	26.793	27.087	27.087	27.087
2014-12-13	02:00:00	25.065	25.065	25.065	26.818	26.842	26.818	27.087	27.087	27.112
2014-12-13	02:30:00	25.04	25.04	25.04	26.818	26.818	26.818	27.112	27.087	27.112
2014-12-13	03:00:00	25.016	25.016	25.016	26.818	26.818	26.818	27.087	27.087	27.087
2014-12-13	03:30:00	24.992	24.992	24.992	26.818	26.818	26.818	27.087	27.087	27.087
2014-12-13	04:00:00	24.944	24.968	24.992	26.818	26.818	26.818	27.087	27.087	27.087
2014-12-13	04:30:00	24.944	24.944	24.944	26.842	26.842	26.818	27.087	27.087	27.112
2014-12-13	05:00:00	24.919	24.919	24.919	26.818	26.818	26.793	27.112	27.087	27.112
2014-12-13	05:30:00	24.895	24.919	24.919	26.818	26.818	26.793	27.087	27.087	27.087
2014-12-13	06:00:00	24.823	24.847	24.847	26.793	26.793	26.793	27.087	27.087	27.087
2014-12-13	06:30:00	24.798	24.798	24.798	26.793	26.793	26.793	27.112	27.087	27.112
2014-12-13	07:00:00	24.702	24.702	24.75	26.769	26.793	26.769	27.087	27.087	27.087
2014-12-13	07:30:00	24.774	24.774	24.774	26.769	26.769	26.744	27.087	27.087	27.087
2014-12-13	08:00:00	24.702	24.726	24.726	26.744	26.744	26.72	27.087	27.087	27.112
2014-12-13	08:30:00	24.823	24.847	24.847	26.72	26.744	26.72	27.087	27.087	27.112
2014-12-13	09:00:00	24.847	24.871	24.871	26.72	26.72	26.695	27.087	27.087	27.112
2014-12-13	09:30:00	24.919	24.944	24.944	26.744	26.744	26.72	27.087	27.087	27.112
2014-12-13	10:00:00	24.992	25.016	25.016	26.769	26.769	26.744	27.087	27.087	27.087
2014-12-13	10:30:00	25.137	25.186	25.137	26.744	26.769	26.744	27.087	27.087	27.112
2014-12-13	11:00:00	25.162	25.186	25.186	26.744	26.744	26.72	27.087	27.087	27.087
2014-12-13	11:30:00	25.331	25.331	25.307	26.744	26.769	26.744	27.112	27.087	27.112
2014-12-13	12:00:00	25.283	25.258	25.283	26.769	26.769	26.744	27.087	27.087	27.112
2014-12-13	12:30:00	25.21	25.21	25.21	26.793	26.793	26.769	27.087	27.087	27.112
2014-12-13	13:00:00	25.186	25.186	25.186	26.793	26.793	26.769	27.087	27.087	27.087
2014-12-13	13:30:00	25.186	25.186	25.186	26.793	26.769	26.744	27.087	27.087	27.087
2014-12-13	14:00:00	25.162	25.162	25.137	26.793	26.769	26.744	27.087	27.087	27.087
2014-12-13	14:30:00	25.113	25.113	25.113	26.769	26.769	26.744	27.087	27.087	27.087
2014-12-13	15:00:00	25.089	25.089	25.089	26.769	26.769	26.744	27.063	27.063	27.087
2014-12-13	15:30:00	25.04	25.04	25.04	26.793	26.793	26.769	27.063	27.038	27.063
2014-12-13	16:00:00	25.016	25.016	25.016	26.793	26.793	26.769	27.014	26.989	27.014
2014-12-13	16:30:00	25.04	25.065	25.065	26.769	26.769	26.769	27.014	26.989	27.014
2014-12-13	17:00:00	25.065	25.065	25.065	26.744	26.744	26.72	26.989	26.965	26.989
2014-12-13	17:30:00	25.089	25.089	25.113	26.793	26.769	26.769	26.965	26.965	26.989
2014-12-13	18:00:00	25.065	25.089	25.089	26.769	26.769	26.744	26.965	26.965	26.965
2014-12-13	18:30:00	25.089	25.089	25.089	26.744	26.744	26.744	26.965	26.965	26.965
2014-12-13	19:00:00	25.04	25.065	25.065	26.72	26.72	26.695	26.94	26.94	26.94
2014-12-13	19:30:00	25.016	25.016	25.016	26.769	26.769	26.744	26.916	26.916	26.94
2014-12-13	20:00:00	24.944	24.944	24.944	26.744	26.744	26.72	26.916	26.916	26.94
2014-12-13	20:30:00	24.871	24.871	24.895	26.744	26.744	26.744	26.94	26.916	26.94
2014-12-13	21:00:00	24.895	24.895	24.919	26.744	26.744	26.72	26.94	26.916	26.94
2014-12-13	21:30:00	24.847	24.847	24.847	26.744	26.744	26.72	26.916	26.916	26.94
2014-12-13	22:00:00	24.798	24.823	24.798	26.769	26.769	26.744	26.94	26.916	26.94
2014-12-13	22:30:00	24.774	24.798	24.798	26.769	26.769	26.769	26.916	26.916	26.94
2014-12-13	23:00:00	24.75	24.75	24.726	26.793	26.793	26.769	26.916	26.916	26.916
2014-12-13	23:30:00	24.702	24.702	24.677	26.769	26.769	26.744	26.94	26.94	26.94
2014-12-14	00:00:00	24.702	24.702	24.653	26.769	26.769	26.769	26.94	26.94	26.94
2014-12-14	00:30:00	24.702	24.726	24.702	26.793	26.793	26.769	26.94	26.916	26.94
2014-12-14	01:00:00	24.557	24.557	24.581	26.793	26.793	26.769	26.916	26.916	26.94
2014-12-14	01:30:00	24.629	24.629	24.581	26.793	26.793	26.769	26.94	26.94	26.94
2014-12-14	02:00:00	24.581	24.557	24.557	26.793	26.793	26.769	26.916	26.891	26.916
2014-12-14	02:30:00	24.629	24.629	24.653	26.769	26.769	26.744	26.916	26.916	26.916
2014-12-14	03:00:00	24.581	24.581	24.581	26.769	26.769	26.744	26.916	26.891	26.916
2014-12-14	03:30:00	24.508	24.508	24.508	26.769	26.769	26.744	26.891	26.891	26.891
2014-12-14	04:00:00	24.46	24.46	24.484	26.769	26.769	26.744	26.916	26.891	26.916
2014-12-14	04:30:00	24.532	24.557	24.557	26.744	26.744	26.72	26.891	26.867	26.891
2014-12-14	05:00:00	24.508	24.532	24.532	26.744	26.744	26.72	26.867	26.867	26.891
2014-12-14	05:30:00	24.605	24.605	24.605	26.72	26.744	26.72	26.867	26.867	26.867
2014-12-14	06:00:00	24.581	24.581	24.581	26.744	26.744	26.72	26.842	26.842	26.867
2014-12-14	06:30:00	24.532	24.557	24.557	26.744	26.744	26.72	26.867	26.842	26.867
2014-12-14	07:00:00	24.508	24.532	24.508	26.744	26.744	26.72	26.867	26.867	26.891
2014-12-14	07:30:00	24.508	24.508	24.508	26.695	26.695	26.695	26.867	26.867	26.867
2014-12-14	08:00:00	24.508	24.508	24.508	26.646	26.646	26.622	26.867	26.867	26.891
2014-12-14	08:30:00	24.532	24.532	24.532	26.622	26.622	26.598	26.867	26.867	26.867
2014-12-14	09:00:00	24.581	24.581	24.581	26.573	26.598	26.573	26.891	26.867	26.891
2014-12-14	09:30:00	24.653	24.653	24.653	26.573	26.573	26.549	26.891	26.891	26.891
2014-12-14	10:00:00	24.653	24.653	24.653	26.549	26.549	26.524	26.891	26.891	26.916
2014-12-14	10:30:00	24.702	24.702	24.702	26.5	26.5	26.475	26.891	26.891	26.891
2014-12-14	11:00:00	24.677	24.702	24.677	26.5	26.5	26.475	26.891	26.891	26.891
2014-12-14	11:30:00	24.581	24.605	24.581	26.5	26.5	26.475	26.891	26.891	26.891
2014-12-14	12:00:00	24.532	24.532	24.532	26.5	26.475	26.451	26.891	26.867	26.891
2014-12-14	12:30:00	24.557	24.557	24.557	26.475	26.475	26.451	26.891	26.891	26.891
2014-12-14	13:00:00	24.557	24.557	24.557	26.426	26.426	26.402	26.891	26.891	26.891
2014-12-14	13:30:00	24.557	24.557	24.557	26.5	26.5	26.475	26.891	26.891	26.891
2014-12-14	14:00:00	24.605	24.605	24.605	26.5	26.475	26.475	26.891	26.891	26.891
2014-12-14	14:30:00	24.605	24.605	24.605	26.475	26.475	26.451	26.891	26.867	26.891
2014-12-14	15:00:00	24.629	24.629	24.629	26.475	26.475	26.451	26.867	26.867	26.891
2014-12-14	15:30:00	24.629	24.653	24.653	26.475	26.475	26.451	26.867	26.867	26.867
2014-12-14	16:00:00	24.605	24.605	24.605	26.475	26.475	26.451	26.867	26.867	26.891
2014-12-14	16:30:00	24.46	24.46	24.46	26.451	26.451	26.451	26.867	26.842	26.867
2014-12-14	17:00:00	24.46	24.46	24.46	26.475	26.475	26.451	26.842	26.842	26.842
2014-12-14	17:30:00	24.46	24.484	24.484	26.5	26.5	26.5	26.842	26.818	26.842
2014-12-14	18:00:00	24.363	24.363	24.363	26.524	26.524	26.5	26.842	26.842	26.842
2014-12-14	18:30:00	24.339	24.363	24.339	26.549	26.549	26.524	26.867	26.842	26.867
2014-12-14	19:00:00	24.315	24.339	24.315	26.524	26.524	26.5	26.867	26.867	26.867
2014-12-14	19:30:00	24.388	24.388	24.388	26.5	26.5	26.475	26.867	26.842	26.867
2014-12-14	20:00:00	24.363	24.388	24.388	26.475	26.475	26.475	26.842	26.842	26.867
2014-12-14	20:30:00	24.388	24.388	24.388	26.5	26.5	26.475	26.842	26.842	26.867
2014-12-14	21:00:00	24.363	24.363	24.363	26.5	26.5	26.475	26.842	26.842	26.842
2014-12-14	21:30:00	24.315	24.315	24.339	26.5	26.5	26.5	26.842	26.842	26.867
2014-12-14	22:00:00	24.46	24.484	24.484	26.5	26.524	26.5	26.842	26.818	26.842
2014-12-14	22:30:00	24.46	24.46	24.484	26.524	26.524	26.5	26.842	26.842	26.842
2014-12-14	23:00:00	24.412	24.436	24.412	26.524	26.524	26.5	26.842	26.818	26.842
2014-12-14	23:30:00	24.46	24.46	24.484	26.5	26.5	26.5	26.818	26.793	26.818
2014-12-15	00:00:00	24.46	24.484	24.484	26.5	26.5	26.5	26.818	26.818	26.842
2014-12-15	00:30:00	24.46	24.484	24.484	26.5	26.5	26.5	26.793	26.793	26.818
2014-12-15	01:00:00	24.436	24.436	24.436	26.5	26.5	26.5	26.842	26.842	26.842
2014-12-15	01:30:00	24.46	24.46	24.46	26.524	26.524	26.5	26.842	26.842	26.842
2014-12-15	02:00:00	24.436	24.46	24.46	26.5	26.524	26.5	26.842	26.842	26.842
2014-12-15	02:30:00	24.436	24.436	24.436	26.5	26.5	26.5	26.842	26.842	26.842
2014-12-15	03:00:00	24.388	24.412	24.388	26.524	26.524	26.5	26.818	26.818	26.818
2014-12-15	03:30:00	24.412	24.412	24.412	26.475	26.475	26.451	26.818	26.818	26.818
2014-12-15	04:00:00	24.363	24.388	24.388	26.5	26.5	26.475	26.842	26.818	26.842
2014-12-15	04:30:00	24.267	24.267	24.243	26.5	26.524	26.5	26.842	26.842	26.867
2014-12-15	05:00:00	24.291	24.291	24.291	26.524	26.524	26.5	26.867	26.842	26.867
2014-12-15	05:30:00	24.267	24.267	24.267	26.524	26.549	26.524	26.842	26.818	26.842
2014-12-15	06:00:00	24.219	24.219	24.219	26.524	26.524	26.524	26.842	26.818	26.842
2014-12-15	06:30:00	24.195	24.195	24.195	26.5	26.5	26.5	26.842	26.842	26.842
2014-12-15	07:00:00	24.122	24.122	24.122	26.524	26.524	26.5	26.842	26.818	26.842
2014-12-15	07:30:00	24.074	24.098	24.05	26.524	26.524	26.5	26.793	26.793	26.818
2014-12-15	08:00:00	24.122	24.122	24.122	26.5	26.524	26.5	26.818	26.793	26.818
2014-12-15	08:30:00	24.219	24.219	24.219	26.5	26.5	26.475	26.793	26.793	26.818
2014-12-15	09:00:00	24.291	24.339	24.339	26.475	26.475	26.451	26.793	26.769	26.793
2014-12-15	09:30:00	24.412	24.412	24.412	26.451	26.451	26.426	26.818	26.793	26.818
2014-12-15	10:00:00	24.412	24.412	24.412	26.451	26.451	26.426	26.818	26.793	26.818
2014-12-15	10:30:00	24.412	24.412	24.412	26.426	26.426	26.402	26.818	26.818	26.818
2014-12-15	11:00:00	24.436	24.412	24.436	26.402	26.402	26.378	26.842	26.842	26.842
2014-12-15	11:30:00	24.363	24.388	24.388	26.402	26.378	26.353	26.842	26.842	26.842
2014-12-15	12:00:00	24.267	24.291	24.267	26.378	26.378	26.353	26.818	26.818	26.842
2014-12-15	12:30:00	24.195	24.195	24.195	26.378	26.378	26.353	26.842	26.818	26.842
2014-12-15	13:00:00	24.146	24.171	24.171	26.426	26.402	26.378	26.842	26.842	26.842
2014-12-15	13:30:00	24.195	24.219	24.219	26.426	26.426	26.402	26.818	26.818	26.818
2014-12-15	14:00:00	24.146	24.146	24.171	26.426	26.426	26.402	26.818	26.793	26.818
2014-12-15	14:30:00	24.267	24.291	24.291	26.426	26.426	26.402	26.793	26.793	26.818
2014-12-15	15:00:00	24.195	24.219	24.195	26.378	26.378	26.378	26.793	26.793	26.818
2014-12-15	15:30:00	24.171	24.171	24.171	26.402	26.402	26.378	26.842	26.818	26.842
2014-12-15	16:00:00	24.195	24.195	24.195	26.378	26.353	26.353	26.818	26.818	26.842
2014-12-15	16:30:00	24.171	24.195	24.195	26.353	26.353	26.329	26.793	26.793	26.818
2014-12-15	17:00:00	24.171	24.171	24.171	26.426	26.426	26.402	26.818	26.818	26.818
2014-12-15	17:30:00	24.122	24.122	24.122	26.402	26.402	26.402	26.867	26.867	26.867
2014-12-15	18:00:00	24.026	24.026	24.026	26.378	26.402	26.378	26.842	26.842	26.842
2014-12-15	18:30:00	24.05	24.05	24.05	26.402	26.402	26.378	26.842	26.842	26.867
2014-12-15	19:00:00	24.098	24.098	24.122	26.378	26.402	26.378	26.842	26.842	26.842
2014-12-15	19:30:00	24.098	24.122	24.098	26.402	26.402	26.378	26.842	26.842	26.842
2014-12-15	20:00:00	24.098	24.098	24.098	26.402	26.402	26.378	26.842	26.818	26.842
2014-12-15	20:30:00	24.339	24.339	24.339	26.402	26.402	26.402	26.842	26.818	26.842
2014-12-15	21:00:00	24.412	24.436	24.436	26.402	26.402	26.402	26.818	26.818	26.842
2014-12-15	21:30:00	24.484	24.484	24.484	26.402	26.402	26.402	26.842	26.818	26.842
2014-12-15	22:00:00	24.532	24.532	24.532	26.402	26.402	26.402	26.842	26.818	26.842
2014-12-15	22:30:00	24.605	24.605	24.629	26.402	26.402	26.378	26.842	26.842	26.867
2014-12-15	23:00:00	24.581	24.605	24.605	26.378	26.378	26.353	26.842	26.842	26.867
2014-12-15	23:30:00	24.557	24.557	24.557	26.402	26.378	26.378	26.867	26.867	26.867
2014-12-16	00:00:00	24.532	24.532	24.532	26.378	26.378	26.353	26.867	26.867	26.867
2014-12-16	00:30:00	24.508	24.508	24.508	26.353	26.353	26.353	26.867	26.867	26.867
2014-12-16	01:00:00	24.484	24.484	24.508	26.329	26.329	26.329	26.916	26.891	26.916
2014-12-16	01:30:00	24.363	24.363	24.363	26.329	26.329	26.329	26.891	26.867	26.891
2014-12-16	02:00:00	24.315	24.315	24.315	26.353	26.353	26.329	26.867	26.867	26.891
2014-12-16	02:30:00	24.363	24.388	24.388	26.353	26.353	26.353	26.891	26.891	26.891
2014-12-16	03:00:00	24.412	24.412	24.412	26.353	26.353	26.353	26.891	26.891	26.891
2014-12-16	03:30:00	24.339	24.339	24.339	26.378	26.378	26.353	26.891	26.891	26.891
2014-12-16	04:00:00	24.219	24.219	24.219	26.378	26.378	26.353	26.891	26.891	26.891
2014-12-16	04:30:00	24.267	24.267	24.267	26.378	26.378	26.353	26.891	26.867	26.891
2014-12-16	05:00:00	24.219	24.219	24.219	26.28	26.304	26.28	26.867	26.867	26.867
2014-12-16	05:30:00	24.219	24.243	24.243	26.256	26.256	26.231	26.867	26.842	26.867
2014-12-16	06:00:00	24.171	24.195	24.171	26.28	26.304	26.28	26.867	26.842	26.867
2014-12-16	06:30:00	24.171	24.171	24.171	26.353	26.353	26.329	26.867	26.867	26.867
2014-12-16	07:00:00	24.146	24.146	24.122	26.378	26.378	26.378	26.867	26.867	26.891
2014-12-16	07:30:00	24.122	24.146	24.146	26.353	26.353	26.329	26.867	26.867	26.867
2014-12-16	08:00:00	24.146	24.146	24.171	26.353	26.353	26.329	26.867	26.867	26.891
2014-12-16	08:30:00	24.122	24.122	24.146	26.378	26.378	26.353	26.867	26.867	26.867
2014-12-16	09:00:00	24.074	24.074	24.074	26.378	26.378	26.353	26.842	26.842	26.842
2014-12-16	09:30:00	24.267	24.267	24.267	26.353	26.353	26.329	26.842	26.842	26.867
2014-12-16	10:00:00	24.363	24.363	24.363	26.353	26.353	26.329	26.867	26.842	26.867
2014-12-16	10:30:00	24.339	24.339	24.363	26.28	26.304	26.28	26.891	26.891	26.891
2014-12-16	11:00:00	24.605	24.629	24.605	26.304	26.304	26.28	26.916	26.891	26.916
2014-12-16	11:30:00	24.388	24.388	24.363	26.378	26.353	26.353	26.94	26.94	26.94
2014-12-16	12:00:00	24.339	24.363	24.339	26.353	26.353	26.329	26.94	26.916	26.94
2014-12-16	12:30:00	24.315	24.339	24.315	26.426	26.426	26.402	26.94	26.94	26.94
2014-12-16	13:00:00	24.388	24.388	24.388	26.475	26.475	26.451	26.916	26.916	26.916
2014-12-16	13:30:00	24.339	24.339	24.339	26.475	26.475	26.451	26.916	26.916	26.916
2014-12-16	14:00:00	24.267	24.267	24.267	26.304	26.304	26.28	26.916	26.891	26.916
2014-12-16	14:30:00	24.291	24.291	24.291	26.231	26.231	26.207	26.867	26.867	26.867
2014-12-16	15:00:00	24.219	24.219	24.195	26.231	26.231	26.207	26.842	26.818	26.842
2014-12-16	15:30:00	24.195	24.195	24.195	26.231	26.231	26.207	26.818	26.793	26.818
2014-12-16	16:00:00	24.195	24.195	24.195	26.256	26.256	26.256	26.793	26.793	26.818
2014-12-16	16:30:00	24.195	24.195	24.195	26.28	26.28	26.256	26.818	26.793	26.818
2014-12-16	17:00:00	24.171	24.195	24.195	26.304	26.304	26.28	26.818	26.793	26.818
2014-12-16	17:30:00	24.243	24.243	24.243	26.304	26.304	26.304	26.793	26.793	26.818
2014-12-16	18:00:00	24.219	24.219	24.219	26.304	26.304	26.28	26.818	26.818	26.818
2014-12-16	18:30:00	24.195	24.195	24.219	26.28	26.28	26.256	26.793	26.793	26.793
2014-12-16	19:00:00	24.146	24.171	24.171	26.256	26.256	26.256	26.769	26.744	26.769
2014-12-16	19:30:00	24.146	24.146	24.146	26.182	26.182	26.158	26.744	26.72	26.744
2014-12-16	20:00:00	24.098	24.122	24.122	26.109	26.109	26.085	26.744	26.744	26.744
2014-12-16	20:30:00	24.074	24.098	24.098	26.109	26.109	26.085	26.72	26.72	26.744
2014-12-16	21:00:00	24.074	24.074	24.074	26.085	26.085	26.061	26.72	26.695	26.72
2014-12-16	21:30:00	24.074	24.098	24.098	26.109	26.134	26.109	26.72	26.72	26.744
2014-12-16	22:00:00	24.098	24.098	24.122	26.109	26.109	26.109	26.72	26.72	26.72
2014-12-16	22:30:00	24.195	24.195	24.219	26.207	26.207	26.182	26.695	26.695	26.695
2014-12-16	23:00:00	24.267	24.267	24.267	26.109	26.109	26.109	26.671	26.671	26.671
2014-12-16	23:30:00	24.243	24.243	24.243	26.109	26.109	26.109	26.671	26.671	26.671
2014-12-17	00:00:00	24.243	24.243	24.243	26.182	26.182	26.182	26.671	26.671	26.671
2014-12-17	00:30:00	24.219	24.243	24.243	26.207	26.207	26.182	26.671	26.646	26.671
2014-12-17	01:00:00	24.219	24.243	24.243	26.231	26.231	26.207	26.695	26.671	26.695
2014-12-17	01:30:00	24.219	24.243	24.243	26.182	26.182	26.182	26.671	26.671	26.695
2014-12-17	02:00:00	24.315	24.315	24.315	26.182	26.182	26.182	26.671	26.671	26.695
2014-12-17	02:30:00	24.219	24.219	24.219	26.182	26.182	26.158	26.671	26.671	26.671
2014-12-17	03:00:00	24.315	24.339	24.339	26.207	26.207	26.182	26.646	26.646	26.671
2014-12-17	03:30:00	24.146	24.171	24.171	26.207	26.207	26.207	26.646	26.646	26.646
2014-12-17	04:00:00	24.195	24.195	24.219	26.134	26.134	26.134	26.622	26.622	26.646
2014-12-17	04:30:00	24.267	24.267	24.267	26.158	26.182	26.158	26.622	26.622	26.646
2014-12-17	05:00:00	24.267	24.291	24.291	26.182	26.207	26.182	26.598	26.598	26.598
2014-12-17	05:30:00	24.219	24.219	24.219	26.207	26.207	26.182	26.573	26.573	26.573
2014-12-17	06:00:00	24.171	24.171	24.171	26.207	26.182	26.182	26.549	26.549	26.549
2014-12-17	06:30:00	24.122	24.146	24.146	26.182	26.182	26.158	26.5	26.5	26.5
2014-12-17	07:00:00	24.146	24.146	24.146	26.158	26.158	26.134	26.475	26.475	26.5
2014-12-17	07:30:00	24.122	24.122	24.122	26.061	26.061	26.061	26.451	26.451	26.451
2014-12-17	08:00:00	24.122	24.122	24.146	26.036	26.061	26.036	26.426	26.426	26.426
2014-12-17	08:30:00	24.074	24.074	24.074	26.036	26.036	26.012	26.402	26.402	26.426
2014-12-17	09:00:00	24.05	24.05	24.05	26.061	26.061	26.036	26.402	26.402	26.426
2014-12-17	09:30:00	24.026	24.05	24.05	26.061	26.061	26.036	26.378	26.378	26.402
2014-12-17	10:00:00	24.002	24.026	24.026	26.036	26.036	26.036	26.378	26.378	26.378
2014-12-17	10:30:00	24.026	24.05	24.05	26.036	26.036	26.012	26.353	26.353	26.378
2014-12-17	11:00:00	24.026	24.026	24.026	25.987	26.012	25.987	26.353	26.353	26.378
2014-12-17	11:30:00	24.05	24.074	24.074	25.963	25.963	25.963	26.378	26.378	26.378
2014-12-17	12:00:00	24.122	24.146	24.146	25.987	25.987	25.963	26.378	26.353	26.378
2014-12-17	12:30:00	24.146	24.171	24.146	25.963	25.987	25.963	26.378	26.378	26.402
2014-12-17	13:00:00	24.219	24.219	24.171	25.987	25.987	25.963	26.402	26.378	26.402
2014-12-17	13:30:00	24.074	24.098	24.074	26.012	26.012	26.012	26.402	26.402	26.402
2014-12-17	14:00:00	24.098	24.098	24.098	26.036	26.012	26.012	26.402	26.402	26.426
2014-12-17	14:30:00	24.098	24.122	24.122	26.036	26.036	26.036	26.402	26.402	26.426
2014-12-17	15:00:00	24.122	24.146	24.146	26.061	26.061	26.036	26.451	26.426	26.451
2014-12-17	15:30:00	24.267	24.267	24.267	26.061	26.061	26.036	26.451	26.426	26.451
2014-12-17	16:00:00	24.146	24.146	24.146	26.036	26.061	26.036	26.426	26.426	26.451
2014-12-17	16:30:00	24.291	24.291	24.315	26.012	26.012	26.012	26.402	26.402	26.402
2014-12-17	17:00:00	24.315	24.339	24.339	26.012	26.012	25.987	26.426	26.402	26.426
2014-12-17	17:30:00	24.339	24.339	24.339	26.012	26.012	26.012	26.402	26.378	26.402
2014-12-17	18:00:00	24.291	24.315	24.315	26.012	26.036	26.012	26.378	26.353	26.378
2014-12-17	18:30:00	24.291	24.291	24.267	26.012	26.012	26.012	26.353	26.353	26.353
2014-12-17	19:00:00	24.267	24.267	24.267	26.012	26.036	26.012	26.353	26.353	26.353
2014-12-17	19:30:00	24.243	24.243	24.243	26.012	26.012	26.012	26.378	26.353	26.378
2014-12-17	20:00:00	24.219	24.219	24.219	26.012	26.036	26.012	26.353	26.353	26.378
2014-12-17	20:30:00	24.171	24.195	24.195	26.012	26.012	26.012	26.353	26.353	26.378
2014-12-17	21:00:00	24.219	24.219	24.219	26.012	26.012	26.012	26.378	26.378	26.402
2014-12-17	21:30:00	24.243	24.267	24.267	25.963	25.963	25.963	26.378	26.378	26.378
2014-12-17	22:00:00	24.412	24.436	24.436	25.987	25.987	25.963	26.353	26.353	26.378
2014-12-17	22:30:00	24.484	24.484	24.484	25.963	25.963	25.963	26.353	26.353	26.378
2014-12-17	23:00:00	24.484	24.508	24.508	25.939	25.939	25.914	26.353	26.353	26.378
2014-12-17	23:30:00	24.508	24.508	24.508	25.939	25.939	25.914	26.402	26.402	26.426
2014-12-18	00:00:00	24.532	24.532	24.557	25.914	25.914	25.914	26.402	26.378	26.402
2014-12-18	00:30:00	24.412	24.412	24.412	25.914	25.914	25.914	26.402	26.378	26.402
2014-12-18	01:00:00	24.388	24.388	24.388	25.914	25.914	25.89	26.402	26.402	26.402
2014-12-18	01:30:00	24.363	24.363	24.363	25.914	25.914	25.89	26.378	26.378	26.378
2014-12-18	02:00:00	24.339	24.339	24.339	25.914	25.914	25.89	26.378	26.378	26.378
2014-12-18	02:30:00	24.339	24.363	24.363	25.866	25.89	25.866	26.378	26.353	26.378
2014-12-18	03:00:00	24.315	24.339	24.339	25.89	25.89	25.866	26.353	26.353	26.378
2014-12-18	03:30:00	24.315	24.315	24.315	25.89	25.89	25.866	26.353	26.353	26.378
2014-12-18	04:00:00	24.339	24.339	24.339	25.89	25.89	25.866	26.353	26.353	26.378
2014-12-18	04:30:00	24.315	24.315	24.339	25.89	25.914	25.89	26.378	26.353	26.378
2014-12-18	05:00:00	24.315	24.315	24.315	25.89	25.914	25.89	26.378	26.353	26.378
2014-12-18	05:30:00	24.267	24.267	24.267	25.914	25.914	25.89	26.378	26.353	26.378
2014-12-18	06:00:00	24.219	24.243	24.243	25.914	25.914	25.914	26.378	26.378	26.378
2014-12-18	06:30:00	24.146	24.171	24.171	25.914	25.914	25.914	26.378	26.353	26.378
2014-12-18	07:00:00	24.146	24.146	24.146	25.914	25.914	25.89	26.378	26.378	26.378
2014-12-18	07:30:00	24.122	24.122	24.122	25.914	25.914	25.914	26.378	26.378	26.378
2014-12-18	08:00:00	24.122	24.122	24.122	25.939	25.939	25.914	26.378	26.353	26.378
2014-12-18	08:30:00	24.195	24.219	24.219	25.914	25.914	25.89	26.378	26.353	26.378
2014-12-18	09:00:00	24.171	24.171	24.171	25.914	25.914	25.914	26.378	26.378	26.378
2014-12-18	09:30:00	24.195	24.219	24.195	25.89	25.89	25.866	26.378	26.353	26.378
2014-12-18	10:00:00	24.291	24.291	24.291	25.914	25.914	25.89	26.353	26.353	26.378
2014-12-18	10:30:00	24.315	24.315	24.339	25.89	25.89	25.866	26.353	26.353	26.378
2014-12-18	11:00:00	24.339	24.363	24.339	25.89	25.89	25.866	26.353	26.353	26.378
2014-12-18	11:30:00	24.291	24.315	24.315	25.866	25.866	25.841	26.353	26.353	26.353
2014-12-18	12:00:00	24.315	24.315	24.315	25.866	25.866	25.841	26.378	26.353	26.378
2014-12-18	12:30:00	24.315	24.339	24.339	25.866	25.866	25.841	26.353	26.353	26.378
2014-12-18	13:00:00	24.171	24.171	24.171	25.89	25.89	25.866	26.378	26.353	26.378
2014-12-18	13:30:00	24.171	24.171	24.171	25.89	25.89	25.866	26.353	26.353	26.378
2014-12-18	14:00:00	24.098	24.122	24.122	25.914	25.914	25.89	26.353	26.353	26.353
2014-12-18	14:30:00	24.339	24.339	24.339	25.914	25.914	25.89	26.353	26.353	26.378
2014-12-18	15:00:00	24.436	24.46	24.436	25.914	25.914	25.89	26.353	26.353	26.378
2014-12-18	15:30:00	24.412	24.436	24.412	25.914	25.914	25.89	26.353	26.353	26.378
2014-12-18	16:00:00	24.412	24.436	24.436	25.914	25.914	25.89	26.378	26.378	26.378
2014-12-18	16:30:00	24.484	24.484	24.484	25.914	25.914	25.914	26.378	26.378	26.402
2014-12-18	17:00:00	24.484	24.484	24.484	25.914	25.914	25.89	26.426	26.402	26.426
2014-12-18	17:30:00	24.46	24.46	24.46	25.89	25.89	25.866	26.402	26.402	26.426
2014-12-18	18:00:00	24.412	24.412	24.412	25.89	25.914	25.89	26.426	26.426	26.426
2014-12-18	18:30:00	24.291	24.291	24.291	25.89	25.89	25.866	26.451	26.451	26.451
2014-12-18	19:00:00	24.412	24.412	24.436	25.89	25.914	25.89	26.451	26.451	26.475
2014-12-18	19:30:00	24.291	24.339	24.339	25.89	25.89	25.89	26.475	26.475	26.5
2014-12-18	20:00:00	24.363	24.363	24.363	25.89	25.89	25.89	26.451	26.451	26.451
2014-12-18	20:30:00	24.291	24.315	24.291	25.914	25.914	25.914	26.451	26.451	26.451
2014-12-18	21:00:00	24.339	24.363	24.363	25.914	25.914	25.89	26.5	26.475	26.5
2014-12-18	21:30:00	24.363	24.363	24.363	25.939	25.939	25.914	26.5	26.475	26.5
2014-12-18	22:00:00	24.412	24.412	24.412	25.939	25.939	25.914	26.5	26.475	26.5
2014-12-18	22:30:00	24.532	24.532	24.532	25.914	25.914	25.914	26.451	26.451	26.475
2014-12-18	23:00:00	24.581	24.581	24.581	25.939	25.939	25.914	26.451	26.451	26.451
2014-12-18	23:30:00	24.581	24.581	24.581	25.914	25.914	25.914	26.451	26.426	26.451
2014-12-19	00:00:00	24.557	24.557	24.557	25.914	25.914	25.914	26.426	26.426	26.451
2014-12-19	00:30:00	24.557	24.581	24.581	25.914	25.914	25.89	26.426	26.426	26.426
2014-12-19	01:00:00	24.532	24.532	24.557	25.914	25.914	25.89	26.402	26.402	26.426
2014-12-19	01:30:00	24.484	24.508	24.508	25.89	25.866	25.866	26.426	26.402	26.426
2014-12-19	02:00:00	24.46	24.46	24.484	25.89	25.89	25.866	26.402	26.402	26.426
2014-12-19	02:30:00	24.412	24.412	24.412	25.89	25.89	25.866	26.402	26.402	26.402
2014-12-19	03:00:00	24.46	24.484	24.484	25.963	25.963	25.963	26.402	26.402	26.402
2014-12-19	03:30:00	24.46	24.46	24.46	25.963	25.963	25.939	26.426	26.426	26.426
2014-12-19	04:00:00	24.436	24.436	24.436	25.939	25.939	25.914	26.426	26.426	26.426
2014-12-19	04:30:00	24.412	24.412	24.412	25.939	25.939	25.914	26.402	26.402	26.426
2014-12-19	05:00:00	24.291	24.315	24.315	25.89	25.914	25.89	26.426	26.426	26.426
2014-12-19	05:30:00	24.291	24.291	24.291	25.89	25.89	25.866	26.426	26.402	26.426
2014-12-19	06:00:00	24.219	24.243	24.243	25.89	25.914	25.89	26.402	26.402	26.402
2014-12-19	06:30:00	24.195	24.195	24.195	25.89	25.89	25.89	26.426	26.426	26.426
2014-12-19	07:00:00	24.146	24.146	24.146	25.89	25.89	25.866	26.426	26.426	26.451
2014-12-19	07:30:00	24.098	24.098	24.098	25.914	25.914	25.89	26.426	26.426	26.426
2014-12-19	08:00:00	24.074	24.098	24.098	25.914	25.914	25.89	26.402	26.402	26.402
2014-12-19	08:30:00	24.098	24.122	24.122	25.914	25.914	25.914	26.378	26.378	26.402
2014-12-19	09:00:00	24.171	24.171	24.146	25.939	25.939	25.914	26.402	26.402	26.402
2014-12-19	09:30:00	24.291	24.291	24.291	25.963	25.963	25.939	26.402	26.402	26.402
2014-12-19	10:00:00	24.243	24.243	24.243	25.963	25.963	25.939	26.402	26.402	26.402
2014-12-19	10:30:00	24.219	24.219	24.219	25.963	25.963	25.939	26.402	26.402	26.402
2014-12-19	11:00:00	24.291	24.315	24.291	25.963	25.987	25.963	26.402	26.402	26.402
2014-12-19	11:30:00	24.315	24.339	24.315	26.012	25.987	25.963	26.402	26.378	26.402
2014-12-19	12:00:00	24.315	24.315	24.315	26.012	25.987	25.963	26.402	26.378	26.402
2014-12-19	12:30:00	24.315	24.339	24.315	25.987	25.987	25.963	26.378	26.378	26.378
2014-12-19	13:00:00	24.243	24.243	24.243	25.987	25.963	25.939	26.378	26.378	26.378
2014-12-19	13:30:00	24.291	24.291	24.291	25.939	25.939	25.914	26.402	26.378	26.402
2014-12-19	14:00:00	24.243	24.243	24.243	25.939	25.939	25.914	26.378	26.378	26.378
2014-12-19	14:30:00	24.219	24.219	24.219	25.963	25.939	25.914	26.378	26.378	26.378
2014-12-19	15:00:00	24.195	24.219	24.219	25.914	25.914	25.914	26.378	26.378	26.378
2014-12-19	15:30:00	24.291	24.315	24.315	25.939	25.914	25.914	26.378	26.378	26.378
2014-12-19	16:00:00	24.363	24.388	24.388	25.914	25.939	25.914	26.402	26.378	26.402
2014-12-19	16:30:00	24.412	24.412	24.412	25.89	25.89	25.89	26.426	26.426	26.426
2014-12-19	17:00:00	24.315	24.315	24.315	25.866	25.866	25.866	26.402	26.402	26.402
2014-12-19	17:30:00	24.484	24.508	24.508	25.817	25.817	25.793	26.402	26.378	26.402
2014-12-19	18:00:00	24.484	24.484	24.484	25.817	25.817	25.817	26.402	26.402	26.402
2014-12-19	18:30:00	24.46	24.46	24.46	25.817	25.841	25.817	26.402	26.378	26.402
2014-12-19	19:00:00	24.315	24.339	24.339	25.841	25.841	25.817	26.426	26.426	26.426
2014-12-19	19:30:00	24.267	24.291	24.291	25.841	25.841	25.817	26.451	26.426	26.451
2014-12-19	20:00:00	24.291	24.291	24.315	25.841	25.841	25.817	26.451	26.426	26.451
2014-12-19	20:30:00	24.267	24.267	24.267	25.817	25.817	25.793	26.451	26.426	26.451
2014-12-19	21:00:00	24.291	24.291	24.291	25.793	25.817	25.793	26.451	26.451	26.451
2014-12-19	21:30:00	24.267	24.291	24.291	25.793	25.817	25.793	26.451	26.426	26.451
2014-12-19	22:00:00	24.243	24.243	24.267	25.793	25.793	25.768	26.451	26.451	26.451
2014-12-19	22:30:00	24.267	24.267	24.267	25.793	25.793	25.793	26.451	26.451	26.475
2014-12-19	23:00:00	24.219	24.243	24.243	25.817	25.817	25.793	26.475	26.451	26.475
2014-12-19	23:30:00	24.267	24.267	24.267	25.817	25.817	25.793	26.475	26.451	26.475
2014-12-20	00:00:00	24.291	24.291	24.291	25.817	25.817	25.793	26.475	26.451	26.475
2014-12-20	00:30:00	24.412	24.412	24.412	25.841	25.841	25.817	26.5	26.5	26.5
2014-12-20	01:00:00	24.484	24.484	24.484	25.866	25.866	25.841	26.475	26.475	26.5
2014-12-20	01:30:00	24.436	24.46	24.436	25.841	25.841	25.817	26.475	26.475	26.475
2014-12-20	02:00:00	24.412	24.412	24.412	25.866	25.866	25.841	26.451	26.451	26.451
2014-12-20	02:30:00	24.363	24.388	24.388	25.841	25.841	25.841	26.451	26.451	26.475
2014-12-20	03:00:00	24.339	24.363	24.363	25.841	25.841	25.817	26.451	26.451	26.451
2014-12-20	03:30:00	24.315	24.315	24.315	25.841	25.866	25.841	26.451	26.451	26.451
2014-12-20	04:00:00	24.243	24.243	24.243	25.866	25.866	25.841	26.426	26.426	26.451
2014-12-20	04:30:00	24.267	24.291	24.291	25.817	25.817	25.817	26.451	26.426	26.451
2014-12-20	05:00:00	24.267	24.291	24.291	25.793	25.793	25.768	26.451	26.426	26.451
2014-12-20	05:30:00	24.267	24.267	24.267	25.72	25.72	25.695	26.451	26.426	26.451
2014-12-20	06:00:00	24.243	24.243	24.243	25.72	25.72	25.72	26.451	26.426	26.451
2014-12-20	06:30:00	24.219	24.243	24.243	25.744	25.744	25.72	26.451	26.451	26.451
2014-12-20	07:00:00	24.171	24.195	24.195	25.72	25.744	25.72	26.426	26.426	26.451
2014-12-20	07:30:00	24.098	24.098	24.098	25.695	25.695	25.671	26.426	26.426	26.426
2014-12-20	08:00:00	24.05	24.074	24.074	25.72	25.72	25.695	26.451	26.451	26.451
2014-12-20	08:30:00	24.05	24.074	24.074	25.768	25.768	25.744	26.451	26.451	26.451
2014-12-20	09:00:00	24.146	24.146	24.146	25.793	25.768	25.768	26.451	26.451	26.475
2014-12-20	09:30:00	24.243	24.243	24.243	25.768	25.768	25.744	26.475	26.475	26.475
2014-12-20	10:00:00	24.219	24.243	24.219	25.793	25.768	25.768	26.475	26.475	26.475
2014-12-20	10:30:00	24.219	24.219	24.219	25.793	25.793	25.768	26.5	26.5	26.5
2014-12-20	11:00:00	24.219	24.219	24.195	25.72	25.72	25.695	26.475	26.475	26.5
2014-12-20	11:30:00	24.195	24.219	24.195	25.768	25.744	25.744	26.5	26.475	26.5
2014-12-20	12:00:00	24.146	24.171	24.146	25.744	25.744	25.72	26.475	26.475	26.5
2014-12-20	12:30:00	24.146	24.171	24.171	25.768	25.768	25.744	26.5	26.475	26.5
2014-12-20	13:00:00	24.146	24.146	24.146	25.817	25.793	25.793	26.475	26.475	26.5
2014-12-20	13:30:00	24.122	24.146	24.146	25.866	25.841	25.817	26.475	26.475	26.5
2014-12-20	14:00:00	24.219	24.219	24.219	25.841	25.841	25.817	26.475	26.475	26.5
2014-12-20	14:30:00	24.315	24.315	24.315	25.841	25.841	25.817	26.475	26.451	26.475
2014-12-20	15:00:00	24.532	24.532	24.532	25.89	25.866	25.866	26.475	26.475	26.5
2014-12-20	15:30:00	24.46	24.484	24.46	25.89	25.89	25.866	26.5	26.475	26.5
2014-12-20	16:00:00	24.412	24.412	24.412	25.89	25.89	25.866	26.475	26.475	26.5
2014-12-20	16:30:00	24.412	24.436	24.412	25.89	25.866	25.866	26.475	26.475	26.5
2014-12-20	17:00:00	24.363	24.363	24.363	25.841	25.841	25.817	26.5	26.5	26.5
2014-12-20	17:30:00	24.508	24.508	24.508	25.841	25.841	25.817	26.5	26.5	26.5
2014-12-20	18:00:00	24.267	24.267	24.267	25.817	25.817	25.793	26.524	26.524	26.524
2014-12-20	18:30:00	24.412	24.412	24.412	25.841	25.841	25.841	26.549	26.524	26.549
2014-12-20	19:00:00	24.388	24.388	24.388	25.817	25.817	25.793	26.549	26.549	26.549
2014-12-20	19:30:00	24.291	24.267	24.291	25.817	25.817	25.793	26.524	26.524	26.524
2014-12-20	20:00:00	24.291	24.291	24.315	25.866	25.866	25.866	26.549	26.549	26.549
2014-12-20	20:30:00	24.219	24.219	24.219	25.866	25.866	25.841	26.549	26.524	26.549
2014-12-20	21:00:00	24.243	24.267	24.267	25.866	25.866	25.841	26.549	26.524	26.549
2014-12-20	21:30:00	24.195	24.219	24.219	25.866	25.866	25.866	26.524	26.524	26.549
2014-12-20	22:00:00	24.171	24.195	24.195	25.89	25.89	25.866	26.549	26.524	26.549
2014-12-20	22:30:00	24.195	24.219	24.219	25.89	25.89	25.89	26.549	26.524	26.549
2014-12-20	23:00:00	24.171	24.195	24.195	25.89	25.89	25.866	26.5	26.5	26.524
2014-12-20	23:30:00	24.171	24.171	24.195	25.841	25.841	25.841	26.5	26.5	26.5
2014-12-21	00:00:00	24.195	24.195	24.195	25.817	25.817	25.793	26.5	26.5	26.5
2014-12-21	00:30:00	24.291	24.315	24.315	25.817	25.817	25.817	26.5	26.475	26.5
2014-12-21	01:00:00	24.291	24.315	24.315	25.841	25.841	25.841	26.5	26.5	26.5
2014-12-21	01:30:00	24.243	24.267	24.267	25.866	25.866	25.841	26.475	26.451	26.475
2014-12-21	02:00:00	24.267	24.267	24.267	25.841	25.841	25.841	26.5	26.5	26.5
2014-12-21	02:30:00	24.267	24.267	24.291	25.89	25.89	25.866	26.5	26.5	26.5
2014-12-21	03:00:00	24.243	24.243	24.243	25.914	25.914	25.89	26.524	26.5	26.524
2014-12-21	03:30:00	24.243	24.243	24.267	25.866	25.866	25.841	26.5	26.5	26.5
2014-12-21	04:00:00	24.243	24.267	24.267	25.866	25.866	25.841	26.5	26.5	26.524
2014-12-21	04:30:00	24.243	24.243	24.243	25.866	25.866	25.841	26.524	26.5	26.524
[truncated: 30,969 more rows]
[truncated: 5 more columns]

## Sheet: Fig 4
Source Data for Figure 4
(a,b) Growth rates (measured as change in turbidity [OD600] per hour) of bacteria from HTV, ITV and LTV sediments sampled in August and December, respectively. Data are reported as mean ± SD (n=8 weels) of growth rate (growth/h) measured after the incubation of sediments collected from three station per group, HTV, ITV and LTV
(c) Number of reads per each taxonomic group (n=9, 3 per station). Values are used to calculate the relative abundance of the enriched heterotrophic bacteria at the genus level after incubation at different temperatures (20ºC, 30ºC and 40ºC) in August and December. OD values measured at the end of the experiment are also reported; each values represents the mean of eight wells of a 96 plates used…
(a) August					(b) December					(c) August											(c) December
Station 1	HTV	MTV	LTV		Station 1	HTV	MTV	LTV		Tot reads (n=9, 3 per station)	LTV20	ITV20	HTV20	LTV30	ITV30	HTV30	LTV40	ITV40	HTV40		Tot reads (n=9, 3 per station)	LTV20	ITV20	HTV20	LTV30	ITV30	HTV30	LTV40	ITV40	HTV40
4	0	0	0		4	0	0	0		Vibrio	1060009	1140470	1037364	852133	916941	962111	196204	273920	318279		Vibrio	633475	707247	740131	797045	555594	694931	170671	67517	548330
10	0.00170972	0.000313081	0.00198436		10	2.97786e-05	0.000557895	0.0018338		Bacillus	4231	198	154125	12500	3472	765	214713	280833	446898		Bacillus	6327	76174	54	29165	36579	112	312407	437821	219033
20	0.169348	0.157283	0.187868		20	0.17931	0.122293	0.206238		Photobacterium	167659	51614	85828	23296	44775	112053	84740	32487	3359		Photobacterium	199175	66344	17853	49172	112004	16005	131542	12827	13310
30	0.397732	0.388431	0.3773		30	0.472837	0.360404	0.480138		Enterovibrio	5311	6733	16804	3029	473	1184	27410	93039	83349		Enterovibrio	1080	16883	24	1554	742	1181	2	56	82535
40	0.425047	0.0559855	0.0771606		40	0.424494	0.0646078	0.16384		Ferrimonas	683	644	2778	28840	39219	10178	11443	611	50		Ferrimonas	1918	264	2022	5737	7030	4961	22503	8	28484
50	0.0821709	0.022919	0.0119973		50	0.0460065	0.0414005	0.0299246		Virgibacillus	0	2	1	11813	19	0	26415	22534	9289		Virgibacillus	2	3	4	2	1	6842	303	48503	1314
60	0	0	0		60	0	0	0		Hypnocyclicus	9604	4325	3445	17269	1334	9991	1	1	4		Hypnocyclicus	41621	31579	179	105	1858	362	2	2	47
Station 2	HTV	MTV	LTV		Station 2	S	M	D		Marinobacter	3	0	12	6	51429	0	1	0	2		Marinobacter	7	0	1	0	4656	2	4	42930	1783
4	0	0	0		4	0	0	0		Paenibacillus	0	0	1	21	38	7	5875	7166	2553		Paenibacillus	41	14	3	79	480	142	379	71751	1687
10	0.00685457	0.000974017	0.00132632		10	0.000384667	0.0336063	0.000455735		Others (<0.5%, 48 genera)	25503	12375	29243	17677	51100	5709	115779	40942	25344		Others (<0.5%, 48 genera)	2645	4795	11086	16297	86817	84449	54961	13755	6237
20	0.18458	0.140284	0.20796		20	0.170429	0.151428	0.11942		Unc Bacteria	294	5	36	672	769	3606	10360	19186	48170		Unc Bacteria	624	917	309	3579	12514	1539	31594	6906	525
30	0.372319	0.410309	0.380966		30	0.548117	0.562013	0.449825
40	0.386261	0.0557362	0.0664006		40	0.414819	0.144029	0.0846993		OD culture (August)	Station	Incubation T	HTV	ITV	LTV						OD culture (December)	Station	Incubation T	HTV	ITV	LTV
50	0.12243	0.00556972	0.0123437		50	0.0257792	0.0299878	0.0269309		Av. 8 wells (technical replicates)	1	20	8.62386	6.75312	6.15707						Av. 8 wells (technical replicates)	1	20	9.57604	5.34991	10.4853
60	0	0	0		60	0	0	0			2	20	6.65107	5.51979	9.11621							2	20	7.93927	8.9609	4.9196
Station 3	HTV	MTV	LTV		Station 3	S	M	D			3	20	9.73802	9.53623	10.605							3	20	7.81566	7.95454	10.7665
4	0	0	0		4	0	0	0			1	30	9.4	7.13111	7.71631							1	30	9.3285	7.31389	11.2364
10	0.00162248	0.00886021	2.49755e-05		10	0.000142637	0.000944238	0.000752657			2	30	8.7821	7.64679	9.90526							2	30	8.97385	10.494	7.47154
20	0.181352	0.196477	0.208747		20	0.165063	0.18682	0.164515			3	30	9.7	10.2162	10.2585							3	30	8.54203	9.09919	11.0965
30	0.410272	0.451036	0.408385		30	0.369814	0.417831	0.408446			1	40	8.60946	1.02278	2.32227							1	40	7.66697	3.02993	4.05022
40	0.483117	0.051243	0.0679145		40	0.291597	0.0847991	0.0661098			2	40	6.54321	1.52796	4.08259							2	40	8.36445	5.33926	3.56504
50	0.0501571	0.0191054	0.00740402		50	0.0763648	0.0357128	0.0298559			3	40	9.62673	2.71154	2.48455							3	40	5.41696	2.1562	4.17023
60	0	0	0		60	0	0	0

## Sheet: Sup Fig S3
Source Data for Supplementary Figure S2
Original gels for Sypro-stained two-dimensional SDS-PAGE (2-DE) of the protein extracts (150 µg loaded) from sediment samples herein investigated.
	AL						Anc
	Aqaba						AVI3h
	AVI31						Biz
	EC						ElMax
	FJ-Mid						MCh
	Mes						Mil
	MS

## Sheet: Sup Fig S9
Source Data for Supplementary Figure S9
Original gel for Coomassie-stained SDS-PAGE of the protein extracts from the sediments of the three thermal variabilities HTV, ITV and LTV collected in August and December.
